# Supplementary material for: Plasticity in gustatory and nociceptive neurons controls decision making in C. elegans salt navigation
Source: Commun Biol. 2021 Sep 9;4:1053. doi: 10.1038/s42003-021-02561-9 (PMC8429449; doi:10.1038/s42003-021-02561-9)
Supplement: Supplementary file 4 — Supplementary Movies [file 42003_2021_2561_MOESM4_ESM.zip]

Archive with 60 entries (60 files):
- Supplementary Movie 1.mp4
- __MACOSX/._Supplementary Movie 1.mp4
- Supplementary Movie 2.mp4
- __MACOSX/._Supplementary Movie 2.mp4
- Supplementary Movie 3.mp4
- __MACOSX/._Supplementary Movie 3.mp4
- Supplementary Movie 4.mp4
- __MACOSX/._Supplementary Movie 4.mp4
- Supplementary Movie 5.mp4
- __MACOSX/._Supplementary Movie 5.mp4
- Supplementary Movie 6.mp4
- __MACOSX/._Supplementary Movie 6.mp4
- Supplementary Movie 7.mp4
- __MACOSX/._Supplementary Movie 7.mp4
- Supplementary Movie 8.mp4
- __MACOSX/._Supplementary Movie 8.mp4
- Supplementary Movie 9.mp4
- __MACOSX/._Supplementary Movie 9.mp4
- Supplementary Movie 10.mp4
- __MACOSX/._Supplementary Movie 10.mp4
- Supplementary Movie 11.mp4
- __MACOSX/._Supplementary Movie 11.mp4
- Supplementary Movie 12.mp4
- __MACOSX/._Supplementary Movie 12.mp4
- Supplementary Movie 13.mp4
- __MACOSX/._Supplementary Movie 13.mp4
- Supplementary Movie 14.mp4
- __MACOSX/._Supplementary Movie 14.mp4
- Supplementary Movie 15.mp4
- __MACOSX/._Supplementary Movie 15.mp4
- Supplementary Movie 16.mp4
- __MACOSX/._Supplementary Movie 16.mp4
- Supplementary Movie 17.mp4
- __MACOSX/._Supplementary Movie 17.mp4
- Supplementary Movie 18.mp4
- __MACOSX/._Supplementary Movie 18.mp4
- Supplementary Movie 19.mp4
- __MACOSX/._Supplementary Movie 19.mp4
- Supplementary Movie 20.mp4
- __MACOSX/._Supplementary Movie 20.mp4
- Supplementary Movie 21.mp4
- __MACOSX/._Supplementary Movie 21.mp4
- Supplementary Movie 22.mp4
- __MACOSX/._Supplementary Movie 22.mp4
- Supplementary Movie 23.mp4
- __MACOSX/._Supplementary Movie 23.mp4
- Supplementary Movie 24.mp4
- __MACOSX/._Supplementary Movie 24.mp4
- Supplementary Movie 25.mp4
- __MACOSX/._Supplementary Movie 25.mp4
- Supplementary Movie 26.mp4
- __MACOSX/._Supplementary Movie 26.mp4
- Supplementary Movie 27.mp4
- __MACOSX/._Supplementary Movie 27.mp4
- Supplementary Movie 28.mp4
- __MACOSX/._Supplementary Movie 28.mp4
- Supplementary Movie 29.mp4
- __MACOSX/._Supplementary Movie 29.mp4
- Supplementary Movie 30.mp4
- __MACOSX/._Supplementary Movie 30.mp4
