# Supplementary material for: Plasticity in gustatory and nociceptive neurons controls decision making in C. elegans salt navigation
Source: Commun Biol. 2021 Sep 9;4:1053. doi: 10.1038/s42003-021-02561-9 (PMC8429449; doi:10.1038/s42003-021-02561-9)
Supplement: Supplementary file 5 — Supplementary Data 1 [file 42003_2021_2561_MOESM5_ESM.xlsx]

## Sheet: Fig 1ab ASEL 0-10 mM NaCl
	f655-ctx-10-18	f655-ctx-10-20	f655-ctx-10-21	f655-ctx-10-22	f655-ctx-10-28	f655-ctx-10-29	F6-10NA-7710-1	F6old-10Na-3	f6old-10Na-4	f6old-10Na-6		mean	sem	n
0	-0.167607	1.93852	2.78159	0.34606	-1.60316	0.235887	-0.997769	0.677359	6.86035	3.60004		1.36713	0.796223	10
0.3	1.33076	1.95809	-0.22955	-0.644378	0.413782	0.233531	0.99233	1.68854	-2.32808	1.54		0.495503	0.414607	10
0.4	-0.167607	-1.04607	-1.2265	-0.145653	0.413782	1.24392	-1.98787	1.67149	-2.34959	-2.43389		-0.6028	0.458532	10
0.5	-0.167607	0.940181	-1.72665	-0.147424	-0.0804229	0.235887	0.49233	3.71089	-2.34959	-1.45212		-0.0544535	0.533228	10
0.6	-0.168437	-0.0581547	-2.21471	0.353071	1.42043	-0.758531	-0.997769	0.670434	-1.37182	2.55156		-0.057392	0.440439	10
0.7	-0.163459	-0.0581547	-1.70892	-0.642608	-0.0833251	2.24955	-1.00767	1.67149	1.25319	0.583075		0.209317	0.390334	10
0.8	0.833519	-1.05649	-0.242799	-0.145653	-0.584578	-0.260721	-0.502719	-0.33062	-3.32737	-1.45212		-0.706956	0.347132	10
0.9	0.340678	-0.0581547	-0.242799	-0.647596	0.417928	0.23829	-1.00767	-0.33062	-2.34959	4.62194		0.0982398	0.565099	10
1	0.833519	0.445767	1.28248	0.353071	-0.0833251	1.24392	-1.00767	0.670434	5.94784	2.55156		1.22376	0.601789	10
1.1	-0.664852	-0.0581547	1.80621	1.36385	-0.584578	0.23829	-2.00767	3.71089	4.83446	2.55156		1.119	0.676007	10
1.2	-0.169266	-1.05649	-0.226612	1.35696	-0.0812101	-0.759732	0.99233	0.670434	-2.34959	-2.45753		-0.408071	0.407572	10
1.3	-1.16044	-0.0534007	1.80097	-0.148872	-0.584578	-0.260721	2.03315	1.67149	-3.32737	1.54		0.151022	0.528807	10
1.4	-0.676584	-1.05649	0.264553	-1.63829	0.417928	0.23829	2.01253	-0.33062	0.753543	-4.35515		-0.437029	0.54103	10
1.5	-0.172687	-0.0584343	0.758655	0.353071	0.42083	-0.759732	4.03273	-1.33167	-2.34959	-0.418757		0.0474411	0.529124	10
1.6	-0.170977	-0.058714	-0.237208	0.35629	0.417928	0.23829	0.99233	-3.30088	-3.32737	-3.41566		-0.850597	0.556086	10
1.7	-1.196	0.407476	0.749906	0.353071	-0.0824959	-0.759732	-0.00766975	-1.31862	-2.34959	-3.41566		-0.761931	0.421481	10
1.8	-1.1524	-0.058714	-0.236116	-1.63829	0.413782	-0.759732	-1.00767	-2.78919	-1.38411	1.55624		-0.705619	0.379667	10
1.9	-1.196	0.427025	0.749906	-0.148872	-0.578774	-0.759732	-1.00767	-4.29201	5.94784	-3.41566		-0.427394	0.867712	10
2	-0.169283	-0.0581547	0.742419	-1.63829	-1.57133	-0.767342	-0.00766975	-3.80794	4.88709	1.55624		-0.0834248	0.723122	10
2.1	-1.16044	0.445767	1.72095	-0.650815	-0.584578	-0.775185	-2.00767	-5.28315	-3.32737	-3.41566		-1.50381	0.649266	10
2.2	-1.66194	-0.058714	3.71452	0.353071	-0.584578	-0.767342	-3.00767	-6.27428	-3.32737	0.528438		-1.10859	0.850438	10
2.3	-0.167607	0.445767	0.735078	-1.14455	-2.56389	-0.758531	-1.01272	-6.27428	4.88709	1.54		-0.431364	0.906843	10
2.4	0.328808	-0.0581547	1.2432	-0.647596	-0.584578	1.25659	-1.00767	-6.33694	5.94784	-3.41566		-0.327416	1.00632	10
2.5	-1.16044	0.441013	3.67838	-0.650815	-1.58708	-0.258244	-1.01777	-6.33694	-3.32737	1.54		-0.867927	0.851035	10
2.6	0.825222	-0.0581547	4.61129	0.353071	-1.09181	0.240742	-0.51272	-4.33484	-2.37154	0.528438		-0.18103	0.729935	10
2.7	1.85493	-0.0584343	4.65701	-1.64649	-2.61582	-1.25386	1.01274	1.72369	-3.35897	0.528438		0.0843221	0.758251	10
2.8	1.82718	0.445767	4.08701	-2.15664	-1.60231	-0.767342	-0.00766975	-4.37852	-2.34959	-0.478781		-0.53809	0.745909	10
2.9	1.83649	1.95809	3.11004	-1.63829	1.39252	2.76782	1.01274	-4.33484	-3.32737	0.528438		0.330564	0.811291	10
3	1.8363	2.46229	5.58087	-1.14133	0.407725	5.37461	-0.00766975	1.70593	-4.2647	2.06424		1.40183	0.922822	10
3.1	3.34048	1.95809	6.03802	-0.147424	2.37532	7.39984	-0.00766975	-2.33273	-3.29639	5.64383		2.09714	1.13555	10
3.2	3.92055	2.46229	7.4823	0.34953	1.39252	8.54111	1.01274	-1.34499	5.94784	6.73506		3.6499	1.06867	10
3.3	3.40889	1.95809	8.97203	1.84551	2.89517	8.96656	-2.00767	4.77045	2.81225	7.76751		4.13888	1.11488	10
3.4	2.81088	2.9665	11.5063	2.86279	3.39145	10.7262	1.52294	4.72206	-0.396673	9.9355		5.00479	1.32016	10
3.5	5.45551	1.95334	11.9956	2.36084	4.92921	11.0842	1.00243	4.72206	0.59076	9.9355		5.40295	1.33604	10
3.6	4.89376	1.95809	11.9398	3.88884	4.47279	12.6888	2.03315	11.0121	0.59076	10.8649		6.43429	1.47674	10
3.7	4.89376	2.9665	10.9101	4.41295	4.97912	12.6888	5.14697	10.8995	2.59248	11.4434		7.09336	1.23313	10
3.8	4.89376	3.50608	10.4256	5.93405	3.49553	12.8217	4.07396	10.8995	1.5952	13.2034		7.08488	1.36251	10
3.9	4.91881	1.95809	10.4256	5.40485	3.44279	12.8217	5.14697	13.0762	0.59076	13.2034		7.09893	1.52896	10
4	5.96717	2.46229	9.41575	5.42701	4.42795	12.6888	6.21548	12.9425	3.09112	13.2034		7.58415	1.31328	10
4.1	5.94212	2.9665	11.017	4.41295	5.43046	13.2791	6.24233	10.7891	3.62721	14.2576		7.79645	1.31126	10
4.2	5.9067	1.95809	9.94108	4.9029	5.87284	14.9173	6.1779	13.964	2.59248	14.2576		8.04909	1.54159	10
4.3	6.44859	2.99674	9.5029	5.42701	7.36167	15.5202	6.73632	17.5673	3.58976	14.2576		8.94081	1.6199	10
4.4	6.99047	1.95809	8.4875	5.42701	3.41303	13.8695	7.284	16.5135	3.62721	16.541		8.41113	1.71025	10
4.5	5.93693	2.99674	8.4875	4.91998	2.47251	15.0753	5.14697	17.7546	3.58976	14.2576		8.06379	1.7685	10
4.6	6.51497	1.88207	8.93588	5.93405	4.5419	16.1342	4.63151	13.3521	2.59248	15.4755		7.99946	1.66005	10
4.7	4.94386	3.44736	6.96627	6.44108	6.63243	13.943	5.20066	12.5634	4.63453	14.3395		7.9112	1.29466	10
4.8	5.94212	2.99674	6.48639	6.00075	4.51855	12.8217	6.24233	16.5042	11.3736	13.2034		8.60898	1.41846	10
4.9	5.96717	2.47742	7.51845	4.9478	5.54156	12.8217	4.11604	12.7003	3.58976	13.2034		7.28836	1.30005	10
5	3.92055	2.99674	6.07014	4.49413	5.03006	12.8217	5.20066	9.33394	3.58976	13.2034		6.66612	1.19308	10
5.1	4.94386	2.47742	4.63867	5.48264	4.51855	13.3456	4.11604	12.7003	4.63453	13.2034		7.0061	1.34937	10
5.2	4.94386	2.99674	4.18206	5.96706	6.63243	12.9575	5.20066	12.8402	1.61255	14.2576		7.15907	1.42859	10
5.3	4.94386	2.48255	4.65656	4.41295	6.11563	13.487	7.36075	11.6121	1.61255	13.2034		6.98873	1.36866	10
5.4	4.92399	2.9665	3.18876	5.42701	5.54156	10.7262	6.28071	11.4869	3.62721	12.6763		6.68452	1.1394	10
5.5	2.92753	1.95809	4.7312	4.41295	5.00718	11.2501	5.20066	12.5634	4.63453	12.1492		6.48348	1.24504	10
5.6	2.95782	1.45389	4.21392	4.91998	4.47279	10.7262	5.20066	7.02932	3.62721	5.58624		5.0188	0.794565	10
5.7	3.43918	0.949689	3.2594	3.95929	6.05307	14.6865	4.63151	8.16936	3.58976	12.1492		6.0887	1.37162	10
5.8	2.95782	0.949689	3.67803	3.39888	7.5876	12.9575	2.03315	9.23438	6.99674	12.1492		6.1943	1.34359	10
5.9	2.42557	1.95809	2.72794	4.41295	4.47279	10.1521	2.05419	7.02932	10.3015	11.095		5.66294	1.16364	10
6	1.91313	1.95809	2.67318	3.36473	1.43146	7.58286	1.01274	8.08312	3.62721	13.3446		4.49911	1.25028	10
6.1	1.39017	-0.058714	1.71254	3.39888	1.51133	11.3985	2.05419	8.16936	2.59248	12.1492		4.4318	1.40438	10
6.2	1.954	0.949689	1.22802	2.89185	1.9524	8.63063	2.05419	4.87024	2.61988	11.6221		3.8773	1.1177	10
6.3	0.873228	0.440734	0.742419	2.38482	6.56458	6.53508	1.02326	5.97552	1.5952	10.0408		3.61756	1.06586	10
6.4	1.42051	0.949689	0.742419	3.39888	1.93189	6.53508	-0.00766975	3.82743	2.61988	9.9355		3.13536	0.962549	10
6.5	0.896606	-0.557602	1.75561	2.38482	1.49538	4.91191	-2.04849	1.76032	2.61988	10.0408		2.32592	1.03882	10
6.6	-0.687042	-1.05649	0.749906	2.39705	2.44747	4.39345	1.02326	6.03931	1.10524	8.89228		2.53044	0.983034	10
6.7	-0.179966	-0.058714	-1.20303	0.865684	0.919181	2.80893	-1.53828	2.81412	0.597922	7.84906		1.28749	0.860504	10
6.8	-0.710699	0.949689	-1.20303	4.45819	2.47251	3.32206	-0.00766975	4.97429	8.15723	6.80584		2.92184	1.01166	10
6.9	-1.20834	-1.06712	1.27274	1.87778	-0.0850344	5.49262	-1.0386	3.86792	-0.399358	7.84906		1.65617	0.990503	10
7	-1.20834	-1.57132	0.270479	0.363186	-1.60316	1.26952	-0.00766975	4.97429	8.15723	7.32745		1.79717	1.15947	10
7.1	-1.76167	-1.06712	0.789282	1.36385	-4.20134	0.75638	-0.00766975	1.72369	-1.38411	5.76262		0.197393	0.834358	10
7.2	-1.23381	-1.56097	0.305307	0.356683	1.42043	-0.775106	-1.0386	-2.38009	-1.39664	-0.478781		-0.678157	0.351539	10
7.3	-1.24695	-1.06712	0.758655	1.37075	0.413782	-0.775106	-4.04807	0.684427	-0.891732	5.76262		0.0961261	0.793628	10
7.4	-1.196	-1.05649	1.73811	0.863716	0.417928	4.39345	-5.10971	6.95586	-0.399358	4.67017		1.12777	1.1032	10
7.5	-1.23381	-3.02301	1.73811	-0.147066	-3.14236	-2.7786	-4.04807	3.67359	-0.399358	3.63772		-0.572285	0.890057	10
7.6	-1.23381	-2.04468	1.24027	-0.650815	-5.71163	-3.78424	-3.5791	6.81346	-2.39392	4.71941		-0.662506	1.23583	10
7.7	-1.74972	-2.03975	1.24401	-0.685362	-1.61956	-2.27579	-4.0893	7.75559	-1.39664	3.1215		-0.173503	1.0817	10
7.8	-2.26563	-2.05483	0.253152	-2.74104	-3.08979	-3.78424	-5.05817	8.94802	-2.39392	1.57282		-1.06136	1.26224	10
7.9	-2.28953	-2.53892	0.260713	-0.654099	-3.6656	-4.76604	-4.57374	8.85647	-1.39664	2.60527		-0.81621	1.28999	10
8	-2.28953	-3.02301	0.256895	-1.72379	-4.66487	-3.78424	-5.05817	3.63704	-2.39392	2.60527		-1.64383	0.929809	10
8.1	-2.28953	-2.53892	0.255803	-1.18168	-4.64113	-5.76166	-6.06828	4.67465	1.82072	1.57282		-1.41572	1.11709	10
8.2	-2.28953	-3.02301	0.749906	-1.15276	-4.5718	-4.74221	-6.00767	4.72206	-2.39392	0.534345		-1.81746	1.00574	10
8.3	-2.79992	-2.55399	0.738749	-1.65798	-3.55644	-5.21175	-8.00767	4.67465	-4.3464	0.540374		-2.21804	1.12264	10
8.4	-2.26563	-3.02301	1.7307	-0.650815	-2.57176	-5.73783	-8.00767	3.67359	4.94085	1.57282		-1.03387	1.29547	10
8.5	-2.78797	-1.55566	1.72112	-1.6547	-3.55644	-6.23564	-9.00767	3.67359	-3.35897	-0.487553		-2.32499	1.1524	10
8.6	-3.81016	-2.05483	4.16729	-2.14345	-3.03009	-5.73783	-8.00767	1.65478	-3.3912	0.534345		-2.18188	1.1247	10
8.7	-5.34389	-3.5127	2.18041	-3.14234	-2.56389	-6.73345	-8.08848	8.08312	-3.3912	-0.998501		-2.35109	1.47354	10
8.8	-2.78797	-4.01148	2.64738	-1.6547	-3.55644	-6.73345	-8.00767	3.78778	-3.3912	0.534345		-2.31734	1.19329	10
8.9	-3.32778	-2.03454	2.16751	-2.14345	-3.52149	-6.23564	-7.00767	-0.333817	-3.36524	-0.487553		-2.62897	0.865748	10
9	-2.26563	-3.49763	2.64738	-3.14733	-2.53869	-6.73345	-7.96807	-3.36735	-2.39392	-0.487553		-2.97522	0.932995	10
9.1	-3.83266	-4.01148	2.18041	-3.2083	-3.03009	-6.69046	-9.00767	-7.41205	-3.3912	-0.487553		-3.88911	1.0346	10
9.2	-3.31032	-3.02301	1.20775	-3.6261	-4.50429	-6.73345	-7.07838	-5.44461	-3.3912	-0.487553		-3.63911	0.812305	10
9.3	-4.82695	-3.51724	1.20775	-1.64649	-3.58241	-6.7917	-8.04807	-5.50065	-4.38848	-1.50945		-3.86037	0.858566	10
9.4	-4.35501	-3.05316	-1.17496	-3.68178	-5.54155	-5.7955	-5.10971	-9.62884	-4.38848	-2.00785		-4.47368	0.74159	10
9.5	-4.33251	-3.02301	-1.17496	-2.63219	-5.54155	-7.69099	-6.06828	-9.53063	-4.38848	-1.50945		-4.5892	0.847639	10
9.6	-4.31	-3.02301	-0.21347	-3.683	-4.5946	-7.72907	-7.07838	-6.53269	-4.90858	-2.53135		-4.46042	0.718811	10
9.7	-6.37778	-3.51724	2.22364	-3.71025	-5.54155	-6.76228	-7.07838	-9.62884	-3.42408	-3.5178		-4.73346	1.00585	10
9.8	-4.31	-1.04607	1.72095	-4.7619	-5.54155	-4.78987	-7.54302	-11.8147	-5.38576	-2.53135		-4.60033	1.15098	10
9.9	-3.31032	-2.53892	-0.233975	-3.19802	-5.54155	-6.23564	-7.07838	-9.83147	-4.4314	-2.50624		-4.49059	0.871168	10
10	-4.35501	-4.01148	-1.19163	-3.6261	-5.50944	-4.83849	-9.00767	-9.83147	-5.43873	-2.50624		-5.03163	0.842456	10
10.1	-4.82695	-4.01148	-0.711751	-4.12306	-5.54155	-6.73345	-6.57333	-9.7291	-4.4752	-5.40785		-5.21337	0.732496	10
10.2	-5.88874	-3.51724	-2.14123	-2.63219	-5.59711	-6.29832	-8.08848	-10.7719	-6.38304	-8.32449		-5.96427	0.851992	10
10.3	-5.34389	-3.02301	-2.15138	-3.14234	-6.63303	-5.7955	-7.07838	-9.83147	-5.8844	-1.50945		-5.03929	0.813124	10
10.4	-4.82695	-3.53232	-1.18359	-4.12306	-7.67911	-4.81418	-5.61991	-9.83147	-5.43873	-3.5178		-5.05671	0.751404	10
10.5	-5.34389	-4.01148	0.749906	-4.10034	-7.60212	-3.78424	-6.13012	-8.871	-6.38304	-3.55325		-4.90296	0.839238	10
10.6	-5.34389	-3.51724	0.253152	-3.6261	-8.69177	-5.24002	-6.06828	-9.83147	-6.38304	-3.5178		-5.19665	0.904888	10
10.7	-4.84945	-4.99995	0.254222	-5.29876	-4.41745	-4.78987	-8.08848	-6.81336	-6.38304	-9.30626		-5.46924	0.810926	10
10.8	-5.34389	-4.49149	-0.717451	-4.5924	-8.18544	-4.78987	-7.07838	-12.9929	-5.43873	-3.5178		-5.71483	1.02502	10
10.9	-5.86084	-4.01148	-1.68755	-4.62001	-6.59962	-5.7955	-6.19324	-8.871	-6.44605	-2.53135		-5.26166	0.66613	10
11	-5.34389	-4.01148	-0.718501	-4.14124	-4.54945	-6.23564	-6.13012	-12.8575	-5.38576	-4.04131		-5.34149	0.970759	10
11.1	-5.34389	-3.05316	-1.19163	-6.81081	-3.48721	-5.7955	-5.16231	-7.80598	-6.38304	-3.5178		-4.85513	0.636066	10
11.2	-5.34389	-4.97065	-1.19733	-5.69097	-8.18544	-5.317	-4.62055	-7.80598	-6.38304	-2.53135		-5.20462	0.674209	10
11.3	-6.33987	-4.01148	-1.19268	-5.61392	-6.66645	-5.7955	-4.13138	-7.80598	-6.38304	-9.30626		-5.72465	0.706229	10
11.4	-5.34389	-4.99995	-1.6715	-4.62001	-7.66964	-5.29268	-5.10971	-5.67593	-8.29613	-9.30626		-5.79857	0.683572	10
11.5	-6.33987	-4.50571	-1.20303	-6.65727	-8.78069	-5.7955	-6.64032	-11.6929	-6.38304	-4.52937		-6.25277	0.869581	10
11.6	-6.82419	-5.04984	-2.15138	-4.62001	-5.38131	-6.23564	-8.08848	-8.77767	-6.38304	-3.55325		-5.70648	0.633207	10
11.7	-5.34389	-4.0515	-1.6715	-6.21237	-7.08244	-5.7955	-8.08848	-10.7719	-6.38304	-6.92064		-6.23213	0.758726	10
11.8	-6.31254	-4.0515	-1.68755	-6.74178	-9.70442	-4.80907	-9.45816	-8.77767	-6.38304	-10.288		-6.82138	0.879675	10
11.9	-6.31254	-4.55067	-2.15708	-5.78636	-5.43368	-5.7955	-8.00767	-8.77767	-6.38304	-3.5178		-5.6722	0.617829	10
12	-6.82419	-4.09233	-0.238299	-4.64319	-7.67911	-5.7955	-8.00767	-8.77767	-7.3087	-10.288		-6.36547	0.898939	10
12.1	-6.31254	-4.57108	1.24783	-6.70932	-7.64061	-6.80113	-9.49362	-7.72387	-8.29613	-4.57514		-6.08756	0.948156	10
12.2	-7.2987	-5.04984	-0.226561	-5.61392	-7.60212	-5.7955	-8.00767	-10.7719	-7.38032	-4.57514		-6.23217	0.874821	10
12.3	-5.34389	-3.55233	-0.700737	-5.61392	-6.09836	-5.7955	-10.0077	-10.8853	-7.3087	-11.2698		-6.65762	1.05299	10
12.4	-6.82419	-3.05316	0.738749	-6.21237	-6.53411	-5.7955	-10.5582	-10.7719	-7.38032	-5.54093		-6.19319	1.05639	10
12.5	-6.82419	-4.52572		-5.61392	-6.03783	-6.29832	-9.00767	-10.7719	-7.38032	-5.05803		-6.83532	0.66062	9
12.6	-5.28923	-5.92983		-6.7763	-6.53411	-5.85434	-9.00767	-11.8147	-5.38576	-5.05803		-6.85	0.736342	9
12.7	-6.31254	-4.99995		-6.29859	-6.07058	-6.83566	-10.0077	-9.83147	-6.38304	-11.2698		-7.55659	0.733547	9
12.8	-6.82419	-4.99995		-6.70932	-7.60212	-4.83849	-7.07838	-11.8147	-8.29613	-5.54093		-7.07825	0.708007	9
12.9	-6.31254	-4.99995		-5.78636	-8.69177	-5.85434	-9.09858	-11.8147	-7.38032	-5.54093		-7.2755	0.738771	9
13	-5.28923	-4.99995		-6.81081	-7.56905	-5.29268	-9.54807	-9.83147	-7.38032	-10.288		-7.44551	0.685979	9
13.1	-6.31254	-5.98841			-5.43368	-5.7955	-10.0077	-10.7719	-7.45338	-5.54093		-7.163	0.741564	8
13.2	-6.31254	-5.02489			-4.99569	-6.83566	-9.59951	-8.77767	-7.38032	-5.54093		-6.8084	0.602307	8
13.3	-7.33585	-4.01148			-6.53411	-5.34642	-7.15053	-11.8147	-7.38032	-5.05803		-6.82893	0.833253	8
13.4	-6.31254	-5.46489				-7.80676	-9.09858	-13.2723	-8.3776	-5.54093		-7.98194	1.02937	7
13.5	-7.29352	-5.98841				-4.93877	-8.08848	-15.7644				-8.41471	1.91507	5
13.6	-7.33585	-5.46972					-10.0582	-18.8576
13.7	-7.26156
13.8	-7.2987
13.9	-7.33585
14	-8.8233
max	6.99047	3.50608	11.9956	6.44108	7.5876	16.1342	7.36075	17.7546	11.3736	16.541
at (s)	4.4	3.8	3.5	4.7	5.8	4.6	5.3	4.5	4.8	4.4

## Sheet: Fig 1ab ASEL 0-100 mM NaCl
	f612-ctx-100-1a	f612-ctx-100-4	f612-ctx-100-5	f612-ctx-100-7	f612-ctx-100-9	f612-ctx-100-10a	f612-ctx-100-12	f612-ctx-100-15	f612-ctx-100-16	f612-ctx-100-18	F6-100NaadG-1	F6-100NaadG-2	F6-100NaadG-3	F6-100Na-Agly-4810-1	F6-100Na-Agly-4810-2	F6-100Na-Agly-4810-3	F6-100NaAdG-1	F6-100NaAdG-2	F6-100NaAdG-3	F6-100NaAGl-810-1	F6-100NaAGl-810-2	F6-100NaAGl-810-3	F6-100NaAGl-810-4	F6-100NaAGl-810-6	f655-ctx-ctx100-60-3 on	f655-ctx-ctx100-60-5 on	f655-ctx-ctx100-60-7 on	f655-ctx-ctx100-60-11 on	f655-ctx-ctx100-60-15 on	f655-ctx-ctx100-120-6 on	f655-ctx-ctx100-120-8 on	f655-ctx-ctx100-120-10 on	f655-ctx-ctx100-300-5 on	f655-ctx-ctx100-300-7 on	f655-ctx-ctx100-300-1 on	f655-ctx-ctx100-600-3 on	f655-ctx-ctx100-600-7 on		mean	sem	n
time
0	1.32792	2.90381	1.76713	1.39383	2.88607	-0.377271	0.216993	-1.71093	3.2643	1.63697	-3.49378	1.28547	2.90885	2.08635	0.18821	5.12089	0.134478	2.32469	-0.715248	2.11744	4.75334	-4.19718	0.631222	-0.274845	1.28116	1.70766	0.559874	-1.24604	0.706032	0.725871	-0.127479	0.0418832	-0.865318	1.7305	2.41172	0.134381	0.678757		0.916695	0.312994	37
0.3	-0.660346	1.88936	1.76713	0.387315	1.88314	-0.373474	1.20764	-2.69307	0.230693	1.58439	-2.5449	0.293187	4.9321	2.08635	-0.81219	4.11079	1.63788	2.30163	0.274851	3.15757	4.75334	-3.26761	0.637539	-0.272177	0.312484	0.692042	1.54294	-0.23714	1.71967	-0.280358	-0.128741	0.0423107	-0.829292	1.74815	2.41172		-0.339818		0.810142	0.30723	36
0.4	0.330501	1.88936	0.272781	-1.58231	2.85826	0.619904	0.219195	-1.72776	1.22032	1.50372	-1.57719	0.293187	2.90885	1.08735	0.19414	-2.90145	0.135832	1.78922	-0.715248	2.11744	4.75334	-3.26761	-0.360864	0.72554	0.809459	1.69054	3.50908	0.771762	0.713196	-0.280358	-0.128741	0.0418832	0.161972	0.723223	0.447774	-0.877082	0.678757		0.514811	0.265103	37
0.5	1.32792	0.921612	-1.23158	-0.605348	2.88607	2.60666	1.21975	-1.2307	1.22032	-0.520008	-1.57719	0.29466	2.40577	0.088351	1.20454	-1.91135	1.1372	5.43085	-2.6691	1.1093	1.55679	-4.19718	-0.360864	1.76127	1.31945	1.69054	1.54294	-0.234769	-0.290409	-0.280358	-0.127479	0.0427469	2.12045	0.715969	0.452	0.135759	0.6615		0.503138	0.279141	37
0.6	-0.168206	-3.10113	0.779391	0.387315	1.40469	-0.373474	0.219195	-2.69307	-0.25805	-2.3749	-1.57719	0.293187	2.93801	2.10752	0.191098	-0.930392	0.135832	4.32302	-1.20198	1.11503	3.71872	-1.81756	0.637539	1.74342	0.315521	1.19985	0.559874	-0.234769	0.713196	-2.24165	-0.127479	0.0475442	-0.846941	-0.282656	1.44586	-0.868305	0.666464		0.157961	0.266593	37
0.7	1.34131	-0.083202	-1.23158	-0.617586	1.41828	1.61328	0.219195	-1.72776	-0.262946	-0.466567	-2.56984	0.296133	1.4575	1.08735	0.18821	-0.920871	0.636515	0.32306	1.27768	1.12075	1.55679	-0.367515	-0.360864	1.23448	0.309507	1.70766	-1.40627	0.771762	-0.290409	0.711377	-0.126241	-0.963818	0.157447	-1.27849	1.46015		0.671742		0.191285	0.178568	36
0.8	-0.168206	1.9273	-2.24844	-1.10968	1.90135	0.123215	-0.747918	-0.735873	-0.75894	0.507597	1.42979	0.296133	2.96776	-3.86912	1.19244	-1.93039	0.135832	1.33729	0.27768	1.1093	-1.37624	0.631183	-0.360864	0.72554	0.312484	0.699092	1.54294	-0.234769	-0.290409	0.718552	-0.126241	0.0427469	1.14016	-0.281261	0.460705	-0.859701	1.17409		0.150139	0.210874	37
0.9	0.330501	-0.083202	-0.226094	-0.617586	1.40899	0.619904	0.221443	-0.750473	-0.75894	-0.477599	0.92116	1.29836	2.46422	1.09844	-0.8032	-0.930392	-0.856959	-2.64479	-0.72232	0.605231	-2.41385	-5.15751	0.643983	-0.274845	0.804598	0.699092	0.565296	-0.23714	-0.290409	1.73768	-0.126241	0.0427469	1.11899	-0.281261	-0.527859	0.131707	0.664868		-0.0757694	0.218655	37
1	-0.658705	0.903507	0.779391	-0.617586	1.91993	0.619904	-0.789226	2.26882	0.252175	0.0361821	1.42979	0.296133	1.98079	2.10752	-0.804157	-1.91135	-0.865534	-0.672813	1.29067	-0.898082	-2.41385	-1.35977	-0.360864	0.72554	0.312484	-0.312564	0.570827	0.771762	-0.290409	-1.27209	0.88136	0.0427469	1.15101	-0.281261	-0.533245	0.131707	0.170713		0.124363	0.181148	37
1.1	0.333851	-1.07887	-0.226094	-0.611406	1.42267	-0.891231	1.21975	1.2355	0.236676	0.549016	2.45521	0.296133	1.98079	0.088351	-0.307017	0.0699969	-0.364851	1.36669	0.785617	-0.888208	-1.45057	1.66439	0.643983	0.225347	1.31945	-0.312564	-0.436473	0.771762	-1.34003	-0.283118	0.872521	0.0427469	2.15218	0.220981	2.48426		0.165749		0.400366	0.171724	36
1.2	-0.168206	-0.0840727	0.779391	0.39121	-0.0636953	0.619904	0.219195	0.756102	0.23545	2.68605	2.44255	0.299632	-0.551835	-1.89088	0.190123	-0.930392	0.135832	-0.669417	0.280566	-1.87757	-0.46409	2.71173	0.645795	-0.272177	1.31945	-1.31805	-1.43474	-1.23359	0.713196	0.725871	-0.127479	0.0427469	1.17326	-0.281261	-1.5699	1.13437	1.6663		0.168415	0.188021	37
1.3	0.333851	-1.07887	0.282791	1.39383	-0.0701319	-1.39466	-0.789226	1.27345	-0.266714	-1.44684	0.913827	-0.706094	-0.0538775	-1.89088	-0.804157	0.575047	0.135832	-0.679535	0.280566	-0.898082	-1.93221	3.74127	-0.360864	-0.274845	0.814478	-2.2585	-1.44942	0.749097	-0.290409	-0.280358	-0.127479	0.0427469	-0.846941	-1.2722	-0.53874	0.131707	-0.330002		-0.253312	0.181406	37
1.4	-0.666913	-0.581473	-0.226094	0.39121	-1.06361	-0.88088	-0.78136	1.79118	-1.766	-2.3974	2.44255	-0.20498	-1.56944	0.088351	0.190123	0.0696084	-0.364851	-0.666223	1.29067	0.0999982	-2.41385	2.17392	0.643983	-0.274845	0.312484	-1.33141	-1.44942	0.756503	0.713196	0.718552	-0.127479	0.0418832	-0.865318	-0.281261	-0.544345	0.131707	-0.336562		-0.187508	0.179538	37
1.5	-0.666913	-0.0840727	0.771656	-0.605348	-0.572383	0.632369	-0.77255	0.261486	-1.766	-0.481937	-2.91576	-1.69138	-1.06058	0.0893591	-0.307017	1.06961	-0.865534	-3.67031	0.280566	-0.898082	-1.45057	2.68345	-0.360864	-0.271151	-1.67542	-1.281	0.57647	-0.232445	-2.19599	-0.283118	0.88136	-0.944818	-0.329378	0.217354	-0.544345		-2.78466		-0.590221	0.202322	36
1.6	-0.168172	1.94684	0.771656	-0.605348	-3.09946	-0.377271	0.220319	1.78473	0.237902	-0.481937	2.44255	0.297636	-1.5539	-2.38988	1.19244	0.0696084	0.135832	-0.67782	-0.72232	-0.889357	0.528216	2.68345	-0.360864	-1.26265	-0.688407	-1.29213	-2.46236	-0.232445	0.713196	0.718552	-0.128741	0.0423107	0.16316	-0.281261	-1.5699	0.13303	-2.29378		-0.201529	0.212777	37
1.7	-1.66433	-1.10086	-0.221589	0.39121	-3.11527	-0.878943	0.219195	0.256012	-1.74497	-0.973515	2.44255	0.29914	-2.04722	1.09844	0.190123	0.569608	-0.856959	-1.67198	-0.72232	-1.85935	-0.468094	1.68218	-0.360864	-0.274845	-1.7096	-1.29213	-1.44942	-0.234769	0.720505	-0.288806	-1.10542	0.0423107	0.161389	-0.281261	-1.5699	0.13303	-0.29034		-0.485866	0.181454	37
1.8	-0.171555	-0.586915	-0.223819	0.387315	-2.66265	-0.377271	-0.773651	1.26054	-0.771688	0.510893	0.913827	-1.20721	-3.99222	-2.88	-0.81219	0.0696084	-1.8669	-0.672813	0.27768	-2.8379	-0.468094	2.17392	-0.360864	-0.768749	-1.7096	-0.303499	0.582229	-0.234769	-0.293275	-0.283118	-0.126241	1.04931	0.158545	-0.773585	-2.58973	0.13303	1.6833		-0.501299	0.214612	37
1.9	0.330501	-3.10113	-0.221589	1.39383	-2.67405	-0.381145	-0.78136	0.258749	-1.27897	-2.44374	-0.584543	-0.697622	-2.08854	1.09844	-0.81219	0.0696084	-0.865534	-2.64479	1.29067	0.60465	-0.959333	-0.367515	0.141559	-2.25313	-1.72722	-0.303499	-1.46439	-0.234769	0.720505	-0.283118	-0.127479	0.0423107	0.164373	0.723223	-1.58624		-1.82062		-0.635114	0.195261	36
2	0.837582	0.912469	0.771656	0.389263	-3.7206	-1.90142	-0.281083	1.30005	-1.78378	-0.484149	1.41513	-0.706094	-10.1658	0.0893591	0.691279	0.0696084	-0.865534	-3.63407	0.27768	0.0999982	-0.46409	2.17392	-0.360864	-0.268557	-2.23066	-0.30646	-0.436473	-0.234769	-0.290409	-1.28479	0.88136	0.0423107	-0.856129	-1.27849	-1.5699	-0.859701	1.70065		-0.603553	0.339205	37
2.1	-0.666913	-0.083202	1.78488	-0.617586	-3.73742	-1.35336	-0.773651	-0.7431	-2.7934	0.516424	0.408104	-0.706094	-7.03245	0.0893591	-0.81219	1.08049	-0.865534	-3.15261	-0.72232	-0.898082	-1.45057	-1.36621	-1.35927	-1.26265	-0.69549	0.699092	-1.43474	0.756503	-0.293275	-0.285933	-0.128741	-1.45729	-0.874793	0.71604	-2.61658	1.13437	0.678757		-0.819444	0.261897	37
2.2	-0.166531	2.90381	0.779391	0.39121	-5.27959	-2.38396	0.219195	-1.72776	-2.80762	-0.990012	-3.46042	-0.706094	-9.42723	1.10976	-0.81219	0.575047	0.135832	-4.62335	0.280566	-0.398462	-0.957331	-0.364509	-0.360864	0.800851	-2.69626	-0.30646	-0.436473	0.749097	-0.293275	-0.285933	-0.126241	-0.954223	-1.90253	1.7132	-3.64692	0.131707	0.671742		-0.936563	0.366351	37
2.3	0.333851	0.903507	-1.7061	-0.110098	-5.30725	0.616068	0.221443	-0.735873	-3.2982	-1.48915	1.05476	-3.63983	-10.8055	-2.90865	0.18821	1.08049	-0.865534	-2.67115	0.27768	1.12075	-0.46409	3.74127	-0.360864	-1.27523	-1.7096	-0.30646	0.582229	1.78066	0.713196	1.68634	-1.11634	-0.954223	-1.81939	3.19072	-1.55388		1.70065		-0.664044	0.424461	36
2.4	-0.166531	-1.09531	-0.223819	1.39383	-4.78397	-1.38062	0.221443	-1.72776	-2.7934	-1.46067	-3.4277	-1.67185	-10.4678	0.0893591	-0.804157	1.58554	-2.83916	-0.686395	0.280566	1.62996	-0.957331	0.679198	-0.860065	-1.26399	-1.68388	0.699092	-0.436473	0.775694	1.73721	1.68634	0.88136	-0.954318	-0.308169	3.70766	-2.56341	0.131707	1.18971		-0.699138	0.386211	37
2.5	0.333851	-1.07887	-0.221589	0.39121	-6.28765	-0.385098	0.221443	-0.249638	-3.80301	-0.481937	2.03193	-0.706094	-10.1244	1.09844	0.190123	2.09059	-0.865534	-0.67782	-0.72232	2.13916	-1.45057	-1.36621	0.637539	-1.26265	-0.69549	-0.805711	0.582229	-0.239559	2.75391	1.70311	-1.10542	-0.963818	0.159665	4.75232	-2.56341	1.12311	1.6833		-0.382833	0.409172	37
2.6	0.332176	-1.07887	-0.223819	0.393197	-6.32072	0.626136	-0.281083	-0.757997	0.261668	0.50547	7.58345	-3.16175	-10.6239	0.0893591	-1.30436	2.09059	-1.8669	-1.68879	0.27768	1.62423	-0.46409	2.71173	-0.360864	-1.26265	-2.75171	-0.30646	-1.46439	-0.239559	4.78732	1.70311	-0.126241	-1.95076	0.160807	6.30281	-3.60956	1.12311	0.671742		-0.23243	0.504931	37
2.7	-1.66433	-0.083202	-0.223819	-1.61402	-5.83053	0.632369	-1.78192	0.258722	2.84583	2.51425	-4.3646	-3.63983	-15.6932	0.0903877	-0.804157	2.09059	-0.856959	-0.686395	1.29067	1.12075	0.522392	0.135338	-1.35927	2.96396	-1.69234	-0.30646	1.60554	3.87669	4.78732	1.70311	1.87252	0.0427469	0.654726	9.99004	-2.58973		1.6833		-0.0697095	0.63971	36
2.8	-0.166531	0.423869	-1.21929	1.39383	-4.27787	2.61971	0.219195	1.28661	1.29384	5.58678	6.49356	-4.62237	-14.2946	0.0898734	0.190123	3.1217	0.636515	-4.66948	1.27768	1.62423	-0.95055	-0.364509	-0.360864	-2.72147	-1.69234	-1.29213	-0.44108	5.9978	4.83655	0.697447	1.87252	-0.954223	1.64538	11.7157	-2.61658	0.131707	1.18103		0.370047	0.664555	37
2.9	-0.666913	-0.0840727	0.276649	0.39121	-5.30725	2.71432	1.23099	4.39864	3.40188	3.50708	-1.5112	-3.11794	-14.8608	0.0893591	-1.79652	4.15281	5.19468	-2.69804	3.29933	1.09808	-0.46409	1.61313	-0.354152	-2.23109	-0.688407	-0.30646	2.62885	8.07858	5.80402	2.69485	3.9516	0.0427469	2.16197	13.4901	-1.58624	0.131707	1.70065		0.983246	0.711436	37
3	-0.673612	-0.0840727	2.81868	-0.107069	-4.80668	3.7488	-0.789226	7.04308	3.92793	6.84951	-2.42724	-1.65848	-11.5054	2.12912	-0.81219	4.68972	7.29143	0.333146	7.35127	-0.399042	0.522392	2.60196	-1.34584	-2.23109	-1.18191	-1.30496	1.60554	9.11898	5.86369	3.68658	3.91166	2.03538	5.74509	11.8991	0.474435	1.12311	1.72074		1.81526	0.704464	37
3.1	0.333851	1.9273	1.80298	-1.63036	-4.2607	3.66301	1.23211	7.57563	4.48328	7.85253	2.96327	0.296617	-6.22099	3.14849	3.22946	5.22663	10.4157	3.42678	8.44678	0.0999982	3.48184	3.65093	-0.357311	-3.21185	0.312484	-0.30646	5.73345	9.11898	6.82072	4.72523	3.9516	2.03538	10.0618	12.5628	1.52027		4.71799		3.30084	0.690589	36
3.2	-0.670263	2.95297	3.83437	0.395183	-0.075627	3.71047	3.25345	10.6512	4.45398	7.2193	9.53182	2.27775	-1.59635	6.27063	6.81549	7.36448	11.4962	1.35269	12.6577	1.59712	6.54414	1.59672	-0.357311	1.34589	-0.688407	1.19129	5.75755	11.3175	7.83743	5.7269	6.11731	2.03538	10.0213	11.3688	2.56133	4.13837	7.32109		4.79264	0.655578	37
3.3	0.333851	3.97864	6.88147	2.9395	-0.0744819	4.78328	3.78057	10.8196	4.98004	9.09704	7.48154	5.30727	2.0655	3.1166	9.39942	10.7128	11.4962	3.39177	13.5488	2.09616	9.59118	1.59672	-0.357311	5.19533	-0.69549	3.72481	6.79144	12.3688	7.83743	2.74948	9.87252	1.03884	11.3889	14.7069	2.56133	5.1917	9.97795		5.93719	0.695369	37
3.4	-0.169881	4.01944	5.41287	4.53821	-0.0744819	6.26561	2.26571	11.7502	5.56469	11.4675	2.32323	5.33414	4.75061	7.3005	12.1512	11.7766	11.4962	3.41291	14.7962	4.13373	13.7556	2.57586	0.631222	2.92854	0.315521	3.76283	7.90693	14.6252	7.91799	6.93718	9.87252	3.04216	12.9195	18.1174	4.64346	4.13837	12.2971		6.88926	0.788861	37
3.5	1.35498	9.01773	5.92593	4.49176	2.01863	3.71047	5.32867	12.001	4.47769	12.9684	3.78999	6.37338	7.44708	9.45775	13.7725	13.5163	12.6593	4.41131	14.7195	6.15002	15.9515	1.10385	1.13358	1.72592	1.33273	2.71624	7.99026	14.6252	9.03802	5.90448	12.1149	5.07557	13.7085	13.1727	5.74415		12.1686		7.69719	0.781203	36
3.6	0.333851	6.0721	8.06086	5.5832	0.962354	6.335	4.30768	13.6818	6.64003	10.9866	4.29281	6.87957	10.2366	10.0333	13.7725	16.3806	12.6593	5.43085	15.9146	9.36354	18.193	5.68205	2.63434	4.47625	2.37078	2.71624	7.99026	15.6877	9.03802	4.87177	12.1149	4.06901	16.3622	13.7826	6.86825	5.1917	12.0428		8.43295	0.790424	37
3.7	-0.673612	8.20897	8.06086	6.60562	1.99807	5.81776	5.35617	14.2852	8.8487	12.1005	4.77947	7.38575	11.9919	7.3005	16.5558	17.0201	13.8469	5.43085	16.9563	9.36354	20.9046	6.69082	6.28847	7.39407	3.39528	3.76283	6.93455	15.6877	9.97228	8.82031	10.9824	4.59298	20.7842	18.1174	9.09113	6.20316	13.5915		9.57981	0.862886	37
3.8	1.34131	8.68535	9.18293	5.5149	3.0549	6.71345	7.52435	16.1602	8.8487	12.0313	5.26613	8.48403	14.861	8.33037	17.2656	9.85891	14.9011	8.06197	16.9563	11.5402	22.4666	10.4906	6.76303	7.35981	3.32731	4.78168	8.07537	15.6877	7.91799	7.73024	13.0026	6.08213	21.4077	20.0728	8.99465	5.1917	14.1077		10.2174	0.855182	37
3.9	1.34131	9.24594	12.2079	7.63933	4.63501	6.92458	7.44671	14.1328	7.85849	16.1822	6.79256	10.5295	20.3278	13.7634	17.7988	11.4893	14.9011	7.54695	15.9146	14.8131	23.6271	9.91853	8.85106	9.69949	5.23035	5.30723	8.07537	15.6877	8.94513	9.93266	11.7549	6.08213	21.9834	17.4111	8.99465		15.2983		11.3414	0.856152	36
4	1.35328	10.2829	10.2405	9.80815	5.15829	6.78214	8.47822	16.2646	8.35359	14.2008	8.34928	10.5295	22.1561	12.7119	17.2656	12.1651	13.7025	7.46993	26.765	14.8131	25.9975	9.91853	9.92034	10.9327	7.19868	5.86031	9.14235	16.7502	8.85413	8.82031	13.0026	4.11039	26.2085	18.4174	11.2404	6.20316	14.7161		12.0039	0.991058	37
4.1	1.34131	10.3906	10.2405	7.63933	5.68156	5.81776	7.52435	15.2806	8.80163	13.4281	8.34928	11.6716	22.5929	13.9098	18.3321	13.264	14.374	7.39448	30.6501	16.7409	26.5273	9.91853	9.92034	9.69949	8.34695	4.83097	11.3978	16.7502	9.97228	8.82031	13.8725	6.14399	24.1132	17.0337	13.3896	7.28835	16.2415		12.3701	1.02574	37
4.2	2.39014	14.8752	11.1711	7.12248	5.68156	7.96912	7.44671	15.7012	8.75456	14.4229	8.34928	13.8816	25.5797	8.33037	19.0767	13.4115	14.9011	6.42295	21.5725	18.5497	29.4896	9.40376	8.80052	5.84451	8.22347	5.68455	8.07537	16.7502	8.85413	9.93266	14.3016	7.16079	24.3494	18.3159	13.3896	5.1917	12.0428		12.2006	1.0281	37
4.3	1.34131	14.4308	9.1929	9.80815	6.27011	7.88673	7.52435	15.9967	8.26427	13.2852	8.34928	13.2933	27.1231	12.7851	21.1414	14.5226	16.1252	6.45039	21.5725	18.887	30.8921	7.77871	10.3792	11.4339	8.34695	6.75053	7.00839	16.7502	7.75849	10.9548	14.0127	7.16079	24.3494	19.6535	13.3896		17.161		13.0009	1.08045	36
4.4	3.40786	12.6185	10.1344	5.57192	7.2951	7.41068	6.41519	16.2646	9.33327	14.2722	12.7202	13.8816	31.991	13.9098	16.3738	14.5226	15.0598	5.37597	31.7737	19.4235	31.9747	7.77871	10.9496	12.0567	9.25803	6.88964	10.2093	17.8127	9.87083	8.82031	15.0228	4.61879	29.9567	17.4111	10.3887	5.1917	14.2551		13.2492	1.24688	37
4.5	2.3727	15.9862	11.1711	6.15238	8.38535	7.96912	7.44671	15.3626	8.8487	17.3945	9.34193	14.4824	32.3872	13.9098	16.463	24.5007	13.8469	3.32386	24.2156	18.887	31.8089	8.88899	10.9496	13.3307	8.18285	6.37497	11.2763	18.004	8.85413	10.9548	15.1761	6.20711	28.5111	20.3089	16.7938	6.26655	15.9061		13.7904	1.21441	37
4.6	2.899	16.5047	11.2881	5.57192	7.81837	7.96912	7.44671	15.7316	9.38606	14.7382	10.9398	16.1383	34.5257	9.45775	16.5523	23.0696	15.0598	8.57699	23.1286	18.3505	33.0573	9.91853	11.9788	10.9327	9.25803	6.88964	11.2763	19.0779	9.87083	13.1334	14.8725	7.16079	31.1364	18.5188	12.7247	5.1917	15.793		13.9445	1.22198	37
4.7	3.39042	18.7733	10.8241	6.67463	6.20484	6.8119	6.45401	17.5173	11.6069	13.3688	10.3346	15.6107	33.546	8.41717	17.642	18.8777	16.1252	8.16308	23.2557	18.887	33.0573	9.91853	11.9788	12.1939	10.3548	6.88964	12.4763	19.0779	9.87083	10.9548	15.0228	6.17033	29.39	16.3034	16.7938		15.6264		14.1268	1.20226	36
4.8	4.45348	17.7255	9.1929	5.03184	5.68156	8.82992	7.52435	16.44	7.6103	15.4898	10.4385	16.1383	35.0256	10.6089	16.463	24.219	15.0598	10.9765	23.3829	18.3505	34.5142	9.91853	10.9496	11.2117	9.25803	8.00141	10.3193	18.004	8.85413	11.977	16.0329	7.16079	32.2256	18.3159	14.9456	6.26655	15.793		14.1187	1.26523	37
4.9	2.3727	18.7733	11.1711	5.57192	6.20484	5.81776	8.56662	16.5296	10.4793	11.9065	10.4385	16.1383	34.3423	9.45775	16.5523	25.0821	13.8469	9.80925	22.284	20.1767	35.6087	9.91853	11.9788	13.3307	9.25803	5.86031	11.2763	17.3017	8.85413	12.9991	14.7252	7.16079	32.3973	18.3159	15.8798	6.26655	15.6264		14.1157	1.28964	37
5	3.93939	18.7733	9.09762	6.60562	5.7142	6.8066	8.52242	15.5301	10.5205	15.922	10.4385	18.4431	36.8214	13.9098	14.7569	15.9892	13.8469	8.75754	22.284	19.6344	36.5567	8.33385	11.9788	10.1936	7.27013	6.96137	9.24081	17.9084	8.85413	12.9991	13.8725	6.08213	32.4013	19.9715	13.8351		16.5139		14.1469	1.32712	36
5.1	3.4253	16.5047	9.616	5.05506	6.76628	6.71345	7.44671	16.0005	12.2041	14.5789	17.3242	17.3767	37.6076	10.6089	16.5523	25.6635	14.4534	2.37223	22.284	19.5348	37.1099	9.91853	13.0757	10.2416	7.34302	6.88964	10.3193	16.7502	8.85413	11.8557	14.8725	6.62146	31.2862	15.95	14.7816	5.1917	16.5139		14.045	1.36911	37
5.2	2.39712	15.6298	9.09762	5.57192	4.11173	6.64614	8.56662	15.7012	12.2041	16.1071	16.7965	19.7197	37.389	11.2022	16.3738	27.142	15.0598	8.94585	22.284	19.4235	37.1099	9.91853	13.008	11.8628	6.33909	6.93086	9.24081	18.004	8.85413	16.9147	13.7351	6.08213	30.7306	15.1957	15.7075	4.18023	16.5139		14.3432	1.37184	37
5.3	4.49976	14.582	9.09762	4.53821	6.20484	7.33443	6.41519	14.917	12.2041	14.2009	16.2687	18.4431	37.1559	9.55733	15.2959	19.0315	12.7928	5.48686	18.7808	18.887	36.0034	7.77871	13.0757	10.2416	4.51202	6.88964	8.16232	19.0779	8.85413	11.977	12.8725	7.16079	31.5021	16.3034	13.8351	5.1917	17.1347		13.4126	1.31481	37
5.4	2.89377	17.9131	10.1344	4.00342	5.15829	5.69994	5.95566	14.4409	10.9981	10.8726	19.6793	17.9099	37.9893	9.55733	15.2959	24.5007	15.0598	7.70583	26.453	18.3505	36.5567	7.85944	13.008	9.14608	2.42016	6.88964	8.16232	18.004	8.85413	14.5957	13.8725	6.65239	31.6939	18.2166	12.5851	4.18023	15.4597		13.7494	1.44194	37
5.5	3.4253	19.1751	9.00429	3.5045	5.15829	5.69994	5.38367	14.4409	9.93612	13.076	16.2687	17.9099	38.8227	9.55733	14.2179	24.5007	12.8609	7.71775	18.7808	18.887	42.8012	9.0772	13.008	10.2416	1.36011	5.80053	8.16232	18.004	8.94513	13.6039	11.7549	7.16079	30.1405	17.0337	15.1132	4.18023	16.0749		13.5349	1.48918	37
5.6	3.4253	15.6298	9.66364	2.49661	4.66764	4.78328	6.55039	13.3518	9.7145	11.7842	16.2687	17.3767	40.7906	12.9852	14.3013	25.2331	12.7928	7.70583	18.7808	19.4235	40.2489	6.8299	13.008	9.71502	3.39528	6.88964	8.16232	18.004	7.83743	15.9029	12.745	7.16079	30.0646	17.4111	14.9456	5.24475	16.8699		13.5719	1.47128	37
5.7	3.4253	17.2954	7.97817	1.42237	4.66211	5.81776	6.41519	14.3631	11.3555	12.5102	20.7097	19.7197	40.5305	9.55733	14.2179	24.5007	12.7928	2.34822	26.453	20.8387	36.0034	10.1284	13.008	11.4149	3.39528	5.86031	9.24081	16.9301	8.85413	15.9029	12.8725	6.68395	28.6652	18.1174	13.6834	4.22295	16.2473		13.7336	1.48078	37
5.8	3.4253	16.6776	8.06086	3.5045	4.11173	4.78328	5.90538	13.0669	11.4128	15.4898	21.7765	20.3778	41.6879	8.5058	14.2179	24.5007	12.7928	3.42575	16.4282	19.6344	39.4023	9.0772	13.081	10.3506	2.37078	5.86031	7.08383	16.4008	6.75202	16.9147	11.8725	6.14399	26.8417	16.0412	14.7816	2.17936	14.5591		13.2297	1.50959	37
5.9	3.4253	15.6298	8.91286	2.47079	5.15829	4.21761	5.38367	13.0669	9.24013	13.8967	20.7097	19.7197	41.7606	12.8471	14.2179	23.3379	11.2741	4.45682	15.3529	22.043	42.8012	7.94186	11.9788	11.4149	1.37423	4.37398	9.3414	16.9301	7.75849	12.6122	10.8725	6.14399	28.56	13.6348	14.7816	2.17936	15.793		13.1247	1.56106	37
6	3.93939	11.5595	7.98954	1.42237	5.15829	1.66268	5.38367	13.676	6.69926	12.0313	19.6429	18.6419	40.7906	7.98004	14.2954	24.5007	11.8637	2.8995	18.5906	20.8328	36.4069	7.94186	11.9788	9.18849	0.328339	4.83097	9.3414	14.7823	7.83743	17.0877	9.87252	6.65239	31.1505	13.6348	13.6834	1.15756	11.1254		12.3395	1.53048	37
6.1	2.3727	14.6931	3.87369	0.910804	3.65373	3.17974	4.86791	13.0669	8.13635	9.80611	19.1096	18.6419	42.2808	5.29542	13.2832	22.6291	10.6845	1.35269	20.5377	20.7191	37.7385	6.90161	11.4642	10.9442	1.37423	3.80163	8.25116	18.004	5.92461	13.7403	9.97227	7.16079	29.8439	16.4682	14.9456	1.15756	12.2971		12.1374	1.59647	37
6.2	2.91121	13.8238	6.88147	2.4455	4.11173	2.71432	4.35215	13.4563	7.6103	8.85102	8.43332	18.6419	45.3364	6.33601	12.062	21.9202	9.63033	0.333146	19.4141	21.0627	37.9512	5.83621	11.9788	11.5377	0.331669	4.83097	7.08383	16.9301	5.74555	14.7419	9.77475	6.20711	28.745	15.779	14.7816	2.17936	11.2429		11.7839	1.6093	37
6.3	3.4253	12.7535	3.83437	0.399238	4.11173	1.66268	2.26571	11.0531	5.96928	8.62561	16.2687	17.5893	46.8952	10.7217	12.062	20.7708	7.4938	1.35269	19.1983	19.8499	36.4069	4.77081	12.6234	10.3506	0.328304	3.80163	8.16232	16.9301	3.849	14.7419	8.78465	7.23436	27.9528	14.2506	16.056	2.17936	11.1254		11.5095	1.6315	37
6.4	3.4253	13.8238	5.92593	0.399238	3.58846	2.14441	1.25116	11.3538	5.44871	8.94638	14.5317	19.9346	37.1559	7.37659	12.062	19.5163	4.31412	-0.176625	10.9342	20.5144	35.488	4.77081	12.1034	9.28634	0.325009	4.88129	8.16232	15.5228	6.75202	15.0434	7.87252	7.12986	27.9172	12.5628	14.7816	3.20115	12.3683		10.8281	1.45931	37
6.5	3.96253	15.0357	0.787283	0.399238	4.11173	2.63276	1.24472	8.5301	4.36209	8.38037	12.8306	17.1208	42.0566	4.2109	10.8669	18.2619	3.27097	-0.686395	18.1951	22.5377	33.8033	4.77081	11.5265	9.33632	0.325009	3.80163	7.08383	15.5228	7.83743	14.8911	9.97227	6.20711	26.8327	11.4907	15.8798	4.18023	11.2429		10.6167	1.5417	37
6.6	2.42204	12.3568	2.81473	0.399238	4.09603	2.64099	1.24472	8.80333	4.40756	6.22009	12.8306	16.4862	41.7606	5.29542	10.282	18.3734	5.92358	-2.72548	8.80656	21.9771	31.9312	3.2265	10.9496	7.08238	-0.190895	4.83097	6.00534	16.7502	7.75849	15.0434	8.78465	6.20711	25.4483	10.8384	14.7816	3.16877	12.8898		9.99788	1.49723	37
6.7	4.47662	13.6774	-0.228415	-1.13231	4.11173	2.71432	0.223736	8.14298	5.44871	3.7134	11.7969	16.4862	39.6766	4.2109	9.69705	16.933	6.40042	-1.72344	7.74273	15.1313	31.9312	1.66439	9.92034	8.22208	0.321782	3.92299	11.2763	15.6877	7.75849	14.0212	6.80445	7.20279	23.8	12.5628	14.7816	3.16877	13.7135		9.57461	1.43428	37
6.8	3.4253	13.5466	-0.228415	-1.64703	4.09603	1.67983	1.24472	6.46437	4.39019	2.68605	10.7633	15.4084	42.2808	4.79189	10.7522	16.933	1.17244	-4.64148	14.7539	17.0185	28.1457	0.645342	9.92034	7.68995	-0.710094	2.83072	9.99631	14.6252	7.75849	13.8793	7.87252	8.2616	21.9113	10.3081	13.6834	3.13704	13.7878		9.15226	1.47901	37
6.9	2.40958	15.1536	-1.23158	-1.63036	3.06518	0.117403	-1.79989	6.67154	3.33167	3.25471	9.68491	13.7209	37	2.15117	7.99069	15.8095	4.81342	-5.61264	5.55588	17.6567	24.1346	2.73152	9.92034	8.22208	0.321782	3.88169	8.85921	14.6252	5.74555	11.7369	6.80445	6.14399	22.2799	9.15027	14.9456	3.13704	14.1735		8.24124	1.37131	37
7	2.39712	14.2827	1.26939	-0.611406	2.01863	-0.381145	-2.78247	6.01017	2.81646	1.64612	8.60656	14.1777	37.6076	2.15117	7.50741	15.8095	5.41375	-6.66782	5.55588	17.1084	28.2575	-1.37935	9.92034	6.58796	0.321782	4.93266	11.9609	15.8562	3.8094	13.8793	8.78465	7.16079	21.0673	7.05114	14.7816	2.1357	13.4937		8.17722	1.44713	37
7.1	2.39712	11.2565	-1.21929	-1.12712	2.01377	-0.385098	-1.29456	4.4447	2.81646	1.65526	8.60656	12.5782	36.1812	4.25484	6.91311	14.0424	3.2372	-4.71654	4.50324	17.8526	28.4159	2.7406	8.33644	7.15781	-1.22396	3.88169	9.79201	15.6877	5.74555	13.8793	8.87252	7.16079	18.8549	8.6796	14.7816	2.15731	14.6434		7.93443	1.38	37
7.2	1.36894	13.1218	0.764074	-1.64703	0.444497	-0.849086	-2.78247	2.83735	1.77953	-1.01953	7.50631	11.9179	39.3004	0.0903877	6.39642	12.1651	0.666081	-6.6585	10.0851	16.5601	28.2575	-0.37371	8.89111	6.02932	0.321782	3.86147	11.8386	14.6252	3.8094	10.7352	6.80445	6.14399	16.8438	7.05114	15.8798	2.15731	14.6376		7.28545	1.47256	37
7.3	0.860223	10.2829	-0.221589	-3.6559	-0.0733606	-1.39466	-2.78247	5.37583	2.30125	0.585495	8.09501	10.8628	38.9302	2.17367	6.33097	12.8559	-1.90504	-6.73504	2.37292	16.5601	22.1519	0.654237	8.37649	6.09355	0.325009	3.88169	11.9609	14.6252	4.8868	12.8675	7.79455	7.16079	16.0871	6.00158	14.7816	2.1357	14.7161		6.90054	1.40964	37
7.4	1.38318	15.309	-2.20875	-3.63757	-1.61577	-1.38075	-4.26872	2.38243	1.78479	-1.09896	5.48081	10.8628	36.8403	-0.92898	5.30815	12.3004	-2.92687	-7.7443	2.37292	11.0512	24.6642	-1.39276	8.89111	6.02932	-0.710094	3.84124	9.8931	14.7823	5.74555	11.8557	7.71811	7.16079	14.7014	4.90054	13.5349	2.1357	9.66153		6.01832	1.4216	37
7.5	1.89549	13.4927	-0.221589	-2.64313	-1.09736	-1.35336	-4.78358	2.35741	0.754364	0.568352	5.48081	10.3352	34.4269	-0.382106	4.24192	11.6157	-2.92687	-8.58049	0.289585	16.7439	22.9297	3.82126	6.76303	5.02928	0.321782	3.84124	11.041	14.7823	4.6918	11.977	6.80445	6.14399	13.9727	5.45651	12.4486	0.134381	9.13442		5.93263	1.3535	37
7.6	1.38318	11.8648	-4.24803	-1.63036	-2.63501	-1.36685	-3.78303	2.28541	1.26432	0.539704	5.48081	9.8077	32.3537	1.1213	3.22946	13.4115	-4.41451	-9.56092	0.286517	4.81085	19.8505	-2.89251	7.86188	3.92321	1.33273	2.8012	9.99631	13.2805	3.69536	10.7352	7.79455	7.16079	13.0222	2.79415	13.5349	1.13437	8.60731		4.9955	1.28849	37
7.7	0.861967	10.074	-3.17858	-2.64313	-1.60991	-1.37373	-4.26872	1.27345	0.237902	-1.53893	4.97443	9.8077	32.1617	0.0914375	3.25116	10.9459	-4.92026	-6.66782	-0.231248	14.367	19.315	0.660091	7.34726	4.97626	1.3395	1.76116	9.99631	12.5002	4.6918	11.8557	5.87252	6.11306	11.0991	4.90054	12.4486	1.13437	12.4282		5.1366	1.26644	37
7.8	0.344317	9.4203	-4.16424	-1.63036	-2.64617	0.632369	-6.71751	1.27345	1.25781	-1.56561	4.42292	9.8077	30.7835	0.0914375	-1.79652	9.85891	-4.92026	-12.2945	-1.77534	12.656	18.5799	-3.3969	5.74428	2.84018	1.33273	1.76116	10.1017	12.8904	3.849	10.8439	6.73772	6.08213	12.8232	3.86188	11.3623	0.134381	12.961		4.36614	1.32156	37
7.9	-0.166213	7.9614	-3.67141	-2.61664	-2.14479	-1.37373	-4.78358	2.30892	-0.272054	-2.55503	5.45317	8.13916	31.3766	-3.94697	-2.29271	9.87189	-5.39631	-14.098	-4.81853	2.18396	18.0501	1.70034	6.83265	3.92321	2.32338	1.74296	7.99026	12.5002	5.74555	10.8439	5.75733	5.17987	11.0917	2.82321	12.4486	1.13437	12.3683		3.82744	1.31626	37
8	0.344317	7.9614	-0.221589	-4.62187	-2.63501	-1.36685	-6.25083	2.33292	-0.270803	-5.10037	3.42033	7.61712	29.5972	-1.94835	-2.76151	8.67755	-6.87373	-11.7964	-3.79812	7.71585	16.2873	0.660091	6.28847	2.33412	2.32338	1.74296	9.04598	11.4377	4.6918	10.8439	5.87252	5.12719	9.37495	2.29874	11.3623	1.13437	13.4937		3.63083	1.25776	37
8.1	-0.171553	7.91678	-3.21024	-4.13888	-3.63876	-2.40817	-5.72687	0.787459	-0.778088	-5.55559	2.41773	6.57304	28.0776	-1.94835	-4.68077	9.62168	-4.92026	-9.56977	-3.79812	12.0416	14.7145	0.660091	6.83265	3.92321	2.34684	1.74296	9.04598	10.1594	1.73721	10.8439	3.83415	5.66715	8.808	0.73818	11.3623	0.13303	11.8356		3.27772	1.22377	37
8.2	-1.20507	2.93298	-5.1499	-5.68144	-4.12997	-1.85191	-5.78414	1.27345	-0.270803	-6.60194	4.45564	6.50511	28.4109	-1.96829	-3.25282	8.12708	-6.87373	-10.4557	-4.81853	10.3026	14.1902	0.660091	6.28847	2.84018	3.32731	0.713626	6.93455	10.4867	5.68824	10.9548	3.87252	5.12719	7.15787	0.73818	11.4869	1.14584	11.2429		2.887	1.23135	37
8.3	0.344317	0.921612	-2.68575	-4.66867	-4.14611	-2.36023	-5.75055	-0.741717	-1.80192	-6.56854	5.48081	5.47181	26.9052	-2.97769	-4.72674	6.36979	-7.87509	-10.4557	-3.79812	8.6006	13.666	-0.376903	5.80342	2.31914	2.79736	1.74296	7.00839	11.5606	2.75391	9.83211	5.7014	4.06901	5.94241	0.73818	13.5349	0.13303	10.1886		2.51221	1.1976	37
8.4	-1.20507	7.88217	-4.16424	-4.69254	-5.14466	-2.43288	-6.71751	0.261486	-0.277284	-5.55559	5.48081	5.47181	25.7328	-6.90466	-3.23301	6.97765	-7.79702	-10.0079	-5.35353	9.13143	11.967	-2.35046	4.72554	0.756012	3.29433	0.713626	9.14235	11.6861	2.75391	10.9548	3.87252	4.5981	4.77725	0.745891	10.276	1.15756	11.2429		2.37205	1.20336	37
8.5	-0.694544	2.93298	-5.1499	-2.64313	-5.14466	-2.88089	-6.71751	-0.7431	-0.274807	-5.63356	4.42292	4.93247	27.2246	-2.96772	-2.81682	6.36979	-8.33178	-11.3244	-5.83894	7.53894	11.4482	-2.43599	5.80342	1.27705	1.30643	0.713626	6.93455	9.41276	3.65884	9.93266	4.73053	4.06901	5.32507	0.226561	11.2404	-0.877082	11.8955		2.07896	1.18965	37
8.6	-0.173334	2.93298	-7.12123	-4.66867	-3.63356	-1.36685	-6.71751	-2.24104	-1.30123	-5.22724	3.42033	4.39312	23.3881	-2.96772	-1.8145	5.76192	-8.87646	-12.1764	-5.89905	8.03009	9.78946	-1.40645	3.70679	0.756012	3.29433	-0.312564	8.07537	11.1998	5.68824	9.93266	4.73053	3.06244	2.49924	0.753765	11.2404	0.135759	10.1886		1.81287	1.13532	37
8.7	-0.687423	2.93298	-4.16424	-5.07233	-6.15936	-2.36023	-4.75991	-2.74674	-1.77377	-6.70352	3.40319	3.90445	23.9742	-3.98708	-1.80551	5.76192	-8.78846	-10.4557	-6.85935	6.40908	13.8514	-6.3597	3.70679	0.752085	1.30643	0.713626	7.99026	11.3188	2.75391	12.1007	4.87252	3.06244	3.6695	-0.813615	10.1658	-1.88855	7.99576		1.49352	1.17306	37
8.8	-2.72983	-0.0952918	-3.14753	-4.62187	-6.15936	-1.88751	-4.78358	-1.28758	-0.270803	-5.76917	3.38605	3.37039	22.2157	-7.90366	-0.81219	5.76192	-8.78846	-9.56977	-6.85935	6.40908	13.2816	-1.40645	4.21617	0.756012	2.27784	0.713626	6.93455	9.41276	2.75391	10.0353	5.87252	3.06244	1.90369	-1.33143	10.1658	-1.88855	7.99576		1.38413	1.09749	37
8.9	0.340756	-0.0849611	-2.19291	-5.62448	-5.65201	-2.40817	-7.70816	-3.74856	-2.76552	-4.88623	1.38666	2.87644	19.1385	-3.98708	-3.78126	5.19373	-7.33041	-11.1064	-7.32979	6.40908	13.2816	-1.40645	5.80342	-0.283178	2.74303	0.713626	6.93455	10.2662	2.67223	8.82031	5.87252	3.06244	1.32898	-0.289804	8.99465	-0.868305	7.99576		1.14543	1.0563	37
9	-2.20702	-2.11676	-4.12357	-4.64019	-4.12997	-2.89096	-5.78414	-2.77467	-2.77441	-7.07501	1.89707	2.34766	15.7976	-8.81471	-3.78126	5.19373	-9.7799	-9.7628	-7.80024	4.78292	13.2816	-3.43087	4.21617	-1.31452	3.23032	0.713626	9.04598	9.31275	0.713196	9.93266	3.83415	2.03538	1.92531	-0.805279	8.99465	0.13303	7.99576		0.577764	1.0493	37
9.1	-2.68854	-2.11676	-4.65707	-4.62187	-5.16601	-2.33696	-5.78414	-0.750473	-1.78378	-3.79598	1.40075	1.83476	16.4609	-5.00645	-2.78889	2.32631	-6.80558	-10.6645	-7.80024	4.2191	11.1035	-1.90913	3.70679	-1.30257	3.19924	-0.31571	5.87883	9.31275	4.83655	9.83211	4.82425	1.03884	1.34391	0.745891	9.09113	0.131707	11.3028		0.87285	0.98592	37
9.2	-1.19803	-0.105613	-4.12357	-4.62187	-5.16601	-2.36023	-6.71751	-2.71964	-3.2982	-8.12653	1.42326	2.34766	14.665	-4.98125	-2.78889	4.03773	-8.29274	-11.5483	-9.72232	4.24646	10.5792	-3.43087	3.73112	-1.30115	2.23407	-0.312564	6.86224	9.31275	1.73721	8.82031	4.82425	2.03538	1.34391	-0.289804	9.09113	0.13303	9.13544		0.417703	1.00139	37
9.3	-0.680447	-1.10086	-4.12357	-3.63757	-4.17265	-2.36023	-6.7847	-2.77439	-2.80762	-9.60736	3.38605	2.34766	13.5325	-4.95605	-2.78889	3.4499	-9.7799	-13.7654	-8.72232	4.26312	8.94752	-2.41181	2.68805	-1.31452	3.23032	-0.312564	9.04598	9.31275	5.92461	8.82031	3.87252	1.03884	-1.48937	0.755279	9.09113	-0.868305	10.1886		0.417206	1.03214	37
9.4	-0.67703	-0.0849611	-3.14753	-4.62187	-5.67855	-3.32057	-6.7847	-3.78635	-2.30281	-6.43891	3.38605	0.812037	10.0211	-3.98708	-3.78126	4.03773	-10.6656	-14.374	-7.72232	3.19022	8.94752	-3.43087	3.70679	-2.83237	2.2449	-0.312564	6.3399	9.31275	1.73721	8.82031	3.83415	1.53711	-2.07068	0.745891	8.01651	0.13303	10.1354		0.0253671	0.967459	37
9.5	0.337268	-0.0858678	-6.07566	-5.62448	-5.19775	-3.87789	-7.70816	-3.72011	-0.778088	-6.48361	3.42033	0.29914	11.8336	-7.90366	2.0701	3.4499	-9.22644	-11.6637	-9.66928	2.67577	8.3352	-3.91827	2.68805	-1.31452	1.30643	0.713626	5.81755	9.844	1.73721	9.93266	4.82425	0.0427469	-2.10701	0.226561	8.10341	-0.859701	9.33148		0.020951	0.983564	37
9.6	-1.18076	-2.14963	-7.12123	-4.69772	-5.19775	-2.33696	-8.24203	-1.7803	-0.78201	-7.46382	3.43073	0.29914	11.2674	-8.90266	2.0701	2.8881	-11.6473	-14.9155	-11.4926	1.12075	6.7489	-3.43087	3.2165	-2.32196	1.31945	-0.31571	5.81755	9.21484	2.78226	8.91051	2.90156	0.0427469	-3.19468	-0.29277	10.276	0.13303	8.69918		-0.441286	1.03774	37
9.7	-0.680447	-3.13266	-8.02774	-3.6559	-4.70698	-3.32057	-7.78525	-5.2513	-1.29197	-7.43174	3.4553	-0.713234	8.9581	-5.96513	-0.269969	2.32631	-11.5341	-12.8397	-12.473	2.13916	4.60648	-5.41444	1.65245	-2.32196	1.30643	-0.312564	6.93455	9.11898	3.65884	8.91051	4.87252	2.05588	-4.31787	-0.29277	8.01651	-0.868305	8.25456		-0.71192	0.989341	37
9.8	-1.69816	-0.0858678	-8.02774	-5.62448	-5.7427	-2.36023	-7.78525	-2.74674	-3.80301	-6.02425	0.90226	-0.713234	7.86971	-9.80383	-2.56044	2.32631	-10.6656	-13.2646	-11.4926	4.4541	3.58992	-5.41444	3.19742	-3.34277	1.31945	-0.312564	5.81755	8.07858	1.73721	8.73191	3.83415	1.04931	-5.38118	0.753765	9.18971	-0.868305	7.54838		-1.0086	0.973783	37
9.9	-0.680447	-1.61448	-7.12123	-7.12841	-5.19775	-3.35361	-7.78525	-4.77435	-3.76505	-6.02933	1.38666	-1.70832	4.95715	-5.00645	-1.66458	1.20271	-11.1046	-14.098	-11.4926	-0.906984	8.56192	-7.57844	1.6693	-3.34277	0.309507	-1.33141	5.87883	9.11898	0.759399	8.91051	3.79654	2.03538	-6.49162	1.8225	5.80505	0.134381	7.43818		-1.3078	0.958796	37
10	-2.19335	-2.13852	-6.6284	-6.6942	-5.70565	-3.35361	-6.81897	-5.75221	-3.80301	-7.73741	0.895213	-1.21078	4.37264	-7.91483	-2.11251	1.20271	-10.6656	-14.098	-12.473	2.82443	6.32616	-9.74244	-2.73334	-4.35361	0.312514	-1.33141	4.77286	9.11898	2.67223	10.8439	4.77693	0.0475442	-7.64762	0.753765	8.9002	-1.86964	5.84816		-1.71108	1.00532	37
10.1	-1.69816	-4.19118	-7.95012	-7.62971	-5.22484	-2.36023	-8.78581	-5.75221	-1.74857	-4.83453	0.403768	-0.713234	3.81891	-5.96513	-1.66458	1.18927	-11.5341	-14.098	-13.4534	-0.906984	5.80189	-9.64279	1.6693	-4.36358	0.31862	-1.31805	3.76739	7.9954	1.73721	8.91051	2.84406	0.0427469	-5.56758	0.753765	7.01711	-0.868305	5.33193		-1.85592	0.941835	37
10.2	-2.18481	-2.63559	-3.14753	-6.12579	-5.25193	-1.36685	-8.6988	-4.75039	-2.28859	-7.58148	0.895213	-1.72561	3.26518	-5.96513	-1.66458	0.0781554	-12.0202	-15.0587	-10.6666	-1.91513	6.33236	-9.64279	1.15664	-3.85317	-0.681466	-0.312564	3.76739	7.48056	1.73721	7.88837	3.87252	0.0423107	-6.07199	0.753765	7.84818	-0.877082	6.88061		-1.68887	0.922232	37
10.3	-2.68854	-4.10681	-4.08369	-5.68144	-4.6852	-2.39427	-6.31363	-6.82223	-2.83635	-5.33735	-0.573808	-1.72561	2.74199	-8.90266	-0.742697	-1.03296	-12.5062	-14.098	-10.7223	6.54695	6.92368	-14.3493	0.643983	-5.33003	-0.681466	-0.318922	3.80744	7.9954	1.71967	7.8085	1.89146	2.03538	-7.62023	0.753765	7.84818	0.13303	7.43818		-1.76395	0.996281	37
10.4	-2.69708	-2.11676	-6.13557	-7.62971	-5.22484	-4.4352	-6.7847	-5.2468	-2.25705	-3.60185	-0.0876772	-2.71919	2.18206	-9.80383	0.177485	0.0786356	-11.5341	-13.3945	-10.6162	1.77939	8.2083	-13.4846	1.6693	-4.82479	-1.72722	-3.3352	1.67347	9.02508	2.67223	7.8085	1.87252	0.545811	-7.5187	2.8832	7.84818	0.134381	7.02599		-1.88084	0.977728	37
10.5	-2.71588	-1.1122	-4.61159	-6.18782	-5.19775	-2.36023	-9.68945	-4.79831	-1.27513	-6.02141	0.403768	-2.71055	1.05622	-6.97421	1.11408	1.20271	-12.0202	-14.374	-11.6063	4.35397	10.4364	-14.3493	1.6693	-4.36358	-2.75171	-2.37438	3.76739	9.21484	1.71967	7.88837	3.79654	2.03538	-6.49162	5.05828		0.13303	8.29957		-1.66211	1.05037	36
10.6	-2.71588	-1.1122	-5.09962	-7.70697	-4.21622	-1.38062	-7.74671	-5.27526	0.230693	-5.66963	-1.06047	-2.21808	1.05622	-9.80383	0.177485	0.0786356	-12.3858	-16.8188	-5.96041	4.33102	9.34194	-10.6723	-0.354354	-4.82479	-3.8154	-2.34708	3.80744	9.11898	0.713196	6.7967	3.87252	2.03538	-6.56506	3.43471		0.134381	9.33148		-1.75802	1.00257	36
10.7	-2.68854	-2.13852	-5.09962	-5.68144	-5.21953	-1.38062	-5.78414	-5.81027	-1.24898	-4.48519	-0.579122	-4.66822	-1.16468	-9.80383	1.11408	-1.03296	-12.3858	-16.1748	-6.92998	4.35397	10.3227	-14.3493	-1.35927	-6.27715	-3.8154	-2.39901	2.74046	9.11898	0.713196	7.88837	2.81615	1.02858	-8.28801	2.8832		-0.877082	9.61381		-2.14022	1.02885	36
10.8	-2.71588	-2.13852	-4.12357	-6.6942	-4.6852	-2.3486	-7.8639	-3.82491	-0.238987	-5.55559	-0.579122	-3.69436	-1.16468	-9.90166	1.12464	0.0786356	-12.3858	-17.7704	-7.87975	-2.89424	8.69884	-10.6723	-1.35927	-5.33003	-2.75171	-1.33141	2.74046	8.07858	0.713196	6.7967	3.91166	0.535447	-9.93585	2.8832		0.134381	9.66816		-2.291	0.991531	36
10.9	-2.71588	-1.62536	-6.07566	-5.73955	-4.17265	-1.36685	-7.2807	-2.70636	1.22032	-5.61203	-0.579122	-2.71055	-2.24744	-6.46967	1.11408	0.0791158	-13.3486	-14.374	-7.87975	-3.89232	8.15754	-10.6723	-1.35927	-5.33003	-2.75171	-1.33141	1.67347	7.9954	0.713196	6.7967	3.87252	0.0423107	-8.65351	2.8832		-0.877082	9.33148		-2.10813	0.921469	36
11	-2.22969	-2.13852	-5.07024	-6.6271	-4.17265	-2.34371	-6.7847	-2.69307	-2.18706	-4.52008	-0.0855091	-4.1905	-4.3902	-6.97421	-0.752094	-1.03296	-13.3486	-16.2286	-9.72232	4.86185	7.534	-11.7019	-1.36611	-6.27715	-2.72371	-2.32663	1.65595	7.9954	0.713196	6.86622	2.84406	0.0423107	-10.8154	3.98622		-0.877082	9.2319		-2.38469	0.980666	36
11.1	-3.77196	0.93094	-4.12357	-6.65557	-4.23304	-2.36023	-7.78525	-6.07109	-0.733803	-3.56541	-1.56201	-3.71278	-4.40822	-5.96513	1.58238	-0.4774	-12.8036	-14.6612	-9.72232	3.29231	6.92368	-10.1576	-1.35927	-4.82479	-3.77621	-3.3352	1.67347	7.9954	0.713196	7.88837	1.89146	-0.944818	-10.7564	2.8832		-0.877082	8.09222		-2.35492	0.932226	36
11.2	-2.74378	-0.0906277	-4.12357	-6.6942	-5.19775	-2.36023	-7.74175	-3.71153	-1.6983	-4.43242	-0.0876772	-4.21389	-0.0581448	-6.97421	0.177485	-1.03296	-13.3486	-13.662	-10.6162	0.254262	5.83296	-11.7019	-1.36108	-7.27754	-2.69626	-4.34377	-0.460491	7.44507	-0.293275	5.84407	3.83415	0.0423107	-10.3263	2.91415		-0.877082	8.08021		-2.6028	0.907239	36
11.3	-3.77196	-2.13852	-7.12123	-7.62971	-6.22285	-2.85692	-7.78525	-5.86952	-2.6594	-2.54315	-0.579122	-4.66822	-5.50355	-8.90266	1.11408	-2.14407	-12.3858	-13.662	-8.81034	-3.89232	4.70337	-10.6723	-0.364488	-6.27715	-1.70097	-2.32663	0.612885	6.89473	0.751291	6.86622	2.84406	0.0423107	-10.6974	2.8832		-0.868305	6.98926		-3.00979	0.885224	36
11.4	-2.23859	-3.16485	-4.61159	-6.6271	-5.25193	-4.30418	-7.78525	-4.70341	-0.745548	-2.49193	-0.579122	-5.18775	-5.53344	-8.90266	0.651064	-1.03296	-12.9228	-12.7906	-12.2185	0.23082	3.64657	-11.7019	-1.35927	-6.27715	-0.688407	-3.36946	-0.465605	9.11898	-0.290409	5.78489	1.87252	0.0418832	-12.6707	1.28257		-0.868305	5.90932		-3.06235	0.899017	36
11.5	-1.73341	-3.16485	-4.12357	-7.62971	-5.73739	-2.36023	-8.36924	-5.75451	0.23545	-2.98859	1.40075	-4.715	-7.09886	-6.02582	1.12464	-2.14407	-12.5062	-11.9013	-15.4142	-4.84223	2.60042	-12.2167	-1.85847	-6.34053	-1.67542	-1.34505	-0.460491	8.16351	0.713196	7.8085	1.87252	0.0423107	-10.5819	0.761805		-0.868305	5.87874		-3.09039	0.914998	36
11.6	-3.79155	-1.12376	-5.09962	-6.6942	-7.24794	-2.36023	-7.78525	-3.86427	1.23257	-7.14943	0.420268	-4.715	-7.6406	-7.88448	0.177485	-2.14407	-12.5062	-13.3945	-16.2355	3.25756	2.59211	-11.7019	-1.37296	-6.27715	-0.681466	-2.35026	0.600234	8.07858	-0.293275	2.74948	2.90156	1.02858	-10.1469	-0.820579		0.134381	7.02599		-3.14117	0.935125	36
11.7	-2.77227	-2.13899	-4.12357	-6.6271	-6.22285	-1.36685	-7.78525	-3.71153	0.725509	-3.56541	-1.57719	-5.66051	-7.09886	-5.00645	-0.290814	-2.14407	-13.83	-12.0239	-18.7835	2.20706	1.55679	-16.3467	-1.36611	-6.27715	-1.69234	-2.37438	2.71167	6.96572	-0.293275	4.82193	3.79654	-1.43817	-10.4688	-1.37412		-1.86964	6.43093		-3.30594	0.970841	36
11.8	-4.26164	-3.16485	-4.68762	-8.63233	-6.22285	-2.86878	-7.82458	-4.23096	1.21432	-5.32322	-2.5449	-5.18775	-7.6406	-9.90166	0.177485	-3.29167	-14.3114	-10.9378	-11.7223	2.20706	1.04547	-11.7019	-1.35927	-7.27754	-1.68388	-3.36911	0.594107	6.96572	-0.290409	3.76128	2.87252	-0.954223	-8.66572	-4.01132			7.02599		-3.60584	0.875791	35
11.9	-3.77196	-3.16485	-6.07566	-10.6376	-5.25193	-1.36685	-7.78525	-4.75039	1.20832	-3.52971	-1.53318	-4.715	-7.21306	-6.97421	-0.752094	-5.44124	-12.5062	-13.662	-10.0228	2.20706	0.534157	-12.2167	-2.85687	-6.77735	-2.72371	-1.34505	2.62885	6.89473	-0.293275	3.76128	3.87252	-0.954223	-9.82496	-3.48098			5.90932		-3.50316	0.877425	35
12	-2.75268	-1.61448	-7.0517	-7.70697	-6.24994	-1.38062	-8.6988	-3.24765	-0.744306	-4.54265	1.41513	-5.21612	-6.62877	-9.90166	-0.758263	-5.4774	-13.3486	-11.6637	-10.0228	2.20706	1.03733	-16.3467	-2.35767	-7.27754	-0.674661	-3.36911	4.58197	5.87555	-1.28685	6.7967		-0.954223	-8.52446	-2.42028			6.95254		-3.56918	0.956093	34
12.1	-1.7156	-0.0849611	-4.12357	-7.70697	-5.76979	-1.36685	-6.7847	-3.74856	-0.75894	-3.95684	1.41513	-5.71723	-7.11263	-6.02582	0.177485	-6.58851	-13.3486	-12.6628	-9.92057	2.20706	-0.472179	-16.1857	-6.65187	-9.09642	0.312484	-2.85969	2.5764	7.03819	0.743352	4.77309		-0.954223	-8.43132	-3.45588			6.92196		-3.50986	0.938225	34
12.2	-3.77196	-2.11676	-3.14753	-7.62971	-5.25193	-1.36685	-8.32991	-3.74856	-0.267521	-4.45326	1.40075	-5.6839	-3.4558	-6.02582	-0.287305	-8.81073	-13.3486	-13.5269	-11.901	1.67571	-1.47146	-11.7019	-2.35767	-7.73676	-0.681466	-3.3352	1.58941	7.00196	-0.305337	3.76128		-0.954223	-8.57053	-3.48098			6.88061		-3.57088	0.879374	34
12.3	-4.80014	-2.09544	-7.12123	-7.16196	-7.76049	0.626074	-6.85323	-3.74856	-0.751551	-2.99333	-0.555034	-5.66051	-8.22409	-6.02582	0.179188	-2.15572	-13.3486	-14.374	-11.8406	0.104787	-0.472179	-17.1745	-2.85217	-7.27754	-0.688407	-3.47512	3.6153	7.9954	-1.27421	3.76128		-0.954223	-8.61865	-3.44449			3.2335		-3.88783	0.930652	34
12.4	-3.77196	-1.07931	-6.07566	-6.6271	-7.24794	0.626074	-6.7847	-4.70341	-1.71473	-2.51676	-3.52779	-6.65279	-6.70201	-6.97421	-0.759114	-2.16808	-13.3486	-11.7813	-10.8305	2.20706	-0.968292	-13.6214	-3.35607	-8.23696	-0.186443	-4.52609	2.5764	6.89473	-1.34003	3.76128		0.046494	-7.43649	-5.54361			4.34716		-3.76536	0.844604	34
12.5	-2.80135	-1.07887	-6.13557	-7.62971	-4.19443	-1.39466	-9.68945	-3.24765	-0.247203	-3.07989	-2.5449	-6.65279	-8.24277	-5.00645	-0.290814	-3.81073	-13.3486	-13.3945	-11.8406	0.103553	-1.47146	-9.94809	-3.35607	-8.19599	0.312484	-2.35026	2.5764	6.89473		4.82193		-0.954223	-8.25045	-3.48098			6.88061		-3.66815	0.892719	33
12.6	-3.79155	-1.07887	-5.1499	-7.12841	-3.14755	0.634306	-7.78525	-2.77439	-0.265278	-4.92608	-2.5449	-6.65279	-9.70258	-6.97421	0.179188	-5.4774	-13.3486	-13.0276	-13.7223	-1.86693	-1.4644	-13.6214	-4.31144	-7.77773	0.315521	-3.36911	3.57918	6.89473		4.82193		0.0423107	-6.56506	-4.41924			1.6833		-4.0225	0.898439	33
12.7	-5.82832	-2.07454	-5.11995	-7.62971	-4.17265	0.626074	-6.85323	-3.73005	-1.71835	-5.23962	-2.5449	-6.65279	-10.7117	-9.90166	-0.759114	-7.1018	-13.3486	-13.0539	-12.7223	-6.88657	-0.472179	-15.3979	-2.84919	-9.18646	-0.69549	-3.9476	2.60236	5.87555		3.76128		0.0414641	-9.01502	-3.37376			4.39215		-4.65723	0.924064	33
12.8	-3.85111	-1.08976	-5.1499	-7.62971	-4.19443	1.13598	-7.31419	-4.65736	-1.21197	-5.85843	-3.52779	-6.65279	-5.59454	-6.02582	-0.759114	-8.71399	-13.3486	-11.6637	-12.8507	-3.85105	-1.47852	-11.9466	-0.368187	-8.27792	0.312484	-3.36911	1.58941	5.81627		2.74948		-0.446857	-9.7165	-4.37937			6.60659		-4.11266	0.867032	33
12.9	-4.28605	-1.08976	-4.20572	-9.63495	-4.14611	0.632369	-7.8639	-4.29233	-0.75894	-5.9658	-3.99745	-6.68115	-7.09886	-9.90166	-0.759114	-9.26344	-13.3486	-12.9209	-11.8406	1.15592	-1.4644	-10.8954	-1.38693	-7.27754	1.30643	-4.34377	2.60236	4.80737		3.76128		-0.944818	-8.76305	-4.40174			1.70065		-4.2899	0.859001	33
13		-2.09544	-6.07566	-7.62971	-3.62262	1.64588	-7.8639	-2.80261	-0.755246	-6.25386	-3.49378	-6.65279	-8.53937	-8.90266	0.179188	-2.14407	-13.3486	-14.6612	-12.8507	2.23065	-0.968292	-12.784	-1.8772	-10.0772	1.29222	-4.52609	2.60236	5.40259		2.72189		-0.935596	-8.52345	-2.87192			6.91657		-3.97702	0.983583	32
13.1		-1.58215	-5.67329	-8.63233	-4.12997	1.67019	-9.68945	-4.75039	-1.72311	-5.42849	-2.05346	-6.65279	-9.49929	-6.97421	-1.22741	-2.16808	-13.7618	-14.8638	-11.8406	-6.88657	-1.47852	-11.9466	-1.38693	-9.18646	1.30643	-3.47512	1.60554	5.93605		2.72189		-0.954646	-7.56257	-4.40174			4.76635		-4.37261	0.924598	32
13.2		-2.07454	-7.12123	-8.13102	-4.10906	1.62942	-8.24203	-3.73005	-2.72481	-4.58872	-2.5449	-6.65279		-7.93844	0.177485	-3.25518	-12.5062	-12.7906	-11.9614	1.15655	-0.975347	-11.9466	-2.38143	-9.18646	0.315521	-3.36911	1.60554	5.87555		3.76128		-0.935596	-7.43738	-5.42972			4.82689		-3.89304	0.913086	31
13.3		-2.07454	-7.19214	-8.63233	-3.1053	0.125612	-8.96515	-3.74856	0.23545	-6.84723	-2.5449	-6.65279		-7.98329	-0.289963	-3.25518	-13.3486	-15.2048	-12.8507	1.15655	-1.47852	-14.6404	-2.38143	-8.69122	1.29367	-2.35026	0.582229	4.85636		4.82193		-0.935596	-7.68866	-4.91573			2.69486		-4.19389	0.973215	31
13.4		-1.56199	-6.19667			0.632369	-7.78525	-5.26344	-0.766476	-7.14417				-9.90166	-0.759114	-2.14407	-14.2432	-13.662	-12.7223	1.15655	-1.97463	-13.2935	-2.88567		1.28116	-3.36911	0.582229	4.85636		2.72189		1.02858	-6.34954	-4.40174					-4.08662	1.09058	25
13.5							0.632369	-4.84722		-6.59675				-6.97421					-11.9522	-6.84768		-11.9466			1.29367	-3.3352		5.9978		1.72022		1.02355		-4.40174					-3.55646	1.51116	13
13.6							1.64588	-3.82491		-8.99586									-11.0537						0.312484	-4.34377		5.9978		2.77763									-2.18555	2.09118	8
13.7							1.67019			-6.56854									-13.7223							-3.36911		4.90637		2.77763									-2.3843	2.84761	6
13.8							1.62942			-4.54265																-4.30047		4.90637		0.725871
13.9							0.125612																			1.28116		4.90637
14							0.632369																			1.29367		4.38669
14.1																										0.312484		3.91702
14.2																												3.87669
highest	4.49976	19.1751	12.2079	9.80815	8.38535	8.82992	8.56662	17.5173	12.2041	17.3945	21.7765	20.3778	46.8952	13.9098	21.1414	27.142	16.1252	10.9765	31.7737	22.5377	42.8012	10.4906	13.081	13.3307	10.3548	8.00141	12.4763	19.0779	9.97228	17.0877	16.0329	8.2616	32.4013	20.3089	16.7938	7.28835	17.161		16.9234	1.5428	37
at	5.3	5.5	3.9	4	4.5	4.8	4.9	4.7	5.1	4.5	5.8	5.8	6.3	4.1	4.3	5.2	4.3	4.8	4.4	6.5	5.5	3.8	5.1	4.5	4.7	4.8	4.7	4.6	3.7	6	4.8	6.8	4.9	4.5	4.5	4.1	4.3		4.86486	0.122794	37

## Sheet: Fig 1ab ASEL 0-200 mM NaCl
	f655-ctx-200-6	f655-ctx-200-7	f655-ctx-200-15	F6-200NawoGl-2	F6-200NawoGl-3	F6-200NawoGl-4	F6-200NawoGl-5	F6-200NawoGl-6	F6-200NawoGl-7		mean	sem	n
time
0	1.11939	11.6936	-0.308816	5.03668	1.21209	1.01585	-4.47564	2.40541	2.84282		2.28237	1.45761	9
0.3	-0.377162	8.96861	-0.314868	-4.44069	1.21209	0.0218977	0.356956	-1.01983	0.849463		0.584052	1.18255	9
0.4	1.14088	7.83189	0.678921	-0.304324	0.218713	0.0218977	1.34832	-2.04401	1.86477		1.19523	0.911791	9
0.5	-0.869371	8.82085	-0.314868	2.89901	1.21209	0.0223316	-0.640366	-4.29417	0.849463		0.853886	1.18758	9
0.6	0.126311	7.76658	-1.29582	0.228942	1.22427	-0.972052	-7.36026	-0.967292	-0.142915		-0.154693	1.2879	9
0.7	-0.869371	8.71325	-0.311812	1.81074	0.220928	0.0223316	2.94047	-0.925651	-0.147215		1.27263	1.02096	9
0.8	0.12566	5.64334	-1.29582	-8.32481	1.22427	1.02626	-4.56193	-0.0907807	0.858063		-0.599528	1.31084	9
0.9	-0.869371	1.96172	0.678921	-3.3306	-0.774665	0.524079	5.57428	5.0398	-0.147215		0.961884	0.951604	9
1	-1.86375	-2.57259	0.182026	-0.27859	-0.774665	0.0223316	-2.10249	-3.08726	-1.14389		-1.29099	0.391993	9
1.1	-0.37153	-7.18593	1.21053	0.697269	-1.76804	0.0218977	0.846227	0.0619274	0.858063		-0.62551	0.872325	9
1.2	1.1422	-9.45651	-0.327724	-0.281226	-1.76804	0.524296	5.57428	-4.52176	-0.147215		-1.02908	1.37602	9
1.3	0.126311	-7.15825	-0.326068	-1.24421	0.223187	0.0223316	-0.150917	2.48955	-0.645554		-0.740403	0.87134	9
1.4	0.126311	-7.89884	0.177255	1.18959	0.220928	-0.972052	-0.645966	-0.925651	-0.147215		-0.986182	0.8928	9
1.5	2.15675	-8.30738	-0.314868	0.693813	-1.76804	-2.44852	1.94047	3.71945	-1.14389		-0.608024	1.17229	9
1.6	-0.372181	-5.9919	0.182026	1.68536	0.220928	-4.85183	-6.46012	3.96288	-1.14389		-1.41875	1.19684	9
1.7	-0.869371	-2.6399	1.68954	1.68536	-0.782417	0.0223316	-1.14102	-5.63702	-1.14389		-0.979597	0.743326	9
1.8	0.128997	-1.50237	0.68235	0.693813	0.223187	0.0223316	0.348321	-6.04222	-1.14389		-0.732165	0.710875	9
1.9	1.66055	0.006573	-1.36265	0.697269	0.223187	4.66021	0.351177	7.56682	1.90319		1.74515	0.916365	9
2	1.1422	0.51011	-0.833362	-0.281226	-0.790326	-1.966	5.57428	4.65408	-2.14057		0.652132	0.915271	9
2.1	-0.868055	0.510667	0.695925	0.700725	-1.78576	4.12122	4.53262	-1.81151	-2.14057		0.439473	0.823551	9
2.2	0.125009	0.511758	0.678921	0.700725	0.223187	4.12122	4.53262	-2.12932	-4.09318		0.518993	0.894988	9
2.3	1.13068	1.48932	2.19668	0.700725	-0.782417	3.59316	4.53262	0.0619274	-1.14534		1.3086	0.632284	9
2.4	0.130654	0.986806	2.77597	0.700725	-1.80384	1.02626	1.94332	0.0619274	-1.16706		0.517197	0.474779	9
2.5	0.126311	2.92738	5.47288	-0.27777	-2.78911	0.0218977	3.49095	-2.32905	-4.09318		0.283369	1.05434	9
2.6	0.629159	3.41502	4.84692	-0.281226	-0.790326	3.0651	3.96965	-4.64575	-4.09318		0.679486	1.15223	9
2.7	2.15675	3.41502	8.25822	-1.25627	-0.782417	0.0265761	-1.62076	-2.13551	-1.16706		0.766062	1.11785	9
2.8	4.21254	3.41502	6.57626	-1.25627	-0.774665	-0.972052	1.44828	2.92721	-2.16207		1.49047	0.993907	9
2.9	6.3438	3.41502	10.0119	-0.768746	1.22427	4.03805	4.48512	0.0467664	-1.15536		3.0712	1.21965	9
3	8.16858	4.4188	10.2759	-0.281226	2.25021	5.04197	6.61595	7.25196	-1.15536		4.73187	1.2834	9
3.1	7.37937	5.88353	12.0479	1.18959	4.27724	7.04983	5.51605	6.03538	0.358363		5.52636	1.15319	9
3.2	10.708	7.41461	13.2637	17.4886	5.34495	8.05376	8.69928	3.88465	-3.10634		7.97235	1.94807	9
3.3	11.8912	8.47821	13.1264	21.375	7.39273	12.1921	5.35886	5.74339	1.88379		9.71574	1.90564	9
3.4	14.0288	10.4701	14.3094	25.3445	8.50371	15.3907	13.0022	4.24284	3.95799		12.1389	2.17072	9
3.5	14.489	11.4077	14.8323	24.0189	13.9651	15.3907	13.0022	25.5123	3.95799		15.1751	2.14705	9
3.6	8.50304	13.0841	14.5283	28.0166	11.7285	15.3907	12.3562	21.5925	3.95799		14.3509	2.34217	9
3.7	14.0288	13.4579	16.4009	28.551	13.9651	14.8055	11.5814	16.9867	2.87149		14.7388	2.21153	9
3.8	14.1804	15.5244	15.1375	28.711	11.7285	14.2203	16.7783	27.7236	6.07525		16.6755	2.41439	9
3.9	13.5131	16.6049	14.8891	26.4133	15.0214	15.3907	19.5243	20.969	7.11331		16.6044	1.78866	9
4	17.6116	17.2754	15.6603	24.2757	12.9088	18.6556	19.0977	25.4854	7.71245		17.6314	1.80174	9
4.1	14.5632	17.9597	15.0405	33.7937	16.2494	15.3907	21.8855	25.3075	8.23693		18.7141	2.46956	9
4.2	14.1804	16.9331	15.5595	40.7867	17.3171	14.2203	20.7049	20.7611	10.4444		18.9897	2.93182	9
4.3	14.1103	19.1768	15.5595	36.1802	16.2494	18.8509	19.735	29.8282	8.23693		19.7697	2.80581	9
4.4	13.2432	17.0177	17.7835	46.4153	16.2494	17.1029	23.787	37.8997	12.6992		22.4664	3.93168	9
4.5	13.576	16.8336	14.888	44.7238	16.2494	24.8613	27.8627	43.8225	8.23693		23.4505	4.38897	9
4.6	16.341	18.5107	14.9101	38.8626	15.0214	16.5853	21.844	34.1347	11.6278		20.8708	3.11852	9
4.7	15.2607	17.0006	13.2111	33.1762	16.2494	23.2416	20.8103	31.237	8.23693		19.8249	2.74053	9
4.8	14.3353	15.6514	14.888	33.551	15.1818	21.3907	24.8741	43.4854	12.6992		21.7841	3.5077	9
4.9	12.3627	17.7845	15.6285	37.6654	16.2494	21.3907	26.7638	39.0605	12.8368		22.1936	3.39008	9
5	9.65048	17.7991	15.3253	40.1027	16.2494	17.2368	24.3365	43.0285	11.7538		21.7203	3.99672	9
5.1	10.8224	19.3713	14.2366	44.3369	16.2494	19.0504	30.3953	35.1361	12.8368		22.4928	3.83268	9
5.2	10.1792	17.7128	14.7385	46.891	15.1818	20.1074	28.4121	43.0285	11.6278		23.0977	4.50389	9
5.3	10.8224	19.2686	12.4803	37.7922	15.1818	17.282	30.3953	41.2134	11.6278		21.7849	3.88724	9
5.4	9.65048	21.8781	12.6044	40.0773	15.1818	16.759	28.0179	36.6345	11.6278		21.3813	3.71945	9
5.5	7.53554	18.9863	13.1264	41.0514	15.3457	15.5502	27.8627	36.7094	10.5564		20.7471	3.93249	9
5.6	7.53554	18.563	11.6739	35.7025	14.2665	14.5151	27.3132	47.674	11.6278		20.9857	4.43622	9
5.7	8.59301	16.2269	10.5123	45.133	11.979	12.3172	25.3851	40.0904	10.5564		20.0881	4.58127	9
5.8	7.97984	16.065	12.8601	42.4867	11.979	10.1639	26.7638	41.8972	11.6278		20.2026	4.52254	9
5.9	9.54945	15.4671	12.0503	39.8688	11.979	10.1639	26.4721	44.4288	11.7538		20.1926	4.49558	9
6	9.07676	17.4429	12.1932	41.0514	9.84375	8.05376	25.3851	49.2903	11.7538		20.4545	5.03996	9
6.1	9.54945	14.735	11.0043	38.6862	9.84375	10.3355	24.9755	41.8118	10.039		18.9978	4.33697	9
6.2	8.50397	2.53768	11.0043	39.2775	9.73975	13.48	24.2982	48.5119	7.34211		18.2995	5.27444	9
6.3	8.59301	-4.1922	13.7347	35.8964	8.77614	11.4098	24.2982	49.2903	7.34211		17.2387	5.49633	9
6.4	6.93343	-4.37468	11.6106	35.8964	7.62707	9.70899	23.8886	43.9727	7.34211		15.845	5.19293	9
6.5	7.45664	10.2722	11.6689	34.7276	6.57073	9.14976	20.8103	38.4336	7.34211		16.2702	4.10255	9
6.6	5.82601	13.8828	10.596	34.1433	6.57073	9.14976	20.2726	54.5705	6.20415		17.9129	5.49138	9
6.7	6.41023	11.2542	9.57076	33.5589	5.45673	11.4098	18.6597	44.5674	6.80639		16.4105	4.56822	9
6.8	5.79879	14.1229	8.62923	32.3901	6.57073	12.0331	18.1221	49.8357	5.14408		16.9607	4.9918	9
6.9	5.30823	12.0002	6.5442	31.0477	4.45806	11.4098	17.5845	25.9868	7.34211		13.5202	3.16733	9
7	4.22882	9.86622	9.5922	30.8605	3.36614	8.13565	15.8948	45.9231	6.27068		14.9042	4.77086	9
7.1	5.30823	9.38685	9.53889	31.0477	3.36614	9.20193	15.4339	44.3546	4.12782		14.6407	4.65575	9
7.2	3.72199	8.47821	7.41427	32.3901	3.40172	6.0459	15.9716	43.2027	5.19925		13.9806	4.75427	9
7.3	3.20386	6.95046	9.01554	32.3901	3.40172	9.24372	13.1413	34.2862	4.12782		12.8623	4.01787	9
7.4	2.15675	6.54532	8.22995	30.5391	3.40172	10.9505	12.0775	30.0507	4.10592		12.0064	3.62809	9
7.5	2.15675	3.55727	10.7234	29.7053	1.27555	9.14976	10.8969	37.1098	3.02394		11.9554	4.27961	9
7.6	4.22882	1.53861	8.14796	32.9745	2.32084	10.2682	10.4289	29.408	4.12782		11.4937	3.88454	9
7.7	3.67859	-0.531189	7.56027	33.5589	-1.84112	11.2927	11.0136	30.6998	2.99217		10.936	4.28896	9
7.8	3.17131	-3.24465	9.62302	35.1573	-1.84112	9.19674	11.0136	18.1643	7.42168		9.85136	3.85515	9
7.9	4.22882	-5.45082	8.50742	20.6632	-0.815046	8.13565	9.84427	24.7302	2.99217		8.09287	3.20976	9
8	2.16783	-7.2443	9.48184	20.6632	-0.815046	8.13565	11.0136	38.9712	4.12782		9.61131	4.51325	9
8.1	4.27266	-9.68581	8.21401	20.4374	-4.89396	10.3555	6.61595	34.5056	2.99217		8.09039	4.38223	9
8.2	1.15261	-8.54233	7.63544	21.7674	-1.84112	7.04983	8.26533	37.3985	5.19925		8.6761	4.52774	9
8.3	0.126311	-3.73332	6.57626	21.7674	-3.87007	7.04983	8.26533	29.7329	2.99217		7.65631	3.78124	9
8.4	0.634919	0.959177	4.56329	21.7674	-4.89396	7.09078	8.88596	34.743	0.884935		8.29283	4.14674	9
8.5	0.127641	3.85403	6.64165	20.4374	-4.89396	8.13565	6.16006	36.6888	4.12782		9.03101	4.13963	9
8.6	1.15327	-1.17398	4.60824	21.7674	-4.89396	8.13565	7.73901	17.6963	0.894268		6.21402	2.92078	9
8.7	0.128997	-7.15825	3.58887	22.8716	-5.91785	9.24372	7.78617	26.6179	0.894268		6.45061	3.91429	9
8.8	0.128997	-9.51287	4.64466	20.4374	-6.94174	10.3747	5.57428	24.7569	2.51104		5.77482	3.79279	9
8.9	-1.39419	-10.619	3.68367	19.8913	-5.91785	5.04197	6.68638	24.4066	0.884935		4.74043	3.76997	9
9	-1.92091	-9.34626	3.69707	19.3452	-5.91785	6.10743	7.73901	19.6625	4.12782		4.83267	3.34295	9
9.1	-1.39419	-22.6945	1.66935	19.3452	-3.95093	6.10743	6.13033	30.8863	-0.153127		3.99399	4.99294	9
9.2	-1.90147	-32.4511	1.22633	18.7005	-6.94174	4.03805	6.68638	15.0579	-0.153127		0.473521	4.91857	9
9.3	-2.39413	-22.8546	-0.324664	18.0557	-7.88492	4.03805	6.16006	25.4414	0.894268		2.34791	4.66823	9
9.4	-0.886916	-17.0514	-0.307273	19.3452	-7.96563	5.09332	4.53262	19.0908	1.98496		2.64841	3.87492	9
9.5	-2.91603	-3.15911	-1.33511	18.253	-7.96563	6.17022	4.01178	22.7795	-1.62495		3.80152	3.46117	9
9.6	-1.90147	-21.0927	-2.93297	16.3502	-7.96563	6.68247	6.68638	8.63698	-1.20363		0.362177	3.63648	9
9.7	-4.39334	-18.9466	-3.99124	16.9754	-8.89843	7.19472	5.63375	24.6616	-1.20363		1.89246	4.44482	9
9.8	-2.88679	-15.0309	-3.46836	16.4352	-7.01353	6.17022	4.58111	17.4331	-4.21791		1.33357	3.59466	9
9.9	-3.89116	-11.5343	-3.44502	15.895	-7.96563	6.68247	4.0548	15.4916	-2.25258		1.44835	3.25626	9
10	-3.89116	-9.83341	-3.99714	15.895	-8.98952	6.23431	2.44928	13.8213	0.913535		1.40024	3.07399	9
10.1	-2.88679	-10.5626	-4.05207	15.2756	-7.96563	6.17022	4.59271	10.7548	-5.23486		0.676812	2.96092	9
10.2	-4.94514	-12.0251	-4.01507	15.895	-10.0134	5.14572	3.52848	10.363	-2.25258		0.18676	3.09385	9
10.3	-2.94587	-12.0905	-3.50497	12.5185	-10.0134	5.14572	3.52848	7.37981	-2.73877		-0.302338	2.69823	9
10.4	-5.47774	-10.8746	-4.51411	12.5185	-10.0134	4.07921	2.47585	14.3228	-2.27641		0.0266815	3.02469	9
10.5	-4.94514	-11.5185	-3.97331	11.9841	-8.98952	2.54765	3.5152	3.69469	-2.25258		-1.10416	2.42655	9
10.6	-4.41305	-5.9211	-4.53895	11.4497	-7.08682	2.05099	3.52848	6.24409	-2.25258		-0.104363	2.09853	9
10.7	-5.89989	0.490666	-5.67854	10.271	-11.939	3.0651	3.5152	4.37019	-3.30154		-0.567423	2.24901	9
10.8	-5.84127	3.51297	-4.56177	11.4497	-11.0373	2.05099	2.44928	10.4467	-3.30154		0.574189	2.49293	9
10.9	-3.41851	3.00052	-5.61858	11.5735	-11.0373	3.0547	2.46257	7.47307	-5.28515		0.244976	2.37656	9
11	-3.89116	3.52744	-5.55986	11.5173	-11.0373	3.0651	2.98888	6.16687	-3.30154		0.386197	2.29396	9
11.1	-2.90141	3.5087	-5.11451	10.3808	-12.0612	2.03019	3.52848	8.60743	-3.30154		0.519665	2.35481	9
11.2	-5.84127	3.00052	-4.66018	10.3808	-11.0373	1.53863	3.52848	6.24409	-3.30154		-0.0164139	2.23336	9
11.3	-4.36902	3.49849	-4.47551	-2.32153	-10.0134	1.02626	3.52848	3.69469	-5.34344		-1.64166	1.6179	9
11.4	-2.88679	2.0185	-5.03207	0.729792	-11.0373	-0.972052	0.886783	6.28953	-4.35049		-1.5949	1.65583	9
11.5	-4.84689	-0.00724492	-4.01507	0.217287	-12.9525	-0.976825	0.36595	9.03715	-5.86247		-2.11562	1.98701	9
11.6	-2.91603	-3.68768	-4.51411	1.77306	-11.0373	-0.972052	1.94954	1.88159	-5.34344		-2.54072	1.42491	9
11.7	-5.84127	-0.523994	-4.51411	-0.295218	-11.0373	-1.966	-0.669522	3.69469	-8.2857		-3.27094	1.52301	9
11.8	-4.84689	3.89855	-3.43251	-1.32023	-12.0612	-0.972052	1.42322	2.52806	-5.34344		-2.23628	1.627	9
11.9	-3.93059	5.21583	-5.03207	-2.34524	-12.0612	-0.972052	1.42322	2.51217	-5.34344		-2.28148	1.70756	9
12	-4.36902	8.42801	-3.93855	-3.35319	-11.1515	-2.93103	0.894585	2.59395	-6.3815		-2.24536	1.87342	9
12.1	-3.89116	-21.7692	-3.39739	-4.35075	-12.0612	-2.9406	0.36595	-2.18452	-5.34344		-6.17471	2.24829	9
12.2	-4.41305	-34.5446	-3.43288	-4.3678	-12.0612	-3.9152	-0.154884	3.88689	-5.34344		-7.14958	3.70455	9
12.3	-4.89552	-33.3684	-3.43398	-2.34524	-12.0612	-3.9152	0.370589	1.99732	-6.3815		-7.1148	3.54491	9
12.4	-4.86621	-32.2243	-2.37307	-6.34287	-12.0612	-4.89937	-6.20324	0.110662	-4.84696		-8.18962	3.19675	9
12.5	-4.89552	-32.9054	-3.88716	2.83816	-12.0612	-3.43758	-7.22358	-1.14808	-5.34344		-7.56265	3.44499	9
12.6	-4.41305	-31.2968	-3.41495	1.77306	-12.0612	-2.95995	-6.20324	-3.6066	-4.35049		-7.39258	3.22009	9
12.7	-3.93059	-32.6779	-3.43251	1.26457	-11.1515	-1.98553	-7.80634	-6.03422	-5.34344		-7.89971	3.31081	9
12.8	-4.94514	-7.40153	-3.36299	-1.32023	-12.0612	-5.39145	-7.22358	-8.48988	-5.34344		-6.17105	1.03349	9
12.9	-2.94587	5.76052	-2.87322	1.85004	-12.0612	-3.9152	-6.16994	-1.83552	-5.34344		-3.05931	1.66707	9
13	-5.00676	7.21941	-3.39775	-1.83273	-13.0851	-2.95995	-7.22358	-1.20246	-6.3815		-3.76338	1.82176	9
13.1	-5.9597	4.76327	-3.34613	-3.37025	-13.0851	-4.42663	-7.22358	-2.45659	-5.39944		-4.50046	1.56639	9
13.2		4.32908	-4.56177	-3.84344	-12.1859	-5.88353	-7.30214	-4.98552	-5.39944		-4.97909	1.61707	8
13.3		-2.63954	-3.40965	-4.39526		-1.00127	-7.30214	-7.53509	-6.3815		-4.66635	0.942544	7
13.4			-4.38466	-5.36536		-5.39145	-8.31054	-6.2603	-5.39944		-5.85196	0.548269	6
13.5			-3.43251	-2.41938		-4.94785	-7.80037		-6.44839		-5.0097	0.976185	5
13.6			-5.9431						-7.41956
13.7			-5.55986						-6.3815
13.8			-3.43251
max	17.6116	21.8781	17.7835	46.891	17.3171	24.8613	30.3953	54.5705	12.8368
at	4	5.4	4.4	5.2	4.2	4.5	5.1	6.6	4.9

## Sheet: Fig 1ab ASEL 0-300 mM NaCl
	f655-ctx-300-3	f655-ctx-300-6	f655-ctx-300-7	f655-ctx-300-8	f655-ctx-300-10	f655-ctx-300-11	f655-ctx-300-15	f655-ctx-300-16	F6-300NawoGly-1	F6-300NawoGly-3	F6-300NawoGly-5	F6-300NawoGly-6	F6-300NawoGly-7		mean	sem	n
																		mean
0	0.206556	0.0630669	1.79025	-3.24371	2.40547	0.217246	-2.71322	2.57993	0.0695019	2.14867	-0.285361	0.737753	-0.0375009		0.302973	0.491464	13
0.3	1.19656	0.0630669	-0.220812	-1.11698	-0.454161	-1.74312	-9.08338	2.10858	0.0701972	1.09651	0.70318	1.75432	0.967167		-0.358375	0.788442	13
0.4	-0.767922	0.0630669	0.784718	3.76122	-1.5323	-1.75068	1.35961	1.52407	0.0701972	-0.874932	1.71152	-4.17374	0.967167		0.0878457	0.54828	13
0.5	1.19656	1.07513	1.80863	1.34739	-0.468258	-0.752038	1.4356	-2.51725	0.0701972	5.26232	1.71152	1.75432	-0.0375009		0.914355	0.504424	13
0.6	0.710473	-0.928299	-0.21881	-3.14315	-0.458812	2.2392	0.296174	-1.53413	1.07234	0.677978	0.710224	-1.24776	-0.535013		-0.181506	0.37968	13
0.7	1.20841	0.564353	0.784718	-3.14315	-1.44109	0.718809	-0.69717	-2.98163	0.0705519	3.13399	0.209578	0.242068	-0.535013		-0.143505	0.468162	13
0.8	1.20841	0.564353	0.784718	1.35809	0.541789	2.21677	-0.213354	-5.34317	1.07234	-1.87342	0.710224	1.75432	-1.03253		0.134504	0.549557	13
0.9	1.20841	0.0637073	-0.220812	-6.24635	1.56422	0.21949	-3.06089	-4.09836	0.571622	4.19071	0.710224	1.75432	-0.0376795		-0.260106	0.75864	13
1	0.710473	0.0637073	0.784718	0.884289	0.541789	0.718809	0.874069	-4.41148	1.08319	0.341375	0.710224	1.24604	-0.0375009		0.269977	0.403055	13
1.1	1.70635	-0.436939	0.784718	1.35241	0.557288	0.21949	3.36122	-2.92732	-0.429809	-4.28221	-0.291068	0.745312	0.967167		0.102047	0.541457	13
1.2	-0.775558	0.0633871	1.79025	-1.14142	1.54857	-0.788077	-2.71297	2.57993	0.0709065	-1.27319	-0.291068	1.23722	-0.0376795		0.0207923	0.403399	13
1.3	-1.31159	-0.937585	0.784718	-0.0963921	-0.930714	-0.786932	0.309069	-0.931598	0.0709065	-4.29749	-0.291068	0.737753	-0.0326794		-0.593354	0.359842	13
1.4	-2.83163	-0.436939	-0.21881	-1.11698	1.54857	0.731298	1.74076	2.47099	0.0709065	-2.8731	0.209578	-0.267477	-0.0375009		-0.0777179	0.437589	13
1.5	0.71969	0.064034	0.77671	2.74528	-1.44109	0.21949	2.73794	2.57993	-0.930524	0.677978	-0.291068	-0.257397	-0.535192		0.543523	0.382818	13
1.6	1.2205	0.0637073	0.77671	-0.637368	3.62386	-0.278942	2.25838	4.4569	-0.429809	-0.395135	-0.78531	-1.26011	-0.0378581		0.659656	0.490732	13
1.7	-2.33293	0.0637073	-3.17397	3.72592	-2.43252	-1.77779	-2.1544	2.4541	0.0763333	-4.18494	-0.291068	-1.25393	-0.0376795		-0.870705	0.612201	13
1.8	3.26507	0.0637073	-5.08631	2.87836	-0.449648	-1.79564	3.6631	2.94646	0.07163	2.71093	-0.791714	-2.23681	-0.0378581		0.400098	0.721694	13
1.9	-3.30603	-0.436612	1.79025	-0.745789	1.54857	-3.85185	1.23531	0.499895	-0.930524	-0.906934	-1.29236	-2.23681	0.967167		-0.58967	0.497876	13
2	-0.783346	-0.937585	0.27895	-1.14142	1.54857	-2.80436	2.20403	3.02311	-0.930524	-0.79494	-0.791714	-1.24776	0.464654		-0.147102	0.443969	13
2.1	0.214606	-0.937585	0.77671	1.82601	-0.451905	-2.82276	-0.69717	2.57971	-0.429447	-3.71663	-1.29236	-1.74846	-0.0378581		-0.518241	0.476438	13
2.2	0.215663	0.0643607	0.77671	-0.103895	-0.458765	-4.87084	-1.1699	-3.42723	0.0709065	0.110614	-0.291068	-2.25904	-0.0378581		-0.87541	0.459647	13
2.3	-2.7751	-0.937585	1.79025	-0.0989144	-0.455946	-1.83246	-1.14327	0.0703561	-1.42166	1.18028	-0.791714	-1.74846	-1.04288		-0.70824	0.342855	13
2.4	-1.28025	-0.937585	0.784718	0.381433	0.552729	-2.32336	1.22936	2.47828	-0.930524	-3.16855	-2.27092	-1.74846	-0.540371		-0.597961	0.448642	13
2.5	0.214606	-0.436612	0.792889	2.8507	-1.96864	-3.85185	-0.18871	-2.44298	-0.930524	-4.75464	-1.27955	-2.23681	-1.04288		-1.175	0.54866	13
2.6	-1.81146	-0.431548	0.809739	-1.10513	-1.47026	-1.28893	0.287985	2.52809	-0.429809	2.67193	-1.27955	-2.74739	-0.540553		-0.36976	0.443369	13
2.7	0.214606	1.07578	-1.2386	-0.619751	-1.47026	-0.794875	0.759976	-0.988566	-1.91281	4.772	-2.27092	-2.25904	-1.04288		-0.444256	0.523076	13
2.8	-0.78231	-0.937585	1.8274	-2.15253	-0.972029	-0.288241	4.10925	1.00684	-0.925914	8.09504	-0.791714	-2.71559	-0.540371		0.379403	0.805432	13
2.9	-1.77923	-1.93888	5.93206	-0.646433	1.5965	2.33366	7.05079	2.52809	-1.89855	3.83502	-1.76409	-2.23681	-0.0378581		0.998022	0.877467	13
3	1.2205	0.0637073	12.4082	2.93536	-1.96358	2.8002	7.90309	4.6191	-2.8758	0.127876	-0.783869	-0.753232	3.10293		2.21573	1.17353	13
3.1	2.24896	1.07545	13.5324	1.92228	1.5802	3.3495	10.7189	6.67829	-1.89403	2.97823	-0.288186	-0.258707	6.17864		3.67861	1.24322	13
3.2	2.8315	1.5761	15.65	5.0628	0.565274	3.8696	13.1726	4.08294	-0.921304	4.42816	0.207497	1.23722	6.69678		4.49686	1.36469	13
3.3	4.34747	2.06629	15.9889	-0.686418	2.57572	5.5454	15.1663	2.05034	-1.91281	10.2376	1.69455	2.23615	8.86116		5.2439	1.57764	13
3.4	6.44426	3.09862	19.2339	-5.69445	1.56422	3.88625	17.1695	6.61054	-0.921304	19.5581	2.71281	3.73454	9.38472		6.67552	2.15278	13
3.5	7.5998	4.64192	18.1523	1.98057	0.0537421	6.47007	17.6628	7.70288	-0.921304	15.6178	6.92604	5.82507	14.3983		8.16231	1.77912	13
3.6	7.5598	5.2005	18.5007	3.08852	2.52466	7.06372	14.5191	8.81784	0.571267	11.2199	7.87702	8.90738	17.2567		8.70055	1.52362	13
3.7	10.3456	5.17379	22.725	2.00072	2.00904	6.53816	12.0042	9.02512	0.0709065	7.9322	12.9408	8.35788	16.0026		8.85584	1.72343	13
3.8	10.8173	5.71665	23.5606	5.64302	5.49898	7.06372	16.9905	12.5744	1.07234	8.74118	13.5391	10.4927	16.0026		10.5933	1.66367	13
3.9	11.3469	6.29755	22.725	4.29095	5.54047	5.48703	13.2331	12.9473	1.07234	15.1945	11.6988	9.92667	16.0026		10.4433	1.62608	13
4	12.0035	6.25951	23.8185	9.10546	7.40841	6.53816	19.9671	13.374	2.60053	18.7721	12.3137	12.0886	17.1702		12.4169	1.70984	13
4.1	13.0105	6.25951	23.105	11.04	4.88005	8.64136	19.6321	15.3597	2.09475	8.95352	10.4879	13.1184	18.3378		11.917	1.68084	13
4.2	7.805	7.88942	19.6597	5.2228	9.19138	6.33806	18.9459	16.4039	3.10631	12.5874	14.6044	13.6333	17.705		11.7763	1.53479	13
4.3	11.5332	7.36788	21.2352	9.26264	5.82157	6.33806	12.2742	16.7582	4.15996	23.4106	14.0718	13.1184	17.705		12.5428	1.66666	13
4.4	11.4683	6.32481	14.9073	7.28009	9.28072	6.88546	7.52488	14.4573	5.23536	22.6396	13.5391	13.7069	17.0721		11.5632	1.41042	13
4.5	11.8765	7.93375	15.9889	11.267	10.5826	7.35705	12.7224	17.1282	5.23536	22.763	16.9152	14.2955	17.0721		13.1644	1.34574	13
4.6	12.6037	7.36788	13.2848	5.69133	13.1694	6.30605	9.22773	14.8032	5.18186	15.4588	17.5515	13.255	15.9179		11.5245	1.17631	13
4.7	10.933	7.40672	13.977	7.35708	11.4878	8.46234	4.28348	16.5792	5.75159	13.069	17.5515	14.2218	17.0721		11.3964	1.23497	13
4.8	13.074	6.32481	13.8256	11.1014	13.0426	8.42444	2.30296	16.7835	6.26781	18.6907	18.1878	14.2955	17.0721		12.261	1.41944	13
4.9	7.805	7.41222	18.7617	3.08852	15.0409	5.31907	-0.301443	13.2326	6.26781	17.4807	15.8385	14.3707	16.5374		10.8349	1.71101	13
5	8.25677	7.44555	18.7617	9.19895	15.931	4.78271	1.87521	15.8026	6.30589	15.0417	15.8385	14.2955	14.7751		11.4085	1.47123	13
5.1	8.79202	6.92485	13.4706	7.6686	16.0858	5.31907	4.57875	17.3901	7.37642	26.0852	15.3001	13.7753	14.7751		12.1186	1.6866	13
5.2	7.45669	9.65547	17.6438	5.16834	20.7565	4.30008	3.03312	17.2783	6.26781	11.8971	16.9152	14.2955	19.4189		11.8528	1.72825	13
5.3	4.65943	9.12282	8.327	3.15446	23.8171	3.774	10.5612	17.7428	6.82212	16.0559	14.7617	14.4459	16.674		11.5322	1.73968	13
5.4	3.00039	7.44555	14.1318	9.49136	22.4112	5.31907	13.1776	16.4503	6.26781	13.0544	14.2233	15.6752	17.2567		12.1465	1.5329	13
5.5	2.50259	7.03275	14.1318	-2.40536	22.8056	5.2922	12.4153	17.9488	6.26781	10.7627	13.6849	15.6622	18.4439		11.1189	1.97146	13
5.6	4.71146	6.50011	7.17987	-2.40536	21.7941	4.30008	7.80675	16.2143	8.41964	13.9942	13.612	13.5369	18.3378		10.3078	1.84213	13
5.7	1.94371	6.45959	13.579	6.89116	24.3114	3.30326	13.0451	16.7525	6.82212	18.0049	13.0065	14.5996	16.0026		11.9017	1.78641	13
5.8	1.38716	5.92694	8.41729	6.28994	20.1793	2.2621	8.09503	16.2323	6.26781	20.5443	16.5551	15.6622	16.0026		11.0632	1.85099	13
5.9	-0.890547	6.45959	10.5806	4.24487	25.6056	2.27272	8.08908	15.0306	6.26781	14.6222	16.0109	13.9202	17.0721		10.7143	2.00476	13
6	-2.06853	5.33743	10.6965	4.21645	26.9296	1.24311	10.633	6.41529	7.89803	14.5464	16.0109	14.5996	14.246		10.0541	2.0851	13
6.1	-2.66606	5.92694	6.12111	-2.37751	26.9296	2.2621	15.0776	12.6498	7.37642	17.9761	16.0109	14.0683	14.9331		10.3299	2.36245	13
6.2	-6.31217	4.329	8.327	4.19978	25.475	2.27378	10.4961	14.5069	7.37642	8.03785	14.9224	13.5369	13.7169		9.29891	2.13234	13
6.3	-7.0228	4.86165	8.327	-6.96593	22.1253	2.28546	8.44621	14.875	7.94242	12.8555	13.8339	13.4713	12.6587		8.28413	2.33077	13
6.4	-7.50391	4.329	7.17987	-5.16955	18.6935	-0.276269	9.81823	13.0292	8.50841	19.4165	13.221	12.4743	12.1296		8.1423	2.31227	13
6.5	-6.93853	3.79636	4.00359	3.15446	18.1608	-2.77642	11.63	12.9586	7.37642	17.1952	12.6082	12.4087	10.4318		8.00071	2.07078	13
6.6	-8.0409	3.77915	3.429	0.389933	15.6642	-2.29107	8.44422	8.55218	7.37642	16.1898	13.221	12.4743	9.90828		6.85359	1.99419	13
6.7	-9.22554	3.26371	2.35537	-6.96593	16.2219	-2.80436	6.59756	6.23588	7.37642	21.4675	12.0698	12.4743	10.4318		6.11527	2.45796	13
6.8	-12.7795	3.29886	1.8274	0.973631	12.4337	-1.79961	4.06858	4.53612	6.33321	4.94461	12.7454	11.3517	9.38472		4.40914	1.90253	13
6.9	-14.1316	3.27543	-0.222855	1.5257	14.5775	-1.79564	2.66705	2.00377	7.37642	10.3733	10.4546	11.4117	7.29048		4.21584	2.06203	13
7	-15.839	3.28702	-0.224939	3.12113	12.4337	-0.785764	2.11162	3.06938	7.37642	14.915	10.4546	10.8259	7.77626		4.50165	2.17939	13
7.1	-16.3334	2.19842	-0.227067	-4.57973	11.1767	-1.81386	1.52054	5.8954	7.37642	10.4578	10.4546	10.2402	6.17864		3.27267	2.1703	13
7.2	-17.518	2.19842	-1.2386	-4.04855	11.3569	-4.7737	2.92597	5.26799	6.82212	13.0829	9.91627	11.4117	6.17864		3.19861	2.3604	13
7.3	-18.3275	2.18683	6.18682	-2.29761	12.314	-3.77506	0.595351	4.1788	6.85482	10.8481	9.37789	11.4117	4.06397		3.35523	2.29401	13
7.4	-18.7027	0.0671119	2.91377	-3.38802	12.4337	-5.77234	-1.36642	3.60452	7.37642	14.3901	9.37789	11.2916	5.11599		2.87244	2.4915	13
7.5	-18.9153	1.12715	0.809739	2.02138	11.9629	-4.25985	1.0873	5.8954	3.6755	4.41455	9.37789	10.2946	10.655		2.93433	2.24966	13
7.6	-18.927	-0.45992	-0.227067	-0.702356	10.3919	-2.80436	-6.30919	3.66171	1.08319	5.47984	9.37789	9.18871	6.84668		1.27693	2.20331	13
7.7	-21.0719	-1.51971	-0.227067	-0.112904	10.892	-5.29706	-6.42318	1.53955	1.58897	12.1643	7.1474	9.18871	3.03833		0.83903	2.43218	13
7.8	-21.0719	0.0671119	1.84655	2.04248	13.8079	-5.71534	-1.32649	0.55352	1.58897	4.39034	8.30112	8.13726	9.58551		1.70823	2.38569	13
7.9	-20.9416	-2.04124	1.8274	0.411762	11.4805	-5.27302	-4.34948	1.61368	1.08319	14.3695	7.1474	9.23759	7.36765		1.68717	2.51751	13
8	-21.0719	-2.57891	-1.2386	0.973631	8.39757	-5.83049	-6.86876	-0.488266	1.08873	10.6015	7.18588	9.28647	7.89675		0.565655	2.42151	13
8.1	-21.0719	-2.57891	-1.26387	-3.95226	6.07683	-6.80509	-4.09298	-3.49601	0.0709065	7.89717	8.30112	8.13726	8.51599		-0.327831	2.3325	13
8.2	-21.5339	-3.09508	-3.27009	-0.114822	9.51036	-8.76825	-6.86866	-5.55013	1.08319	15.4337	6.65323	4.88006	10.6906		-0.0730686	2.71626	13
8.3	-21.9959	-4.67617	-6.25399	-0.112904	7.12619	-8.9468	-9.68925	-5.07602	2.11616	13.2022	6.61475	8.71186	6.30945		-0.974648	2.68086	13
8.4	-21.5339	-4.13849	-5.24846	-5.69445	4.94905	-8.51969	-10.3277	-4.50003	1.58897	12.4692	6.61475	7.16123	11.7879		-1.18397	2.70159	13
8.5	-21.9959	-6.19201	-3.27009	-3.38802	6.03762	-6.07532	-7.7991	-1.52628	1.08319	3.87294	7.1474	5.98294	10.655		-1.18982	2.37378	13
8.6	-22.1263	-5.67047	-3.27009	-2.29761	3.2805	-6.69814	-10.0752	-3.53145	2.09475	8.58935	6.68598	7.08581	9.58551		-1.25748	2.46996	13
8.7	-21.5339	-4.14914	-3.30344	-1.2072	7.20461	-8.35301	-9.18974	-3.02873	1.57848	12.7855	6.0821	8.13726	10.0695		-0.377515	2.6279	13
8.8	-23.1667	-4.14914	-3.30344	-3.38802	1.13906	-8.93514	-11.823	-3.99802	1.08319	7.90234	6.0821	5.46804	9.58551		-2.11563	2.50309	13
8.9	-23.8893	-4.62741	-3.28155	-1.74952	1.70186	-10.5004	-12.9408	-2.54302	1.08283	13.8003	6.0821	7.08581	10.1203		-1.51222	2.82451	13
9	-24.3375	-5.67047	-5.35578	0.944847	-0.480105	-10.0147	-17.6004	-4.50003	1.08319	11.7876	5.54946	7.61154	8.51599		-2.49741	2.89217	13
9.1	-24.1966	-4.10587	-4.32961	-0.105623	-1.56532	-11.6996	-11.181	-5.6221	1.08319	7.71968	6.12059	7.61154	9.05075		-2.40154	2.63136	13
9.2	-24.3375	-5.0958	-4.32961	-1.2025	0.588377	-10.6037	-14.816	-3.60452	1.58897	13.066	6.1476	6.03437	9.58551		-2.0753	2.85	13
9.3	-21.2832	-5.12237	-4.32961	-1.2072	-4.71413	-8.63077	-16.0664	-2.47463	1.08319	9.18038	5.58221	6.03437	8.51599		-2.57171	2.53179	13
9.4	-21.9959	-5.61195	-3.30344	-2.84282	-0.488471	-10.5515	-17.0099	-4.50003	1.58354	7.97641	5.58221	6.03437	5.80899		-3.0245	2.53691	13
9.5	-21.7413	-6.1281	-3.37225	-3.42609	-3.65998	-10.6143	-16.1513	-6.44339	1.58354	9.65498	3.95152	4.95694	6.87796		-3.42398	2.52246	13
9.6	-22.454	-8.27815	-9.08821	-2.29761	-3.6026	-11.2746	-15.0882	-4.46359	1.08319	3.81078	4.48417	2.82048	7.44647		-4.37707	2.39979	13
9.7	-21.7413	-7.19774	-3.83355	-1.7524	-2.10374	-11.8279	-17.3774	-6.64417	1.08319	4.46353	5.01681	4.97444	6.30945		-3.89468	2.46297	13
9.8	-21.2832	-6.74617	-3.33749	-2.32366	-2.58644	-10.8496	-15.3275	-6.78028	1.08319	11.8171	5.60922	4.98292	6.83855		-2.99257	2.59164	13
9.9	-22.8985	-8.27815	-4.37429	-3.40706	-0.463962	-12.0199	-13.7764	-8.10289	0.577049	6.98556	5.07084	2.82048	6.87796		-3.92226	2.47276	13
10	-20.8252	-7.75661	-5.30157	-2.27213	-4.64575	-13.215	-14.7098	-7.58824	1.07234	9.64893	4.51118	1.27579	6.30945		-4.11512	2.44582	13
10.1	-22.8985	-8.27815	-4.28583	-4.52852	-5.14333	-13.7027	-15.2281	-6.74958	0.577049	2.99292	3.95152	2.84995	5.78035		-4.97407	2.35913	13
10.2	-22.8985	-8.27815	-7.25952	-5.08644	-8.91131	-13.215	-16.5339	-8.1307	1.08319	1.07113	3.43629	2.30558	5.25125		-5.93586	2.33966	13
10.3	-23.0326	-7.23508	-6.18263	-8.01396	-6.76203	-14.2574	-12.307	-7.74531	1.09354	4.94243	0.747675	1.79069	5.22928		-5.51788	2.27398	13
10.4	-21.9959	-8.23004	-6.13109	-3.35078	-8.81834	-13.0685	-18.106	-6.52711	0.57741	2.96832	0.220643	1.79069	4.14912		-5.88627	2.26248	13
10.5	-22.3199	-7.23508	-2.32458	-4.42943	-7.89902	-11.8935	-15.396	-7.98309	0.07163	5.04804	0.220643	-0.266268	4.67268		-5.36414	2.19782	13
10.6	-21.9959	-8.23004	-10.0739	-3.27865	-7.85716	-13.0685	-15.0021	-3.71998	1.08319	3.60546	0.747675	1.27579	4.14912		-5.56654	2.21585	13
10.7	-22.3199	-6.71354	-2.30068	-2.31796	-5.81013	-12.5138	-13.4389	-5.14179	1.08319	6.00377	-0.304792	0.760898	4.14912		-4.52804	2.1778	13
10.8	-20.3562	-7.23508	-2.27727	-3.17599	-8.56002	-11.9591	-11.7134	-6.73041	1.08319	1.05935	-0.299295	0.246003	3.102		-5.13971	1.87672	13
10.9	-19.8873	-8.1927	-2.30068	-1.1669	-9.40719	-12.0199	-14.4648	-7.74531	-4.36757	4.06631	-1.34627	1.27579	3.62556		-5.53315	2.00266	13
11	-20.4796	-7.2732	-7.25952	-4.38197	-9.51306	-11.9591	-16.1496	-8.21437	-5.08912	6.50194	0.747675	2.84995	3.102		-5.93215	2.17064	13
11.1	-17.7281	-8.27815	-5.30157	-6.88667	-10.7595	-12.0261	-13.4461	-9.71515	-4.52617	7.1867	-0.299295	2.30558	3.102		-5.87481	2.01343	13
11.2	-19.4071	-8.27815	-4.37429	-2.85428	-13.525	-10.9713	-14.5737	-8.69056	-4.01522	1.04774	-0.306388	2.84995	2.03356		-6.23575	1.94101	13
11.3	-20.1258	-8.70885	-8.13783	-4.47844	-9.62134	-12.0931	-14.9748	-8.94774	-5.03712	5.49026	0.220643	2.32969	2.57844		-6.2697	2.06763	13
11.4	-16.0229	-8.75157	-9.17849	-2.27213	-9.40719	-11.4589	-12.3257	-9.06186	-4.05667	4.56438	0.222239	1.28919	3.102		-5.64289	1.81031	13
11.5	-17.7281	-9.225	-4.32961	-1.73966	-11.5047	-10.8496	-14.2987	-7.99349	-5.03712	-2.704	-0.304792	1.80944	1.53132		-6.33647	1.70973	13
11.6	-16.7471	-7.84479	-3.30344	-2.27213	-8.1604	-10.9042	-16.1124	-8.21255	-5.51743	5.67419	0.747675	-1.79521	2.05488		-5.56869	1.85731	13
11.7	-19.3921	-9.89737	-3.30344	-3.93965	-4.84808	-9.84939	-11.5089	-10.64	-5.03712	0.131526	-0.831824	0.760898	1.00795		-5.94981	1.66813	13
11.8	-17.768	-10.3643	-4.37429	-4.63209	-3.66845	-9.33792	-12.4705	-8.7805	-4.52617	4.00036	-0.306388	-0.266268	1.00776		-5.49897	1.68237	13
11.9	-17.1462	-9.41946	-3.30344	-4.52852	0.575993	-7.78003	-12.8016	-7.16718	-5.99773	0.596691	-0.306388	-0.266268	-0.038974		-5.1987	1.55126	13
12	-18.2768	-9.89187	-4.24993	-5.11891	-3.49325	-9.33792	-13.0595	-7.51208	-5.54807	-0.275751	-0.826327	-0.777227	0.484392		-5.99101	1.53655	13
12.1	-17.768	-8.80608	-6.72573	-5.75938	1.5802	-7.78003	-14.2987	-6.64138	-5.06312	2.80918	-0.306388	-1.28556	-0.038974		-5.39107	1.68075	13
12.2	-17.3622	-9.41946	-8.10251	-4.52852	0.552786	-8.12443	-13.2761	-5.94202	-5.03712	10.2566	-1.34627	-2.30486	-0.038974		-4.97485	1.91177	13
12.3	-19.0115	-10.4189	-3.33749	-4.68564	-0.449648	-7.52134	-10.9268	-3.53145	-5.01165	6.49693	-2.38933	-1.28687	-0.038974		-4.7779	1.7351	13
12.4	-18.6214	-10.3643	-8.10251	-4.57973	-0.439862	-4.74777	-13.8688	-5.54155	-5.03712	-0.868024	-1.34627	-1.29868	0.484392		-5.71781	1.58404	13
12.5	-18.7321	-9.84275	-9.08821	-4.52852	4.59871	-6.20562	-16.1403	-10.1179	-5.03712	0.0978348	-2.91087	-1.81358	-1.06424		-6.21421	1.80753	13
12.6	-19.8806	-10.3643	-7.18745	-4.71412	0.544001	-4.12466	-11.3045	-11.2927	-4.05667	1.53241	-2.38933	-2.32847	-0.557109		-5.85565	1.66729	13
12.7	-19.8806	-9.89187	-7.18745	-5.89372	0.53648	-4.05823	-13.0467	-9.91835	-4.05667	-0.823703	-2.38933	-4.38805	-1.07524		-6.31334	1.58099	13
12.8	-19.8806	-9.89187	-8.10251	-4.03701	1.51819	-2.98454	-11.3997	-12.2855	-4.05667		-2.38933	-2.86078	-0.038974		-6.36744	1.76445	12
12.9	-20.5102		-7.17825	-2.35028	1.51303	-1.87083	-10.9853	-11.7934	-3.54045		-2.38933	-4.38805	-1.07524		-5.86984	1.91387	11
13	-21.1398		-4.28583	-3.38802	3.5161	-1.89062	-12.8539	-8.87233	-4.01522		-2.91087	-2.84337	-1.07524		-5.43265	2.01315	11
13.1			-4.32961	-3.46501	0.0385496	-4.97201	-9.12862	-9.76981	-4.03595		-3.4324	-4.34344	-0.0393615		-4.34777	1.01194	10
13.2			-5.30157	-1.76543	3.5161	-1.87083		-9.37912	-4.05667		-3.4324	-5.87238	-0.557302		-3.19107	1.21588	9
13.3			-4.24293	-2.27213	-2.85512			-8.7805			-2.38933	-8.33577	-0.038974		-4.13068	1.23608	7
13.4			-5.19641	-3.5048				-7.96837					-1.07524
13.5			-6.19193					-8.26714
max	13.074	9.65547	23.8185	11.267	26.9296	8.64136	19.9671	17.9488	8.50841	26.0852	18.1878	15.6752	19.4189
at	44.8	5.2	4	4.5	6	4.1	4	5.5	6.4	5.1	4.8	5.4	5.2

## Sheet: Fig 1ab ASEL 0-500 mM NaCl
	F6-500NawoGly-5-5	F6-500NawoGl-4	F6-500NawoGl-7	F6-500NawoGl-8	flp-6-500mM-2	flp-6-500mM-5	flp-6-500mM-7	flp-6-500mM-11		mean	sem	n
															mean
0	-3.20822	-0.380724	1.30015	1.85517	2.30601	0.54347	-0.0670134	1.86743		0.527035	0.633194	8
0.3	-1.28006	0.609398	0.303244	-0.141896	-0.726551	-0.448447	-1.0638	1.83055		-0.114694	0.359274	8
0.4	5.07646	0.609398	0.303244	-0.132012	-1.72191	0.54347	-0.0623193	-0.146756		0.558697	0.694877	8
0.5	13.6418	-0.384485	0.303244	1.87413	-1.72191	1.04151	-0.565729	1.84881		2.00467	1.71905	8
0.6	-1.78575	0.615538	2.82372	-0.614721	-1.70523	0.54347	-0.565729	0.851026		0.0202909	0.537242	8
0.7	6.17521	1.6194	2.32025	1.87413	-2.198	0.54347	0.435749	1.34992		1.51502	0.828382	8
0.8	-2.28014	0.615538	1.30673	-0.132012	-2.69077	1.53955	-0.0670134	-0.145296		-0.231679	0.542968	8
0.9	-1.29135	0.615538	0.809832	-1.1348	-3.16575	0.546359	-0.0670134	-0.146756		-0.479244	0.472441	8
1	-1.8022	0.113608	1.3133	-1.64303	-1.21589	0.546359	-0.565406	-0.146756		-0.425002	0.386335	8
1.1	-1.29217	-0.384485	0.309821	-0.153144	-1.20639	0.549249	0.934465	0.85531		-0.0484186	0.307061	8
1.2	-2.26966	-0.388323	-0.693662	-1.1573	0.271806	-0.452606	-0.565406	-1.14454		-0.799961	0.264289	8
1.3	-2.30154	0.113608	-0.195209	1.36696	-0.726551	-0.452606	-0.0670134	-0.645648		-0.3635	0.361389	8
1.4	5.68081	-0.388323	1.3133	-1.14594	-0.730053	-0.456849	-0.565406	-0.148246		0.444913	0.790119	8
1.5	-2.30154	-1.38528	-0.693662	-0.634089	0.782655	-0.952766	0.939483	-1.14454		-0.673717	0.382218	8
1.6	-2.77454	-0.388323	-1.69057	-3.10357	0.274869	0.549249	-0.565729	-0.652165		-1.04385	0.477058	8
1.7	-1.30287	-1.36863	-1.69057	0.348933	3.33225	-0.456849	0.431379	-2.16392		-0.358785	0.622521	8
1.8	-1.78575	0.615538	-2.67424	-0.153144	2.28024	-0.456849	-1.0638	-0.641364		-0.48492	0.531387	8
1.9	-4.25773	-0.388323	-3.68438	1.35309	4.33716	-0.456849	1.94598	-1.14454		-0.28695	1.01015	8
2	-3.26894	-0.388323	-0.193651	1.85517	4.38837	-1.44868	1.94598	-1.15031		0.217451	0.849413	8
2.1	-3.27964	-0.883346	-0.693662	0.349622	4.25022	-0.456849	1.43788	-2.16392		-0.179962	0.811786	8
2.2	-2.30154	-0.388323	-3.66623	-0.153144	4.33141	-1.44868	0.431379	-1.66		-0.606891	0.842695	8
2.3	4.65951	-0.890253	-1.69057	1.89559	4.43892	-0.950644	0.431696	-3.17176		0.590312	1.00908	8
2.4	-2.30154	-2.37225	-1.69057	7.16429	4.38196	-0.452606	2.92334	-0.634441		0.877273	1.24863	8
2.5	4.67021	-0.388323	-1.69057	2.89906	4.87256	-0.452606	0.929771	-1.13322		1.21336	0.921389	8
2.6	-3.26894	-1.39218	-2.66786	1.85517	3.28789	0.0483211	0.929771	-1.61126		-0.352386	0.806924	8
2.7	-2.30154	-1.38528	-3.18593	3.41143	4.33716	-0.950644	0.441091	1.83055		0.274606	0.960477	8
2.8	-3.31616	-0.392238	-2.68747	0.842405	0.758634	-0.943653	1.42356	0.354215		-0.495089	0.60857	8
2.9	-1.80808	-2.39604	-3.16777	3.41143	3.35597	-0.950644	1.92656	1.83055		0.275246	0.938326	8
3	-2.28014	-0.392238	-2.66101	8.12531	5.44146	0.54347	3.43698	1.34572		1.69494	1.32961	8
3.1	-2.28014	1.63584	-1.67734	5.9957	6.57008	0.540637	4.86836	1.84881		2.18774	1.18717	8
3.2	-0.229542	2.67705	1.30015	9.16065	5.29862	1.04151	3.92012	2.84659		3.25189	1.04248	8
3.3	2.74947	3.18088	3.3611	6.47953	8.99893	1.55246	4.94168	2.36204		4.20326	0.876375	8
3.4	1.70741	4.72591	1.31175	8.12531	9.66133	2.56144	7.90726	1.84881		4.73115	1.19348	8
3.5	7.34102	4.75568	1.3133	10.196	11.283	1.55535	6.47667	2.37135		5.66155	1.35661	8
3.6	0.255437	5.80988	2.32025	9.16065	9.41502	1.55535	7.45371	3.92263		4.98662	1.24066	8
3.7	2.6918	5.29236	4.36133	8.0419	10.3955	1.55535	5.91369	4.43168		5.33545	1.00275	8
3.8	9.27805	6.84491	4.37829	9.16065	11.505	1.55535	6.98008	4.94073		6.83039	1.12366	8
3.9	5.22837	5.80988	3.85274	8.12531	11.6841	1.55535	6.98008	4.94073		6.02207	1.06822	8
4	9.913	4.75038	5.39547	8.56042	12.5284	2.05839	9.08522	6.02011		7.28893	1.18155	8
4.1	16.863	5.80988	5.90407	8.0419	13.1201	2.56144	7.48349	5.98947		8.22166	1.62268	8
4.2	13.8777	4.25733	6.47862	8.0419	14.794	2.56144	7.48349	7.04868		8.06789	1.51033	8
4.3	11.5606	4.77485	5.90407	6.94584	13.9018	2.56144	8.02753	7.04868		7.59059	1.28561	8
4.4	17.2211	4.77485	7.50706	6.43867	12.9907	2.05839	8.06816	5.95883		8.12722	1.70274	8
4.5	15.2922	4.77485	6.47862	6.94584	12.4684	2.56144	7.63734	6.50376		7.8328	1.45587	8
4.6	15.6949	3.20843	8.02008	6.94584	9.41502	2.56144	8.53094	7.04868		7.67817	1.4344	8
4.7	16.594	2.1787	8.5339	6.94584	12.9786	3.58583	7.9869	5.99471		8.0998	1.67627	8
4.8	14.252	2.70478	7.50626	6.40881	12.3987	2.56144	7.48349	5.95883		7.40929	1.46672	8
4.9	19.0104	2.70478	6.47862	5.34544	9.32006	2.07157	8.06816	4.99154		7.24882	1.89011	8
5	16.4245	1.66975	7.50626	3.82492	15.1594	2.56144	8.58275	3.92263		7.45646	2.00069	8
5.1	14.811	2.70478	9.09739	4.86763	12.4733	3.56754	7.56559	5.50583		7.57414	1.52398	8
5.2	15.2922	0.636759	8.5339	4.34628	13.7573	3.5317	6.84225	6.02011		7.37007	1.77395	8
5.3	14.1038	0.628195	8.5339	4.32201	11.3308	4.05267	7.90805	4.94073		6.97752	1.54164	8
5.4	15.4672	-0.913791	8.5339	6.87594	12.6018	4.02974	7.90726	5.95883		7.5576	1.77438	8
5.5	12.8789	-0.396234	8.5339	3.82492	10.7057	3.5317	7.94708	4.43168		6.4322	1.53748	8
5.6	8.68381	-0.398273	8.58357	5.39546	9.92027	4.05267	6.91048	6.97693		6.26562	1.16159	8
5.7	13.7388	-0.396234	8.5339	7.8801	6.68622	3.51413	7.90726	4.94073		6.60061	1.45945	8
5.8	11.9207	-0.396234	8.5339	5.87179	7.19852	2.51031	7.40887	4.99154		6.00492	1.32974	8
5.9	8.64514	-1.42066	8.62257	5.81327	7.95125	3.49656	6.91048	5.95883		5.74718	1.19051	8
6	6.619	-1.40828	8.06442	5.87179	7.38387	3.49656	7.40887	3.908		5.16803	1.1064	8
6.1	10.9016	-2.44509	6.47862	5.84253	7.88732	3.51413	6.94528	4.94073		5.50815	1.37205	8
6.2	8.22897	-2.42751	6.51762	4.81909	9.98376	2.51031	6.44689	2.86093		4.86751	1.37253	8
6.3	6.65768	-2.44509	7.58426	5.87179	11.3371	2.00959	5.44509	5.89879		5.2949	1.4332	8
6.4	4.59462	-2.45773	6.51229	5.31618	9.41502	2.51031	6.91048	3.88311		4.58553	1.24917	8
6.5	8.40043	-2.44509	6.51762	5.31618	11.6961	2.02984	5.4153	3.90287		5.10416	1.49011	8
6.6	7.84458	-3.46952	7.50626	3.78712	11.5251	1.5318	5.4153	2.87527		4.62699	1.61332	8
6.7	6.22156	-2.49619	7.03144	4.81909	11.2311	0.0475111	5.44509	3.86374		4.52042	1.49313	8
6.8	4.67021	-3.48746	6.0038	3.82492	8.36344	0.54347	5.44509	1.86743		3.40386	1.30478	8
6.9	3.12595	-2.49619	4.42334	3.81092	4.41015	-0.950644	4.91691	2.3721		2.45157	0.965162	8
7	2.63639	-3.46952	6.0268	2.77528	4.60143	-1.44868	4.91691	3.88311		2.49021	1.16443	8
7.1	1.64945	-3.50541	5.45098	3.80602	3.50087	-0.952766	4.41852	2.86596		2.1542	1.06052	8
7.2	0.19088	-3.0008	6.0268	2.77528	2.93421	-1.46295	5.38611	2.87527		1.9656	1.1195	8
7.3	0.185449	-2.47038	6.54595	2.80274	2.40492	-1.94672	3.90569	1.36788		1.59944	1.06129	8
7.4	-1.25812	-1.45033	4.40604	2.80274	2.4164	-1.45581	3.92012	-1.16787		1.02665	0.918194	8
7.5	-0.778738	-3.99968	1.82861	3.29493	0.28777	-1.46295	4.41852	-1.19137		0.299637	0.975153	8
7.6	14.4032	-2.49619	2.34391	2.30161	-1.84863	-1.46295	4.91691	-1.20469		2.11915	1.98086	8
7.7	7.54127	-3.50541	4.40081	1.81835	-2.90011	-2.46904	4.91691	-1.75398		1.0061	1.49698	8
7.8	0.702861	-3.50541	3.3611	1.31309	-1.8884	-1.95385	4.91691	-4.44868		-0.187798	1.17162	8
7.9	9.72533	-4.54044	3.3611	1.80049	-3.52279	-1.94672	4.86836	-4.40145		0.667985	1.81973	8
8	7.52924	-4.04124	4.42334	1.80942	-5.80681	-3.44083	4.37488	-5.52138		-0.0841737	1.84675	8
8.1	12.3009	-4.54044	3.3611	0.825696	-8.54122	-1.95385	4.91691	-6.05774		0.038922	2.39619	8
8.2	7.0253	-5.05795	3.3611	1.32202	-9.19523	-2.9428	4.37488	-7.74994		-1.10783	2.11533	8
8.3	3.09881	-4.54044	2.34391	0.338301	-11.4307	-2.44476	4.37488	-7.20777		-1.93347	1.95325	8
8.4	11.2498	-5.57547	2.85251	1.80049	-11.9173	-1.46295	3.88141	-7.74994		-0.865184	2.61289	8
8.5	10.0911	-5.57547	3.3611	0.338301	-15.0079	-2.44476	3.88141	-8.87676		-1.77913	2.81603	8
8.6	9.57098	-5.57547	3.3957	0.833968	-16.4605	-2.95494	3.38794	-8.93113		-2.09168	2.89962	8
8.7	9.00893	-5.57547	2.87503	-0.149094	-20.0271	-2.95494	3.88141	-7.92176		-2.60788	3.14462	8
8.8	9.05087	-5.57547	5.45098	0.825696	-20.5001	-3.44083	3.88141	-9.47925		-2.47334	3.35803	8
8.9	11.965	-4.5879	1.32672	-0.149094	-25.2662	-2.46904	1.88885	-10.0274		-3.41489	3.82962	8
9	8.44152	-5.57547	0.818132	-1.12388	-27.7599	-3.44083	3.37378	-9.52875		-4.34943	3.86737	8
9.1	9.00893	-6.6105	1.32672	-0.149094	-29.4473	-2.97209	3.37378	-11.1236		-4.57414	4.16266	8
9.2	13.9442	-6.6105	0.309538	-0.150418	-33.0103	-2.46904	2.86615	-11.2469		-4.54591	4.82445	8
9.3	7.89091	-5.57547	0.309538	-0.636489	-34.8317	-3.44083	2.8803	-13.4636		-5.85843	4.69411	8
9.4	8.44152	-7.56723	0.309538	-0.150418	-37.7139	-2.46904	2.86615	-15.2957		-6.4474	5.11772	8
9.5	9.00357	-6.6105	-0.698996	-1.12388	-39.2915	-3.45799	3.86725	-16.0359		-6.7935	5.32043	8
9.6	10.0911	-7.56723	-1.72484	-2.09867	-42.3408	-3.95603	2.86615	-16.6026		-7.66662	5.65134	8
9.7	8.95627	-7.60638	-0.707649	-0.150418	-44.2524	-3.45799	2.8803	-17.1694		-7.68846	5.88432	8
9.8	8.45832	-7.64553	-0.700585	-1.1348	-42.978	-3.47514	3.3548	-28.3744		-9.06191	6.19674	8
9.9	7.92676	-7.08887	-1.70753	-1.1348	-42.4442	-3.95603	3.88141	-18.3029		-7.85327	5.65547	8
10	10.0384	-6.6105	-1.21624	-1.627	-42.4375	-3.47514	2.86615	-17.732		-7.52423	5.71861	8
10.1	9.57098	-8.1186	-0.707649	-1.1348	-46.2127	-3.47514	2.3775	-17.1694		-8.10872	6.09658	8
10.2	8.48881	-7.64553	-0.707649	-2.61138	-46.8419	-3.97819	2.86615	-17.6336		-8.5079	6.10606	8
10.3	10.0911	-8.63081	-1.70753	-2.11919	-44.6114	-3.47514	2.8803	-19.2185		-8.3489	5.98509	8
10.4	8.44152	-9.61609	-2.71447	-2.59633	-41.9105	-3.97819	2.86615	-16.9769		-8.31061	5.50009	8
10.5	9.00357	-10.0744	-1.72484	-3.07346	-36.6928	-3.47514	2.86615	-16.7888		-7.49496	4.98945	8
10.6	9.05087	-11.5467	-2.71447	-2.11919	-27.001	-3.97819	3.37378	-17.9912		-6.61576	4.13371	8
10.7	11.3158	-9.06033	-3.72142	-3.10357	-18.696	-3.47514	2.36834	-16.9769		-5.16865	3.4727	8
10.8	10.6704	-9.61609	-3.72142	-2.60112	-9.05947	-3.95603	4.3321	-17.799		-3.96883	3.08865	8
10.9	9.05087	-9.56215	-3.72142	-3.07346	-3.47105	-3.97819	2.86615	-16.7888		-3.58475	2.71173	8
11	11.2498	-9.61609	-4.72836	-2.59633	-4.85247	-3.47514	3.84345	-16.7888		-3.37049	2.95653	8
11.1	10.1986	-10.1283	-3.72142	-3.10357	-1.82938	-3.47514	2.86615	-19.0055		-3.52482	3.03411	8
11.2	11.2498	-9.61609	-3.72142	-4.06331	-1.2509	-3.97819	3.84345	-19.3453		-3.36024	3.17765	8
11.3	10.2535	-10.1283	-3.7029	-4.04825	0.295132	-3.47514	3.84345	-18.5933		-3.19448	3.073	8
11.4	8.05429	-10.6405	-4.20135	-4.06331	-0.769106	-3.47514	3.80622	-18.249		-3.69224	2.87655	8
11.5	5.2422	-10.0744	-4.68129	-4.08796	1.36107	-3.97819	3.34092	-17.7009		-3.82232	2.64872	8
11.6	6.82556	-10.6405	-5.70675	-3.57591	-0.228415	-3.97819	4.31349	-17.605		-3.82446	2.77929	8
11.7	5.74657	-11.5467	-6.6751	-4.08796	-0.706803	-3.97819	3.3223	-18.5933		-4.5649	2.78384	8
11.8	6.28607	-9.56735	-7.17355	-5.02304	2.35444	-3.47514	3.85337	-18.5933		-3.91732	2.87587	8
11.9	6.75532	-11.5467	-7.67201	-4.5555	2.40492	-3.47514	3.80622	-17.509		-3.97398	2.90057	8
12	6.75532	-10.6405	-8.66891	-7.87083	-0.2393	-3.97819	4.82075	-17.9514		-4.72164	2.92459	8
12.1	7.25969	-11.5467	-4.2678	-5.04769	-2.88795	-3.97819	3.34092	-18.3939		-4.4402	2.82103	8
12.2	6.82628	-12.5607	-10.5575	-4.08796	-3.86532	-3.97819	3.3548	-16.8729		-5.21769	2.80772	8
12.3	6.82556	-11.5467	-6.23878	-5.04769	-4.96796	-3.47514	2.85226	-18.3939		-4.99904	2.76334	8
12.4	8.95627	-11.0936	-7.20713	-5.07235	-8.13993	-3.97819	3.80622	-17.3211		-5.00623	2.91869	8
12.5	8.45832	-12.6894	-7.67201	-5.51044	-10.752	-4.43691	2.83838	-16.4246		-5.77358	2.89158	8
12.6	10.0911	-10.5814	-6.77139	-5.51044	-12.4177	-4.45406	2.83838	-19.0299		-5.72943	3.19496	8
12.7	10.1449	-13.5748	-9.14343	-5.99783	-12.0127	-4.95711	4.29015	-18.5933		-6.23052	3.35199	8
12.8	10.1449	-12.5607	-5.73531	-5.51044	-8.26803	-3.95603	3.78797	-19.6777		-5.22192	3.24964	8
12.9	10.0911	-12.6894	-9.57047	-6.97262	-9.79752		4.75117	-19.8934		-6.2973	3.90293	7
13	10.0911	-13.0677	-5.73531	-7.87083	-6.12823		4.72828	-21.8463		-5.68987	4.01779	7
13.1	10.1986	-10.6405	-9.11969	-5.99783	-9.97244		3.29043	-21.418		-6.23706	3.88242	7
13.2	5.18847	-13.5748	-10.1068	-6.48523	-7.25565		4.29015	-19.8934		-6.83388	3.43401	7
13.3	6.79558				-7.19813		2.81115	-20.9896				4
13.4					-9.71491							1
												0
max	19.0104	6.84491	9.09739	10.196	15.1594	4.05267	9.08522	7.04868		8.78347	1.30918	7
at	4.9	3.8	5.1	3.5	5	5.3	4	4.2		4.41429	0.268531	7

## Sheet: Fig 1c ASER 0-100 mM NaCl
	f612-ctx-100-1	f612-ctx-100-6 =5a	f612-ctx-100-7a	f612-ctx-100-10	f612-ctx-100-12a	f612-ctx-100-15a	f612-ctx-100-16a	F6-100Na-Agly-4810-1-1	F6-100NaAGl-810-1-1	F6-100NaAGl-810-2-2	F6-100NaAGl-810-3b	F6-100NaAGl-810-4-4	F6-100NaAGl-810-6-6	f6511-ctx-ctx100-7a	f6511-ctx-ctx100-8	f6511-ctx-ctx100-9	f655-ctx-ctx100-60-22	f655-ctx-ctx100-60-24	f655-ctx-ctx100-60-26	f655-ctx-ctx100-60-28	f655-ctx-ctx100-60-32	f655-ctx-ctx100-120-1	f655-ctx-ctx100-120-2	f655-ctx-ctx100-120-18	f655-ctx-ctx100-300-1	f655-ctx-ctx100-300-3	f655-ctx-ctx100-300-12	f655-ctx-ctx100-600-12	f655-ctx-ctx100-600-4	f655-ctx-ctx100-600-5			mean	sem	n
																																														mean
0	-1.41179	0.702554	-0.0420263	0.32904	1.93978	1.31809	0.438515	1.2043	-1.19664	1.82269	1.20051	0.583004	1.36286	-1.05268	0.498604	-2.42745	1.73807	-0.716693	-0.292613	-0.900363	-2.93927	-0.246299	-0.573021	-1.04436	0.785831	-2.63828	0.516997	-0.938389	-0.446705	0.608977			-0.0605587	0.237607	30
0.3	0.547096	-1.29004	0.960515	0.332338	-2.06966	0.328533	2.43182	1.21639	-1.19664	0.82808	0.196011	1.59241	0.367601	0.453703	1.51988	-0.425121	-1.26831	0.278567	-0.289794	-0.900363	-1.91176	-0.24875	-0.58465	-0.0542617	0.789686	-1.64213	0.52194	-0.938389	-0.439513	-0.389383			-0.0428064	0.196844	30
0.4	-0.439351	-0.286692	0.960515	-0.167477	-1.05677	-0.667616	0.940105	2.23492	-0.211039	0.82808	0.198002	0.583004	1.36286	0.978301	0.498604	-1.43863	-1.26831	0.278567	-0.301416	0.083977	-0.932724	0.753775	-0.578777	-1.04436	0.785831	-1.64213	0.52194	1.05327	-0.44231	0.621594			0.0735248	0.168403	30
0.5	1.04786	0.716653	-0.0428333	-0.667292	0.937419	-0.167893	0.442867	1.21639	0.786467	0.836407	0.196011	1.59241	1.37668	-0.0308908	-0.502331	0.576886	1.73807	-0.217634	-0.301416	-0.904811	1.54655	-0.25125	-1.58089	-0.0542617	0.789686	-1.14228	-0.978506	0.0527479	0.0577023	0.628096			0.256554	0.156329	30
0.6	1.54869	-1.29004	-0.0428333	0.32904	1.95948	-0.661022	-0.547123	1.22873	0.786467	0.334938	0.198002	1.59241	2.38194	-1.03134	-0.504835	0.576886	0.722686	0.278567	-0.292613	1.08988	-0.923143	-0.25125	-1.58089	-0.0542617	0.793541	-0.64599	0.00863095	0.0527479	0.557715	-1.38025			0.174492	0.181096	30
0.7	1.54598	0.709533	0.960515	1.34543	0.937419	-0.667616	-1.57748	1.22873	0.291692	0.836407	0.198002	0.58887	0.371412	1.94931	-1.49826	0.0801973	0.718908	1.28669	0.695448	-1.8847	-0.913753	-0.25125	-0.578777	0.946265	0.800401	0.350154	1.51911	0.0522263	-1.43674	-0.865002			0.257971	0.187343	30
0.8	0.547043	-0.283844	-0.534948	-0.667359	-0.0649393	-0.667616	-1.04885	0.725632	-0.211039	-0.168197	1.21269	0.58887	0.371412	1.44962	-1.49826	0.582581	0.213561	0.776198	-1.29341	0.0848666	1.09299	0.746275	-0.578777	-0.0542617	-1.20332	0.350154	1.51911	1.05327	0.0577023	-0.389383			0.0902595	0.148624	30
0.9	-0.468548	-0.282448	0.970269	-0.667292	-3.01176	-0.166212	1.45177	0.220222	1.80198	0.334938	1.20051	1.59241	-2.54261	1.93033	-0.502331	0.576886	-0.289075	0.278567	-0.292613	0.587828	3.01837	-0.25125	-0.578777	-0.0542617	-0.700135	1.35988	1.50432	1.05327	-0.44231	1.67056			0.310083	0.232356	30
1	-1.4545	1.73743	0.94627	0.335702	-1.05706	1.34473	-0.546168	-1.24934	-0.211039	0.836407	0.198002	-0.410567	0.371412	0.968659	-1.49826	0.576886	-0.786248	-0.716693	-0.292613	0.0857741	-1.95105	-0.24875	-0.578777	-0.0542617	-2.2097	0.856794	2.00778	-0.442821	-0.44231	0.136525			-0.124926	0.187403	30
1.1	-0.44825	0.709533	-0.043673	-0.167477	0.937419	-0.667616	-0.559989	1.24131	-0.211039	-1.16114	0.198002	-0.410567	-0.633854	-1.0419	-0.00186305	0.083045	0.213561	-0.716693	0.716827	0.0857741	0.0842513	-0.246299	0.423332	-0.0542617	-0.198994	-0.64599	-0.973435	0.0527479	0.552121	0.615222			-0.0756632	0.108581	30
1.2	-0.44825	-1.30311	-1.04701	0.332338	-0.0649393	0.331829	0.451837	0.222536	-0.211039	-0.168197	1.20051	-1.41821	1.39077	-1.54167	0.488685	0.576886	0.213561	0.278567	-0.294788	0.0857741	3.01837	-0.24875	1.43986	-0.0542617	-1.2156	0.856794	-0.474846	0.0527479	-0.44231	-0.389383			0.0539564	0.173031	30
1.3	0.0548729	-1.30311	-0.0380534	0.332338	1.93978	-0.667616	-0.557157	-0.775946	-0.211039	0.836407	-0.796544	-0.414672	0.371412	-3.09349	1.48952	0.576886	-1.26831	-0.716693	-0.295489	0.0857741	0.084922	-1.24377	-0.578777	-0.0542617	-1.19731	0.35371	0.512091	-0.947779	-0.44231	-2.3516			-0.343874	0.18492	30
1.4	-2.41214	-1.29004	-0.0432489	0.838882	-1.0673	0.83996	-0.0521506	0.222536	-1.20855	-0.168197	-0.303252	-0.414672	-2.56731	-3.0621	0.991558	0.582581	0.718908	0.281426	-0.289794	0.0857741	-0.904548	-0.246299	0.423332	-0.0542617	-0.194943	0.856794	0.0160249	0.0527479	-0.939526	-3.33641			-0.421474	0.209917	30
1.5	-0.443756	0.709533	0.970269	-0.167477	-0.0649393	0.333511	-0.557157	0.222536	-0.211039	-0.167365	-0.804505	-1.40414	-2.56731	-1.54167	-0.502331	-1.48034	-1.26831	-1.21432	0.206178	0.0848666	0.0842513	-1.23152	1.41131	-0.0542617	0.307241	-0.14614	-0.474846	0.0527479	0.557715	-0.378901			-0.324672	0.153637	30
1.6	1.56424	0.716653	-1.04182	0.332338	0.431559	-1.66706	-1.54608	-0.28056	-0.710839	-1.16114	0.198002	-1.41821	-0.131221	1.96866	-0.499826	1.07642	0.213561	-1.71195	0.709557	0.0857741	-1.89269	-3.20196	0.419146	-0.0542617	-1.19129	1.35309	-0.980955	0.0527479	0.0577023	2.65119			-0.188641	0.23113	30
1.7	0.557996	2.75094	-0.0432489	-0.167477	0.937419	-1.15415	-0.557157	-1.75473	0.794424	-0.166532	-0.796544	-1.40414	-0.633854	0.959208	2.53605	1.58593	-0.291786	2.36341	1.73507	0.593846	1.08226	-0.243896	0.423332	0.955844	1.32182	-0.64599	0.526981	-0.97711	1.56213	1.60359			0.448454	0.216492	30
1.8	-1.4545	-0.285268	-0.545131	-0.167477	-0.0649393	-1.66706	-1.54608	-2.2479	-0.213133	-1.16697	-0.796544	-1.41821	-0.633854	1.45898	0.498604	1.08141	-0.291786	0.287319	-0.289794	1.10099	-0.904548	-3.20196	1.42544	0.946265	0.805415	0.350154	-0.980955	0.0527479	1.57803	-0.374829			-0.288853	0.209203	30
1.9	0.557996	-0.283844	-1.04701	-0.667292	1.93978	-0.667616	-1.55385	-4.71376	0.794424	-1.1728	-1.7891	-0.414672	-0.633854	2.91073	1.50455	1.08141	-0.786248	-3.66605	0.695448	0.0867	0.084922	-1.21951	0.415042	-0.0542617	-1.20332	0.350154	-1.48706	1.05327	0.563422	0.590966			-0.291048	0.278951	30
2	-0.457514	-0.286692	-0.0432489	0.332338	-2.04918	0.335192	-0.557157	-4.66781	0.794424	-1.16114	-0.804505	-2.39771	0.375301	3.92951	0.503715	0.582581	-0.291786	-2.68059	0.731821	1.11233	1.08226	-2.17391	1.41131	-0.0542617	1.32182	-0.64599	-1.48706	-0.947779	1.07073	0.602855			-0.217339	0.29099	30
2.1	-1.48443	-1.27722	-1.04701	-1.16711	-1.0673	0.335192	-3.53503	-2.71215	-0.211039	-1.1728	-0.804505	-3.39128	-0.633854	3.96866	0.503715	1.57026	-0.786248	-3.17332	-0.297133	0.0876448	0.084922	-0.243896	1.41131	-1.05479	1.8158	0.350154	-1.47202	0.0527479	1.57803	-0.385636			-0.471944	0.294271	30
2.2	-2.48578	0.716653	-2.05078	-0.660696	-0.0643541	-2.66651	-0.568598	-2.7144	-0.213133	-1.16114	-0.804505	-2.39771	-0.633854	2.92989	1.00924	1.08141	0.213561	-3.66605	-0.301416	-0.927592	-2.93927	-3.23382	1.41131	-0.0542617	-0.196948	0.35371	-0.477345	0.0532801	-1.38154	0.631958			-0.706623	0.280304	30
2.3	-2.48578	-0.283844	-1.05761	-0.165795	-3.04159	-2.14865	-2.57911	-3.70444	-0.207061	-2.15576	-1.80701	-2.39771	-1.63912	4.82435	0.503715	0.0508364	0.206232	-3.70248	-0.295489	0.0871724	0.084922	-3.23382	1.39746	-1.05479	2.82217	-0.14614	-0.474846	-0.452305	-3.32651	-2.37486			-0.958595	0.349878	30
2.4	-0.961072	-0.286692	0.950956	0.342639	-2.06966	-4.61924	-2.61871	-5.59002	-1.22069	-2.15576	3.33954	-2.39771	-1.63912	4.9196	1.01962	0.576886	-0.300252	-2.70721	0.19898	0.0876448	0.0835938	-3.23382	1.41131	-1.05479	3.82855	-0.14614	0.524461	0.0532801	-2.38386	0.114194			-0.531116	0.415616	30
2.5	-2.48578	-2.31662	-0.0424258	0.337419	0.937419	-0.667616	-2.64584	-4.17946	-0.213133	-3.15037	-0.804505	-2.39771	-1.63912	4.82435	-0.512451	0.574094	-0.270926	-4.6515	0.702432	0.0867	0.0835938	-2.19512	1.39746	-0.0542617	-1.70651	1.35988	1.51911	-0.947779	-0.910217	-1.39399			-0.712096	0.347227	30
2.6	-3.54917	-0.289597	0.941584	-0.667292	0.937419	-2.19722	-3.64377	-3.6555	-0.710839	-2.15576	3.33954	-1.40414	-0.633854	4.96866	0.503715	0.571303	-0.291786	-3.70248	1.20859	0.593383	0.0829492	-1.21951	2.37988	-0.0542617	-2.2097	1.35988	0.0260674	-0.947779	-1.40882	-0.393206			-0.40739	0.368069	30
2.7	-4.56516	-1.29657	-0.0428333	-1.68374	-2.02968	-1.70104	-4.76656	-3.69111	-1.20855	-2.15576	-2.78166	-1.40414	-2.64438	1.50849	1.51988	1.57026	0.213561	-0.74237	-1.31966	-1.8847	-1.93121	-2.17391	1.39746	0.955844	0.798172	-0.14614	-0.474846	-0.957358	-2.84369	-0.395156			-1.16255	0.313099	30
2.8	-4.05171	-0.283844	-0.0428333	-0.675703	-1.0673	-2.18864	-5.81308	-3.69111	-0.211039	-3.15037	2.29515	-1.40414	-0.640173	-0.0332348	1.51988	1.06311	-0.280901	-1.76446	0.207705	-0.900363	-4.90577	-1.21951	1.41131	0.955844	-2.25517	0.351932	-0.975933	-0.967133	-0.446705	-0.397107			-0.985376	0.342727	30
2.9	-4.56516	-0.283844	-0.0428333	0.335702	-2.06966	-1.68388	-5.75286	-3.69111	-1.20855	-2.63755	3.30499	-2.37413	-2.61818	-2.59931	1.50455	0.571303	-0.291786	-0.746168	-0.289794	0.0848666	-0.895524	-3.23382	-0.567378	-0.0542617	2.31899	0.351932	-1.48706	-2.97863	0.557715	-0.379627			-1.04737	0.359599	30
3	-3.0068	-1.27722	-1.53352	0.335702	-1.0673	-2.69341	-5.81308	-3.69111	-1.20855	-0.17163	-1.7891	-1.40414	-3.61344	-4.24426	-0.00436766	-0.412304	0.722686	-0.738573	-1.26819	0.581485	-5.96347	-4.18719	-0.567378	-0.0542617	-2.72414	0.35371	-0.474846	-1.968	0.557715	-2.37486			-1.65666	0.336554	30
3.1	-3.51503	-1.27722	-0.0428333	-1.17047	-2.04918	-3.70295	-5.81308	-3.69111	-1.19664	-4.10417	-1.7891	-1.40414	-3.11581	-3.15823	0.503715	-0.889682	0.726463	-1.78269	-0.7804	0.0848666	-2.85247	-4.14634	0.423332	-0.0542617	-3.21607	0.350154	-1.99317	-1.4337	-0.446705	-3.36947			-1.83021	0.307477	30
3.2	-2.51134	-2.2706	-1.02644	-0.667292	-0.0649393	-4.64232	-6.82406	-4.66781	-1.20855	-3.13486	-2.78166	-2.39771	-2.61818	-3.15823	-1.01031	-1.39591	-0.291786	-5.16734	-1.26819	-0.900363	-7.97959	-2.21674	0.419146	0.946265	-0.700135	0.855015	-2.48669	-1.968	-0.446705	-0.884815			-2.08234	0.3843	30
3.3	-2.51134	-0.286692	-0.539728	-1.66692	-1.0673	-4.66539	-6.85959	-3.69111	-0.213133	-4.10417	2.2714	-1.41821	-2.64438	-8.0647	-0.512451	-1.398	0.206232	-4.69774	-1.29392	0.0848666	-3.83095	-2.2388	0.415042	-0.0547939	-4.18033	-3.63442	-3.47617	-1.968	-0.439513	-2.3516			-2.16106	0.411427	30
3.4	-2.51134	-0.286692	-0.0424258	-2.64841	-0.0649393	-4.66539	-8.34204	-4.66781	-0.211039	-2.15576	-1.76856	-1.40414	-3.61344	-7.40215	-2.51923	-2.37952	-0.786248	-3.73964	-0.298423	1.08943	-8.98766	-3.17073	0.415042	-0.0542617	-1.19411	-4.63057	-2.97513	-1.968	-1.43674	-0.888677			-2.44362	0.457876	30
3.5	-2.51134	-0.285268	-0.0424258	-3.13504	-2.06966	-5.16512	-7.82421	-4.66781	-0.709792	-2.63755	0.200032	-0.410567	-5.54885	-7.40215	-3.00467	-2.87132	-1.28071	-3.73964	-0.80391	0.0848666	-9.89579	-3.11004	0.415042	-0.0542617	-4.19637	-0.149373	-3.47617	-1.968	-2.43117	-2.37486			-2.7022	0.468361	30
3.6	-2.48578	-3.26398	-1.51894	-2.72093	-1.0673	-4.66539	-8.76905	-5.15617	-0.211039	-3.11935	0.200032	-1.40414	-4.6087	-12.4004	-4.48603	-3.36312	0.217339	-5.72158	-1.26819	0.0848666	-3.8123	-2.21674	-0.567378	-0.0542617	-3.21607	-3.63442	-1.47954	-1.968	-2.43117	-4.36409			-2.98239	0.494874	30
3.7	-4.01049	-3.29673	-2.99446	-2.21968	-3.0568	-4.68389	-7.3419	-4.66781	-1.20855	-2.15576	0.200032	0.583004	-2.61818	-14.1657	-4.48603	-2.37952	-0.291786	-4.79303	-1.75738	0.587374	-3.75707	-3.17073	0.415042	-0.0542617	-3.67888	-1.15554	-2.4741	-1.968	-3.4256	-1.3724			-2.84663	0.518438	30
3.8	-5.70939	-4.25735	-1.03662	-1.15223	-5.02641	-5.6088	-6.78853	-6.62123	-1.20855	0.853572	-1.80701	-1.40414	-4.6087	-12.6653	-4.48603	-2.37952	-0.291786	-5.8085	-1.26819	0.0857741	-7.74484	-2.21674	-0.561845	0.955844	-3.18398	-1.65038	-2.4741	-1.968	-2.41721	-0.393206			-3.09478	0.544274	30
3.9	-2.49856	-2.2706	-1.51844	-0.667292	-3.04159	-4.66539	-8.85988	-5.59002	-0.211039	-2.14025	-0.812626	-1.40414	-5.54885	-14.4763	-4.48603	-4.3043	-0.291786	-5.77423	-1.26819	0.0857741	-8.72331	-3.23382	0.415042	0.955844	-4.13905	-1.65862	-2.46175	-1.94831	-4.37656	-1.38025			-3.20982	0.592643	30
4	-1.48681	-3.26398	-2.01045	-2.1997	-5.02641	-3.70295	-7.9061	-5.61255	-1.20855	-1.16114	0.200032	-1.40414	-4.6087	-12.8002	-6.47789	-4.32552	0.213561	-6.75543	-0.807574	1.10099	-8.72331	-4.18719	-0.567378	0.955844	-3.66152	-1.14406	-2.4741	-2.97863	-3.4256	-2.33621			-3.25952	0.563124	30
4.1	-3.53825	-2.29338	-2.99446	-2.15355	-3.53779	-4.61924	-7.9061	-5.64452	-0.211039	-3.11935	0.200032	-1.40414	-5.54885	-12.396	-4.48603	-4.3043	-0.296019	-6.75543	-1.28067	0.0871724	-8.72331	-1.21951	0.415042	-0.0542617	-5.10051	0.350154	-2.4741	-3.4491	-4.37656	-1.408			-3.27474	0.550023	30
4.2	-3.02479	-4.25735	-3.53626	-1.66692	-5.02641	-5.11402	-7.9061	-5.61727	-1.20855	-0.651092	-1.80701	0.58887	-5.54885	-10.6725	-5.48196	-5.27833	-1.31941	-6.28197	-1.79237	0.0876448	-8.72331	-1.21951	-0.567378	-0.0542617	-4.13905	0.848226	-2.94548	-2.97863	-4.42003	-3.34805			-3.43541	0.514788	30
4.3	-2.51134	-2.24827	-4.96248	-2.66655	-4.034	-5.55385	-9.42408	-4.66781	-0.211039	-2.15576	-0.812626	-0.414672	-4.5634	-9.40823	-5.48196	-3.36312	-0.786248	-7.68352	-1.29341	1.1239	-9.60761	-2.21674	-1.5498	0.946265	-4.15477	0.350154	-3.44154	-3.94936	-5.74576	-0.393206			-3.36269	0.545531	30
4.4	-2.49856	-3.23187	-4.01799	-3.6299	-6.01882	-5.6088	-7.82421	-6.55728	0.794424	-3.13486	-0.812626	-0.414672	-5.54885	-10.56	-6.44597	-5.85958	-1.27451	-7.68352	-2.31438	0.612164	-8.72331	-2.21674	-0.567378	0.955844	-4.65295	0.846483	-2.4741	-3.91023	-3.32651	-2.37486			-3.61579	0.551167	30
4.5	-3.50226	-1.26466	-3.50622	-3.6843	-3.04159	-7.07913	-9.37336	-7.52454	-0.709792	1.89824	-2.80952	-0.410567	-3.61344	-10.6725	-6.47789	-7.37013	-0.297373	-7.68352	-2.32101	2.20497	-9.70179	-2.21674	-0.561845	0.946265	-4.13905	0.853272	-2.97513	-2.94883	-4.29213	-1.38025			-3.45516	0.630819	30
4.6	-3.52025	-4.17442	-3.97847	-3.13504	-2.55562	-6.59835	-8.85988	-5.64452	-2.20605	0.862422	-2.80952	-0.414672	-4.5634	-12.938	-6.41405	-6.44083	-1.28728	-2.68059	-3.28925	0.0895938	-10.6803	-1.20772	-1.53471	-0.0542617	-5.10051	0.360113	-3.47617	-3.91023	-5.74576	-1.39413			-3.77673	0.585789	30
4.7	-2.51134	-3.26398	-4.49512	-2.66655	-4.034	-6.56603	-9.79514	-6.55728	-2.20605	-2.15576	1.23781	0.58887	-5.49482	-7.89533	-5.948	-6.90548	-0.300252	-2.70721	-1.29991	1.14778	-9.70179	-2.2388	-1.53471	0.955844	-8.00609	1.3463	-3.47617	-3.94936	-7.25905	-1.39399			-3.56952	0.595393	30
4.8	-1.99788	-5.25073	-4.96248	-3.14328	-2.04918	-5.6088	-9.89555	-7.04091	-1.22069	-3.12996	-2.80952	-1.40414	-4.5634	-11.8627	-7.40015	-5.43749	0.718908	0.290357	-3.39063	0.616325	-9.60761	-2.21674	-1.53471	1.96648	-7.13399	1.35988	-3.45389	-3.94936	-6.25487	-2.36116			-3.7576	0.619189	30
4.9	-3.02479	-3.26398	-4.96248	-3.6299	-4.034	-6.5892	-10.7094	-7.52454	-1.22069	-3.11935	-1.30265	0.58887	-5.49482	-6.31638	-8.38626	-6.34659	-0.300252	-3.66605	-1.31966	1.14778	-10.5766	-3.23382	-0.561845	0.946265	-0.194943	1.84437	-4.43368	-1.968	-7.25905	-0.393206			-3.51016	0.618556	30
5	-5.5352	-4.17442	-3.99334	-3.6299	-5.02641	-5.6088	-8.25214	-7.07289	-0.213133	-3.15037	0.204219	1.59241	-5.49482	-5.18739	-7.40015	-7.44417	-2.26963	-0.731131	-2.83013	-0.900363	-9.70179	-2.2613	-0.561845	0.946265	-1.19129	-0.639651	-3.93761	-3.94936	-7.25905	-2.37486			-3.60161	0.534912	30
5.1	-4.05171	-5.19909	-2.99446	-2.70394	-4.034	-6.10357	-9.69472	-5.64452	-1.22069	-1.661	-0.820914	-1.40414	-5.49482	-8.36657	-7.40015	-6.8336	0.210767	-1.74661	-2.31438	1.14778	-9.60761	-1.24377	-1.51991	0.955844	-2.16601	-1.14406	-2.4741	-3.94936	-6.77153	-2.35722			-3.5536	0.541156	30
5.2	-3.53825	-5.19909	-3.97847	-3.19833	-5.98928	-5.6088	-8.81447	-7.52454	-1.21462	-3.15037	-4.76677	0.58887	-4.51898	-7.81496	-6.41405	-6.44083	-0.297373	0.284342	-1.84078	0.616325	-9.51523	-1.21951	-1.51991	0.946265	-9.07164	1.3463	-3.95492	-3.94936	-7.25905	-4.27921			-3.90989	0.580075	30
5.3	-4.07008	-5.19909	-2.51243	-3.66618	-4.034	-6.10357	-9.79411	-7.59794	-2.20605	0.853572	-5.75932	-1.40414	-5.49482	-5.24157	-7.40015	-7.44417	-0.300252	-5.8085	-3.35615	1.13572	-8.63861	-1.20772	0.407071	0.946265	-2.18764	0.846483	-4.45596	-3.94936	-7.25905	-3.33641			-3.80794	0.559564	30
5.4	-3.57499	-2.24827	-6.99936	-3.11725	-4.034	-5.6088	-9.79411	-6.62123	-2.20605	-2.1379	-6.75188	0.58887	-5.49482	-4.1139	-7.40015	-6.9425	-0.298813	-0.72384	-2.76277	0.0895938	-8.63861	-3.14009	-0.556418	-0.0542617	-4.13905	0.846483	-3.47617	-4.90085	-8.15463	-3.33641			-3.85674	0.533789	30
5.5	-2.50378	-5.19909	-5.45448	-4.19459	-3.07201	-5.6088	-10.2569	-8.49181	-2.20605	-4.10417	-1.84393	-0.414672	-5.49482	-4.5981	-7.40015	-9.35689	-0.298813	-6.2528	-3.2568	1.13572	-9.60761	-1.21951	-1.51991	-0.0542617	-4.13905	0.346667	-3.97721	-4.90085	-8.15463	-2.37486			-4.14914	0.565019	30
5.6	-4.56516	-3.23187	-4.05831	-2.15355	-2.04918	-6.59835	-7.744	-6.62123	-1.22069	-5.08899	-3.8506	-0.418861	-5.44183	-6.15472	-6.93902	-7.44417	-0.300252	-6.75543	-3.42582	0.606256	-9.51523	-2.2388	-1.51991	0.946265	-4.65295	-0.639651	-5.42581	-2.94883	-7.12029	-1.38212			-3.93177	0.506301	30
5.7	-5.07862	-4.17442	-4.01799	-2.64017	-4.034	-7.51357	-7.744	-7.10959	-1.20855	-0.17163	-2.86695	-1.41821	-5.44183	-7.93489	-7.40015	-8.44752	-0.297373	-6.75543	-3.37339	4.18639	-10.5766	-2.21674	-0.556418	-0.0542617	-2.18764	-0.639651	-3.47617	-3.91023	-9.55485	-4.27921			-4.02979	0.612809	30
5.8	-4.56516	-5.30341	-5.11338	-3.66618	-5.95973	-8.03582	-8.21203	-7.59794	-2.20605	-4.10417	-1.84393	-1.41821	-5.92503	-8.36657	-7.40015	-7.44417	-0.803252	-7.68352	-3.35615	0.0876448	-9.60761	-2.2613	-0.556418	-0.0542617	-3.64579	0.348411	-3.97721	-3.91023	-9.98946	-4.27921			-4.56168	0.550088	30
5.9	-5.59208	-4.21548	-6.40473	-4.12477	-5.95973	-5.6088	-6.71894	-7.59794	-2.20605	-1.1847	-2.86695	-0.418861	-5.44183	-8.36657	-6.9071	-7.44417	-0.297373	-2.68059	-3.32236	1.10099	-11.5456	-2.19512	-0.556418	-0.0542617	-6.11208	-1.13281	-5.42581	-3.91023	-8.56023	-1.39413			-4.23816	0.559161	30
6	-4.61256	-4.30007	-6.00557	-4.71291	-5.4882	-6.59835	-6.17232	-8.0863	-2.22825	-5.03937	-3.8506	-1.41821	-6.40823	-7.24924	-7.40015	-8.44752	-1.30625	-3.66605	-3.32236	0.593383	-12.5146	-2.21674	-1.50539	-0.0542617	-9.07164	0.346667	-3.97721	-3.91023	-8.94754	-2.37486			-4.66483	0.566156	30
6.1	-2.52215	-3.26398	-7.9145	-4.76098	-5.95973	-6.10357	-4.66883	-7.10959	-3.20356	-2.1379	-4.86326	-2.42176	-6.89144	-8.86759	-8.30441	-7.44417	-0.803252	-7.60786	-4.24486	1.10099	-11.6587	-1.23152	0.4032	-0.0542617	-6.63581	0.350154	-3.95492	-3.91023	-8.86362	-2.4228			-4.53236	0.588108	30
6.2	-1.96503	-7.26881	-5.94648	-4.12477	-3.04159	-7.51357	-7.51293	-8.57465	-3.70231	-5.08899	-3.93015	-1.41821	-6.40823	-10.56	-7.89321	-8.36351	-0.300252	-9.48535	-3.28925	0.0867	-11.6587	-1.23152	-1.50539	0.946265	-7.55235	0.350154	-4.43368	-3.91023	-8.90558	-5.27544			-4.98257	0.627528	30
6.3	-1.46931	-4.34365	-5.47913	-4.61964	-5.95973	-7.06081	-6.08171	-7.59794	-3.2358	-1.19683	-5.87592	-1.43258	-7.37464	-10.56	-7.40015	-7.94585	-2.31513	-4.79303	-4.73889	-0.918334	-11.6587	-2.19512	-0.551095	0.946265	-6.96117	0.346667	-5.39421	-4.85278	-8.94754	-1.408			-4.70249	0.585453	30
6.4	-3.44469	-3.23187	-6.00557	-5.13366	-5.95973	-7.51357	-5.52398	-7.59794	-3.2358	-1.19683	-5.87592	-0.418861	-5.44183	-9.45783	-8.38626	-7.44417	-0.803252	-5.24754	-3.2568	1.10562	-11.7741	-2.19512	-0.551095	-0.0542617	-6.54077	-0.63613	-4.43368	-3.91023	-10.9458	-0.393206			-4.51683	0.612301	30
6.5	-3.46699	-5.25073	-4.96248	-3.74096	-6.8749	-6.13159	-3.53538	-7.10959	-2.7159	-2.22204	-5.936	-2.42176	-7.30416	-10.56	-7.89321	-7.83695	-1.31283	-4.7449	-5.44806	-0.918334	-8.47404	-1.23152	-0.551095	-0.0542617	-9.52056	-1.13107	-3.95492	-3.8862	-9.55485	-2.8946			-4.72133	0.536187	30
6.6	-2.97638	-5.19909	-6.00557	-3.21206	-5.95973	-7.51357	-4.4849	-8.49181	-1.22069	-6.0738	-0.846827	-1.41821	-6.37762	-10.4499	-8.38626	-7.29755	-0.300252	-5.693	-3.86102	0.0867	-12.7623	-0.243896	-0.551095	-0.0542617	-8.00609	0.350154	-3.95492	-3.91023	-9.98946	-3.4032			-4.60689	0.644618	30
6.7	-2.48578	-3.26398	-6.00557	-3.18992	-5.02641	-6.07125	-3.50022	-7.59794	-3.20356	-2.22204	-6.88858	-2.42176	-6.34701	-8.9811	-8.38626	-7.29755	-1.30769	-5.693	-4.28717	-0.918334	-12.6372	-2.17391	-1.50539	-0.0542617	-6.04337	-1.14406	-4.43368	-3.91023	-10.374	-2.4228			-4.6598	0.549942	30
6.8	-3.46699	-5.25073	-5.94648	-1.66692	-5.02641	-6.53371	-2.51553	-8.49181	-2.22825	-5.08899	-6.88858	-3.4253	-7.30416	-9.50742	-8.87931	-7.29755	-1.30769	-5.693	-3.28925	0.0857741	-10.3752	-3.17073	-1.50539	-0.0542617	-7.47891	-2.62528	-4.95202	-2.91962	-9.98946	-5.25443			-4.93492	0.533467	30
6.9	-2.46074	-6.72666	-7.00005	-4.19459	-3.99442	-8.49343	-3.05555	-9.06301	-2.25089	-1.19683	-5.41401	-3.4253	-7.30416	-11.8627	-8.38626	-7.78935	-2.31513	-5.693	-4.28717	-0.909259	-13.7504	-3.17073	-1.50539	-0.0542617	-5.12556	-1.63405	-5.45306	-4.85278	-10.9458	-3.47272			-5.19291	0.619203	30
7	-1.46931	-5.25073	-7.14126	-3.70319	-4.97708	-7.51357	-3.53503	-8.57465	-2.22825	-7.05862	-7.90123	-2.42176	-7.30416	-10.5612	-8.87931	-7.29755	-0.803252	-4.69774	-4.78613	0.0848666	-7.59585	-3.20196	-0.556418	1.96648	-6.99047	-2.12721	-5.42581	-3.87188	-11.424	-1.86481			-4.9037	0.59686	30
7.1	-1.97755	-5.25073	-5.01178	-3.70319	-6.94239	-6.53371	-5.36393	-8.12372	-2.73202	-2.22204	-1.90224	-1.43258	-8.1831	-8.45479	-8.38626	-8.28116	-1.81069	-6.6224	-4.28717	1.66481	-9.79783	-2.21674	-2.45968	-0.0542617	-7.9286	-1.64213	-4.43368	-2.91962	-10.9458	-3.33641			-4.70971	0.573238	30
7.2	-2.46074	-5.30341	-5.53382	-5.18918	-2.04918	-6.53371	-4.05502	-8.57465	-3.2358	-2.22204	-8.82455	-3.4253	-8.1831	-9.40823	-9.28089	-7.29755	-1.30625	-3.77755	-4.24486	0.0876448	-10.6803	-3.20196	-0.551095	-0.0542617	-8.89603	-0.149661	-3.47617	-3.91023	-10.9458	-1.38025			-4.80213	0.609821	30
7.3	-1.96503	-5.25073	-6.12732	-2.71235	-6.01882	-6.59835	-4.4849	-8.57465	-3.2358	-3.21429	-9.82706	-3.4253	-6.53431	-8.9811	-7.93004	-6.37676	-1.30625	-4.7449	-3.30581	1.1239	-12.5146	-2.2388	-1.51991	-0.0542617	-7.05909	-0.632996	-4.45099	-2.91962	-10.3151	-1.89143			-4.76955	0.599027	30
7.4	-3.46699	-3.23187	-5.06207	-2.72093	-3.07201	-5.6088	-4.05003	-7.59794	-3.71843	-5.58965	-9.82706	-2.44629	-6.94495	-9.40823	-7.47381	-8.28116	-1.30625	-6.68826	-5.23292	1.1239	-11.5456	-2.21674	-1.51991	0.946265	-9.07164	-0.147918	-5.92187	-3.91023	-11.7895	-4.32123			-5.0034	0.620673	30
7.5	-2.48578	-6.24411	-6.00557	-2.72093	-1.0673	-7.51357	-3.53503	-7.63537	-3.2358	-7.05862	-3.97117	-3.4253	-6.47065	-8.49983	-6.47789	-8.00376	-1.81069	-6.68826	-5.31491	0.599988	-11.5456	-3.29949	-0.556418	0.946265	-7.59186	0.350154	-5.42581	-3.94936	-9.98946	-1.408			-4.6678	0.585153	30
7.6	-2.48578	-5.27707	-6.99936	-3.19833	-1.0673	-6.53371	-3.51762	-8.57465	-3.2358	-3.24724	-5.01555	-4.42884	-7.44649	-8.45479	-8.00934	-8.28116	-1.30625	-6.65043	-4.24486	0.0867	-12.5146	-4.31471	-1.51991	-0.0542617	-5.64438	0.848226	-3.93038	-3.94936	-9.94397	-3.35294			-4.74214	0.576391	30
7.7	-3.47951	-6.30676	-6.99936	-3.21721	-4.034	-7.51357	-4.52951	-8.57465	-3.2358	-4.22909	-8.91389	-3.4253	-8.34104	-9.40823	-8.46974	-10.1565	-0.803252	-7.60786	-3.75083	-0.937041	-10.4749	-4.22885	-0.556418	-0.0542617	-7.0986	-2.62037	-4.30513	-3.91023	-10.6407	-1.38025			-5.30676	0.580592	30
7.8	-3.50226	-4.34365	-6.00557	-3.70319	-4.034	-6.53371	-4.03227	-8.57465	-3.2358	-4.22909	-6.05994	-3.4253	-8.34104	-8.36748	-11.2338	-8.62069	-1.30625	-4.79303	-5.28509	-0.42952	-11.5456	-3.23382	-1.51991	0.946265	-6.59138	-1.64213	-4.89613	-2.91962	-10.7405	-1.38403			-4.98611	0.583695	30
7.9	-4.51873	-6.37068	-7.99314	-4.71291	-4.97708	-7.51357	-3.50022	-8.57465	-4.24336	-8.04344	-6.05994	-3.4253	-8.34104	-8.19553	-8.48396	-8.47107	-2.30364	-6.71684	-4.33034	0.0895938	-11.5456	-2.2613	-2.45968	-0.0542617	-7.05909	-3.59861	-4.92974	-3.91023	-9.90473	-5.30605			-5.5905	0.514626	30
8	-4.54195	-5.19909	-6.00557	-3.70319	-4.034	-6.56603	-3.53503	-8.57465	-4.21719	-6.65035	-6.05994	-4.38485	-8.30118	-6.28323	-8.55489	-7.29755	-2.29215	-4.84214	-4.85636	1.13572	-11.6587	-3.23382	-1.51991	-0.0542617	-5.17668	-2.14845	-6.41794	-4.38151	-11.9022	-2.39859			-5.12186	0.536189	30
8.1	-5.47948	-4.21548	-6.99936	-4.72247	-4.034	-6.59835	-3.53538	-8.57465	-3.2358	-4.22909	-6.05994	-3.4253	-8.1831	-5.19857	-9.56084	-9.64459	-2.80304	-5.86803	-4.28717	0.618689	-12.5759	-0.24875	-0.556418	0.946265	-6.64073	-2.61869	-5.42581	-3.87188	-10.9458	-3.84535			-5.06064	0.589475	30
8.2	-5.02697	-5.25073	-6.00557	-3.23094	-4.55039	-6.59835	-2.54056	-9.99357	-4.24336	-4.22909	-6.05994	-5.43238	-6.47065	-7.48105	-10.4616	-10.6685	-2.81957	-5.75017	-4.80055	0.0895938	-11.6587	-1.24377	-1.51991	0.946265	-6.57065	-3.6116	-5.38254	-3.91023	-10.9458	-1.39399			-5.22718	0.587628	30
8.3	-5.5352	-4.72822	-6.50246	-3.70357	-5.02641	-6.09927	-2.06385	-10.4263	-4.74714	-5.29764	-7.10433	-4.42884	-9.98471	-5.26384	-8.55489	-9.59566	-1.30625	-7.68352	-4.41935	-1.8847	-13.4836	-1.24377	-0.556418	-0.0542617	-6.11208	-1.62245	-5.42581	-3.87188	-9.89487	-1.39399			-5.26718	0.603865	30
8.4	-5.02697	-6.24411	-5.01178	-0.687895	-3.01176	-5.6088	-1.54608	-9.01686	-5.25092	-5.24389	-6.05994	-4.42884	-9.30745	-5.13431	-9.46566	-8.62069	-1.81069	-8.67878	-5.23343	0.0895938	-10.6803	-0.24154	-1.51991	-0.0542617	-5.58895	-3.13635	-5.48032	-2.91962	-9.51671	-3.34805			-4.92617	0.565498	30
8.5	-5.59208	-4.25735	-7.9145	-3.73094	-4.07437	-6.07125	-1.55385	-9.55136	-4.24336	-5.24389	-8.06452	-6.37199	-9.30745	-6.15472	-9.4141	-9.59048	-2.31513	-7.28315	-6.04201	-1.39253	-10.5766	-3.23382	-1.50539	0.946265	-5.07545	-2.63828	-6.45016	-2.91962	-10.0859	-2.39859			-5.40355	0.552968	30
8.6	-2.93431	-4.25735	-6.46803	-3.74096	-4.034	-6.59835	-1.54608	-9.06301	-4.74714	-5.24389	-7.03092	-5.37842	-10.0793	-6.25614	-9.46566	-8.62069	-2.31513	-6.89392	-3.28925	0.0895938	-15.1893	-1.23152	-1.50539	-0.0542617	-5.07545	-2.14021	-4.47824	-2.89098	-10.0859	-2.37486			-5.09664	0.629731	30
8.7	-2.46074	-4.21548	-5.01178	-2.73495	-5.02641	-6.56603	-2.56609	-9.45907	-5.19857	-5.24389	-9.09811	-5.43238	-10.2128	-5.18739	-10.4051	-9.17728	-2.31513	-6.82397	-4.24486	-0.956531	-16.0441	-2.28426	-1.49115	-0.0542617	-8.98297	-1.13598	-6.38635	-2.91962	-10.0859	-3.34805			-5.5023	0.663544	30
8.8	-2.93431	-6.18269	-6.00557	-4.25097	-5.02641	-7.51357	-2.06385	-14.1585	-4.24336	-10.8906	-8.14871	-4.42884	-11.8631	-7.17513	-9.46566	-9.64459	-2.32171	-6.82397	-6.41088	0.0895938	-11.4346	-2.2613	-2.4834	0.946265	-8.98297	-1.62597	-5.42581	-2.91962	-10.0859	-1.39399			-5.83767	0.697683	30
8.9	-2.46074	-4.75945	-6.00557	-4.71291	-5.02641	-5.6088	-2.54056	-13.2005	-5.25092	-6.25869	-7.10433	-5.43238	-9.39816	-5.72994	-9.46566	-9.01931	-2.31513	-6.28197	-5.39446	-0.900363	-10.6803	-1.21951	-1.51991	-0.0542617	-8.49453	-1.62597	-5.42581	-3.91023	-10.9458	-1.39399			-5.40455	0.607292	30
9	-3.46699	-4.21548	-6.00557	-2.72093	-4.07437	-6.59835	-2.54056	-10.4367	-5.7235	-8.13588	-8.14871	-5.37842	-11.0273	-4.0722	-8.46974	-9.64459	-1.81727	-7.7607	-5.44806	0.0905992	-11.3258	-3.29949	-3.44688	-0.0542617	-10.8791	-2.14021	-6.41794	-2.91962	-9.11177	-1.88329			-5.5691	0.605563	30
9.1	-2.44847	-4.21548	-6.06583	-3.14823	-3.05183	-5.57647	-3.5428	-14.9732	-5.25092	-6.19582	-9.09811	-5.43238	-10.9239	-4.0722	-8.46974	-8.28116	-1.81727	-6.68826	-4.86762	-2.86904	-14.7385	-2.21674	-2.4834	-1.05479	-10.9367	-5.57125	-6.41794	-2.91962	-10.1842	-3.36947			-5.89604	0.664379	30
9.2	-3.46699	-4.30007	-5.53382	-3.71692	-3.04159	-4.61924	-3.53503	-12.2762	-5.19857	-7.27349	-8.14871	-6.43592	-12.8022	-5.66072	-9.90716	-8.36351	-2.31513	-7.68352	-5.28509	-0.909259	-11.4346	-3.20196	-3.48043	0.955844	-8.98297	-2.63828	-4.89613	-2.91962	-10.0859	-2.89614			-5.66844	0.619642	30
9.3	-2.99402	-3.29673	-5.06207	-4.71291	-6.01882	-6.59835	-4.59823	-14.0243	-6.25847	-10.9979	-9.1931	-6.37199	-10.374	-4.0722	-8.55489	-9.00405	-2.31513	-3.80612	-4.24486	-1.90338	-10.5766	-2.28426	-3.51464	-1.05479	-10.9928	-3.64768	-5.42581	-2.91962	-9.60306	-3.36947			-5.92634	0.609342	30
9.4	-3.46699	-3.29673	-6.00557	-4.76098	-3.07201	-7.93052	-3.57055	-10.4725	-4.24336	-7.27349	-9.09811	-7.36556	-9.39816	-7.24924	-8.51232	-10.6685	-2.81957	-4.79303	-5.22366	-1.90338	-11.6587	-3.23382	-4.45329	-0.0542617	-6.05233	-3.63478	-5.38254	-1.929	-10.0859	-3.36947			-5.69928	0.547382	30
9.5	-4.45094	-5.19909	-5.99628	-4.26472	-3.04159	-5.55385	-5.05449	-9.55136	-6.25847	-7.20043	-9.09811	-7.36556	-12.0213	-4.64538	-9.46566	-8.36351	-2.32685	-4.7449	-6.16016	-1.90338	-11.6587	-2.21674	-4.45329	-1.04436	-6.05233	-3.11844	-6.41794	-2.91962	-10.0859	-2.4107			-5.76813	0.53419	30
9.6	-3.50226	-5.25073	-6.99936	-4.20805	-3.04159	-6.47032	-4.62144	-9.55136	-5.7235	-7.74436	-10.1317	-4.42884	-9.39816	-5.08231	-9.46566	-8.36351	-3.32401	-7.68352	-5.20734	-1.90338	-11.7741	-2.2388	-5.37386	-1.05479	-5.07545	-2.63828	-5.42581	-2.42431	-10.0859	-1.408			-5.65336	0.532105	30
9.7	-4.51873	-4.3005	-6.93049	-4.71291	-5.02641	-7.47712	-4.59823	-13.2005	-7.19358	-12.8411	-10.1317	-5.43238	-10.374	-4.1139	-9.41901	-8.8602	-1.82899	-4.30464	-5.23292	-0.918334	-11.6587	-1.23152	-4.45329	-1.04436	-8.06006	-3.11844	-6.914	-2.91962	-10.0859	-2.38673			-6.10961	0.637325	30
9.8	-5.47948	-3.29673	-6.53758	-3.71376	-2.06966	-8.41102	-4.62144	-14.1585	-5.25092	-8.20503	-10.1317	-6.43592	-11.2403	-6.70865	-9.46566	-9.74445	-3.23783	-5.75017	-4.73447	-0.927592	-13.6157	-2.2388	-4.45329	-0.0547939	-7.13399	-2.65153	-6.41794	-4.85278	-10.0859	-1.39399			-6.10065	0.657404	30
9.9	-4.51873	-2.29338	-6.99936	-3.72284	-2.57084	-6.04378	-3.64377	-13.2005	-6.19608	-7.70273	-10.1317	-6.37199	-12.8022	-8.36657	-11.3446	-9.64459	-3.35773	-5.75017	-5.23292	-1.42502	-13.6157	-2.21674	-4.49706	-0.0547939	-7.02921	-1.64537	-7.41007	-2.91962	-10.0859	-2.39859			-6.10642	0.681822	30
10	-6.48572	-5.35716	-6.00557	-4.76098	-2.06966	-8.41102	-4.57501	-14.5658	-6.22727	-9.20964	-11.1653	-7.36556	-10.374	-8.45479	-10.4051	-7.86682	-2.7641	-5.693	-5.23292	-0.927592	-12.6372	-3.29949	-5.42616	-1.05479	-6.64073	-6.62285	-7.36873	-2.91962	-9.12025	-1.89143			-6.49661	0.616056	30
10.1	-6.01558	-5.30341	-6.50246	-3.22302	-5.07673	-6.53371	-2.64584	-9.55136	-6.19608	-9.30309	-11.0511	-6.43592	-11.2903	-9.97318	-10.3585	-8.36351	-2.79857	-4.79303	-5.41561	-0.937041	-12.6372	-2.2388	-4.49706	-1.04436	-5.6145	-5.68329	-5.92187	-2.91962	-10.0859	-2.4228			-6.16111	0.586839	30
10.2	-2.93431	-5.25073	-5.06207	-3.16637	-3.04159	-7.51357	-3.60679	-14.6375	-6.25847	-8.24666	-11.1653	-7.36556	-10.374	-8.28017	-9.90716	-10.0127	-2.84815	-6.21921	-4.37439	-0.927592	-12.148	-1.25628	-5.42616	-1.05479	-5.12556	-6.15307	-7.33714	-2.91962	-10.0859	-1.9154			-6.1538	0.650178	30
10.3	-2.46074	-3.26398	-5.47913	-3.74096	-3.07201	-6.98719	-3.57055	-8.57465	-6.72603	-9.20964	-11.1653	-7.36556	-12.8022	-11.8627	-10.3585	-10.6685	-2.31513	-7.60786	-6.252	-0.420446	-12.6372	-2.21674	-5.42616	-1.05479	-5.61882	-3.6612	-5.45306	-1.929	-9.12025	-4.32123			-6.17805	0.654666	30
10.4	-2.4362	-4.82862	-5.94648	-5.21778	-4.034	-6.47032	-3.06832	-9.98884	-8.19109	-9.20964	-11.1653	-7.36556	-11.2403	-8.74806	-10.3585	-10.6685	-2.33857	-7.60786	-4.41935	0.0857741	-12.6372	-3.20196	-5.42616	-0.0542617	-9.61994	-3.6896	-6.41794	-2.91962	-8.72161	-4.32123			-6.3409	0.625754	30
10.5	-2.4362	-2.29338	-6.93049	-4.71291	-4.034	-6.47032	-3.57055	-9.55136	-7.19358	-11.4462	-12.0741	-7.43947	-16.1055	-12.938	-9.01028	-10.6685	-2.83129	-5.64993	-5.18176	-0.909259	-10.5766	-3.23382	-5.42616	-2.03497	-6.05233	-3.67096	-6.41794	-1.929	-10.0859	-6.22964			-6.57015	0.68924	30
10.6	-3.43242	-4.30007	-6.00557	-4.7318	-2.06966	-6.40815	-1.57748	-11.7878	-7.69234	-9.20964	-11.1653	-6.43592	-13.8716	-12.938	-8.46974	-9.26476	-2.83129	-3.77755	-4.73889	-1.42062	-12.7623	-2.19512	-4.49706	-0.0542617	-5.58413	-4.15076	-4.957	-3.89106	-10.0859	-3.33122			-6.12124	0.690257	30
10.7	-1.43998	-3.33014	-4.05831	-4.22693	-3.52337	-4.52962	-0.568598	-14.5658	-6.25847	-9.20964	-12.0741	-7.36556	-13.8716	-11.1482	-8.55489	-9.47482	-1.30625	-5.693	-6.47678	-1.8847	-12.7623	-1.21951	-5.47948	-1.05479	-10.9367	-7.19254	-5.42581	-2.91962	-10.1842	-5.25443			-6.39967	0.745623	30
10.8	-2.4362	-5.35716	-6.00557	-4.27549	-3.07201	-5.44713	-0.0531803	-14.1585	-7.26603	-8.74896	-11.1653	-8.27691	-13.5223	-9.50742	-9.56084	-8.28116	-2.83129	-6.13929	-6.16016	-1.8847	-13.6157		-4.49706	-1.05479	-6.60534	-4.17404	-5.89515	-1.929	-9.20913	-3.33641			-6.36091	0.702145	29
10.9	-3.43242	-5.30341	-6.00557	-4.76098	-2.06966	-4.04445	0.456459	-9.55136	-7.72856	-9.20964	-13.0971	-7.36556	-12.2067	-10.6725	-8.55489	-8.28116	-2.33857	-4.69774	-5.18176	0.0905992	-14.7385		-4.45329	-0.0542617	-9.56489	-2.66479	-5.92187	-2.91962	-10.0859	-2.89614			-6.11222	0.741168	29
11	-4.42864	-5.35716	-5.06207	-5.27099	-3.04159	-7.29905	-0.557157	-10.5281	-7.26603	-9.20964	-12.1989	-8.35913	-10.374	-10.56	-8.05192	-7.29755	-2.83129	-6.6224	-5.44806	-0.433468	-9.60761		-5.42616	-0.0542617	-9.95985	-3.23286	-5.42581	-1.929	-10.0859	-5.30605			-6.24913	0.620472	29
11.1	-1.94535	-5.28206	-5.01178	-4.25097	-3.07201	-6.40815	-1.55385	-14.4987	-8.27359	-9.71194	-11.4009	-7.36556	-12.2067	-9.50742	-7.54895	-8.20041	-1.82899	-9.39374	-6.16016	-0.956531	-12.6372		-4.45329	-1.05479	-10.1034	-5.70704	-4.92974	-2.91962	-9.20913	-3.38134			-6.51632	0.694839	29
11.2	-2.46074	-4.25735	-4.56019	-3.74096	-4.034	-5.47355	-1.54608	-9.55136	-7.22981	-9.20964	-13.0971	-8.27691	-14.8197	-8.36657	-8.55489	-7.29755	-2.31513	-4.7449	-3.39063	-0.956531	-9.51523		-4.45329	-0.0542617	-10.1034	-4.72463	-6.87754	-2.91962	-9.16469	-4.36409			-6.07104	0.663126	29
11.3	-3.43242	-4.30007	-6.00557	-4.21358	-4.07437	-3.55927	-2.05109	-12.2623	-8.27359	-10.2142	-13.2325	-9.35271	-14.6806	-9.50742	-9.90716	-7.71339	-2.33857	-6.1577	-5.80411	0.0891015	-10.5766		-4.45329	-0.0542617	-6.17302	-4.23023	-5.42581	-2.91962	-9.12025	-3.4032			-6.32234	0.70638	29
11.4	-4.42864	-5.35716	-5.06207	-4.25097	-1.0673	-5.49997	-2.56609	-10.4263	-6.25847	-10.7165	-14.1201	-8.35913	-16.1055	-10.09		-7.22638	-2.33857	-7.53367	-4.41935	-0.956531	-10.4749		-3.48043	-1.05479	-8.19631	-6.79209	-4.92974	-1.929	-9.60306	-3.35991			-6.30725	0.738183	28
11.5	-2.94658	-3.29673	-6.09658	-5.72264	-3.07201	-5.49997	-1.54608	-12.2762	-8.68984	-10.1127	-13.0971	-9.26071	-12.3257			-7.22638	-2.33857	-7.46092	-4.77808	0.0905992	-13.7504		-4.41037	-1.05479	-4.18033	-6.75741	-5.42581	-2.87694	-9.20913	-5.25443			-6.24355	0.731697	27
11.6	-2.46074	-5.30341	-5.01178	-4.22693	-3.55301	-3.59413	-3.51273	-14.1585	-7.26603	-11.2188	-13.0971	-8.35913	-15.7728				-2.83129	-8.42733	-5.28509	1.14778	-13.7504		-3.48043	-1.05479	-8.08512	-5.68329	-6.87754	-2.91962	-9.20913	-1.89859			-6.38039	0.857912	26
11.7	-3.94781	-4.30007	-5.01178	-5.21778	-7.01123	-5.0148	-3.53503	-13.1834	-7.26603	-11.1631	-14.1201	-10.2445	-15.9598				-2.83129	-4.15432	-5.28509	-1.42062	-13.7504		-3.48043	-1.05479	-9.03694	-4.72463	-6.41794	-2.89098	-8.72161	-3.36947			-6.65823	0.81271	26
11.8	-4.92675	-3.26398	-5.50867	-4.76098	-2.06966	-4.52962	-2.57401	-10.5281	-8.23234	-11.2188	-14.1201	-9.35271	-15.6198				-2.33857	-5.52811	-5.23292	-2.86904	-10.5766		-3.48043	-1.05479	-11.0447	-4.77311	-6.87754	-4.85278	-10.0859	-2.39859			-6.45456	0.775889	26
11.9	-4.47323	-3.78202	-5.06207	-4.72359	-3.04159	-5.0148	-4.57501	-12.7506	-8.19109	-11.2188	-14.1201	-9.35271	-13.1731				-3.2268	-1.72911	-5.18176	-0.966585	-12.7623		-4.41037	-1.05479	-7.59186	-6.82677	-5.92187	-1.929	-8.23409	-4.34266			-6.29449	0.762261	26
12	-5.50223	-3.26398	-4.98224	-4.69031	-4.07437	-5.55385	-5.57948	-10.4263	-8.19109	-10.6608	-15.1432	-9.26071	-14.6806				-2.81957	-3.70248	-4.85636	-1.8847	-14.7385		-3.48043	-2.03497	-9.66024	-4.72463	-7.41007	-2.91962	-9.16469	-4.36409			-6.68344	0.773985	26
12.1	-2.41214	-2.29338	-4.05831	-4.63778	-4.11557	-4.55181	-4.05003	-10.4725	-7.76981	-11.1073	-15.1432	-9.26071	-13.1731				-3.34087	-3.66605	-5.33832	-2.86904	-10.5766		-3.48043	-1.05479	-10.9367	-6.82677	-6.41794	-2.91962	-10.0859	-4.36409			-6.34318	0.746402	26
12.2	-2.41214	-2.29338	-4.05831	-3.66618	-2.06966	-3.55927	-4.4849	-11.3936	-8.27359	-11.2188	-14.3274	-9.35271	-15.6198				-3.32401	-4.62402	-6.37859	-2.86904	-11.4346		-4.41037	-2.03497	-9.61502	-7.34018	-6.41794	-2.91962	-10.0859	-3.36947			-6.44437	0.788323	26
12.3	-2.4362	-4.25735	-5.52883	-5.18518	-4.07437	-5.46889	-3.46608	-11.3344	-8.19109	-12.1019	-14.1201	-11.2283	-16.405				-3.32401	-5.582	-6.54406	-1.8847	-10.4749		-4.41037	-2.03497	-8.16572	-7.30029	-7.33714	-2.89098	-9.12025	-2.4228			-6.74192	0.772564	26
12.4	-4.45094	-2.2706	-6.00557	-4.78025	-5.07673	-5.44713	-2.99561	-10.4263	-8.19109	-12.1019	-12.4563	-9.26071	-15.6198				-3.34087	-6.55784	-4.71331	-1.39698	-12.7623		-3.48043	-2.03497	-9.51093	-7.8137	-6.41794	-3.87188	-9.20913	-5.30605			-6.74997	0.732711	26
12.5	-1.42575	-5.35716	-6.06583	-4.76098	-7.01123	-5.44713	-4.39826	-12.3433	-8.27359	-12.1019	-14.1201	-9.35271	-15.4746				-3.32401	-1.74661	-5.50465	-1.90338	-13.6157		-4.41037	-2.03497	-8.98297	-5.86008	-6.38147	-2.91962	-9.29976	-4.36409			-6.7877	0.795048	26
12.6	-2.92228	-3.26398	-5.06258	-5.24696	-4.034	-5.0148	-3.95362	-9.55136	-10.1861	-12.1019	-15.1432	-10.2445	-15.6198				-3.33573	-1.74661	-5.23292	-1.90338	-12.6372		-3.44688	-2.03497	-8.98297	-7.38623	-6.41794	-2.91962	-9.12025	-4.36409			-6.61053	0.804799	26
12.7	-3.43242	-4.34365	-4.05831	-5.71302	-7.01123	-4.52962	-3.53503	-11.8772	-9.1886	-12.1019	-15.1432		-16.0124				-3.84531	-3.21842	-6.31847	-3.85338	-14.5942		-3.44688	-3.02559	-8.98297	-7.88899	-5.89028	-2.91962	-9.12025	-2.4228			-6.89895	0.835511	25
12.8	-1.95537	-4.30007	-6.00557	-5.66544	-5.0466	-4.52962	-3.50022	-10.4263	-8.68573	-12.1019	-13.5117		-15.6198				-3.32401	-3.70248	-6.47678	-2.38132	-13.7504		-3.44688	-3.02559	-7.0986	-8.92648	-6.35475	-2.91962	-10.0859	-3.4032			-6.64977	0.790727	25
12.9	-2.38855	-4.30007	-6.0357	-4.71291	-7.92505	-4.04445	-4.52951	-10.9656	-9.1886	-11.2099	-17.0152		-14.8197				-3.32401	-5.63695	-5.44806	-1.90338	-12.0914		-4.41037	-1.04436	-8.00609	-7.8536	-5.92187	-2.89098	-9.20913	-2.4228			-6.69192	0.821785	25
13	-2.41926	-2.2706	-5.01178	-4.71291	-6.07909	-4.52962	-5.46041	-11.3936	-9.1886	-13.0965	-12.4563		-14.6806				-3.32401	-5.63695	-5.38282	-2.89751	-12.5146		-3.44688	-2.03497			-6.41794	-2.91962	-9.20913	-2.44751			-6.4144	0.830602	23
13.1	-2.46074	-5.19909	-5.01178	-6.16526	-6.94239	-4.52962	-6.45426	-11.4445	-9.68735	-12.1019	-15.1432		-15.6198				-3.32401	-3.26982	-6.47678	-1.92244	-10.786		-2.4834	-2.03497				-2.9053	-8.2746	-4.36409			-6.66369	0.887913	22
13.2		-4.30007	-5.50428	-4.73695	-4.07437	-5.0148	-7.43895	-12.3609	-9.28114	-13.5938	-15.1432		-15.6198				-4.33289	-3.73964	-5.85485	-2.89751	-11.6587		-2.4834	-2.03497				-3.87188	-8.31512	-3.4032			-6.93621	0.941604	21
13.3		-3.8151	-5.01178	-4.66581	-5.95973	-3.52508	-6.94661	-11.3936	-10.1861	-14.0911	-16.1662		-15.6198				-2.83129	-5.63695	-5.18176	-2.92655	-12.6372		-2.4834	-2.03497				-1.929	-9.20913	-2.94256			-6.91399	1.0161	21
13.4		-4.30007	-5.01178	-3.66618	-6.01882	-4.52962	-5.52398		-9.68735	-10.3179	-14.5671		-15.6198				-3.32401	-5.16734	-6.41088	2.09399	-11.7741		-2.4834	-3.97682				-3.94936	-9.20913	-6.35331			-6.48985	0.95013	20
13.5		-5.44713	-6.00557	-6.73236	-7.01123	-4.02269	-7.08618			-14.0911	-14.5671		-15.6198				-3.32401	-2.76208		-1.92244	-13.6157							-3.98927					-7.58548	1.28276	14
13.6		-4.04445			-4.07437	-3.55927	-5.57948				-14.415		-15.6198					-1.76446			-10.4749							-3.94936
13.7		-7.29905			-6.54019	-2.09923	-6.51846				-16.4059		-17.7702					-4.7449			-8.55554							-3.87188
13.8		-6.40815			-8.00364	-2.56405	-7.58841						-16.559					-4.69774			-12.6372							-3.87188
13.9		-5.47355			-4.07437								-17.3354					-5.693										-3.87188
14		-3.55927			-5.02641													-5.693
14.1		-5.49997			-4.07437													-2.79036
14.2		-5.49997			-6.07909													-2.79036
14.3		-3.59413			-6.01882													-7.60786
14.4		-5.0148			-5.02641
14.5		-4.52962
14.6		-5.0148
14.7		-5.55385
14.8		-4.55181
14.9		-3.55927
15		-5.46889
15.1		-5.44713
15.2		-5.44713
15.3		-5.0148
15.4		-4.52962
15.5		-4.52962
15.6		-4.04445
15.7		-4.52962
15.8		-4.52962
15.9		-5.0148
16		-3.52508
16.1		-4.52962
16.2		-4.02269
16.3		-3.55927
16.4		-2.09923
16.5		-2.56405
16.6
16.7
16.8

## Sheet: Fig 1c ASER 0-200 mM NaCl
	f655-ctx-200-6a	F6-200NawoGl-2-2	F6-200NawoGl-4-4	F6-200NawoGl-5-5	F6-200NawoGl-7-7		mean	sem	n
																					mean
0	-0.653926	0.597971	-0.884856	-0.793286	-0.501662		-0.447152	0.269203	5
0.3	2.65056	-0.405679	0.59706	-0.793286	-0.496707		0.310389	0.630112	5
0.4	0.282057	-0.405679	-1.88331	1.1978	-0.00145344		-0.162117	0.504694	5
0.5	2.22226	1.5702	0.0962087	0.198301	0.50381		0.918157	0.417812	5
0.6	0.283108	1.594	0.0962087	0.198301	0.498755		0.534076	0.273144	5
0.7	3.19025	-0.409841	0.0967205	-0.801199	-0.501662		0.314853	0.733243	5
0.8	2.22226	-0.409841	0.0982764	0.198301	-0.501662		0.321468	0.494488	5
0.9	3.19025	-1.36799	1.10246	-0.30044	-0.00145344		0.524564	0.773916	5
1	1.27669	-1.42367	0.0972322	-0.801199	0.498755		-0.0704378	0.476029	5
1.1	-0.703952	-1.42367	2.11778	0.198301	0.498755		0.137443	0.60004	5
1.2	1.31488	0.108221	0.102801	1.20991	0.501282		0.647418	0.261782	5
1.3	-1.77004	1.5702	-0.920707	0.198301	0.498755		-0.0846975	0.578726	5
1.4	-5.86593	0.586301	-0.397638	0.198301	-0.501662		-1.19613	1.18424	5
1.5	-1.8131	-0.409841	0.102801	0.198301	-0.49423		-0.483214	0.359303	5
1.6	-0.752741	-0.414089	1.10803	0.20032	0.498755		0.128054	0.329599	5
1.7	-1.80207	0.586301	0.603151	0.198301	-0.499185		-0.1827	0.451475	5
1.8	0.307618	-0.393677	0.0972322	0.198301	-0.501662		-0.0584376	0.163245	5
1.9	-2.31279	-0.414089	-0.402595	-0.801199	0.498755		-0.686384	0.459217	5
2	-2.81248	0.586301	-3.82504	0.20032	0.498755		-1.07043	0.93393	5
2.1	-3.35218	-0.910633	0.0982764	-1.8007	0.498755		-1.0933	0.692489	5
2.2	0.30505	-1.42367	0.0977543	1.20991	-0.501662		-0.0625225	0.437347	5
2.3	0.30505	-0.414089	0.0972322	-1.8007	-0.501662		-0.462834	0.367225	5
2.4	-0.216633	-0.393677	-1.37387	-0.809271	-0.496707		-0.658032	0.203229	5
2.5	-0.744183	0.592078	1.10803	-0.801199	-0.501662		-0.069388	0.387401	5
2.6	-0.735803	-0.925595	0.0972322	-0.801199	0.498755		-0.373322	0.282968	5
2.7	-3.7712	-0.397599	1.10803	-0.30044	0.00102386		-0.672037	0.819751	5
2.8	-3.31154	-1.3815	0.0977543	-0.801199	-0.487087		-1.17671	0.58482	5
2.9	-1.75526	0.580636	0.0972322	-0.801199	-1.45835		-0.667389	0.445489	5
3	-2.80201	-0.393677	0.0977543	-0.801199	-0.975102		-0.974846	0.492793	5
3.1	-1.77414	-0.393677	0.59706	-0.793286	-0.487087		-0.570226	0.380776	5
3.2	-0.170052	-0.393677	0.0972322	-1.8007	-1.45835		-0.74511	0.373277	5
3.3	1.34087	-1.40933	-1.38367	-0.801199	-1.94399		-0.839462	0.574292	5
3.4	1.87764	-1.35474	-0.884856	-2.2777	-3.36819		-1.20157	0.879136	5
3.5	4.45589	0.580636	0.0962087	-0.801199	-4.33011		0.000285189	1.407	5
3.6	4.50198	-2.41298	-0.893041	-1.78289	0.498755		-0.0176351	1.23113	5
3.7	4.50198	-1.40933	0.0962087	-2.7725	-0.496707		-0.0160695	1.22873	5
3.8	5.60941	-0.389831	-0.39816	-2.7725	-0.984675		0.212848	1.41785	5
3.9	3.4406	-0.417124	0.0972322	-3.76211	-0.49185		-0.226651	1.14367	5
4	1.34087	-1.40933	-2.82604	-3.76211	-1.47264		-1.62585	0.862435	5
4.1	1.8789	-1.40933	-2.34076	-3.76211	-1.95113		-1.51689	0.934112	5
4.2	0.302536	-2.38895	-0.902423	-3.76211	-2.42962		-1.83611	0.700463	5
4.3	1.33964	-1.40933	-1.38843	-4.70518	-2.92716		-1.81809	0.997203	5
4.4	0.300074	-2.38895	-0.902423	-4.70518	-3.40089		-2.21947	0.885605	5
4.5	1.34087	-1.40933	-0.893041	-4.75172	-2.45344		-1.63333	0.996018	5
4.6	-0.735803	0.575081	-0.893552	-4.75172	-3.41756		-1.84471	0.97248	5
4.7	-0.727594	-1.39732	-1.88331	-5.68509	2.52486		-1.43369	1.31238	5
4.8	3.97737	-1.39528	-1.88331	-4.75172	0.498755		-0.710838	1.44247	5
4.9	4.50198	1.51093	-0.893552	-6.17504	-0.00145344		-0.211427	1.7501	5
5	3.41755	0.55904	-3.29808	-7.64491	-6.07859		-2.609	2.05218	5
5.1	1.31488	1.51093	-5.72907	-6.73094	-2.47772		-2.42239	1.71667	5
5.2	0.812701	0.564286	-4.2593	-6.665	-1.9899		-2.30744	1.4297	5
5.3	1.32774	0.566102	-3.82504	-5.74133	-2.47772		-2.03005	1.32685	5
5.4	0.825809	0.55904	-3.80619	-6.665	-4.74563		-2.76639	1.48594	5
5.5	-0.719553	1.51093	-5.23016	-7.64491	-3.46823		-3.11038	1.61642	5
5.6	0.304094	0.55904	-2.87307	-6.73094	-7.01353		-3.15088	1.63576	5
5.7	-0.719553	1.51093	-3.34906	-7.72055	-6.20361		-3.29637	1.69968	5
5.8	-0.719553	1.51093	-4.8051	-7.72055	-3.36819		-3.02049	1.60038	5
5.9	-2.72562	0.55904	-3.86284	-8.62482	-3.8655		-3.70395	1.47303	5
6	-0.723574	0.55904	-3.38228	-7.72055	-3.40089		-2.93365	1.42157	5
6.1	-3.7712	1.51093	-7.5965	-8.71016	-3.36819		-4.38702	1.80546	5
6.2	-0.696382	0.564286	-3.39668	-7.72055	-4.33011		-3.11589	1.45179	5
6.3	1.30227	0.0901569	-8.55772	-8.71016	-4.37215		-4.04952	2.09676	5
6.4	0.292981	0.564286	-7.69821	-9.69977	-4.33011		-4.17417	2.0662	5
6.5	-1.68726	-0.382358	-4.90104	-9.20496	-3.8655		-4.00822	1.52245	5
6.6	0.292981	0.564286	-3.47083	-9.69977	-5.29203		-3.52107	1.90463	5
6.7	-2.17702	0.564286	-2.96081	-9.69977	-4.33011		-3.72068	1.69473	5
6.8	-1.6664	-0.378726	-2.93097	-8.71016	-5.29203		-3.79566	1.47221	5
6.9	-4.08406	-0.382358	-5.78578	-9.69977	-5.29203		-5.0488	1.499	5
7	2.22226	-0.388732	-5.86307	-9.69977	-7.14715		-4.17529	2.20757	5
7.1	-1.14584	0.564286	-4.95047	-8.71016	-4.41502		-3.73144	1.61058	5
7.2	0.282057	-0.382358	-4.95047	-8.97661	-5.81545		-3.96857	1.73759	5
7.3	-0.667607	-1.329	-4.95047	-9.69977	-6.25396		-4.58016	1.65872	5
7.4	0.2863	-2.27565	-5.93551	-9.69977	-6.25396		-4.77572	1.72701	5
7.5	1.7372	0.564286	-5.0009	-9.69977	-7.14715		-3.90927	2.20341	5
7.6	-4.42333	-3.22229	-9.79074	-9.20496	-4.54882		-6.23803	1.35399	5
7.7	-3.51634	-0.382358	-13.2003	-10.6894	-8.96724		-7.35113	2.35837	5
7.8	-4.04361	-0.382358	-10.4198	-9.7967	-5.50375		-6.02925	1.86517	5
7.9	-2.61765	-0.382358	-10.3656	-9.69977	-4.50333		-5.51374	1.95963	5
8	-3.51634	-3.22229	-11.3527	-9.7967	-6.00395		-6.77839	1.64196	5
8.1	-5.46805	-2.29744	-11.751	-9.7967	-3.5383		-6.5703	1.81542	5
8.2	-1.64982	-0.382358	-11.3527	-10.6894	-2.52777		-5.3204	2.35447	5
8.3	-7.31473	-2.29744	-12.2663	-10.6894	-3.5383		-7.22123	1.94033	5
8.4	-5.38083	-0.85568	-11.8692	-11.679	-3.5383		-6.6646	2.20678	5
8.5	-2.59195	-1.329	-12.2663	-11.7373	-3.5383		-6.29258	2.35848	5
8.6	-4.50935	-4.16893	-12.257	-11.679	-2.52777		-7.02841	2.04626	5
8.7	-4.03	-1.329	-12.394	-12.6686	-2.52777		-6.58987	2.46342	5
8.8	-5.364	-4.16893	-12.394	-12.6686	-4.50333		-7.81977	1.93381	5
8.9	-5.89538	-2.27565	-12.3248	-12.6686	-5.50375		-7.73363	2.04418	5
9	-6.30466	-1.329	-11.2357	-11.7957	-5.50375		-7.23377	1.94357	5
9.1	-4.47854	-5.11558	-12.9106	-11.7957	-6.50416		-8.16092	1.75143	5
9.2	-3.48267	-2.27565	-12.9798	-13.6582	-6.50416		-7.78009	2.36626	5
9.3	-7.24533	-2.27565	-12.5243	-12.7319	-7.00437		-8.35631	1.95646	5
9.4	-8.34416	-2.27565	-12.394	-12.6686	-9.41128		-9.01873	1.88138	5
9.5	-4.46593	-5.11558	-13.2969	-14.6478	-3.5383		-8.2129	2.37424	5
9.6	-3.0365	-3.22229	-12.8454	-12.7952	-3.5383		-7.08754	2.34178	5
9.7	-7.17722	-3.22229	-14.0266	-13.7947	-3.50291		-8.34474	2.3773	5
9.8	-3.953	-4.16893	-13.4353	-13.6582	-4.50333		-7.94375	2.28936	5
9.9	-2.61765	-2.27565	-12.8508	-13.7947	-4.50333		-7.20842	2.52923	5
10	-3.04154	-3.22229	-13.5059	-14.7942	-5.44925		-8.00264	2.55339	5
10.1	-4.46593	-3.22229	-13.4353	-13.7947	-4.50333		-7.8843	2.35156	5
10.2	-5.33433	-2.74897	-13.8867	-14.6478	-4.50333		-8.22423	2.50501	5
10.3	-7.17722	-3.22229	-13.5766	-13.7947	-7.3574		-9.02564	2.04124	5
10.4	-2.59195	-3.22229	-13.952	-14.6478	-7.3574		-8.35429	2.56397	5
10.5	-3.44963	-5.06756	-14.0266	-14.6478	-8.25722		-9.08976	2.27976	5
10.6	-1.63325	-3.22229	-13.5766	-13.7947	-6.867		-7.81876	2.54124	5
10.7	-2.57599	-3.22229	-14.5527	-15.6374	-6.37661		-8.473	2.78416	5
10.8	-7.24533	-4.16893	-14.3274	-13.7947	-6.37661		-9.1826	2.05553	5
10.9	-1.13444	-3.67604	-13.9559	-15.6374	-6.83128		-8.24702	2.83458	5
11	-1.61714	-3.25313	-13.9559	-15.1426	-5.44925		-7.88361	2.79466	5
11.1	-6.67785	-4.16893	-14.3274	-15.7937	-5.9445		-9.38248	2.36508	5
11.2	-6.24532	-4.16893	-14.9934	-13.7947	-5.39581		-8.91964	2.26711	5
11.3	-5.44634	-4.16893	-15.5179	-13.7947	-8.25722		-9.43701	2.24762	5
11.4	-8.42554	-4.16893	-14.5527	-15.7937	-7.73188		-10.1345	2.18893	5
11.5	-8.42554	-4.64225	-14.9173	-15.2158	-7.28595		-10.0974	2.11999	5
11.6	-8.42554	-6.06222	-16.3886	-14.7942	-7.3574		-10.6056	2.08486	5
11.7	-9.30286	-5.11558	-16.4685	-16.627	-7.32168		-10.9671	2.37275	5
11.8	-7.52224	-4.16893	-16.3886	-15.6374	-6.37661		-10.0188	2.50861	5
11.9	-7.60603	-5.11558	-14.9972	-16.627	-6.37661		-10.1445	2.36117	5
12	-6.69076	-5.11558	-16.3886	-15.6374	-6.867		-10.1399	2.41992	5
12.1	-7.68248	-5.11558	-15.9532	-15.6374	-7.3574		-10.3492	2.26741	5
12.2	-8.59312	-5.11558	-15.6811	-15.7937	-7.3574		-10.5082	2.20647	5
12.3	-6.18273	-6.06222	-17.0762	-15.294	-7.3574		-10.3945	2.39146	5
12.4	-4.69168	-6.06222	-16.2072	-15.7937	-6.867		-9.92436	2.50567	5
12.5	-6.17279	-6.06222	-15.5179	-14.7942	-6.43975		-9.79736	2.19151	5
12.6	-8.59312	-6.06222	-17.0762	-15.7937	-6.43975		-10.793	2.35219	5
12.7	-8.67941	-6.06222	-16.5591	-16.627	-7.39383		-11.0643	2.29476	5
12.8	-8.67941	-7.00886	-16.0385	-15.7937	-6.43975		-10.792	2.12438	5
12.9	-3.73259	-6.06222	-16.5591	-14.7942	-6.43975		-9.51758	2.57201	5
13	-5.21409	-7.00886	-17.6004	-15.7937	-7.43026		-10.6095	2.52915	5
13.1	-2.75398	-7.00886	-16.6462	-16.2935	-7.43026		-10.0266	2.75528	5
13.2	-6.68555	-6.1202	-18.4497	-16.627	-6.93501		-10.9635	2.70283	5
13.3		-7.00886	-16.7333	-15.7937	-6.50416		-11.51	2.75306	4
13.4		-7.00886		-17.6166	-9.80938		-11.4783	3.17386	3
13.5		-7.00886		-17.7927	-10.2998		-11.7004	3.19083	3
13.6		-7.00886		-16.7932	-9.31899
13.7		-7.88086		-16.878	-10.7354
13.8		-7.88086		-15.7937	-11.171
13.9		-7.00886		-15.7937
14				-16.7932
14.1
14.2
14.3
14.4
14.5
14.6
14.7
14.8
14.9
15
15.1
15.2
15.3
15.4
15.5
15.6
15.7
15.8
15.9
16
16.1
16.2
16.3
16.4
16.5
16.6
16.7
16.8

## Sheet: Fig 1c ASER 0-300 mM NaCl
	f655-ctx-300-4 =3a	f655-ctx-300-10a	f655-ctx-300-11a	F6-300NawoGly-1-1	F6-300NawoGly-2-2	F6-300NawoGly-3-3	F6-300NawoGly-5-5	F6-300NawoGly-6-6	F6-300NawoGly-7-7		mean	sem	n
																								mean
0	1.37376	5.40451	-0.387792	2.66551	-5.17332	-0.0401056	-1.25036	1.78987	-1.83871		0.282595	1.00378	9
0.3	0.880758	0.500008	-1.4056	2.69215	-3.29083	0.960908	1.6632	1.80786	2.13081		0.659917	0.63089	9
0.4	1.37376	0.49514	-0.387792	1.69253	-0.369004	-0.0407614	0.691435	0.804172	3.16418		0.824852	0.378202	9
0.5	1.38548	1.50651	-2.42342	2.19234	1.13155	0.460073	-1.27387	-0.199517	-1.83871		0.104494	0.543978	9
0.6	0.880758	0.00673654	-1.89503	1.69253	3.70364	-0.0407614	0.691435	1.30152	-1.36096		0.553319	0.555515	9
0.7	2.3832	1.52171	-2.38674	0.692917	0.626256	0.970874	0.700074	0.799175	-1.83871		0.385418	0.50935	9
0.8	0.395434	0.00420346	0.623867	0.692917	2.16354	0.960908	5.00339	1.80786	0.647838		1.36666	0.507473	9
0.9	1.90945	-0.496567	-1.39125	0.692917	-7.09699	0.460073	-0.299733	0.803173	-0.865186		-0.698235	0.865888	9
1	1.40127	-1.50601	-0.376655	0.692917	-5.20255	0.465137	-0.293563	0.803173	-1.85674		-0.652557	0.671677	9
1.1	-1.10525	-0.506803	-2.37468	-0.306699	-3.76567	-0.0407614	-0.302251	-0.200516	-1.83871		-1.16015	0.421512	9
1.2	-0.610407	0.00420346	1.10871	0.196603	-5.22244	1.47661	-1.78649	-0.200516	1.64676		-0.376329	0.704782	9
1.3	-0.107487	-1.49811	3.57489	-0.306699	-0.866718	0.464972	-0.800279	-0.201516	1.15282		0.156875	0.498411	9
1.4	-0.610407	-1.48078	1.58427	-0.806507	-1.37569	0.970705	-1.29831	-1.72386	-0.351958		-0.565837	0.381155	9
1.5	-1.11646	-0.494084	4.56254	-1.30631	8.03625	-0.0407614	4.5597	-0.201516	2.17478		1.79713	1.08712	9
1.6	-0.602329	0.504974	3.54012	-0.808059	-3.68824	-0.536464	-2.29688	-0.696864	1.14095		-0.382533	0.681503	9
1.7	-3.12501	0.502491	3.54012	-2.30593	3.7286	-0.536464	-1.29957	-0.697864	1.15282		0.106577	0.794607	9
1.8	-3.13325	-1.49811	4.65409	-2.30593	5.34627	-1.03217	-1.29831	-1.2062	-0.865186		-0.148755	1.00262	9
1.9	-3.10691	-1.51331	3.1655	-3.30555	4.82526	-1.52803	-2.29688	-1.19421	-1.83871		-0.75476	0.938851	9
2	-5.63961	-1.00747	0.611925	-2.30593	4.7743	-2.9861	-0.302251	-0.199517	1.14095		-0.657077	0.970179	9
2.1	-5.24017	-2.50725	2.1141	-2.30593	2.76745	-1.52803	-2.31977	-1.69156	-0.348878		-1.22889	0.819034	9
2.2	-3.62793	-2.55083	1.61534	-3.30555	0.644042	-1.53317	-2.29688	-2.16735	-1.85674		-1.67545	0.578867	9
2.3	-5.58339	0.512573	2.66564	-2.32922	-0.376675	-2.9861	-2.29688	-1.18344	-0.322876		-1.32226	0.782371	9
2.4	-5.10858	-0.496567	0.152247	-3.80535	1.14795	-2.014	-2.79145	-2.21533	1.14095		-1.55446	0.731025	9
2.5	-4.61067	0.512573	1.66458	-3.33893	0.635059	-2.014	-4.25207	-2.16735	1.15282		-1.37978	0.806847	9
2.6	-5.13669	0.986077	0.636299	-3.33893	-0.374067	-2.0041	-1.80389	-2.16735	-0.370837		-1.50817	0.65283	9
2.7	-6.57921	2.43502	-0.917914	-4.32185	-1.85102	-2.9861	-3.29545	-2.16735	0.122124		-2.17353	0.867097	9
2.8	-7.11024	1.9826	-0.400615	-5.30478	-2.37471	-2.9861	-2.8075	-3.16793	2.61478		-2.17272	1.05153	9
2.9	-6.29864	3.44076	-1.43521	-5.74713	3.7286	-2.0041	-4.21093	-2.64924	1.08503		-1.56565	1.22693	9
3	-7.07712	1.02571	-2.55439	-6.24199	1.62658	-3.90601	0.430533	-4.1783	1.57654		-2.14427	1.1382	9
3.1	-8.10607	1.47701	-4.6491	-5.77338	1.1277	-3.92958	5.27485	-0.684243	0.122124		-1.6823	1.40626	9
3.2	-6.14253	1.49162	-5.71011	-6.30439	-0.369004	-4.39223	-5.09124	-4.1783	0.603579		-3.34362	1.01966	9
3.3	-6.64612	1.49162	-5.64996	-5.77338	-2.31965	-3.95883	3.1817	-4.15772	3.10103		-2.30348	1.30157	9
3.4	-7.65129	1.00326	-1.39843	-7.23171	-0.37151	-5.87447	4.69313	-2.67058	2.6094		-1.87691	1.45636	9
3.5	-10.2737	2.01488	-4.41392	-7.26786	-1.37439	-3.37843	1.67167	-2.18891	1.08503		-2.68062	1.39098	9
3.6	-9.25318	0.500008	-2.8855	-6.30439	5.81684	0.97104	6.34833	-1.69756	3.63303		-0.319042	1.76457	9
3.7	-8.40364	1.50651	-4.41392	-7.76272	3.67564	0.960908	5.80872	-0.696864	3.10103		-0.691592	1.69397	9
3.8	-8.44948	-0.486733	-4.86396	-8.22143	0.618905	0.475172	3.70491	-1.19421	0.608954		-1.97865	1.41312	9
3.9	-10.0182	-0.501633	-5.47685	-6.83603	0.122419	-2.40924	3.65754	-2.71324	5.13526		-2.11556	1.62444	9
4	-11.1163	0.00420346	-7.43659	-7.30401	1.13522	-0.0404302	3.1817	-2.21089	2.10866		-2.40872	1.66981	9
4.1	-11.4012	-0.512079	-6.45672	-7.30401	0.131122	-0.536298	-1.262	-2.21089	0.123511		-3.26984	1.37367	9
4.2	-10.9842	-0.504218	-8.44414	-8.26253	-1.38711	-0.536298	2.3343	-1.2062	1.14176		-3.09429	1.60176	9
4.3	-11.1697	1.00321	-6.45672	-9.21115	0.12479	-2.0041	4.78979	-0.203555	4.13377		-2.1104	1.8868	9
4.4	-12.1643	3.47484	-5.42147	-9.21115	-0.380425	-1.03217	3.23343	-0.203555	3.11666		-2.06535	1.89044	9
4.5	-12.7528	1.49176	-5.47685	-8.30362	-9.02067	-2.505	0.197085	-0.203555	3.13229		-3.7157	1.81462	9
4.6	-12.1012	1.49162	-5.92525	-8.80343	-9.06391	-2.9861	-2.25289	-3.24821	2.10947		-4.5311	1.61436	9
4.7	-12.5567	-0.486733	-7.43659	-10.3029	-6.6792	-3.92958	-2.23746	-2.76886	3.10103		-4.81077	1.63898	9
4.8	-12.0381	-0.987406	-7.43659	-10.2519	-5.32359	-5.36	2.78079	-2.25622	2.63155		-4.24904	1.75049	9
4.9	-12.5567	0.504974	-7.51325	-10.2009	-4.85443	-5.81797	1.22356	-2.25622	2.10947		-4.37349	1.72698	9
5	-13.7363	-0.504166	-7.43659	-10.3029	-4.76818	-5.36	-1.29831	-0.20776	3.13229		-4.49799	1.79239	9
5.1	-14.2603	-3.53665	-6.93281	-10.3029	-3.8752	-5.89008	-3.26337	-0.20776	2.13081		-5.12647	1.66038	9
5.2	-14.1124	-3.59131	-5.42147	-11.1906	-3.34276	-5.93209	-3.72142	-0.201388	2.10947		-5.04488	1.67632	9
5.3	-14.7843	-4.64234	-6.30166	-12.1803	-6.28361	-0.0410992	-4.21093	-2.27958	1.6137		-5.45668	1.7687	9
5.4	-15.3894	-6.60011	-3.83252	-11.3025	-4.37536	-4.95009	3.28108	-3.32742	2.10947		-4.93187	1.95026	9
5.5	-16.8803	-2.57721	-7.88655	-12.2412	-5.32359	-0.541765	6.55748	-2.30344	1.12859		-4.452	2.36721	9
5.6	-18.5777	-3.60978	-2.26095	-12.1803	-4.82838	-0.0407614	7.11986	-3.8508	1.11792		-4.12344	2.49638	9
5.7	-19.6036	-4.59485	-4.61211	-12.7361	-5.26339	-1.04243	5.44196	-2.31008	1.11792		-4.84474	2.47948	9
5.8	-19.199	-5.20761	-6.0042	-12.3021	-8.13597	-1.04243	3.8102	-10.0465	1.11792		-6.33441	2.37455	9
5.9	-19.918	-3.68598	-6.08603	-12.3021	-7.64637	-1.53317	3.77087	-1.26997	0.621423		-5.33881	2.41294	9
6	-25.0028	-7.25877	-3.30585	-13.17	-7.23392	-2.0239	1.20694	-10.0465	-0.365263		-7.46669	2.68586	9
6.1	-21.9275	-6.2262	-6.53649	-13.7307	-7.23392	-5.36556	5.99345	-4.63802	-0.865186		-6.72558	2.59016	9
6.2	-21.458	-6.63888	-6.06143	-13.17	-6.80921	-3.01564	4.41688	-9.10671	-1.36096		-7.02266	2.44553	9
6.3	-24.0305	-5.44965	-5.58637	-13.8015	-6.376	-2.034	2.81024	-9.06164	-0.865186		-7.15496	2.64487	9
6.4	-22.5659	-4.37126	-4.28385	-13.3017	-5.84484	-4.00737	0.732649	-11.6644	-1.84773		-7.4616	2.39433	9
6.5	-25.3107	-1.95238	-5.23627	-13.8015	-6.314	-3.01564	-0.298397	-13.3971	-1.85674		-7.90919	2.71653	9
6.6	-24.5835	-0.477278	-4.16119	-15.3009	-7.30442	-3.96809	-1.3109	-13.2625	-2.35252		-8.08015	2.68912	9
6.7	-23.1699	-0.477278	-4.16119	-14.3013	-4.75942	-5.93209	-1.81522	-10.767	-1.85674		-7.47112	2.46382	9
6.8	-24.3009	-0.470433	-5.58637	-15.1495	-9.28525	-6.3895	-4.29403	-12.3822	-1.85674		-8.85721	2.4935	9
6.9	-23.1115	-0.46818	-6.06143	-14.3013	-6.82172	-3.99793	-2.30344	-12.2578	-3.34407		-8.07415	2.40994	9
7	-22.0588	-0.470433	-5.58637	-15.3009	-4.44193	-3.01564	-5.24077	-12.3149	-3.80235		-8.02579	2.34172	9
7.1	-24.1912	0.0108364	-7.01155	-15.7201	-11.9062	-4.50324	-4.30991	-12.2578	-3.80235		-9.29905	2.49602	9
7.2	-23.2883	0.476587	-6.03728	-16.3005	-1.94109	-4.00737	-1.85825	-12.3822	-4.31201		-7.73894	2.6376	9
7.3	-24.8727	-0.465928	-6.88043	-15.8007	-5.38106	-5.41228	-3.39568	-12.3822	-3.83985		-8.71454	2.55556	9
7.4	-21.8252	-0.45942	-6.97846	-16.3005	-1.44065	-5.93209	-3.37863	-9.74606	-4.31201		-7.81922	2.3657	9
7.5	-25.8417	-0.461549	-3.27365	-16.7147	-2.88696	-5.44109	-3.39568	-11.8747	-3.80235		-8.18805	2.78798	9
7.6	-28.6375	-0.46818	-4.22637	-16.3005	-1.41471	-5.90328	-4.38051	-13.3971	-5.27507		-8.88925	3.01863	9
7.7	-24.7234	-0.938353	-6.11976	-16.3005	-2.4446	-5.93209	-3.40772	-12.8896	-5.76598		-8.72467	2.58836	9
7.8	-25.2825	-0.472686	-5.2018	-16.8004	-5.45594	-5.44109	-3.39568	-12.9531	-5.27507		-8.9198	2.63309	9
7.9	-26.2548	-1.43569	-6.30166	-16.3005	-2.85592	-5.93209	-4.4028	-12.3822	-4.78417		-8.9611	2.66933	9
8	-23.8123	-1.41971	-7.31243	-16.8004	-6.5038	-4.95009	-4.42509	-11.933	-6.25689		-9.26819	2.35585	9
8.1	-26.982	-3.24116	-6.49466	-17.3002	-2.91508	-5.90328	-3.8881	-12.8896	-5.76598		-9.48667	2.70773	9
8.2	-26.9158	-2.34666	-8.85438	-16.8004	-3.92012	-6.42308	-4.42509	-12.5091	-9.83312		-10.2253	2.57924	9
8.3	-26.7463	-1.42646	-6.56164	-18.2998	-7.44969	-5.93209	-4.42509	-12.3822	-9.887		-10.3456	2.61777	9
8.4	-28.8123	-2.36447	-6.52292	-17.8	-5.48306	-6.8805	-5.4545	-12.3822	-9.38626		-10.5651	2.73634	9
8.5	-24.0772	-3.30248	-8.44414	-17.3002	-11.0871	-6.3895	-6.41836	-12.3822	-10.7807		-11.1313	2.10999	9
8.6	-25.7017	-2.38713	-7.98344	-18.7041	0.665331	-5.93209	-4.96255	-12.3822	-10.2419		-9.73663	2.75153	9
8.7	-28.8058	-3.35721	-7.43659	-17.3002	-10.221	-6.42308	-6.99862	-13.3971	-8.22053		-11.3511	2.576	9
8.8	-26.6995	-4.32913	-7.22476	-19.6987	-11.6471	-7.81937	-6.55083	-13.3971	-8.62694		-11.777	2.40708	9
8.9	-24.7559	-5.91868	-7.66898	-18.2998	-12.1374	-8.26329	-4.51706	-13.3971	-7.20123		-11.3511	2.20261	9
9	-26.0151	-7.54028	-7.70934	-18.2998	-12.5646	-6.91408	-5.51071	-13.3971	-6.7478		-11.6332	2.27007	9
9.1	-25.8869	-9.60669	-7.7497	-19.1084	-11.2672	-7.36672	-6.55083	-10.8764	-8.1408		-11.8393	2.15635	9
9.2	-27.6812	-9.80517	-6.66492	-20.0981	-13.0502	-8.30559	-8.31609	-13.3971	-9.59921		-12.9908	2.27291	9
9.3	-26.4524	-9.90751	-7.66898	-19.2994	-13.963	-8.79181	-7.67021	-13.3971	-7.72962		-12.7644	2.15094	9
9.4	-24.7404	-8.95768	-8.70794	-18.2998	-10.7067	-8.74483	-6.09363	-12.9531	-8.1408		-11.9272	1.98958	9
9.5	-26.1649	-7.41268	-7.66898	-20.1936	-8.86268	-8.26329	-8.45231	-13.4657	-9.06696		-12.1724	2.21879	9
9.6	-25.2313	-5.73416	-7.66898	-18.2998	-9.28525	-8.79181	-6.68894	-14.4119	-9.59921		-11.7457	2.13971	9
9.7	-25.7884	-4.66658	-7.22476	-20.1936	-9.37697	-7.81937	-11.7229	-13.3971	-9.59921		-12.1988	2.25349	9
9.8	-27.9383	-4.69082	-8.70794	-19.2994	-10.3215	-7.81937	-12.1617	-14.4119	-9.59921		-12.7722	2.35144	9
9.9	-25.7313	-6.35834	-8.47605	-20.1936	-9.32616	-8.79181	-10.8364	-15.4268	-11.0021		-12.9047	2.12164	9
10	-25.7609	-9.28559	-8.70794	-19.2994	-11.2661	-8.74483	-12.1617	-10.6898	-5.82295		-12.4155	2.07608	9
10.1	-24.2245	-9.5629	-9.17721	-19.7992	-10.3773	-8.79181	-10.8364	-12.8325	-11.0021		-12.956	1.79473	9
10.2	-22.2832	-10.241	-10.5659	-20.299	-9.36789	-9.66191	-11.3974	-13.3971	-10.4699		-13.0759	1.60901	9
10.3	-21.4533	-12.9692	-10.6203	-20.1936	-10.3773	-9.67029	-12.7819	-15.4268	-10.4699		-13.7736	1.46148	9
10.4	-21.0506	-16.0967	-7.51247	-21.0878	-12.0743	-9.67029	-12.8436	-14.9985	-8.70264		-13.7819	1.66189	9
10.5	-22.8544	-15.2318	-10.5126	-21.2986	-12.197	-9.67029	-10.3887	-12.2578	-11.5438		-13.995	1.62215	9
10.6	-22.5124	-12.0861	-11.5837	-21.6881	-11.2661	-9.18875	-11.3974	-13.34	-12.3957		-13.9398	1.58746	9
10.7	-22.4609	-9.5629	-11.5837	-20.299	-12.6922	-10.6334	-12.2826	-11.2531	-12.3957		-13.6848	1.50005	9
10.8	-22.0805	-7.31181	-10.1062	-21.1883	-3.54663	-9.67029	-12.4689	-15.0723	-12.8772		-12.7025	2.02238	9
10.9	-22.4014	-10.1079	-10.1062	-23.0673	-8.51511	-10.5827	-11.0573	-13.2625	-11.4328		-13.3926	1.81561	9
11	-22.6926	-10.241	-10.5659	-22.6828	-8.33238	-10.5781	-11.3974	-13.3971	-11.9744		-13.5402	1.78747	9
11.1	-23.1978	-10.6884	-10.5659	-21.2986	-2.49364	-10.6334	-12.0224	-15.5059	-12.3957		-13.2002	2.06611	9
11.2	-22.8993	-11.8028	-11.5837	-22.9494	-5.54517	-10.1518	-12.5319	-11.2531	-11.9697		-13.4097	1.92546	9
11.3	-22.5747	-9.6718	-10.1062	-22.0775	-10.5879	-7.84124	-12.0814	-13.9045	-13.3586		-13.5782	1.76674	9
11.4	-22.7389	-10.1257	-8.6182	-22.2982	-8.52945	-11.4859	-11.5667	-16.4417	-11.9697		-13.7527	1.82918	9
11.5	-23.3923	-10.7493	-9.64648	-22.2982	-4.55289	-5.99084	-12.6604	-11.2531	-13.3586		-12.6558	2.15213	9
11.6	-22.236	-9.89723	-10.1062	-22.1879	-4.59961	-6.42308	-12.2715	-15.585	-12.8772		-12.9093	2.07062	9
11.7	-21.0059	-11.6824	-8.6182	-21.2986	-5.71153	-5.99084	-11.631	-14.3497	-12.3957		-12.5204	1.89348	9
11.8	-20.7192	-10.2278	-9.22742	-22.0775	-4.69607	-6.91408	-11.1711	-13.2625	-13.8401		-12.4595	1.94147	9
11.9	-19.1252	-9.1947	-9.64648	-24.057	-4.62519	-5.99084	-12.2715	-16.4417	-13.3586		-12.7457	2.09725	9
12	-20.1211	-9.15073	-8.65773	-23.0673	-6.67126	-5.99084	-12.7915	-14.8521	-13.7765		-12.7866	1.96702	9
12.1	-20.4146	-8.20657	-7.7497	-24.057	-5.6526	-11.9041	-11.3489	-16.4417	-9.69326		-12.8298	2.06897	9
12.2	-20.5228	-8.10196	-10.1543	-22.2982	-5.68206	-12.8535	-11.8744	-13.3247	-14.3215		-13.2371	1.79244	9
12.3	-21.6086	-9.15073	-8.53029	-23.2979	-5.74162	-11.4859	-12.853	-14.3497	-9.78917		-12.9786	1.97932	9
12.4	-21.3044	-6.52331	-7.43659	-25.7813	-4.59961	-11.9629	-11.4061	-18.4715	-13.8274		-13.4792	2.38036	9
12.5	-19.4237	-6.849	-8.53029	-23.6774	-6.66577	-8.73838	-13.0622	-15.8619	-15.1389		-13.1053	1.98619	9
12.6		-4.32452	-6.49466	-23.2979	-9.24197	-10.1249	-13.5138	-13.2625	-12.907		-11.6459	2.03404	8
12.7		-5.85645	-6.56164	-24.5396	-10.6948	-12.3223	-16.4406	-13.7648	-16.0926		-13.2841	2.12451	8
12.8		-4.76871	-3.53959	-24.2975	-9.07722	-12.8535	-14.2203	-13.7648	-15.1389		-12.2076	2.32195	8
12.9		-5.29277	-4.45904	-25.167	-6.20856	-13.2672	-16.9314	-14.2672	-11.6569		-12.1562	2.46312	8
13		-4.79088	-1.41705	-26.7613	-4.59961	-13.2672	-19.4665	-15.1199	-19.7923		-13.1518	3.1448	8
13.1		-4.28391	-1.39125	-25.0467	-8.20314	-11.4786	-17.4492	-15.1959	-16.0565		-12.3882	2.71289	8
13.2		-4.69082	-1.92931	-25.0467	-12.6875	-13.2672	-16.6076	-14.2672	-18.2749		-13.3464	2.59938	8
13.3		-5.73416	0.636299	-26.0364		-13.2672	-18.5517	-13.6939	-20.4933		-13.8772	3.41853	7
13.4			0.636299			-13.2672		-15.1199	-18.3864		-11.5343	4.1926	4
13.5			0.640528					-14.2672	-20.4933		-11.3733	6.27004	3
13.6			-1.45048
13.7			-1.45828
13.8
13.9
14
14.1
14.2
14.3
14.4
14.5
14.6
14.7
14.8
14.9
15
15.1
15.2
15.3
15.4
15.5
15.6
15.7
15.8
15.9
16
16.1
16.2
16.3
16.4
16.5
16.6
16.7
16.8

## Sheet: Fig 1c ASER 0-500 mM NaCl
	F6-500NawoGl-3-3	F6-500NawoGl-4-4	F6-500NawoGl-7-7	F6-500NawoGl-8-8			mean	sem	n
																				mean
0	0.237449	0.490515	2.26352	2.02752			1.25475	0.519115	4
0.3	0.239773	0.495382	2.26352	1.03074			1.00735	0.449982	4
0.4	1.23802	0.495382	1.27089	1.03074			1.00876	0.179191	4
0.5	1.23802	0.495382	0.780991	1.0411			0.888873	0.161129	4
0.6	0.740083	0.495382	3.2889	2.02752			1.63797	0.64479	4
0.7	0.242143	-0.000368857	2.29794	2.99448			1.38355	0.744381	4
0.8	0.745115	0.500346	0.281142	1.51438			0.760245	0.268643	4
0.9	0.244561	1.50178	1.79665	0.537688			1.02017	0.372964	4
1	0.7463	0.500346	1.29536	0.0342773			0.64407	0.26254	4
1.1	-0.757536	-0.501084	0.281142	-0.464277			-0.360439	0.223584	4
1.2	-0.753736	-0.000368857	1.8032	-0.464277			0.146205	0.573709	4
1.3	-0.254588	-1.0018	-1.70702	0.0342773			-0.732282	0.391424	4
1.4	-0.752527	0.505411	2.30957	-0.469295			0.39829	0.69171	4
1.5	-0.76909	-0.989388	-1.72403	-0.962669			-1.11129	0.21006	4
1.6	-0.761336	0.502879	-2.69965	-1.95962			-1.22943	0.702064	4
1.7	-1.26428	-0.501084	-2.20334	-0.962831			-1.23288	0.359539	4
1.8	0.247028	-1.50251	-3.69229	-0.464439			-1.35305	0.858499	4
1.9	-0.761336	-0.000368857	-1.21423	-0.464439			-0.610094	0.255088	4
2	-0.761336	0.505411	-2.69965	-1.46122			-1.1042	0.66966	4
2.1	-0.765213	-6.14072	-2.20334	-7.37808			-4.12184	1.57127	4
2.2	-1.26816	-3.82162	-1.21423	-1.95962			-2.06591	0.609342	4
2.3	-1.76723	0.505411	-1.70702	-2.9272			-1.47401	0.717063	4
2.4	-1.77111	0.507996	-0.220151	-2.45801			-0.985318	0.683237	4
2.5	-2.74549	-0.506149	1.28373	-2.9272			-1.22378	1.00083	4
2.6	-1.76723	-0.501084	0.281142	-1.95962			-0.986697	0.532216	4
2.7	-2.75931	-0.506149	1.29683	-7.7994			-2.44201	1.96911	4
2.8	-2.80133	-6.14072	-2.71314	-2.9564			-3.6529	0.830798	4
2.9	-2.29327	-1.01193	-4.02208	-2.93688			-2.56604	0.62897	4
3	-2.78723	-3.85849	-0.221596	-3.91415			-2.69537	0.864402	4
3.1	-1.76723	-6.19928	0.281142	-9.27017			-4.23889	2.15439	4
3.2	-1.78539	0.00221542	-2.13429	-2.90807			-1.70639	0.615948	4
3.3	-1.78539	-0.511318	-5.99563	-2.89858			-2.79773	1.17222	4
3.4	-1.76723	-3.8509	0.782436	-3.38723			-2.05573	1.04618	4
3.5	-1.79438	-3.85849	-4.54973	-4.34104			-3.63591	0.630678	4
3.6	-3.29018	-1.51771	-1.633	-5.29011			-2.93275	0.883959	4
3.7	-2.77313	-3.01732	-1.72403	-5.29011			-3.20115	0.750702	4
3.8	-3.79312	-2.50395	-3.63818	-5.77404			-3.92732	0.679336	4
3.9	-2.80133	-3.50538	-3.66027	-5.74171			-3.92717	0.633064	4
4	-2.78212	-6.24005	-1.62645	-5.74635			-4.09874	1.12345	4
4.1	-2.80133	-4.46213	1.29683	-11.9493			-4.47899	2.76859	4
4.2	-1.78521	-4.00609	-8.3253	-6.67724			-5.19846	1.44441	4
4.3	-3.30938	-4.48447	-8.24666	-7.56328			-5.90095	1.18983	4
4.4	-3.84226	-4.95788	-5.02467	-6.5516			-5.0941	0.556386	4
4.5	-5.84968	-4.46213	-5.47316	-8.51275			-6.07443	0.863953	4
4.6	-3.32899	-4.98022	-2.72662	-8.98748			-5.00583	1.41011	4
4.7	-4.3255	-6.38186	-7.84794	-8.51275			-6.76701	0.9276	4
4.8	-2.80133	-5.94938	-6.00879	-9.3732			-6.03317	1.3419	4
4.9	-2.81571	-6.40862	-7.84794	-8.94297			-6.50381	1.3344	4
5	-4.81435	-6.38186	-8.3253	-10.3137			-7.45881	1.19214	4
5.1	-3.81744	-6.90438	-7.37057	-9.88797			-6.99509	1.24551	4
5.2	-3.30938	-6.38186	-5.0486	-10.3137			-6.26339	1.48944	4
5.3	-4.30118	-7.36362	-7.37057	-10.3137			-7.33728	1.22743	4
5.4	-3.81744	-7.36362	-7.37057	-11.1974			-7.43727	1.50698	4
5.5	-5.34162	-8.26426	-6.43752	-10.784			-7.70685	1.18972	4
5.6	-4.78492	-8.75037	-4.54973	-11.2543			-7.33482	1.62339	4
5.7	-5.31219	-7.81394	-5.0317	-11.7245			-7.47059	1.54975	4
5.8	-4.78492	-8.26426	-5.05848	-11.2543			-7.34048	1.52505	4
5.9	-4.78492	-9.23648	-3.62061	-12.0812			-7.43079	1.96648	4
6	-4.83356	-9.14755	-4.54973	-13.8159			-8.0867	2.18027	4
6.1	-4.83356	-10.1549	-5.51366	-13.6056			-8.52693	2.06486	4
6.2	-4.83356	-9.23648	-6.05389	-13.54			-8.41599	1.94384	4
6.3	-5.34162	-9.62898	-6.47759	-13.9447			-8.84822	1.9257	4
6.4	-6.25991	-10.9677	-7.87881	-13.4788			-9.6463	1.60794	4
6.5	-7.80261	-11.0733	-8.88742	-13.54			-10.3258	1.26903	4
6.6	-6.76286	-10.5918	-5.54045	-13.9447			-9.20996	1.91008	4
6.7	-6.79672	-10.539	-4.59392	-13.9447			-8.96859	2.06322	4
6.8	-7.26581	-11.9213	-5.51366	-14.4762			-9.79425	2.06481	4
6.9	-7.29534	-11.0733	-6.05389	-14.5461			-9.74216	1.92441	4
7	-7.80261	-11.9213	-5.51366	-15.4123			-10.1625	2.19535	4
7.1	-7.3342	-11.9787	-7.47769	-15.3424			-10.5332	1.93191	4
7.2	-7.29966	-11.0733	-6.99103	-15.3424			-10.1766	1.95605	4
7.3	-6.8658	-11.4445	-7.37057	-14.7404			-10.1053	1.85406	4
7.4	-7.29534	-12.3982	-8.40545	-15.2694			-10.8421	1.838	4
7.5	-7.3342	-12.7534	-8.3253	-15.6623			-11.0188	1.94512	4
7.6	-8.63476	-12.7534	-9.28003	-15.2694			-11.4844	1.55231	4
7.7	-8.26169	-11.5547	-11.1895	-15.731			-11.6842	1.53708	4
7.8	-9.17079	-13.6981	-7.48327	-15.6623			-11.5036	1.90865	4
7.9	-7.72489	-13.2257	-8.84274	-15.2007			-11.2485	1.77325	4
8	-9.26258	-13.2866	-9.75739	-15.5906			-11.9743	1.50189	4
8.1	-8.89803	-13.6981	-10.2348	-15.6623			-12.1233	1.55385	4
8.2	-8.22283	-13.2866	-10.3333	-15.6623			-11.8762	1.6343	4
8.3	-8.72077	-12.875	-10.7085	-15.6636			-11.992	1.48909	4
8.4	-9.71665	-13.7589	-10.284	-15.6623			-12.3555	1.41889	4
8.5	-9.17079	-14.1704	-10.2348	-15.7353			-12.3278	1.56401	4
8.6	-9.62082	-13.8287	-11.1895	-16.6584			-12.8244	1.545	4
8.7	-9.17079	-15.1849	-8.80266	-17.1243			-12.5707	2.10806	4
8.8	-9.62082	-14.7126	-8.84274	-17.1243			-12.5751	1.99838	4
8.9	-8.72077	-14.7824	-8.88742	-16.6584			-12.2623	2.03325	4
9	-8.67285	-14.7081	-9.36938	-17.1243			-12.4687	2.05556	4
9.1	-9.1757	-15.5874	-9.36938	-17.9702			-13.0257	2.22114	4
9.2	-9.62082	-16.6897	-8.36538	-17.6718			-13.0869	2.38586	4
9.3	-9.62082	-15.5874	-8.36078	-17.5086			-12.7694	2.23142	4
9.4	-10.1138	-15.7361	-8.88742	-17.2059			-12.9858	2.04976	4
9.5	-9.62082	-16.0597	-9.36938	-17.6718			-13.1804	2.15363	4
9.6	-10.1618	-15.5874	-8.92828	-16.5869			-12.8161	1.91615	4
9.7	-11.0999	-15.5874	-8.40545	-17.1286			-13.0553	2.00931	4
9.8	-10.6069	-16.1386	-7.51386	-16.967			-12.8066	2.25947	4
9.9	-10.6069	-17.0044	-8.44162	-17.3485			-13.3503	2.25387	4
10	-10.1138	-16.5321	-8.44631	-17.8901			-13.2456	2.33119	4
10.1	-10.6069	-17.0044	-8.48717	-17.9702			-13.5172	2.34096	4
10.2	-10.1618	-16.9226	-8.92828	-17.5086			-13.3803	2.23179	4
10.3	-11.5929	-16.5321	-8.00051	-18.2632			-13.5972	2.34031	4
10.4	-11.0999	-16.9226	-8.44631	-17.9702			-13.6098	2.29037	4
10.5	-11.5929	-17.4768	-8.88742	-18.8934			-14.2126	2.3767	4
10.6	-11.0999	-17.4768	-8.48717	-18.5177			-13.8954	2.43679	4
10.7	-11.5929	-16.5321	-9.40555	-18.5177			-14.0121	2.11588	4
10.8	-12.086	-17.4768	-12.6216	-18.4318			-15.154	1.6321	4
10.9	-11.6458	-17.0044	-10.8153	-18.8048			-14.5676	1.9687	4
11	-11.5929	-17.9491	-11.2434	-18.7205			-14.8765	2.00414	4
11.1	-12.579	-18.4214	-12.1442	-18.2632			-15.352	1.72906	4
11.2	-11.5929	-18.249	-10.8153	-18.8048			-14.8655	2.1229	4
11.3	-11.5929	-18.3308	-10.6593	-18.7205			-14.8259	2.14603	4
11.4	-12.5128	-16.5321	-10.8702	-18.7205			-14.6589	1.80198	4
11.5	-12.579	-18.4214	-11.7792	-18.7205			-15.375	1.85339	4
11.6	-13.1347	-17.4768	-12.2612	-18.8048			-15.4194	1.60438	4
11.7	-12.579	-19.1849	-11.7792	-20.0926			-15.9089	2.16753	4
11.8	-13.5651	-18.8031	-11.2434	-24.2089			-16.9551	2.8889	4
11.9	-12.6416	-18.5971	-11.7207	-19.6353			-15.6487	2.0219	4
12	-13.5651	-19.7434	-11.2434	-19.6353			-16.0468	2.15588	4
12.1	-13.5651	-19.3678	-11.1895	-20.0926			-16.0537	2.18232	4
12.2	-13.5651	-19.1849	-11.2388	-19.8165			-15.9513	2.10749	4
12.3	-13.5651	-19.1849	-12.7431	-19.355			-16.212	1.77378	4
12.4	-14.4753	-19.6528	-11.7207	-20.0926			-16.4853	2.03689	4
12.5	-14.0581	-19.3661	-12.6216	-19.1779			-16.3059	1.73782	4
12.6	-13.5651	-20.1207	-13.037	-19.6353			-16.5895	1.90423	4
12.7	-14.9519	-20.1207	-13.0989	-19.6353			-16.9517	1.73414	4
12.8	-14.5511	-21.0565	-12.1362	-19.8165			-16.8901	2.12119	4
12.9	-15.3854	-20.1207	-12.1981	-20.2781			-16.9956	1.96108	4
13	-15.2367	-20.7805	-11.2972	-20.1854			-16.8749	2.2362	4
13.1	-15.3854	-20.3108	-12.1442	-21.0073			-17.2119	2.1021	4
13.2	-14.409	-20.1207	-12.6801				-15.7366	2.24815	3
13.3	-10.6727	-20.7805	-12.1442				-14.5325	3.15277	3
13.4	-14.409	-20.5045	-12.7431				-15.8855	2.359	3
13.5		-20.0274					-20.0274	#DIV/0!	1
13.6
13.7
13.8
13.9
14
14.1
14.2
14.3
14.4
14.5
14.6
14.7
14.8
14.9
15
15.1
15.2
15.3
15.4
15.5
15.6
15.7
15.8
15.9
16
16.1
16.2
16.3
16.4
16.5
16.6
16.7
16.8

## Sheet: Fig 1de ASH 0-100 mM NaCl
	s6-ctx-100-1	s6-ctx-100-2	s6-ctx-ctx100-1	s6-ctx-ctx100-2	S6-100naAGl-5810-8	S6-100naAGl-5810-9	s6-ctx-ctx100-6	s6-ctx-ctx100-11	s6yc-ctx-ctx100-2a	s6yc-ctx-ctx100-3	s6yc-ctx-ctx100-4	S6-100NaAGly-5810-5	S6-100NaAGly-5810-4	S6-100NaAGly-5810-1	S6-100naAGl-5810-11	S6-100naAGl-5810-10	S6-100naAGl-5810-2	S6-100naAGl-5810-6		mean	sem	n
0	-0.924662	-1.18512	-1.71466	-0.393419	4.02263	0.451573	-0.359062	0.596244	1.49959	-0.576399	-0.660614	1.04235	-0.11123	-2.38292	0.897805	0.722508	0.656584	1.94118		0.195687	0.347055	18
0.3	1.11366	-1.20292	0.281486	1.59977	1.76894	-0.53618			0.500841	1.40321	0.333197	3.03048	-0.112317	1.57512	-0.100302	-0.265334	1.67803	1.94118		0.813053	0.280165	16
0.4	0.0944981	-1.20894	-0.725225	1.59977	0.748803	0.956208			0.50331	0.419103	0.333197	0.0588499	-0.112317	1.57512	0.906927	-0.265334	-0.334939	1.96051		0.406847	0.21668	16
0.5	0.0992279	-1.19691	-0.725225	1.59977	2.91984	0.456047			-0.492972	0.936635	0.833405	2.06727	-0.112317	1.57512	-0.101243	0.72971	-0.334939	1.94118		0.637162	0.287015	16
0.6	-0.924662	0.795121	-0.725225	1.10647	2.38973	-1.02187	-0.359062	0.596244	1.49959	1.40321	0.333197	-5.9046	-0.609188	1.57512	-0.100302	0.72971	-0.334939	1.96051		0.133836	0.43045	18
0.7	-1.92408	-2.19293	-0.725225	-0.389446	-0.233628	-1.59252	-0.359062		0.495903	0.917305	1.33361	0.0588499	-0.112317	0.579679	1.91606	0.230861	-0.331651	1.96051		-0.0216517	0.2895	17
0.8	-0.914791	-0.200895	0.278699	-0.389446	2.48484	0.451573	-0.359062	-0.402854	-0.502948	0.423241	0.333197	0.571945	-0.112317	-0.415759	-0.0912708	0.72971	-0.334939	2.96101		0.250552	0.236549	18
0.9	-2.93296	0.803137		-0.389446	0.756837	-0.0357915			0.495903	-1.58026	-0.66722	-0.432794	-0.113425	0.579679	-1.08947	-0.766837	-0.334939	2.96101		-0.183105	0.336999	15
1	-2.93296	-0.200895	1.27538	0.111862	2.38973	0.929386			0.500841	0.425351	0.333197	4.56169	0.388434	0.585517	0.906927	-0.270695	-0.334939	2.96101		0.726865	0.408371	16
1.1	-1.41501	0.803137	0.278699	0.61317	1.25887	-1.05004	0.641652		0.500841	0.419103	-0.66722	-2.90852	-0.113425	0.0848794	0.906927	-0.270695	-0.334939	0.960007		-0.0172091	0.253474	17
1.2	0.0936755	-0.200895	0.278699	-0.389446	1.26289	-0.552101	-1.34632	0.602196	0.495903	-0.573636	-0.167011	0.576612	-0.609188	-1.4112	-0.102203	1.23726	0.669868	-1.04099		-0.0653273	0.186542	18
1.3	2.05986	0.803137	-0.717979	-0.389446	1.42926	-2.1	0.641652	-1.39981	-0.497911	0.431769	0.333197	3.53753	-0.113425	-0.415759	-1.08947	1.74481	-0.334939	-2.04149		0.104499	0.342706	18
1.4	-0.896845	0.803137	0.281486	-0.389446	-0.235342	0.965827	-0.359062	-0.398805	-0.497911	-1.08127	-0.66722	0.0695791	0.388434	-0.922652	0.403312	0.733384	0.66316	-5.09406		-0.346349	0.317034	18
1.5	3.02902	0.794119	0.278699	-0.389446	1.42361	-0.0215509	0.641652		0.00146522	-0.576399	-0.167011	-1.92832	0.890293	-1.4112	-0.102203	-0.267988	0.669868	-4.08344		-0.0716955	0.366093	17
1.6	0.581312	0.795121	1.27538	-0.385551	-4.09254	0.949017	0.641652		-1.51178	-0.573521	-0.66722	-0.431941	-0.113425	-0.419929	0.906927	-1.78232	-1.33304	-5.09406		-0.662112	0.422331	17
1.7	0.0928694	0.795121	-0.717979	0.610141	-3.63066	1.45637	1.64237	-0.398805	-0.502948	-0.565	0.333197	-3.93642	0.899339	0.0827943	-2.07863	-1.27845	0.669868	-4.04249		-0.587184	0.417045	18
1.8	2.0647	0.803137	1.26281	-0.385551	-4.10749	1.47381	-1.34632		-0.502948	-0.0723153	-0.167011	0.0604855	-0.113425	0.591474	-0.101243	-0.269341	-1.33304	-1.53604		-0.216371	0.340756	17
1.9	0.0913045	0.803137		-2.39468	-4.10749	-1.47855	0.641652	-0.398805	-0.495392	-0.576399	-0.66722	-1.43169	-0.113425	0.585517	-2.09934	-0.267988	0.167465	0.960007		-0.634229	0.321045	17
2	1.07054	0.803137	0.278699	-2.39468	-3.12739	-0.518911	-0.362675	0.602196	-1.49666	-0.582272	-0.66722	-3.91678	0.899339	-0.419929	-0.101243	-1.26569	0.669868	-0.0399972		-0.587203	0.330151	18
2.1	1.081	0.803137	0.281486	1.59977	1.86556	-1.52207	0.648155	0.602196	0.495903	-0.576399	-0.66722	3.09184	-0.113425	-0.424184	-4.01729	-1.27845	0.669868	0.960007		0.194439	0.362771	18
2.2	2.56439	-0.202899	0.278699	-0.385551	-2.17249	0.963544	0.648155	0.596244	-1.48185	-0.0708798	-0.66722	-0.959334	-1.10606	-1.42537	-1.10029	-1.78232	0.669868	0.950592		-0.260154	0.283594	18
2.3	3.05885	-1.20894	0.278699	-0.385551	-0.231325	-0.0591306	0.648155	0.602196	-0.994817	-0.588265	-0.673959	-1.94828	-1.1116	-0.41695	-3.03781	-1.27845	1.67803	0.960007		-0.261619	0.324629	18
2.4	2.06993	0.795121	0.275967	0.115718	1.42361	-1.05226	1.65899	0.602196	0.500841	-0.565	-0.66722	0.0594937	-2.0998	-0.419929	-0.101243	-0.270695	0.669868	0.960007		0.219755	0.238761	18
2.5	1.08062	1.79114	1.27538	-2.39468	0.256731	-4.4498	1.65899	0.602196	-0.502948	0.423241	-0.66722	-4.43836	-1.59261	0.585517	-1.10029	-0.774571	1.69514	1.96051		-0.255057	0.462766	18
2.6	2.06993	1.79114	1.27538	0.601173	-0.229689	2.45669	0.648155	-0.398805	-0.497911	-0.570643	-0.66722	2.54893	-0.113425	0.0827943	-0.103183	-2.26338	0.669868	1.96051		0.514461	0.304355	18
2.7	1.081	1.80917	1.27538	0.607112	-1.21949	-3.88533	1.67594	0.608269	-0.502948	0.423241	-0.66722	0.556126	-0.112871	-0.419929	-2.07863	-2.26338	-0.815704	0.960007		-0.164959	0.352929	18
2.8	0.581312	2.81521	1.27538	-0.385551	-1.70111	-1.97376	0.641652	1.6032	-1.96902	-0.576399	-0.66722	-0.935058	-1.60847	-0.419929	-2.07863	-2.24727	-2.33114	0.950592		-0.501457	0.358304	18
2.9	1.07054	1.80917	1.26281	1.10647	-2.18273	-3.38812	1.67594		-1.49666	-0.0737012	-0.66722	-4.91069	-0.112317	-0.922652	-2.07863	-2.24102	-2.33114	1.96051		-0.677614	0.487999	17
3	2.04978	1.79114	1.26281	-0.385551	-3.60996	-0.995399	1.64237	0.608269	-0.497911	0.423241	-0.66722	0.0594937	-1.60293	-0.419929	-1.08947	-1.25943	-1.33304	0.455297		-0.198247	0.332914	18
3.1	-0.406531	2.84384	2.22769	0.607112	-2.62717	-2.45271	1.64237	0.596244	-0.497911	0.932456	0.333197	0.0594937	-1.10606	-0.424184	-1.09488	-4.25878	-2.33114	0.960007		-0.277609	0.429677	18
3.2	1.09167	3.87992	3.26873	-0.385551	-4.06016	-1.50746	2.66982	0.596244	-1.50926	1.40321	-0.66722	2.05697	-1.10606	0.0857728	-2.09934	-2.76223	-0.338293	0.960007		0.0875978	0.499701	18
3.3	0.0928694	6.01491	2.27205	0.108833	-4.09254	0.951778	1.64237	1.6032	-0.497911	1.41726	1.34709	-0.433529	-1.10606	-0.419929	-1.10029	-1.26569	-2.33114	-1.03059		0.176261	0.507115	18
3.4	0.0928694	7.05225	2.24965	-0.385551	-5.02918	-3.38326	1.67594	0.596244	-0.502948	1.43132	-0.66722	-3.43946	-1.58718	-0.419929	-1.10029	-1.26569	-4.28459	-1.03059		-0.555423	0.648799	18
3.5	2.09047	5.02975	2.27205	0.607112	-5.51176	0.448856	1.67594	0.596244	0.00398414	1.42422	-0.66722	-2.41134	-2.07916	-0.922652	-1.11133	-2.26338	-0.338293	-0.0399972		-0.0664717	0.538703	18
3.6	1.60155	7.2017	1.30128	0.607171	-3.62267	1.46436	1.67594		-1.49666	0.427462	-0.66722	-1.43668	-3.55511	-1.42537	-1.10029	-2.26338	-3.29636	-0.0399972		-0.272017	0.636263	17
3.7	1.09167	7.2017	2.29491	-0.385551	-5.99433	-0.549819	1.67594	-0.394837	-1.49666	0.415045	0.336567	-3.43946	-4.04709	-1.42537	-0.103183	-3.22886	-1.83376	-0.0399972		-0.551283	0.673413	18
3.8	0.0928694	8.26102	2.31823	0.607112	-7.3627	-1.02747	2.66982	0.596244	0.500841	-0.0737012	-0.66722	-2.93253	-2.59667	-1.9281	-1.09091	-3.26108	-0.338293	-1.03059		-0.403507	0.737812	18
3.9	0.598115	10.4908	1.2882	-0.385551	-5.96583	0.453275	2.6971	-1.38592	-0.495441	1.43132	-0.66722	-1.45619	-3.09355	-0.419929	-0.103183	-3.75993	-1.34645	-1.03059		-0.175053	0.784432	18
4	6.08568	9.42015	0.287232	-0.385551	2.27089	-3.93026	2.72494	-0.398805	-0.497911	0.43034	-0.165326	-2.45022	-2.59667	-0.419929	-1.11133	-3.22886	-1.34645	-2.02118		0.148151	0.776999	18
4.1	4.04778	8.26102	-0.732619	0.607112	2.28525	0.451573	3.68065	-1.38592	0.505879	0.419103	-1.66764	-5.40765	-1.11714	1.11276	0.916234	-3.22886	-0.338293	-1.03059		0.409925	0.701974	18
4.2	5.56119	10.492	1.30128	0.61317	0.756837	0.942436	3.68065	0.596244	0.500841	1.41044	0.333197	-1.45619	-3.09355	1.62363	-1.10029	-4.2167	-0.338293	-2.50165		0.839181	0.783423	18
4.3	5.0367	10.3797	1.2882	0.607112	4.03191	-0.533516	2.66982	0.596244	0.505879	1.41712	-0.165326	-1.95359	-2.12086	1.62363	-1.1226	-3.26108	-1.34645	-3.01177		0.813394	0.7739	18
4.4	4.04778	11.5615	2.27205	0.11078	2.27089	-0.0453158	3.68065	-0.398805	-0.497911	1.90222	-1.66764	-2.43059	-2.6072	2.64971	-2.07863	-3.72278	-0.338293	-2.02118		0.704845	0.836079	18
4.5	5.08688	11.6866	2.24965	-0.385551	2.01839	-0.0453158	2.66982	-0.398805	1.49959	0.423241	-0.66722	-3.89741	-8.54653	3.71391	-0.607258	-4.2167	-0.338293	-2.02118		0.45688	0.994292	18
4.6	4.08808	9.42015	4.18208	1.58408	-2.32639	-0.534323	3.68065	-0.398805	1.50468	0.911154	-0.66722	-4.42838	-3.09355	2.63625	-0.102203	-7.10999	-1.34645	-1.04099		0.386601	0.876887	18
4.7	4.56733	14.617	5.15928	1.59977	1.24978	0.935386	4.7394	-1.39981	1.49959	2.38731	-0.66722	-7.89242	-3.09355	3.67579	-2.09934	-6.22328	-1.34645	-1.04099		0.925975	1.16445	18
4.8	3.05885	10.4908	3.23649	0.607112	5.14649	-8.29772	4.7394		2.52353	1.40321	-1.66764	-7.8585	-2.6072	2.64971	-1.11133	-6.19239	-0.338293	-0.0409983		0.337738	1.17026	17
4.9	4.58748	10.4908	3.23649	-0.385551	-3.49987	-1.00926	3.71825	0.596244	2.49834	1.40321	-0.66722	-2.92287	-3.12458	1.62363	-0.103183	-5.17425	-0.338293	0.969613		0.661054	0.845489	18
5	6.08568	12.6321	3.26873	1.59977	-7.72288	-2.45468	4.7394	-0.394837	1.99897	0.419103	0.333197	-1.43201	-5.88401	1.62363	-2.12046	-4.17545	0.669868	-2.98213		0.344669	1.10089	18
5.1	4.08808	12.6321	3.23649	0.61935	-3.62267	-0.0463517	4.7394	1.58732	0.500841	0.419103	-0.165326	-3.89754	-8.62743	2.64971	-0.103183	-5.17425	-0.338293	-0.0404928		0.469828	1.06224	18
5.2	6.06059	11.439	3.26873	1.61579	-5.96583	-1.9972	4.7394	0.590408	2.49834	-0.0737012	-0.66722	-8.43395	-3.60593	0.591474	-1.1226	-4.2167	0.669868	-0.540996		0.269415	1.07393	18
5.3	7.08448	11.5002	3.26873	0.61935	-3.62267	-4.4498	4.7394	0.596244	1.02057	-0.576399	-0.66722	-2.95216	-6.30447	0.0845137	-2.60439	-6.19239	-0.338293	-2.98213		-0.0986886	1.07482	18
5.4	6.08568	10.2708	3.26873	2.59244	-7.29389	-1.04172	3.71825	0.596244	2.52353	-0.573521	0.336567	-3.90729	-7.68072	3.75283	-3.09839	-6.68631	-1.33304	-1.04099		0.0271801	1.11541	18
5.5	5.58628	9.32034	3.26873	2.60861	-8.23188	-3.32819	3.71825	1.58732	1.49959	-0.576399	-1.16743	-1.94361	-4.08729	-3.43627	-3.09839	-5.20454	1.69514	-2.02118		-0.211717	1.00623	18
5.6	7.15582	10.3797	3.26873	4.57776	-4.84535	-0.0427043	4.78831	0.602196	0.516266	-2.09531	0.333197	-2.92287	-3.60593	-1.43984	-1.1226	-4.2167	-0.338293	-2.02118		0.498399	0.964246	18
5.7	6.12135	10.2708	3.26873	3.5851	6.22627	-2.44707	4.78831	-0.398805	2.57547	-1.58026	-0.66722	-2.41646	-5.08103	-1.43984	-3.09839	-4.2167	-0.338293	-1.04099		0.783946	0.98213	18
5.8	6.08568	9.22263	4.26541	4.57776	3.451	-1.02187	4.78831	-0.390946	1.00793	-0.576399	-0.66722	-4.41374	-4.10779	-1.43984	-2.12046	-5.69846	0.676713	-0.0409983		0.755428	0.929991	18
5.9	8.1647	7.12619	2.29491	5.07409	2.89133	-1.51422	3.75663	0.602196	2.52353	-1.58829	-1.66764	-8.88632	-9.57413	1.65767	-1.1226	-7.18023	-0.338293	-1.05161		0.0648849	1.16119	18
6	6.08568	8.08959	3.30162	2.6184	0.800494	-6.29915	3.75663	-0.398805	1.51471	-1.58026	-0.66722	-1.92897	-1.11714	-2.43734	-5.14785	-5.20454	-0.338293	-2.04149		-0.055219	0.90168	18
6.1	7.15582	8.08959	4.30833	2.6184	2.92252	-2.48326	3.71825	-0.398805	1.51471	-2.08219	-0.66722	-4.91069	-2.12143	0.603759	-4.09744	-6.19239	0.676713	-3.01177		0.313495	0.938826	18
6.2	7.08448	8.08959	4.30833	4.57776	2.38973	-3.83206	4.78831	0.602196	2.52353	-3.66155	-1.16743	-4.43836	-8.62743	-3.47116	-6.09553	-5.20454	-0.338293	-1.54124		-0.222981	1.13182	18
6.3	8.1647	7.05225	4.30833	4.09939	4.00105	-1.51422	5.82	0.602196	1.51471	-1.07833	-1.66764	-3.42014	-4.37099	-2.47042	-2.65173	-6.22328	0.676713	-1.04099		0.655645	0.968471	18
6.4	9.17358	5.95313	4.35213	3.5851	2.92386	-2.96983	4.78831	0.602196	1.51471	-2.61035	-0.673959	-2.42592	-5.13201	-4.44171	-2.14202	-7.18023	0.676713	-1.04099		0.27515	1.00633	18
6.5	9.17358	5.01453	5.31504	2.6184	0.259874	-2.58464	5.82	0.602196	1.01029	-2.59777	-1.16743	-4.95994	-9.10078	-3.43627	-2.16402	-6.25417	-0.341715	-1.04099		-0.212989	1.08154	18
6.6	8.71582	3.98154	5.31504	2.6184	4.55675	-1.98805	4.78831	0.596244	0.500841	-1.58026	-0.673959	-3.89754	-9.57413	-3.95644	-2.14202	-5.72936	0.676713	-1.04099		0.064829	1.05334	18
6.7	9.17358	3.94022	5.26209	2.11709	1.87207	-2.92341	3.71825	1.58732	-0.513335	-1.58026	-0.66722	-5.42229	-8.66412	-5.44716	-5.14785	-5.20454	-0.338293	-0.0409983		-0.459937	1.06564	18
6.8	8.1647	3.89975	6.32175	2.64489	3.451	-3.8896	4.78831	1.58732	1.51471	-1.58026	-1.1708	-5.88046	-8.23199	-4.44171	-3.16144	-7.25187	-0.341715	-3.01177		-0.366065	1.11278	18
6.9	5.19597	3.94022	5.31504	2.64489	4.02263	-2.92776	3.75663	2.5784	1.01029	-2.61035	-0.673959	-3.45411	-7.82892	-5.42005	-3.16144	-7.25187	-0.341715	-1.04099		-0.347061	0.983171	18
7	11.3053	4.97756	7.40297	1.61579	2.92252	-3.42525	5.82	0.590408	0.505879	-2.55841	-1.66764	-3.91678	-8.70987	-6.38838	-2.14202	-8.16807	-0.341715	-0.0404928		-0.123235	1.24884	18
7.1	5.24361	1.86553	6.32175	2.60542	3.97948	-4.85144	3.75663	1.57176	1.53013	-3.51731	-1.66764	-3.93642	-6.92094	-5.44716	-3.16144	-6.75302	-0.341715	-3.963		-0.76032	0.998788	18
7.2	5.69988	3.94022	6.32175	3.62102	5.11868	-4.82602	2.72494	0.590408	0.511072	-2.04887	-1.1708	-4.89142	-5.89897	-4.91733	-2.14202	-7.32496	-0.85093	-1.52638		-0.392762	0.999362	18
7.3	5.1903	3.89975	6.38602	2.64489	4.55675	-6.65981	3.71825	0.602196	0.505879	-1.5491	-1.66764	-5.35448	-8.70987	-6.38838	-4.18085	-4.73641	-4.32733	-3.01177		-1.06009	1.09588	18
7.4	6.27326	3.89975	6.38602	1.64879	3.97948	-4.39176	3.75663	0.596244	0.505879	-1.5491	-1.66764	-4.38947	-8.26939	-6.45261	-2.14202	-7.25187	-4.32733	-1.05161		-0.802598	1.0661	18
7.5	5.1903	2.87305	5.42422	2.64489	3.47258	-3.91084	2.72494	1.6032	0.511019	-1.56453	-0.66722	-6.9381	-9.66562	-7.88154	-3.16144	-5.78521	-1.36014	-1.05161		-0.974559	1.062	18
7.6	5.1903	2.36522	5.36908	2.6184	5.09088	-3.51009	2.72494	1.6032	1.018	-1.05705	-1.66764	-8.30686	-8.26939	-8.37926	-3.64494	-9.06634	-2.35462	-0.0415142		-1.12876	1.1534	18
7.7	4.68072	-1.23372	5.36908	2.64489	-1.17286	-4.41301	3.75663	0.596244	1.53013	-1.5491	-2.66805	-5.36884	-7.82892	-8.37926	-3.16144	-7.10999	-5.32543	-3.01177		-1.81359	0.999236	18
7.8	4.17114	2.90287	5.31504	1.63212	-0.137019	-6.73135	3.75663	0.602196	1.53013	-2.54092	-0.673959	1.05308	-7.82892	-7.88154	-3.16144	-8.20882	-5.32543	-3.04199		-1.3649	1.04126	18
7.9	3.15198	0.828184	6.32175	2.6184	-4.29703	-5.34526	4.83825	1.6032	1.53013	-2.55841	-2.16785	-5.34047	-8.75188	-9.3747	-3.16144	-2.33324	-4.37094	-3.01177		-1.65673	1.04045	18
8	3.15198	0.828184	5.31504	1.61579	-2.28018	-6.29419	3.75663	2.6042	-0.502948	-1.57239	-1.65112	-1.92897	-5.46924	-6.45261	-4.18085	-7.7149	-4.82638	-2.04149		-1.53575	0.903733	18
8.1	4.17114	-0.20703	6.38602	1.61579	-1.77926	-4.89859	4.78831	1.6032	0.511019	-3.58798	-2.66805	-7.97159	-8.70987	-6.45261	-6.09553	-3.36172	-5.32543	-2.02118		-1.88908	1.04077	18
8.2	3.15198	0.819664	5.36908	2.6184	-1.78551	-4.39643	4.78831	1.6032	0.516266	-4.13141	-1.1708	-6.36763	-8.74727	-6.45261	-4.18085	-5.80564	-5.32543	-2.06222		-1.75327	0.990436	18
8.3	4.21395	-2.26042	5.36908	1.61579	-1.77926	-4.37052	2.6971	1.6032	-1.01255	-3.55229	-1.66764	-6.43117	-8.79389	-7.38382	-4.15979	-3.39666	-5.32543	-3.01177		-2.09145	0.928123	18
8.4	4.21395	-0.211335	6.38602	1.61579	-4.11225	-4.90377	3.75663	1.58732	-0.508089	-3.55229	-2.66805	-5.40765	-9.18774	-8.37926	-3.12959	-8.66199	-4.37094	-1.52638		-2.16998	1.0605	18
8.5	3.68297	-1.23372	5.36908	0.61317	-2.79241	-7.17958	4.7394	1.58732	-0.508089	-3.62439	-2.66805	-3.43017	-8.79389	-7.45805	-3.19393	-5.36351	-5.32543	-2.02118		-2.08892	0.967981	18
8.6	3.15198	-0.204944	5.36908	3.5675	-3.31597	-5.42132	3.71825	1.58732	-0.508089	-3.66155	-2.16785	-4.89142	-4.51411	-7.45805	-4.18085	-4.3455	-5.32543	-3.01177		-1.75626	0.894475	18
8.7	3.15198	-0.208095	6.38602	1.61579	-2.25122	-6.81523	3.71825	2.5784	0.500841	-4.68647	-1.68449	-7.42089	-3.15624	-6.95533	-4.18085	-10.5832	-5.3791	-3.01177		-2.13231	1.06867	18
8.8	2.13282	0.828184	6.32175	1.61579	-8.215	-6.85574	3.71825	2.5784	0.516266	-3.66155	-2.66805	-6.36763	-4.02066	-8.37926	-5.20027	-4.3902	-4.87502	-2.04149		-2.16463	1.02325	18
8.9	2.13282	-0.20916	6.25877	0.61317	-3.25965	-4.39258	3.71825	0.602196	-1.5272	-4.14999	-2.66805	-5.92922	-2.64929	-8.37926	-4.18085	-7.31758	-5.32543	-3.01177		-2.20416	0.900828	18
9	0.0936755	1.84636	5.31504	1.11448	-5.81816	-4.47841	3.71825	2.63051	-0.500429	-3.58798	-2.66805	-6.38737	-3.15624	-8.87698	-4.18085	-8.16807	-3.36278	-2.02118		-2.13823	0.947406	18
9.1	2.63171	-0.20703	4.26541	1.61579	-5.33801	-3.39787	2.6971	1.6032	0.505879	-3.60619	-2.66805	-8.84262	-5.91494	-8.37926	-4.18085	-8.31324	-4.37094	-2.04149		-2.44119	0.963416	18
9.2	2.11143	3.74584	6.19702	0.61935	4.02263	-3.51009	3.75663	1.6032	0.500841	-5.65247	-2.66805	-6.42618	-9.66562	-8.37926	-4.18085	-12.1194	-3.36278	-2.04149		-1.96941	1.22172	18
9.3	2.11143	-2.26042	6.25877	0.61317	-6.32584	-3.42525	2.6971	2.6042	1.51471	-3.6011	-1.66764	-7.39546	-9.22976	-8.87698	-3.16144	-12.0009	-4.37094	-1.53108		-2.6693	1.14169	18
9.4	2.6424	-1.23372	3.30162	-0.397474	-3.78819	-6.20752	2.6971	2.6042	-0.497911	-2.61035	-2.66805	-6.93311	-8.79389	-9.3747	-4.18085	-8.78938	-3.36278	-2.04149		-2.75745	0.968986	18
9.5	1.10255	-1.25955	2.34203	0.61317	-1.65833	-7.83645	2.6971	1.58732	-0.513335	-4.08991	-2.17627	-5.88046	-8.79389	-9.3747	-5.20027	-5.41868	-3.36278	-3.01177		-2.79079	0.886965	18
9.6	2.11143	-2.3322	1.31463	-0.397474	-1.12925	-4.43467	1.67594	3.6052	0.505879	-4.59184	-2.66805	-5.9046	-8.79389	-9.87242	-3.68739	-7.78122	-4.37094	-1.04099		-2.6551	0.911246	18
9.7	3.15198	-3.35599	1.30128	-0.90904	3.4885	-6.92317	1.67594	1.6032	-0.502948	-4.63843	-1.66764	-5.80369	-6.8888	-9.3747	-6.15698	-11.0227	-3.86686	-1.04099		-2.8295	1.01316	18
9.8	2.13282	-3.93933	0.290195	-1.43532	-7.30274	-9.93312	2.72494	1.6032	0.511019	-3.06821	-1.68449	-5.87068	-6.86394	-10.2679	-3.16144	-12.1799	-3.36278	-2.04149		-3.54718	1.04014	18
9.9	1.60699	-1.27288	2.34203	-3.46687	-11.483	-4.38709	2.75336	1.6032	-0.502948	-3.62439	-1.66764	-6.36763	-7.30903	-10.319	-5.14785	-6.44716	-4.37094	-2.04149		-3.33902	0.973909	18
10	1.10255	-1.27288	0.287232	-2.46903	-7.50425	-4.97848	1.71092	1.6032	-0.502948	-2.58412	-2.66805	-5.35448	-7.82892	-9.3747	-5.20027	-11.5614	-3.36278	-3.01177		-3.49834	0.900806	18
10.1	2.13282	-2.30777	1.30128	-1.9501	-9.1626	-7.12319	1.69325	1.6032	-0.502948	-2.55841	-2.64163	-5.37862	-5.46924	-11.2536	-4.18085	-12.1194	-4.37094	-4.00235		-3.68284	1.00669	18
10.2	2.11143	0.828184	0.28433	-3.53935	-9.64774	-4.51076	1.69325	2.6042	0.505879	-1.56453	-2.66805	-8.85756	-6.86394	-10.8118	-5.20027	-11.686	-5.32543	-2.04149		-3.59387	1.07976	18
10.3	3.12031	1.82758	0.287232	-3.50274	-6.52377	-3.96597	1.67594	1.6032	-1.51178	-3.55229	-2.66805	-3.40058	-3.57316	-11.2536	-4.18085	-7.39953	-4.37094	-2.04149		-2.74614	0.851479	18
10.4	5.13807	-0.202899	1.30128	-2.46903	-6.92175	-4.87268	0.648155	-1.41398	-1.01507	-2.06147	-2.66805	-6.86459	-6.86394	-11.2536	-6.15698	-12.1194	-4.37094	-2.54174		-3.59492	1.02152	18
10.5	1.11366	0.803137	1.30128	-0.39651	-5.96583	-3.47562	1.67594	-0.402854	-0.508089	-1.56453	-1.68449	-6.81196	-7.34643	-11.3096	-5.20027	-9.35915	-4.37094	-2.04149		-3.08576	0.912361	18
10.6	3.12031	-0.202899	1.30128	0.61317	-2.29149	-3.91364	1.67594	0.602196	-0.508089	-1.5491	-2.66805	-6.87943	-7.82892	-11.2536	-5.20027	-12.9791	-3.36278	-2.04149		-2.96477	1.04378	18
10.7	0.0944981	-0.204944	-0.732619	0.61317	-4.57511	-3.44183	0.648155	-0.402854	-1.5272	-1.5491	-1.67606	-7.42507	-11.0992	-12.2392	-5.20027	-10.1893	-4.37094	-2.04149		-3.62886	0.968609	18
10.8	2.61587	-0.204944	0.287232	-0.393419	-2.10065	-5.92738	1.69325	-0.402854	-1.01507	-1.5491	-2.66805	-5.32602	-9.75887	-8.4635	-4.18085	-8.41754	-4.37094	-3.01177		-2.95526	0.837804	18
10.9	0.0953376	-1.2212	1.2882	-0.907012	-4.09254	-5.94238	1.69325	-0.402854	-0.508089	-1.06759	-2.66805	-6.40155	-9.27638	-8.37926	-6.21969	-13.1073	-3.397	-2.04149		-3.47531	0.945621	18
11	1.12457	-0.720377	2.29491	-2.41896	-4.0836	-4.47841	1.69325	-0.398805	-1.51178	-3.58798	-3.16826	-4.91069	-9.66562	-8.4635	-6.15698	-9.34246	-4.37094	-3.01177		-3.39874	0.833267	18
11.1	1.11366	0.819664	0.281486	-1.40619	-4.55122	-4.06839	1.69325	-1.39981	-0.508089	-1.57738	-1.66764	-6.83067	-10.1435	-8.96622	-4.18085	-12.0009	-4.37094	-3.04199		-3.37809	0.93232	18
11.2	2.15465	1.82758	3.26873	-2.93773	-4.13184	-5.95432	1.71092	0.608269	-1.5272	-2.58412	-3.66847	-8.68556	-6.93081	-9.46894	-5.22177	-9.75949	-4.37094	-2.04149		-3.20625	0.955669	18
11.3	0.609745	1.82758	2.27205	-2.44374	-2.16946	-3.94908	1.69325	0.608269	-1.54294	-1.56453	-2.16785	-11.795	-8.74266	-9.46894	-8.17525	-12.9791	-3.88397	-1.04099		-3.49514	1.12125	18
11.4	-0.924662	1.82758	3.26873	-1.42061	-3.69793	-4.45675	0.654791	1.61939	-2.54631	-3.10426	-2.66805	-6.29576	-6.86394	-9.3747	-5.20027	-11.5118	-3.36278	-3.02192		-3.17107	0.904532	18
11.5	0.0953376	0.811317	1.30128	-2.41896	-4.11219	-3.44183	1.69325	1.6032	-2.49541	-1.59631	-2.66805	-7.25142	-10.1947	-10.4223	-5.20027	-7.47564	-3.36278	-2.04149		-3.1765	0.886021	18
11.6	0.609745	1.82758	2.27205	-0.392475	-6.44379	-7.28661	0.661563	2.6042	-1.49666	-3.03786	-2.18975	-9.24814	-9.66562	-9.46894	-6.21969	-11.686	-4.37094	-2.04149		-3.64293	1.07768	18
11.7	0.0953376	0.811317	2.27205	0.607112	-5.6311	-4.43467	1.69325	2.65737	-0.502948	-2.58412	-1.66764	-9.7402	-9.66562	-10.4744	-4.22385	-11.1316	-3.397	-3.04199		-3.24215	1.06728	18
11.8	0.616378	0.819664	3.30162	2.56698	-6.88473	-3.45873	0.654791	4.65276	-0.497911	-1.59631	-2.66805	-7.33852	-10.1901	-10.4223	-4.22385	-13.1073	-2.37857	-2.04149		-2.89976	1.17757	18
11.9	-1.96397	-0.204944	2.29491	2.54203	-6.00933	-5.45912	0.661563	4.65276	-2.03675	-2.55866	-2.66805	-7.73869	-6.42708	-11.3656	-6.21969	-9.81072	-4.37094	-2.04149		-3.26243	1.02012	18
12	-0.944172	-1.2212	2.29491	1.5968	-6.98798	-5.95918	-0.366362	4.65276	-1.5272	-3.55229	-3.1501	-8.75608	-6.86394	-9.46894	-7.23911	-7.39953	-1.38838	-2.04149		-3.24008	0.954743	18
12.1	-2.52069	-0.720377	3.33518	0.61317	-6.97371	-3.53262	0.654791	4.65276	-1.5272	-3.11737	-2.66805	-7.36154	-5.89897	-10.92	-7.19747	-7.94136	-3.397	-3.01177		-3.19623	0.957527	18
12.2	-5.15945	0.819664	3.33518	1.58408	-7.03081	-5.52336	0.661563	4.65276	-2.03675	-3.62439	-2.66805	-8.68531	-6.86394	-10.4744	-5.25377	-13.1073	-4.37094	-2.04149		-3.65482	1.11709	18
12.3	-6.21075	-2.26042	3.33518	1.58408	-6.05009	-6.41773	0.648155	3.67882	-0.513335	-3.62439	-3.18174		-6.86394	-11.3656	-4.22385	-9.30362	-1.37412	-1.05161		-3.12911	1.03222	17
12.4	-1.46939	0.819664	3.33518	1.58408	-7.01891		0.661563	2.65737	-1.51178	-3.58798	-2.66805		-10.1435	-12.361	-8.17525	-13.2381	-0.345208	-2.04149		-3.34392	1.32075	16
12.5	-3.0249	0.819664	3.33518	1.58408	-6.55738		0.661563	2.65737	-0.508089	-1.59631	-2.69501		-9.70763	-11.3656	-8.17525	-10.8711	-1.37412	-2.04149		-3.05369	1.20642	16
12.6	-3.0249	-1.2212	3.33518	1.56869	-6.54548		1.71092	2.65737	-0.502948	-2.58412	-2.16785		-8.79389	-12.361	-6.21969	-7.47564	-4.41543	-2.04149		-3.00509	1.10408	16
12.7	-3.54509	0.819664	2.29491	0.607112	-7.3627		-0.362675	1.61939	-0.502948	-3.58798	-1.66764		-9.75887	-11.8633	-5.20027	-7.55333	-4.37094	-2.06222		-3.28105	1.04668	16
12.8	-5.05293	-0.20703	3.33518	1.59977	-6.85677		0.661563	2.63051	-0.508089	-3.08605	-1.68449		-10.1435	-12.361	-5.25377	-8.96984	-2.40302	-2.04149		-3.14631	1.15749	16
12.9	-4.06527	-0.20703	3.33518	2.59244			0.661563	0.614466	-1.49666	-3.62439	-2.66805		-10.1435	-10.4744	-5.22702	-8.50412	-3.90622	-1.05161		-2.94431	1.10475	15
13	-4.58545	-0.20703	3.33518	2.59244			0.661563	-0.402854	-1.51178	-3.6011	-2.16785		-8.79389	-11.4227	-7.23911	-9.5326	-1.37412	-2.04149		-3.08605	1.14175	15
13.1	-6.08259	-1.2212	3.33518	1.10344			0.661563	-0.402854	-2.57254	-4.63843	-0.673959		-9.75887	-10.4744	-4.22385	-9.43556	-2.40302	-2.04149		-3.25524	1.07533	15
13.2	-6.146	-1.2212	2.31823	1.61579			-0.370124	-0.402854	-1.49666	-4.56901	-1.66764		-9.71224	-13.3564	-9.18438	-8.50412	-4.41543	-1.05161		-3.87758	1.19105	15
13.3	-6.08259	-0.20703	2.31823	1.61579			-1.37351	-0.398805	-1.52736		-1.68449		-10.6214	-10.5808	-4.22385	-9.43556	-1.37412	-1.05161		-3.18764	1.15933	14
13.4		0.819664	2.34203	1.61579			-0.370124	-1.41398	-1.49666		-1.68449		-9.66562	-12.4853	-6.21969	-8.50412	-1.37412	-2.54174		-3.15218	1.2797	13
13.5			2.31823	2.56698			-0.362675	-1.41398					-11.5771	-13.3564	-5.25377		-2.42798	-1.05161		-3.39537	1.89064	9
13.6			2.31823	2.56698			-0.370124	-1.42844					-10.6214	-11.3656	-6.21969		-4.41543	-1.05161
13.7			3.33518	2.56698			-0.370124	-2.4251						-12.361	-6.21969
13.8			2.31823	1.56869			-0.370124	-2.4251							-6.21969
13.9			3.33518	2.08153			-1.40181	-2.40081							-6.21969
14			3.36942	2.54203			-0.366362	-2.40081							-5.74198
14.1			3.33518	1.61579			-0.366362	-2.40081
14.2			5.36908	1.61579			-0.370124	-2.40081
14.3			5.36908	1.59977			-0.370124
14.4			3.36942	2.59244			0.661563
14.5			5.36908	1.59977			-0.370124
14.6			3.36942	2.06784			-1.38751
14.7			3.36942	2.56698			-0.366362
14.8			5.36908	2.56698			-0.366362
14.9			3.36942	3.54989			1.67594
15			3.36942	1.59977			0.654791
15.1			3.36942	2.57971			1.67594
15.2			3.36942	3.54989			1.65899
15.3			2.31823	3.51537			1.65899
15.4			3.36942	1.10344			1.65899
15.5			3.36942	0.61317			1.65899
15.6			3.36942	1.58408			0.648155
15.7			3.33518	2.54203			1.65899
15.8			2.31823	1.57638			1.65899
15.9			2.31823	1.58408			0.641652
16			3.36942	1.58408			1.67594
16.1			2.31823	-0.37799			1.65899
16.2			2.31823	1.09263			1.64237
16.3			1.30128	0.601173			1.64237
16.4			2.31823	0.601173			1.67594
16.5			2.31823	0.601173			0.641652
16.6			2.31823	1.09263			0.648155
16.7			2.31823	1.58408			0.641652
16.8			2.31823	1.58408			0.648155
			2.31823	1.58408			1.64237
			1.30128	1.59193			1.64237
			1.30128	0.601173			1.64237
			3.30162	2.59244			1.65899
			1.27538	1.58408			1.64237
			3.30162	1.58408			1.62608
			3.30162	1.58408			0.635278
			3.23649	1.58408			1.64237
			4.22334	0.595349			1.65899
			2.27205	1.08202			0.641652
			4.30833	0.61317			0.648155
			4.30833	0.595349			1.62608
			6.19702	1.56869			0.635278
			4.30833	1.58408			0.648155
			5.31504	1.59977			0.648155
			5.31504	-1.37821			0.635278
			5.26209	-0.385551			1.62608
			7.18386	-1.37821			2.64308
			8.1707				0.635278
			7.18386				1.62608
			7.18386				1.67594
			8.1707				2.6971
			8.1707				2.66982
			8.09088				1.67594
			9.15755				0.654791
			8.09088				2.66982
			9.15755				1.65899
			8.1707				1.65899
			9.15755				1.65899
			10.1444				2.66982
			9.06808				1.65899
			10.1444				0.641652
			8.1707				1.64237
			9.15755				1.64237
			8.1707				1.64237
			9.06808				1.64237
			6.19702				1.64237
			6.25877				1.64237
			5.26209				1.64237
			6.32175				1.64237
			5.31504				1.64237
			3.33518				1.64237
			2.34203				2.66982
			2.34203				2.64308
			2.34203				1.64237
			0.287232				2.66982
			0.28433				2.64308
			1.30128				1.65899
			-0.747868				1.65899
			0.290195				1.65899
			0.287232				2.66982
			-0.747868				1.65899
			-0.747868				2.66982
			-0.740165				2.66982
			-0.740165				2.66982
			0.287232				1.65899
			-0.740165				2.66982
			-1.78593				0.648155
			-2.82399				1.64237
			-1.78593				2.66982
			-2.82399				1.67594
			-1.78593				0.648155
			0.281486				0.648155
			0.281486				0.648155
			0.281486				2.66982
			1.27538				1.65899
							1.65899
							1.65899
max	-0.924662	-1.18512	-1.71466	-0.393419	4.02263	0.451573	-0.359062	0.596244	1.49959	-0.576399	-0.660614	1.04235	-0.11123	-2.38292	0.897805	0.722508	0.656584	1.94118
at

[truncated: 3 more sheets: Fig 1de ASH 0-200 mM NaCl, Fig 1 de ASH 0-300 mM NaCl, Fig 1de ASH 0-500 mM NaCl]
