# Supplementary material for: Plasticity in gustatory and nociceptive neurons controls decision making in C. elegans salt navigation
Source: Commun Biol. 2021 Sep 9;4:1053. doi: 10.1038/s42003-021-02561-9 (PMC8429449; doi:10.1038/s42003-021-02561-9)
Supplement: Supplementary file 6 — Supplementary Data 2 [file 42003_2021_2561_MOESM6_ESM.xlsx]

## Sheet: ASER ratio change 30s 100-0 mM
	flp-6-30s-1	flp-6-30s-3	flp-6-30s-4	flp-6-30s-5	flp-6-30-6	flp-6-30s-6	flp-6-100mM-30s	flp-6-100MM-10			mean	sem	n
0	-0.100941	2.28044	0.77787	-2.06142	1.46856	-1.47763	-2.01655	2.00566			0.109499	0.632433	8
0.3	-0.584698	0.817025	0.77787	-1.1072	0.992001	-0.516565	-1.0791	0.575059			-0.0157005	0.315788	8
0.4	-3.06599	-1.63802	0.781667	-2.06662	-0.472037	0.46812	-0.103345	-0.944284			-0.880064	0.465095	8
0.5	0.898399	0.335628	0.785465	-1.11781	-0.472037	1.46293	0.398302	-1.92097			0.0462383	0.400466	8
0.6	-1.55782	-1.63802	1.78636	-0.134204	-0.472037	0.46812	0.891848	0.568			-0.0109693	0.419992	8
0.7	2.98621	-0.161821	0.296635	-2.10142	-1.4644	1.47771	-0.104296	-0.460137			0.05856	0.566488	8
0.8	2.46132	-0.659333	-0.19994	-0.135258	1.5104	0.4729	-0.104781	-0.957892			0.298427	0.406906	8
0.9	2.95544	0.335692	-0.19994	-0.135258	-0.476628	1.49278	-0.105266	3.14877			0.876949	0.519868	8
1	2.98621	-0.161821	0.303586	0.85812	1.528	0.4729	-0.105266	0.568			0.806216	0.365094	8
1.1	-0.47959	0.335692	-1.19309	-1.12864	0.53115	1.49278	0.413046	0.563404			0.0668447	0.327403	8
1.2	-0.0996107	1.33072	-0.19599	0.36534	0.53115	1.49278	0.402436	-1.45105			0.296972	0.328011	8
1.3	-0.0996107	0.337359	0.801112	0.867012	1.54361	-0.531905	-0.105266	-0.962487			0.231228	0.289476	8
1.4	0.903101	1.34405	-0.202001	-0.136333	1.03738	0.4729	-0.105266	2.61903			0.741608	0.339427	8
1.5	-0.100941	0.84834	-0.718075	-0.136333	1.54361	-0.531905	0.413046	-1.45105			-0.0166636	0.332836	8
1.6	0.917396	-2.67605	-1.21738	-0.638005	-0.473895	0.4729	-0.105266	-0.438574			-0.51986	0.386872	8
1.7	-0.0910039	-0.664299	-0.202001	0.876084	0.53115	-0.531905	0.398302	-1.93962			-0.202911	0.310941	8
1.8	1.93642	0.342426	0.299555	1.8896	0.0249192	0.4729	0.402436	2.0893			0.932194	0.308417	8
1.9	-2.09234	0.850041	-0.202001	0.876084	-0.476628	0.4729	-0.105266	-1.44549			-0.265337	0.37552	8
2	-0.0996107	1.35765	0.809173	0.876084	0.533492	-1.5215	-0.105266	-2.43277			-0.0728434	0.458297	8
2.1	-1.07808	-1.70538	-0.204104	-1.13968	0.53115	-2.51631	0.900901	-2.92593			-1.01718	0.48404	8
2.2	-2.03757	-1.70538	-1.21738	0.876084	1.54361	-1.5215	0.402436	1.06247			-0.324655	0.508057	8
2.3	-1.07808	0.342426	-2.721	1.39266	-5.2981	-2.51631	0.910138	-2.43277			-1.42513	0.796457	8
2.4	-1.0784	1.37154	-1.20511	0.876084	3.64258	-1.5215	-0.105266	-3.40014			-0.177527	0.7579	8
2.5	1.91654	0.345897	-0.202001	-0.137429	-2.43277	-1.50659	-1.10594	-2.92593			-0.756027	0.555045	8
2.6	-0.605654	-1.70538	-0.203053	0.876084	-0.472037	-1.5215	-0.105266	0.548715			-0.398512	0.318012	8
2.7	-4.01541	-1.70538	-1.21738	0.876084	0.527981	-1.5215	-1.10044	2.0893			-0.758345	0.666154	8
2.8	-2.09761	-0.679744	-0.204104	0.876084	-3.51869	-1.5215	6.1166	-2.92593			-0.494362	1.07227	8
2.9	-3.62113	-0.679744	-1.21738	-0.137429	0.53115	-2.51631	-1.60401	-2.92593			-1.52135	0.505459	8
3	-4.17771	-1.19256	-1.22364	-0.137429	-0.997499	-4.50593	-0.104296	-0.981431			-1.66506	0.604812	8
3.1	-3.19086	-0.679744	-2.25355	-1.13968	0.53115	0.477778	-0.602853	0.0405179			-0.852155	0.464588	8
3.2	-5.6802	-1.70893	-1.24268	-0.638005	-0.481311	-0.537226	-0.607864	0.0352996			-1.35761	0.644794	8
3.3	-1.13184	-3.79564	-3.24394	-2.14302	-0.481311	-0.531905	0.900901	0.0356362			-1.29889	0.576847	8
3.4	-2.12905	-6.69615	-2.23066	-2.14302	-1.47894	-0.537226	1.92653	0.549051			-1.59243	0.897832	8
3.5	-3.09627	-5.74894	-3.24394	-1.13968	-0.481311	-2.51631	2.44988	0.549051			-1.65344	0.900944	8
3.6	-3.09627	-4.73372	-2.74874	-0.136333	0.027261	-1.53671	2.44988	1.06247			-1.08902	0.840646	8
3.7	-1.63016	-6.35088	-4.25721	-1.13968	-0.476628	-1.53671	1.92653	1.06247			-1.55028	0.950712	8
3.8	-2.13967	-7.7794	-4.25721	-0.137429	-1.47894	-2.54152	1.9168	1.06247			-1.91936	1.09559	8
3.9	-3.6473	-5.77845	-4.25721	1.8896	-0.476628	-2.54152	2.94292	0.554722			-1.41423	1.10229	8
4	-0.102325	-5.80795	-3.2772	0.876084	-0.481311	-2.54152	2.45981	1.06247			-0.976493	0.95891	8
4.1	-2.13967	-4.28897	-3.29418	0.876084	-4.57736	-0.537226	2.45981	2.63003			-1.10893	1.02612	8
4.2	-3.10668	-4.78231	-1.24268	1.90923	-0.473895	-0.0272351	2.45981	-0.421743			-0.710688	0.84647	8
4.3	-3.09627	-5.80795	-1.24268	1.90923	-0.481311	-3.54632	5.07912	1.57588			-0.701287	1.23681	8
4.4	-2.59694	-6.35088	-1.24268	-1.15094	0.0277072	-2.54152	2.95807	2.11129			-1.09824	1.0348	8
4.5	-3.06599	-6.90445	-1.2299	-1.15094	-2.48125	-2.54152	4.04164	2.11129			-1.40264	1.177	8
4.6	-2.09761	-6.3562	0.825796	-0.138548	-1.47894	-4.50593	4.04164	0.0666298			-1.20539	1.13946	8
4.7	-3.0762	-4.78231	1.34291	0.885342	-1.47894	-2.54152	3.50743	2.11129			-0.503998	1.02028	8
4.8	-3.06599	-5.29513	5.01455	-0.644746	-2.48125	-2.56724	3.50743	1.06814			-0.55803	1.24427	8
4.9	-2.10298	-4.78231	5.01455	1.90923	-1.9801	-2.56724	2.94292	0.555065			-0.126356	1.16064	8
5	-1.10968	-4.78231	6.61408	-1.15094	-2.48125	-2.54152	2.43473	0.555065			-0.307728	1.24833	8
5.1	-6.09228	-4.78231	7.17961	-0.137429	-2.98241	-2.54152	2.97322	0.0356362			-0.793434	1.52779	8
5.2	-2.59762	-4.78231	7.17961	0.880713	-2.48125	-2.56724	4.53426	1.07381			0.154997	1.44054	8
5.3	-0.101626	-5.26563	6.18883	1.90923	-2.48125	-1.55223	2.97322	-1.43856			0.0289993	1.26175	8
5.4	-2.56255	-6.76417	5.06745	1.90923	-2.48125	-1.55223	3.50743	0.554722			-0.290172	1.35058	8
5.5	-1.13184	-6.29127	7.33441	-0.137429	-2.48125	-1.55223	3.52289	0.555065			-0.0227063	1.43896	8
5.6	-1.10968	-5.74894	8.95271	-0.137429	-1.49377	-2.56724	3.00415	1.07381			0.246701	1.5409	8
5.7	1.90681	-5.74894	8.41328	1.39729	-1.98751	-2.56724	3.50743	0.0413065			0.620302	1.51886	8
5.8	1.89707	-5.74894	7.25618	0.885342	-2.48125	-1.55223	3.50743	1.07381			0.604675	1.3963	8
5.9	1.89707	-6.76417	8.36841	0.876084	-3.03557	-2.54152	4.04164	0.0356362			0.359697	1.64276	8
6	1.39313	-6.69615	9.39089	0.885342	-1.49377	-3.51112	2.99402	0.554722			0.439632	1.67991	8
6.1	2.89574	-6.69615	9.49325	0.373956	-2.53172	-3.51112	2.97322	0.0359799			0.379144	1.74189	8
6.2	3.93403	-6.22255	8.41328	0.885342	-4.57736	-1.55223	2.97322	-0.477779			0.421995	1.67316	8
6.3	0.408803	-5.74894	9.59561	0.885342	-2	-3.54632	4.02085	-0.477779			0.392194	1.67875	8
6.4	-1.10968	-5.24133	9.49215	0.876084	-3.48357	-4.50593	2.97322	0.0363235			-0.120341	1.69419	8
6.5	0.922292	-4.73372	9.49215	0.373956	-3.48357	-0.537226	2.97322	-0.477435			0.566209	1.53778	8
6.6	-3.0363	-6.72506	10.6862	0.885342	-3.96253	-3.01371	3.48664	-0.991194			-0.333822	1.92009	8
6.7	-2.08246	-6.76417	10.5839	1.90923	-4.4415	-4.50593	3.50743	-0.991194			-0.348089	1.97349	8
6.8	-2.0772	-5.77845	11.6499	0.885342	-5.43387	0.482756	3.49228	0.0356362			0.407048	1.95868	8
6.9	-3.0363	-5.80795	11.6499	-0.137429	-5.48819	-0.537226	1.94639	-0.477435			-0.236032	1.94876	8
7	-2.57159	-6.83359	11.6499	0.876084	-5.93005	-0.537226	2.45981	-0.991194			-0.234735	2.03472	8
7.1	-2.09761	-7.85923	11.6499	-0.137429	-7.34584	-0.537226	1.43298	-1.00116			-0.736954	2.13335	8
7.2	-3.12717	-6.83359	11.1104	1.90923	-6.38986	-0.537226	1.94639	-0.991194			-0.36412	2.01952	8
7.3	-2.13967	-6.38631	11.6499	0.885902	-6.36323	-5.44663	2.45981	-0.996177			-0.792053	2.12992	8
7.4	-3.15869	-5.86818	9.39089	1.90923	-5.43387	-5.44663	1.94168	-0.482418			-0.893498	1.85672	8
7.5	-2.67611	-5.83806	9.39089	0.885342	-7.34584	-5.44663	2.45981	0.0363235			-1.06678	1.94014	8
7.6	-1.13184	-4.83191	9.59561	0.885342	-7.34584	-5.44663	2.97322	-0.991194			-0.786654	1.9179	8
7.7	-1.13184	-4.83191	9.59561	1.39729	-8.32846	-6.36898	2.47527	-1.50461			-1.0872	2.01565	8
7.8	-2.13967	-4.83191	9.05029	-0.137429	-9.31107	-4.41818	3.52289	-0.996177			-1.15766	1.97643	8
7.9	-3.12717	-4.83191	8.50498	1.90923	-10.6802	-3.47661	-3.10324	-0.991194			-1.97451	1.95796	8
8	-1.61405	-5.83275	7.88058	-0.137429	-10.1937	-4.46162	-0.106256	-0.482418			-1.86845	1.86548	8
8.1	-2.0772	-5.86818	9.59561	1.39729	-10.2389	-3.98637	-1.62012	-1.00116			-1.72488	2.04123	8
8.2	-0.529449	-5.83806	7.33441	1.90923	-3.55454	-3.51112	-1.62012	-0.99085			-0.850063	1.43047	8
8.3	0.927187	-4.83191	9.54388	2.96376	-3.55454	5.72743	-2.1176	0.0370253			1.0869	1.71417	8
8.4	-3.97681	-6.83359	10.4582	1.92927	-2.50623	-1.55223	-2.1176	0.0370253			-0.57024	1.82338	8
8.5	-2.98826	-5.31993	9.49215	0.885342	-3.5418	-3.54632	-1.61452	-2.01278			-1.08076	1.63963	8
8.6	1.9567	-5.80795	10.571	-0.138548	-1.49377	-8.31979	-3.12377	-1.4886			-0.980588	2.00472	8
8.7	0.917396	-6.32077	10.571	3.99824	-1.98751	0.477778	-2.12832	-3.01422			0.314201	1.82017	8
8.8	0.407885	-7.85923	10.804	0.373397	-2.48125	0.477778	-1.63085	-0.487155			-0.0494258	1.83256	8
8.9	0.927187	-7.34641	9.70136	1.90923	-2.46901	0.482756	2.03213	-4.39621			0.105129	1.8042	8
9	-2.00962	-6.83359	10.0316	2.93312	-3.44914	-7.41665	-2.13904	0.0370253			-1.10579	1.98957	8
9.1	0.927187	-6.83359	7.33441	2.93312	-3.44914	-6.43164	-2.62068	-3.48254			-1.45286	1.71821	8
9.2	0.927187	-6.83359	9.54388	0.885342	-4.4415	1.50817	-2.6314	-2.01802			-0.382493	1.74875	8
9.3	-0.100941	-7.85923	8.32354	-0.138548	-4.4415	-8.31979	4.08409	-1.97667			-1.30363	2.01342	8
9.4	-1.09894	-6.32077	7.33441	0.885342	-5.38061	-3.58224	5.10578	-3.94127			-0.874787	1.75764	8
9.5	3.46495	-5.80795	9.59561	0.885342	-3.96253	-3.58224	-2.62068	-1.97667			-0.500522	1.77232	8
9.6	2.92529	-4.78231	9.49215	-0.138548	-4.4415	-0.212516	1.50743	1.09721			0.680899	1.58727	8
9.7	-1.09894	-4.78231	9.49215	0.373397	-3.94532	-7.41665	4.08409	-3.00419			-0.787222	1.91627	8
9.8	-0.0955678	-5.83275	8.95271	0.885342	-4.4415	0.482756	-2.62068	-4.95803			-0.953465	1.68556	8
9.9	-0.100941	-5.80795	10.571	0.885342	-3.96253	-5.50074	-1.61452	-4.51357			-1.25549	1.90207	8
10	1.43705	-5.31993	11.7902	1.92927	-3.48357	-6.49555	-1.12265	-3.04485			-0.538756	2.05128	8
10.1	-3.0363	-6.83359	11.9067	1.92455	-3.48357	2.55991	-0.608844	-3.53773			-0.138612	2.03896	8
10.2	-2.05719	-6.73016	11.9067	-0.138548	-4.4415	2.58679	-0.614452	-3.95146			-0.42998	2.03648	8
10.3	-0.0996107	-7.70118	11.1739	0.894792	-3.94532	3.63367	-0.106256	-6.40721			-0.319645	2.12968	8
10.4	-0.100605	-8.7062	9.49215	3.99824	-3.48357	2.55991	-0.614452	-6.93935			-0.474235	2.10151	8
10.5	-3.12717	-1.70893	9.59561	2.93312	-2.48125	2.55991	-0.106256	-2.02833			0.704588	1.50144	8
10.6	-1.64147	-1.7231	10.1481	2.96376	-4.4415	1.52387	1.42827	-2.53144			0.715809	1.60262	8
10.7	-5.91604	-1.70538	8.50498	-0.138548	-5.43387	2.55991	0.910138	-2.03864			-0.407183	1.63663	8
10.8	-0.617082	-1.70538	9.59561	0.373397	-4.93769	1.50817	1.42827	-3.99093			0.206796	1.57992	8
10.9	-3.12717	-3.77615	8.45913	3.99824	-4.4415	-0.537226	-0.106256	-2.01802			-0.19362	1.55483	8
11	-1.61405	-3.75667	10.804	0.894792	-6.36323	-0.537226	0.401941	-6.44128			-0.826463	1.94207	8
11.1	-1.12065	-2.75937	9.54976	-1.16244	-6.36323	3.63367	-0.107266	-2.03864			-0.0460199	1.68642	8
11.2	-1.12065	-1.7231	11.7769	0.895363	-6.36323	-0.537226	-0.106256	-2.53144			0.0362937	1.84638	8
11.3	-2.6078	-8.16035	13.0093	-0.138548	-6.42624	-0.537226	-0.106256	-2.53144			-0.937314	2.25052	8
11.4	-1.09894	-8.7062	11.9067	0.885342	-7.34584	-1.53671	0.919564	-2.01802			-0.874266	2.21474	8
11.5	-1.0884	-7.70118	11.1739	0.885342	-6.85454	-1.55223	0.401941	-2.51612			-0.906404	2.05047	8
11.6	-0.594337	-7.70118	10.571	-0.138548	-6.36323	2.58679	0.910138	-6.93935			-0.958587	2.15573	8
11.7	-1.07808	-7.7794	8.41328	-0.138548	-6.36323	2.55991	0.910138	-2.53144			-0.750921	1.80403	8
11.8	4.05785	-8.74531	10.804	0.894792	-7.2745	2.55991	-0.608349	-2.53144			-0.105379	2.22259	8
11.9	0.0569652	-8.7062	10.804	0.885342	-6.81886	-2.51631	-0.100648	-3.04485			-1.18007	2.08858	8
12	-3.9018	-8.20369	9.70136	-0.138548	-6.36323	2.55991	0.910138	-4.49403			-1.24124	2.03717	8
12.1	1.04127	-9.71123	9.70136	0.894792	-5.89855	3.63367	-1.11143	-3.04485			-0.561872	2.09713	8
12.2	-0.0989653	-8.7062	10.804	-0.138548	-5.43387	2.55991	0.401941	-2.53144			-0.392894	2.04402	8
12.3	0.404096	-7.70118	10.804	-0.138548	-5.40724	2.55991	-0.106256	-2.01802			-0.200403	1.96292	8
12.4	-1.10968	-7.73519	12.0394	0.894792	-3.44914	-0.0142712	0.920069	-3.04485			-0.187362	2.02019	8
12.5	-0.101626	-7.70118	10.9244	0.894792	-4.4415	0.482756	0.910138	-3.04485			-0.259632	1.93179	8
12.6	0.412431	-7.23267	11.2316	0.894792	-4.4415	1.50817	0.406654	-3.04485			-0.0331776	1.94045	8
12.7	0.927187	-7.70118	13.0093	0.894792	-5.43387	2.55991	0.910138	-3.04485			0.265184	2.21935	8
12.8	-1.12065	-7.70118	13.0093	0.378122	-6.36323	1.52387	1.94639	-3.05516			-0.172811	2.2585	8
12.9	-1.59827	-7.70118	13.0093	-0.138548	-6.36323	1.52387	0.406654	-3.52811			-0.548683	2.25255	8
13	-0.0989653	-7.7794	13.0093	-0.138548	-6.36323	-2.54152	1.44895	-2.56791			-0.62891	2.24512	8
13.1	-0.0996107	-8.83975	13.0093	1.41203	-7.34584	3.63367	1.92653	-5.047			-0.168829	2.48391	8
13.2	0.889183	-7.7794	10.1409	0.894792	-7.34584	-0.537226	0.406654	-6.0027			-1.1667	2.08954	8
13.3	1.89707	-7.34641	10.9244	0.894792	-9.22061	-1.55223	0.401941	-2.52097			-0.815251	2.18085	8
13.4	3.44987	-6.83359	10.6862	0.885342	-9.22061	-0.537226	0.401941	-2.05969			-0.403464	2.16296	8
13.5	2.95544	-7.34641	13.0093	1.41203	-9.70714	-0.537226	-1.11143				-0.189342	2.80069	7
13.6	3.42966	-5.86818	11.9067	1.92927	-9.22061	0.482756	2.56186
13.7	2.92529	-7.85923	11.7769	0.894792	-9.70714	-0.537226	5.13245
13.8	-1.09894	-6.90445	11.7769	0.885342	-9.22061	-1.04473	-1.62012
13.9	-0.101283	-8.97698	12.0394	1.41203	-8.77453	-1.55223
14	0.927187	-7.46418	12.0394	1.92927	-8.24755	-1.55223
14.1	-3.0363	-6.90445	10.804	1.92927	-8.77453	-0.537226
14.2	-2.0772	-7.89997	10.804	1.92927	-8.24755	-0.537226
14.3	-3.50655	-6.90445	10.2527	1.41203	-7.76103	-0.537226
14.4	-0.102325	-7.42258	9.70136	1.92927	-8.24755	-0.537226
14.5	-0.101626	-7.94072	12.0394	0.894792	-7.76103	-0.537226
14.6	-1.61405	-6.90445	10.3129	1.92927	-7.34584	-0.537226
14.7	-0.101626	-7.42258	9.59561	1.92927	-8.24755	0.482756
14.8	0.412431	-6.90445	11.9067	1.92927	-6.85454	-0.537226
14.9	-5.85956	-7.42258	10.804	0.894792	-6.36323	-0.537226
15	-4.01541	-6.90445	10.6862	0.890067	-7.7967	-0.542656
15.1	-1.5828	-8.37205	11.9067	0.894792	-7.34584	-1.55223
15.2	-2.09761	-8.88487	10.804	1.92927	-6.85454	-0.534737
15.3	-2.09761	-7.85923	9.70136	0.373397	-6.36323	-2.56724
15.4	-3.5407	-7.94072	9.15003	1.92927	-8.24755	-2.54152
15.5	0.947388	-8.41811	9.70136	1.92927	-10.0956	3.63367
15.6	-2.11984	-6.90445	9.70136	0.894792	-10.0956	3.63367
15.7	0.889183	-7.85923	10.3129	0.895363	-9.13189	-3.54632
15.8	-2.97863	-7.7794	10.9244	1.90923	-10.0956	1.52387
15.9	-2.01833	-8.79463	9.86473	1.92927	-10.0956	1.52387
16	-3.9158	-8.79463	10.804	1.92927	-11.0592	1.52387
16.1	0.917396	-7.7794	10.804	0.895363		1.50817
16.2	0.403766	-9.80986	12.5969	0.885342		1.50817
16.3	-0.100269		12.0394	0.885342		1.50817
16.4	1.91688		10.6862	0.885342		0.487837
16.5	2.92529		10.3669	1.40731		2.55991
16.6	2.92529		9.80946	0.885342		1.52387
16.7	3.97446		8.50498	1.90923		1.52387
16.8			9.76156	1.39729		1.52387
			9.80946	0.885342		0.482756
			9.80946	1.90923		1.52387
			10.3669	1.90923		1.52387
			8.5987	1.39729		0.482756
				0.885342		0.482756
				1.90923		2.55991
				1.90923		1.52387
				1.90923		3.63367
				1.39729		2.58679
				1.90923		2.58679
				1.90923		3.67219
				1.90923		3.67219
				2.95374		-1.56807
				2.96376		1.56477
				1.90923		4.78081
				0.885342		0.487837
				2.94844		4.78081
				2.96376		3.67219
						5.85008
						4.73015
						4.73015
						4.78081
						5.85008
						4.73015
						4.73015
						4.73015
						3.67219
						3.63367
						2.04189
						0.482756
						0.482756
						0.487837
						5.85008
						0.482756
						5.85008
						6.91935
	4.05785	2.28044	13.0093	3.99824	3.64258	6.91935	6.1166	3.14877	0	0

## Sheet: ASER ratio change 60s 100-0 mM
	f655-ctx-ctx100-60-22	f655-ctx-ctx100-60-24	f655-ctx-ctx100-60-26	f655-ctx-ctx100-60-28	f655-ctx-ctx100-60-30	f655-ctx-ctx100-60-32	f655-ctx-ctx100-60-33	f655-ctx-ctx100-60-3	f655-ctx-ctx100-60-5	f655-ctx-ctx100-60-12	f655-ctx-ctx100-60-14	f655-ctx-ctx100-60-18	f655-ctx-ctx100-60-1	f655-ctx-ctx100-60-2	f655-ctx-ctx100-60-6		mean	sem	n
0	1.13486	1.72607	0.373136	2.84583	0.749429	1.59999	-0.621398	0.286893	1.06609	2.30049	1.18958	2.08381	-0.186103	0.341767	-1.28458		0.907057	0.290661	15
0.3	-0.834834	0.723796	0.367598	0.788191	0.259306	-1.30663	-0.130841	-0.707358	0.0857496	2.34525	2.16408	-0.825171	-0.183002	-0.651358	-0.292276		0.120167	0.271394	15
0.4	-0.336762	-1.2681	0.369419	-1.15846	-0.238983	-1.31955	-0.623856	0.282074	0.0857496	2.34525	2.62858	0.168546	0.807097	-0.651358	0.696777		0.119095	0.302851	15
0.5	0.16131	-0.279866	0.365777	-0.186904	0.259306	-0.330538	-0.127185	0.284409	0.0857496	-0.64769	3.08933	-0.828132	0.807097	-0.154796	-0.293899		0.146931	0.235444	15
0.6	-0.336762	-0.281249	1.3661	-1.16979	-0.238983	-0.333831	0.369487	0.296824	-0.9082	-1.64179	-0.302869	-0.836487	0.818595	-0.653434	0.705034		-0.209824	0.207775	15
0.7	-0.834834	-1.29367	-0.132078	0.307613	-0.240684	-0.333831	-0.128439	-0.707358	0.0896543	0.875222	0.190941	0.161671	-0.181405	-0.651358	-1.28458		-0.277542	0.153644	15
0.8	-0.335954	0.731176	0.376927	0.812046	0.748578	-0.333831	0.376946	1.27618	1.09358	2.34525	-0.302869	-0.831153	-0.181405	-0.655553	-1.29614		0.254918	0.244346	15
0.9	0.162926	0.734941	0.376927	-0.188711	-0.240684	-0.333831	-0.129718	1.30608	0.0896543	0.366708	-2.87943	0.161671	-0.181405	1.35274	0.705034		0.0868598	0.252067	15
1	0.162926	0.738707	-0.124609	0.812046	0.258455	-1.33272	0.376946	-0.707358	-0.41231	-0.63271	-1.83431	-1.83786	-0.180591	0.836231	1.70562		-0.144769	0.261607	15
1.1	0.665201	-0.270503	0.362205	-1.18136	-0.240684	0.671778	-0.125988	-0.707358	-0.914274	-1.15192	-0.801428	1.66356	0.830325	1.33489	0.713459		0.0565271	0.234753	15
1.2	-0.340157	-0.27311	-0.630417	0.812046	-0.240684	0.671778	0.376946	-0.712427	-0.914274	-0.627395	-0.301129	0.182714	-1.18141	1.33489	0.705034		-0.0758393	0.187058	15
1.3	0.162926	0.218181	-0.627258	-0.190554	-0.240684	-0.33719	-0.125988	0.286893	1.10775	0.375009	-0.793199	-1.83786	-1.18141	1.34381	0.705034		-0.0756358	0.215596	15
1.4	0.162926	0.709471	0.373136	-0.192434	-0.241552	0.665059	0.376946	0.296824	-0.914274	-2.69772	-1.87284	0.182714	0.830325	0.349652	-0.295554		-0.151155	0.254931	15
1.5	0.162926	0.738707	0.373136	0.820319	-0.242419	0.671778	-0.628922	-0.707358	0.0896543	-1.6589	-2.88921	-0.325761	-0.179776	0.349652	0.713459		-0.180848	0.259826	15
1.6	0.163751	-0.270503	0.369419	-1.19315	-0.242419	0.678634	-0.125988	-0.207802	-0.914274	0.375009	-0.836055	0.182714	-0.179776	0.353675	-0.297243		-0.142934	0.136043	15
1.7	-0.843241	-1.24352	-0.633576	-0.192434	0.266003	0.671778	0.384556	1.29098	1.09358	-1.6589	-1.83412	0.182714	-0.179776	0.357697			-0.167018	0.258348	14
1.8	-0.843241	-0.27311	-1.60791	0.313942	-0.242419	-0.340618	1.40064	0.296824	-0.413417	-1.13459	-0.836055	-0.834235	-0.179776	-0.653434	-1.30794		-0.443689	0.192286	15
1.9	-1.83098	-0.27311	-0.633833	-0.190554	-0.242419	0.671778	-0.628922	-0.712427	-0.914274	-0.118352	0.194076	2.21661	-0.179776	-0.655553			-0.235552	0.243199	14
2	-0.843241	-0.286956	-0.6466	-0.192434	0.765925		0.384556	0.296824	0.0936381	-1.64179	0.19569	-1.85118	-0.179776	-1.16218	-0.297243		-0.383198	0.205102	14
2.1	-0.834834	-0.286956	0.376927	0.313942	-0.242419		-0.628922	0.296824	0.0936381	-1.6589	-0.310526	-0.834235	-0.179776	-0.655553	0.713459		-0.274095	0.166323	14
2.2	0.162926	0.746393	0.378862	-0.192434	-1.23896		0.384556	0.296824	0.0916462	-1.6589	1.2012	-0.834235	-0.179776	0.357697	-0.295554		-0.0556963	0.204867	14
2.3	-1.84941	-0.27311	-0.640022	-1.19315	-0.242419	0.678634	-0.123488	0.296824	1.10775	1.41548	0.197354	-0.834235	-0.179776	-2.19315	-1.30794		-0.342711	0.264643	15
2.4	-0.843241	-0.27311	-0.131547	-0.192434	-0.242419		-1.64762	-0.207802	0.0936381	-0.627395	-0.81839	0.182714	-0.179776	-0.657715	-0.298966		-0.417433	0.125727	14
2.5	-0.834026	1.21273	0.384747	-0.186417	-0.242419	-1.35987	-0.631532	-0.712427	-0.920471	-1.13459	-0.314897	-0.325761	-0.179776	0.357697			-0.349073	0.180927	14
2.6	1.18703	1.70889	-0.6466	-2.19575	0.765925	0.678634	0.392323	-0.707358	-0.413417	0.387003	2.18508	-0.834235	-0.179776	0.357697	-0.298966		0.159099	0.283947	15
2.7	1.18097	0.716563	-0.640022	-1.19315	-0.242419	-0.340618	-0.631532	0.296824	-0.914274	-0.120196	2.18508	-1.85118	-0.179776	0.357697	-0.298966		-0.111667	0.253711	15
2.8	1.18097	0.716563	0.376927	-1.20519	-0.245131	-2.40361	-0.631532	1.29098	0.0936381	0.390691	-1.32197	-0.834235	-0.179776	0.357697	2.73486		0.0213919	0.321036	15
2.9	3.28043	0.709471	-0.132902	-1.19315	0.783101	-1.37387	-0.119605	0.296824	0.0936381	0.387003	0.200735	-0.834235	-0.179776	-2.19315	-0.298966		-0.0382967	0.31708	15
3	3.21376	4.71437	-0.6466	0.820319	-0.244209	-1.37387	-0.631532	-0.707358	1.62203	1.91564	-1.34467	-0.834235	1.8627	-1.68134	1.74308		0.561873	0.487437	15
3.1	2.70556	5.73519	-0.134836	0.317204	-0.242419	-0.344117	-1.14091	1.30608	1.10775	3.4302	3.14957	-1.85118	1.8627	-1.68134	2.7641		1.13224	0.554477	15
3.2	2.70556	9.94373	-0.640022	-1.20519	0.257588	-1.37387	-1.64762	1.30608	3.1712	2.93524	3.27747	0.182714	2.88311	-0.655553			1.51003	0.814366	14
3.3	5.41153	9.94373	-1.65697	-2.19575	-0.242419	-2.40361	-1.64762	0.296824	4.1957	3.46507	4.34789	-1.85118	3.90352	-0.656634	3.82549		1.64904	0.940676	15
3.4	2.70556	11.0799	-1.13061	-0.192434	-0.24419	-2.40361	-0.631532	1.30608	4.1957	3.48287	5.27597	-1.85118	3.90352	1.37095	3.82549		2.04616	0.897848	15
3.5	3.74367	11.0799	-1.60791	-0.698811	-0.24419	0.685632	-0.634196	1.30608	3.67103	2.95267	5.82766	-1.85118	2.88311	0.349652	5.8886		2.22345	0.902452	15
3.6	3.21376	12.1132	-0.656743	-0.192434	-1.26281	1.71538	-1.13958	2.34102	4.1957	3.46507	5.32977	-1.85118	3.94729	-0.148928	4.80614		2.39171	0.933975	15
3.7	3.21376	9.94373	-0.621065	-2.19575	-1.26281	1.71538	-0.631532	3.32458	4.1957	3.46507	6.92448	-1.85118	2.91637	0.357697	6.92015		2.42764	0.924554	15
3.8	4.31791	12.1132	0.365777	-2.19575	-0.751745	3.81416	-0.631532	3.32458	3.1712	3.4302	5.38468	-1.34271	4.92393	-1.68134	5.8886		2.67541	0.985357	15
3.9	2.70556	11.5966	-0.630797	-1.20519	-0.24419	0.685632	0.392323	5.39965	5.73245	2.95267	3.32827	-0.837381	3.94729	-0.665842	6.92015		2.67181	0.935243	15
4	5.35539	11.0799	0.384747	-2.19575	-1.26281	3.81416	1.43742	4.38011	6.2447	1.92788	4.34789	-0.834235	4.97822	-2.70496	6.92015		2.92485	0.994717	15
4.1	5.35539	12.1132	-0.603723	-0.192434	-1.25076	3.81416	-1.64762	5.39965	5.2202	2.44028	4.34789	-1.85118	3.94729	0.349652	8.03592		3.03186	1.02755	15
4.2	3.21376	12.5164	1.3661	-0.69977	-0.753498	2.80287	-1.64762	5.39965	6.2447	1.41548	4.39309	-0.830584	6.07532	1.37095	5.95131		3.12121	0.972737	15
4.3	4.28457	13.8927	0.386763	-1.20519	-0.24419	5.95708	-0.632864	5.39965	5.73245	2.42804	5.45231	0.190016	6.07532	0.358757	6.92015		3.66637	1.04627	15
4.4	2.19736	12.8803	2.38656	-1.19315	-0.24419	5.95708	-0.634196	5.39965	6.2447	3.46507	-0.883597	-0.834235	4.97822	0.357697	7.9517		3.20193	1.04606	15
4.5	4.31264	13.4241	1.86444	-0.192434	-1.28582	7.00848	-0.632864	5.39965	6.2447	2.44028	6.45493	0.190016	6.07532	0.357697			3.69008	1.08867	14
4.6	3.23025	13.8927	2.36277	-1.21747	-1.25076	6.02038	0.392323	5.39965	7.34758	2.44028	6.42147	-1.85118	7.1955	0.357697	7.9517		3.91286	1.12907	15
4.7	5.34502	11.7489	2.36277	1.87107	0.257588	5.98873	-1.65417	6.41919	6.2447	1.41548	8.05987	-0.323682	10.1329	-0.653434	6.92015		4.27567	1.06547	15
4.8	3.21376	13.4241	4.49466	-1.20519	-1.25076	10.2707	-1.64762	6.41919	6.2447	0.906893	7.45826	-0.834235	8.24814	0.349652	8.03592		4.27521	1.23031	15
4.9	3.72195	12.369	4.49039	-1.20615	-1.77748	9.20811	-0.632864	5.39965	8.38268	-0.150066	6.66219	0.190016	8.24814	0.349652	6.99362		4.14992	1.1535	15
5	3.72195	13.3865	4.97184	-0.194353	-1.25076	9.20811	-0.634196	5.90942	7.2692	-1.69417	7.61548	-0.834235	11.2836	0.346409	7.9517		4.47043	1.28134	15
5.1	4.76528	12.8803	5.46167	-0.194353	-2.25911	10.381	-0.120937	7.51746	7.2692	-1.69417	9.30172	-0.830584	8.24814	2.3842	6.92015		4.66866	1.2449	15
5.2	5.30041	14.0348	6.9871	-1.20519	-1.26281	9.30701	-0.634196	6.41919	6.75695	-1.69417	8.67422	-0.834235	11.2836	2.3842	8.03592		4.90353	1.32115	15
5.3	4.78699	14.0348	6.4134	0.318164	-1.26281	10.381	-0.634196	7.51746	7.2692	-0.653585	12.443	-0.837381	12.3253	1.37095	6.99362		5.3644	1.39258	15
5.4	4.78699	15.2133	7.49557	-2.21794	-1.77211	10.6089	-0.634196	7.51746	7.2692	-1.68526	13.9679	0.190016	13.5113	0.357697	4.85704		5.29772	1.57989	15
5.5	3.74367	14.1799	6.05333	-0.192434	-2.28142	9.40806	0.392323	7.51746	8.29369	1.4014	15.1871	-1.85118	14.5639	0.349652	4.85704		5.4415	1.54094	15
5.6	3.21376	14.1799	6.68249	0.318164	-1.2751	10.381	-1.14091	7.51746	8.38268	-0.647937	14.2694	-0.831153	13.5113	-0.155195	5.8886		5.35296	1.52096	15
5.7	4.23015	13.1466	7.20696	-0.192434	-1.26281	11.455	-0.634196	7.51746	8.38268	1.4014	14.9915	0.190016	13.5113	-1.68134	6.92015		5.67883	1.51025	15
5.8	4.25708	14.9312	7.42012	-2.21794	-1.26281	10.4937	-0.634196	8.6386	7.2692	-0.126972	14.425	-0.834235	13.5113	2.3842	6.92015		5.6783	1.54596	15
5.9	4.25186	15.5344	8.00405	0.828762	-1.26895	11.455	-1.66071	7.51746	7.78145	-0.126972	17.2564	-1.34428	14.5639	-0.659921			5.86661	1.82641	14
6	4.23015	14.6337	7.42012	0.318164	-0.245998	11.455	-0.120937	7.51746	7.2692	-0.640948	19.0064	0.190016	13.5113	1.87757	5.8886		6.15399	1.60686	15
6.1	4.78699	14.8675	7.0513	0.828762	-0.754402	13.4584	0.392323	8.54751	6.2447	0.387269	20.6648	-0.834235	13.5113	-0.659921	7.9517		6.4296	1.74884	15
6.2	4.23015	14.0348	7.81339	-0.194353	-2.28142	14.521	-0.634196	8.54751	7.2692	-2.71176	20.9859	0.190016	13.5113	0.374287	5.8886		6.10296	1.8578	15
6.3	4.73835	14.0348	6.4134	2.90476	-1.77211	11.3333	0.392323	7.51746	9.41778	-1.66958	20.6769	-0.834235	13.5113	1.37095	6.92015		6.33037	1.70179	15
6.4	4.76528	14.1074	7.49557	1.86676	-1.26281	13.4584	-0.634196	7.51746	8.90023	-1.67985	19.4354	-0.834235	13.5113	2.41315	5.8886		6.3299	1.69529	15
6.5	4.76528	13.1466	8.51252	1.85188	-1.26281	14.9703	-0.120937	7.51746	6.2447	-2.71176	20.1773	-0.834235	12.4587	1.38953	6.92015		6.20165	1.74023	15
6.6	4.23015	13.1466	8.59998	1.87107	-2.28142	14.3683	-1.64762	7.51746	8.29369	-2.71176	21.2175	-0.837381	13.5113	2.3842	4.80614		6.16455	1.83537	15
6.7	5.30041	13.1466	7.57258	1.86676	-3.26745	11.5793	-0.120937	7.51746	7.34758	-1.16238	22.754	-1.86478	15.6166	2.91049	6.92015		6.40776	1.85671	15
6.8	5.27348	14.328	6.95449	1.87107	-1.77211	9.40806	-0.634196	8.07803	6.75695	-2.74041	22.3231	-2.35966	14.5639	3.39745	4.85704		6.02035	1.82953	15
6.9	4.27358	13.2839	7.49557	1.89066	-2.28142	14.521	0.40025	8.6386	5.2202	-4.28461	24.5342	-0.837381	13.5113	3.39745	5.8886		6.37679	1.96686	15
7	4.76528	15.5344	8.04777	1.87107	-0.753498	13.603	-0.634196	8.6386	8.29369	-4.83288	25.926	-1.86478	14.5639	1.88587	6.92015		6.79763	2.10571	15
7.1	5.30041	13.2839	7.57258	2.40311	-1.26281	14.521	0.392323	5.51631	5.2202	-1.64179	22.1977	-0.831153	14.5639	3.39745	5.8886		6.43478	1.78794	15
7.2	4.76528	13.4901	7.09818	2.90476	-1.26281	15.5835	-0.120937	6.55707	6.91089	-0.118352	23.3544	-0.837381	15.6166	1.4085	4.85704		6.68046	1.88338	15
7.3	4.23015	13.5673	7.65118	0.820319	-2.25911	15.5835	0.392323	6.55707	5.27737	-0.634102	25.087	-1.35108	14.5639	1.4085			6.49246	2.14281	14
7.4	4.76528	13.1466	8.68925	0.318164	-1.26281	15.5835	-0.116973	5.51631	8.47353	-2.21037	26.4946	-0.834235	14.5639	2.40297	5.95131		6.7654	2.06111	15
7.5	5.34502	14.7915	8.25591	0.820319	-1.26281	13.603	-0.634196	6.55707	7.34758	-1.13795	25.6398	-1.86478	14.5639	3.39745	5.8886		6.75403	1.99578	15
7.6	5.35539	13.1073	8.59998	1.85188	-1.26281	11.3333	0.392323	6.55707	7.34758	-1.64179	24.5342	-1.85118	13.2716	2.41315	6.99362		6.46677	1.84736	15
7.7	5.27869	13.1466	8.00405	0.829721	-1.26281	10.2707	-0.634196	7.07746	7.95056	-3.76046	24.5229	-0.834235	12.5948	1.38953	5.8886		6.0308	1.8925	15
7.8	6.3774	12.6357	7.57258	0.828762	-1.26281	11.455	-0.634196	7.59784	7.4276	-0.634102	22.1977	-0.834235	13.8092	3.43677	4.85704		6.32202	1.72501	15
7.9	5.31151	13.1466	8.68925	-2.19575	-2.25911	11.455	-0.634196	7.6799	7.34758	-1.64515	23.3544	-0.834235	14.5639	2.3842	5.8886		6.15017	1.90861	15
8	6.39288	12.1132	9.72731	-2.19575	-2.28142	12.529	-0.634196	6.55707	8.47353	-1.16584	24.5342	-1.85118	12.5948	4.43555	5.8886		6.34119	1.92843	15
8.1	3.72195	14.328	10.7654	0.326871	-2.28142	11.455	-1.14091	6.55707	7.38759	-0.634102	26.5086	-0.834235	12.5948	1.4085	4.85704		6.33468	2.01958	15
8.2	6.39288	13.2839	8.55625	2.93515	-1.26281	11.5793	0.392323	7.6799	7.4276	-1.65034	28.9565	-1.85118	12.5948	4.4107	5.8886		7.02224	2.03171	15
8.3	5.90764	12.1132	9.72731	1.89066	-1.26281	11.455	0.392323	6.55707	5.2202	-1.6589	26.093	-0.834235	12.5948	4.4604	3.82549		6.43208	1.87707	15
8.4	4.79277	8.74202	8.68925	0.321513	-2.28142	11.455	-0.634196	7.59784	6.38167	-2.17129	28.8239	-0.834235	12.5948	0.891391	5.8886		6.01718	2.06733	15
8.5	4.73835	12.2398	8.68925	-0.196311	-2.25911	12.9116	-0.634196	6.55707	8.47353	-1.66232	31.1676	-0.837381	12.5948	2.4427	3.82549		6.53673	2.23394	15
8.6	5.30041	9.843	8.59998	-2.24058	-1.77211	12.665	0.392323	7.07746	6.83003	-0.634102	29.7485	0.182714	12.734	2.4427			6.51209	2.25347	14
8.7	4.79277	13.354	9.62737	-0.196311	-2.28142	11.5793	0.392323	7.59784	5.27737	-2.18002	29.6105	-1.86478	14.5639	2.93445	5.8886		6.6064	2.18739	15
8.8	5.87414	7.81815	8.59998	1.89066	-1.76096	11.455	0.392323	7.59784	8.47353	-0.640948	31.3063	-2.86813	14.7225	4.51112	4.85704		6.81524	2.17109	15
8.9	4.23015	13.4241	9.06472	2.96618	-2.28142	10.381	-0.120937	6.55707	5.27737	-1.67635	30.741	-1.34117	13.5113	2.41315	5.8886		6.60232	2.17312	15
9	4.73835	10.6211	9.62737	4.06465	-1.77826	10.381	-0.634196	7.59784	7.4276	-1.1465	30.2947	1.19966	10.4672	2.40297	5.8886		6.74347	2.02027	15
9.1	4.23015	8.92095	8.59998	2.49719	-1.2751	9.20811	-0.632864	7.59784	8.47353	-0.634102	31.0922	-1.85118	10.4672	0.374287	5.8886		6.19711	2.10768	15
9.2	4.23015	11.3138	8.68925	0.828762	-2.28142	10.381	-0.634196	7.59784	8.47353	0.397879	28.8052	-1.85118	12.734	1.4085	6.92015		6.46755	2.05043	15
9.3	4.23015	7.89817	7.65201	0.820319	-1.78965	10.381	-1.66071	6.55707	7.4276	0.392574	29.3769	0.181141	12.734	5.48402	6.92015		6.44031	1.99109	15
9.4	4.79277	9.01319	9.72731	1.85188	-3.30004	9.40806	-0.116973	6.55707	7.4276	0.390691	29.9487	-0.831153	11.6587	4.4604	6.92015		6.52722	2.02631	15
9.5	6.39288	10.1515	8.59998	0.826783	-3.31667	14.521	-0.634196	6.55707	7.91055	0.397879	30.9231	-0.837381	13.5113	4.4604	6.92015		7.09228	2.18144	15
9.6	6.39288	10.1515	9.20828	-3.2637	-3.30004	13.3169	0.392323	7.07746	9.62328	0.903088	35.6661	-0.834235	14.7225	4.4604	6.92015		7.42913	2.48873	15
9.7	5.35539	9.10735	8.68925	-1.23	-2.29281	8.23302	-0.634196	7.59784	7.50931	0	32.5724	1.21741	13.5113	4.97221	5.8886		6.6998	2.19011	15
9.8	4.80332	9.4739	6.78382	0.340335	-1.2751	10.381	-0.122296	6.55707	8.47353	0	34.1327	-0.325761	13.5113	4.4107	5.95131		6.87306	2.2648	15
9.9	5.31151	8.74202	6.8996	1.91067	-2.79073	8.32241	1.43742	7.59784	7.4276	0	32.5988	1.21741	13.585	5.42395	5.8886		6.90481	2.12196	15
10	3.21376	9.7443	8.51252	1.91067	-2.28142	11.455	-0.634196	7.59784	8.38268		32.2356	0.190016	13.5113	4.4107			7.5576	2.46107	13
10.1	5.32206	9.7443	8.30245	0.85516	-2.28142	11.455	-0.120937	7.59784	8.47353		32.7467	-0.834235	13.5113	3.94858	5.8886		7.47206	2.32417	14
10.2	5.30041	9.79365	7.81339	1.39313	-2.28142	11.455	-0.634196	7.59784	7.95056		32.1955	-0.834235	13.5113	2.4427	5.95131		7.26106	2.30602	14
10.3	6.39288	9.843	9.11991	1.93111	-2.28142	10.381	-1.14745	7.59784	8.47353		36.0364	-1.85118	12.4587	2.4427	6.99362		7.59933	2.53776	14
10.4	5.31151	8.83058	8.59998	-5.20355	-1.77211	13.603	-0.636915	7.59784	8.38268		36.2584	-0.837381	13.6587	1.90134	4.90901		7.18593	2.70381	14
10.5	5.84664	10.9665	8.72937	-1.13492	-2.28142	12.3958	-0.632864	7.59784	9.51946		37.9531	-0.837381	13.6587	3.43677	5.95131		7.94064	2.70502	14
10.6	6.32724	10.099	9.52947	-5.20355	-2.28142	13.4584	-0.634196	5.57648	10.0424		36.8708	0.190016	14.5639	3.43677	6.92015		7.77825	2.73648	14
10.7	5.81382	8.65522	9.021	1.93111	-2.28142	10.3591	-0.634196	6.62819	7.34758		34.5637	-0.32211	12.5948	2.94503	6.92015		7.39586	2.40057	14
10.8	6.39288	8.65522	8.51252	-4.20095	-2.28142	12.529	-0.634196	6.62819	8.38268		35.6866	2.21661	13.6587	2.4427	5.8886		7.41979	2.58651	14
10.9	5.84664	9.7443	9.62737	-5.20355	-2.29281	13.4584	0.40025	6.62819	9.51946		37.235	0.190016	13.5113	4.4604	6.92015		7.86037	2.71526	14
11	6.32724	10.3492	9.11367	-4.20095	-2.3042	13.4584	-0.634196	6.62819	8.90023		38.6162	-0.834235	15.6166	4.4604	5.8886		7.95608	2.83425	14
11.1	5.30041	8.74202	8.59998	3.03026	-2.3042	14.6769	0.392323	7.6799	9.41778		38.3917	0.186365	14.5639	4.43036	4.85704		8.42606	2.66388	14
11.2	6.36006	9.94373	8.68925	-3.71582	-2.3042	10.4937	0.392323	7.6799	9.51946		36.8684	-0.837381	15.4503	2.41315			7.76561	2.90267	13
11.3	5.30041	9.843	10.9936	1.95198	-3.30004	9.40806	-1.66071	6.62819	9.41778		38.3917	0.182714	15.4503	3.43677	5.8886		7.99517	2.72219	14
11.4	6.32724	10.5632	9.021	1.93111	-2.3042	9.40806	-1.14745	6.62819	8.90023		40.596	-0.834235	20.4421	4.97221	8.03592		8.75281	2.90732	14
11.5	6.36538	11.0799	8.51252	0.864334	-2.3042	13.4584	-0.634196	7.11849	9.41778		41.6683	0.190016	17.5336	3.43677	4.85704		8.68316	2.95224	14
11.6	5.30041	9.01319	7.42012	-2.70815	-3.30004	11.7064	-0.634196	7.6799	9.41778		41.7662	0.69484	18.3803	3.43677	4.85704		8.07362	3.03216	14
11.7	5.33323	8.57012	8.82693	-2.21794	-2.28142	9.40806	-0.116973	7.6799	9.41778		42.8525	0.190016	18.1892	2.92496	4.85704		8.11667	3.0591	14
11.8	6.32724	8.97235	8.78039	-3.23069	-2.28142	14.521	-0.634196	7.6799	10.5091		40.0109	2.21661	18.6289	1.4085	4.85704		8.41183	2.94802	14
11.9	5.81382	9.01319	8.78039	-3.23069	-2.77444	14.521	-0.634196	8.6386	9.41778		39.8922	0.190016	22.5893	2.41315	4.85704		8.53479	3.0528	14
12	5.81382	9.01319	8.87346	-2.72432	-3.26745	10.4937	-0.634196	7.59784	10.4529		42.8525	0.712774	24.8186	5.48402	5.8886		8.95538	3.21753	14
12.1	3.21376	9.64755	10.0379	-4.20095	-2.76328	11.5793	-0.634196	7.6799	10.4529		43.3656	0.190016	21.2505	4.4604	4.85704		8.50974	3.22595	14
12.2	5.30041	9.19976	9.52947	-2.21794	-2.25911	10.381	0.40025	6.55707	11.488		40.2526	1.21741	24.8186	4.43555	5.95131		8.93245	3.03118	14
12.3	5.27869	9.7443	9.62737	-3.19835	-2.28142	15.4197	-0.634196		11.0884		44.9632	0.190016	23.0915	4.4604	4.85704		9.43128	3.61101	13
12.4	5.30041	9.843	8.63928		-2.3042	15.4197	-0.634196		9.41778		43.5216	0.190016	23.3448	3.43677			10.5614	3.9952	11
12.5	6.32724	9.843	8.78039		-2.80212	11.5172	-1.66071		10.5654		45.277	-0.32211	25.8186	2.4427	5.8886		10.1396	3.8852	12
12.6	5.30041	10.7509	9.62839		-3.30004	10.381	-0.636915		11.6113		46.4048	0.190016	24.8186	4.4604	4.85704		10.3722	3.90432	12
12.7	5.84664	11.0799	8.59998		-2.23724	15.5835	-1.14881		11.6113		46.9605	2.21661	23.8186	4.4604	4.85704		10.9707	3.88435	12
12.8	5.30041	12.2398	9.58365		-2.80212	10.4937	-0.634196		11.0884		40.969	0.190016	22.5893	3.44179	3.82549		9.69042	3.48098	12
12.9	5.30041	11.136	9.52947		-2.3042	14.3683	-0.634196		11.6113		43.2984	2.25387	23.8186	5.48402	4.85704		10.7266	3.59925	12
13	5.81382	11.7489	8.69768		-2.76864	15.4197	0.40025		11.6113		48.773	0.190016	24.8186	4.4604	4.85704		11.1685	4.05396	12
13.1	4.78699	11.7489	7.81339		-3.33329	11.455	-0.634196		11.488		45.3954	0.190016	23.3448	5.48402	5.8886		10.3023	3.7875	12
13.2	5.30041	11.7489	8.51252		-3.30004	14.3683	0.40025		10.5146		46.4048	0.190016	23.8186	4.97221	5.8886		10.7349	3.85725	12
13.3	5.30041	11.3072	9.021		-2.23724	16.6461	0.918833		10.5654		46.3613	-0.323682	22.3645	3.47691	3.82549		10.6022	3.85277	12
13.4	5.27348	11.8679	8.51252		-3.33329	16.4711	-0.634196		11.6113		45.2207	1.21741	23.3448	6.50764	4.85704		10.9097	3.78174	12
13.5	4.76528	11.8679	8.59998		-2.7962	13.7506	0.40025		11.7373		46.0977	1.23553	22.3645	4.97221	4.80614		10.6501	3.77969	12
13.6	4.23015	13.0793	7.57258		-3.23552	12.529	-0.118332		11.6113		46.9605	0.190016	22.8186	4.4604
13.7	4.78699	11.9893	8.6794		-3.33329	12.529	0.40025		10.5654		45.8127	0.19747	22.8186	5.54533	4.85704
13.8		11.5179	7.49557		-3.33329	13.7506	-0.116973		11.6113		44.5639	-0.323682	23.8186	5.48402	5.8886
13.9		11.6322	8.42683		-2.76864	14.8363	0.40025		11.6113		45.8127	0.190016	22.8186	4.97221	5.8886
14			7.92347		-2.28142	14.8363	-0.630232		11.6113		45.2207	-0.837381	24.0626	5.54533	4.80614
14.1			8.51252		-2.25911	12.529	0.40025		11.0884		49.0721	1.23553	25.8186	3.47691	4.80614
14.2			8.55625		-2.25911	13.9016	-0.634196		11.6113		49.9571	-0.837381	23.5794	2.4427	5.82716
14.3			8.87346		-2.25911	14.8363	-0.118332		11.6113		45.7622	1.22114	24.8186	4.4604	5.8886
14.4			9.82934		-3.26745	17.7087	-0.636915		11.6113		45.1039	0.19747	23.8186	4.4604	4.85704
14.5			8.73482		-2.28142	18.9729	-0.116973		12.2028		46.6009	-0.837381	23.5794	3.43677	4.85704
14.6			7.42012		-2.79073	14.8363	-0.634196		11.6113		46.3168	1.23553	25.8186	3.43677	4.85704
14.7			8.42683		-3.30004	14.8363	0.40025		11.6113		45.9796	0.199076	23.5794	4.51112	3.78512
14.8			7.42012		-3.31667	17.7087	0.40025		12.7942		46.3168	0.190016	24.8186	3.43677	3.78512
14.9			9.021		-3.30004	18.9729	-0.118332		11.6113		46.2711	0.19747	24.3186	3.43677	3.82549
15			7.42012		-3.30004	16.6461	0.40025		11.6113		48.7103	0.19747	22.8186	3.43677	2.79394
15.1			8.51252		-3.31142	14.8363	0.40025		11.6113		47.8286	0.19747	22.8186	2.41315	4.85704
15.2			8.59998		-2.3042	14.8363	-0.118332		11.6113		48.1127	-0.837381	23.8186	3.47691	3.82549
15.3			8.68925		-2.27072	17.7087	0.40025		11.6113		50.5617	1.19966	23.8186	2.94503	4.80614
15.4			8.51252		-2.3042	15.2564	0.40025		11.6743		49.3571	1.22114	22.8186	4.51112	4.85704
15.5			8.51252		-2.81874	14.9991	0.40025		12.7942			0.19747	21.8186	4.4604	3.82549
15.6			8.63928		-3.30004	17.7087	0.40025		12.6572			-0.837381	21.8186	4.97221	4.85704
15.7			7.34616		-3.30004	18.9729	-0.118332		12.7942			0.19747	24.5695	4.4604	5.8886
15.8			6.34949		-3.30004	13.9016	0.40025		11.7373			2.24481	24.3252	4.4604	3.82549
15.9			7.13215		-3.23552	18.9729	0.40025		13.3227			1.21741	24.3252	5.54533	4.85704
16			7.65118		-3.31667	18.9729	0.40025		13.8512			0.19747	24.3252	4.4604	3.82549
16.1			9.16364		-2.25911	18.9729	-0.118332		12.7942			0.190016	24.3252	4.51112	4.85704
16.2			8.68925		-2.74731	17.0076	0.40025		12.7942			-0.837381	24.3252	3.96865	3.78512
16.3			8.17021			17.8989	-0.118332		12.7942			0.19747	24.3252	3.43677	5.8886
16.4						17.8989	-67.9219		12.7942			-0.323682	24.3252	4.51112	5.8886
16.5						18.0932			12.7942			3.27221	24.3252	3.51789	4.85704
16.6						20.0469						2.24481	24.3252	3.47691	4.85704
16.7						17.8989						0.19747	25.5596	5.48402	5.8886
16.8						19.1789						0.19747	0	5.48402	3.78512
						12.9461						-0.837381	0	5.48402	3.82549
						18.0932						2.24481	0	4.4604	3.82549
						18.2918						-0.319955	0	5.48402	3.82549
						17.8989						3.31166	0	4.97221	2.79394
												0.19747	0	5.54533	3.82549
												0.19747	0	5.48402	3.82549
												0.707442	0	6.50764	2.79394
												0.19747	0	3.94858	3.8667
												0.19747	0	3.43677	2.79394
												1.23553	0	4.4604	1.74308
												1.23553	0	4.51112	3.82549
												0.19747			3.82549
												2.24481			1.76238
												1.21741			1.74308
												2.27359			2.79394
												0.716501			2.79394
												0.19747			2.7641
												0.19747			2.7641
												-0.840592			2.7641
												0.19747			3.82549
												1.23553
												0.19747
	6.39288	15.5344	10.9936	4.06465	0.783101	20.0469	1.43742	8.6386	13.8512	3.48287	50.5617	3.31166	25.8186	6.50764	8.03592

## Sheet: ASER ratio change 120s 100-0 mM
	f655-ctx-ctx100-120-2	f655-ctx-ctx100-120-18	f655-ctx-ctx100-120-26	f655-ctx-ctx100-120-30			mean	sem	n
0	-0.473442	0.0499675	-0.0725741	-3.23642			-0.933118	0.77586	4
0.3	-0.473442	1.0347	-0.0732713	0.773727			0.315429	0.353647	4
0.4	0.520901	-0.934769	-1.06618	-3.26947			-1.18738	0.781655	4
0.5	-0.478148	1.04499	-0.0739826	-0.213106			0.0699378	0.335652	4
0.6	0.520901	0.0504571	0.928883	0.781297			0.570385	0.192739	4
0.7	-0.478148	-0.934769	-1.06618	0.789019			-0.422519	0.423046	4
0.8	-1.4772	1.04499	-0.0739826	0.789019			0.0707069	0.56878	4
0.9	0.520901	1.05548		-0.209245			0.455711	0.366546	3
1	0.520901	1.04499	-0.0739826	0.293826			0.446433	0.234153	4
1.1	-0.478148	-0.953564	-0.0739826	1.76969			0.0660001	0.595663	4
1.2	0.520901	-0.953564	-0.0739826	1.76969			0.315762	0.571481	4
1.3	0.526182	0.0509567		1.76969			0.782278	0.512414	3
1.4	0.520901	-0.953564	0.928883	-0.211433			0.0711968	0.415118	4
1.5	0.526182	0.0514663	-0.0739826	-0.211433			0.0730581	0.160297	4
1.6	1.53531	0.0509567	0.938316	-0.211433			0.578288	0.402829	4
1.7	-0.482949	1.05548		-0.211433			0.120365	0.47408	3
1.8	-0.478148	0.0514663		-0.211433			-0.212705	0.152888	3
1.9	-0.478148	-0.953564	-0.0739826	0.796897			-0.177199	0.371128	4
2	0.53157	0.0514663		-1.20751			-0.208157	0.51854	3
2.1	-0.482949	-0.953564		-0.209245			-0.548586	0.217358	3
2.2	0.526182	0.0509567	-0.0739826	-0.209245			0.0734778	0.15998	4
2.3	0.526182	0.0509567		-1.1955			-0.206119	0.513358	3
2.4	-0.482949	-0.953564		-0.209245			-0.548586	0.217358	3
2.5	-0.482949	0.0509567	-1.07685	0.789019			-0.179955	0.3967	4
2.6	0.526182	-0.953564		0.796897			0.123172	0.54401	3
2.7	-0.482949	-0.953564	-1.07685	0.796897			-0.429116	0.428234	4
2.8	-1.49208	-0.953564	-1.07685	2.30939			-0.303275	0.878473	4
2.9	-0.482949	0.0514663	-1.07685	3.82189			0.578389	1.10545	4
3	-0.482949	-0.953564		5.89794			1.48714	2.20958	3
3.1	0.526182	0.0514663	-0.0739826	8.95374			2.36435	2.20026	4
3.2	2.54444	-2.04009	-0.0739826	10.1796			2.65248	2.67897	4
3.3	2.54444	-3.08666	0.938316	13.2989			3.42375	3.49827	4
3.4	0.520901	-3.08666		16.7668			4.73367	6.10601	3
3.5	1.53531	-4.13323	1.95134	17.2977			4.16278	4.59297	4
3.6	2.49406	-3.11931	4.01812	18.8905			5.57084	4.6976	4
3.7	1.51995	-0.973129	5.04151	21.2397			6.707	4.99886	4
3.8	-2.52668	1.06618		20.1664			6.23531	7.04235	3
3.9	-3.69674	1.05548	7.16161	18.415			5.73384	4.77558	4
4	-5.82225	0.0504571	6.0649	23.7394			6.00813	6.38914	4
4.1	-6.885	1.05548		24.164			6.11149	9.31276	3
4.2	-4.81059	4.06904	8.19558	24.4349			7.97223	6.12171	4
4.3	-4.81059	4.15245	8.19558	33.0357			10.1433	8.10024	4
4.4	-4.7595	3.06452	9.32601	35.6489			10.82	8.76344	4
4.5	-2.63399	3.06452		34.5275			11.6527	11.5551	3
4.6	-0.503161	4.06904	8.19558	34.8844			11.6615	7.94218	4
4.7	-0.503161	4.11032	8.19558	37.1873			12.2475	8.50099	4
4.8	1.61702	3.06452	9.32601	38.5806			13.147	8.64129	4
4.9	2.67978	6.13975		37.8917			15.5704	11.2053	3
5	2.65157	3.06452	10.3708	39.0131			13.775	8.59747	4
5.1	4.80528	4.11032	8.28123	39.2343			14.1078	8.42505	4
5.2	2.65157	6.13975	8.28123	37.1873			13.565	7.9591	4
5.3	3.74253	7.15446	8.28123	38.7609			14.4848	8.14935	4
5.4	3.74253	8.16917	9.32601	39.908			15.2864	8.29491	4
5.5	4.80528	8.16917	8.28123	38.7609			15.0041	7.95987	4
5.6	3.70315	7.15446	8.28123	41.7237			15.2156	8.88953	4
5.7	5.86804	6.20268	8.28123	40.371			15.1807	8.41371	4
5.8	5.86804	7.15446	8.28123	42.8579			16.0404	8.95274	4
5.9	4.80528	8.16917	8.28123	41.7237			15.7449	8.6971	4
6	7.00526	7.15446	8.28123	41.6287			16.0174	8.54185	4
6.1	8.07943	5.12503	7.23646	43.3494			15.9476	9.15505	4
6.2	8.07943	6.20268	8.28123	42.2023			16.1914	8.68291	4
6.3	8.07943	6.13975	8.28123	42.2023			16.1757	8.68896	4
6.4	9.1536	7.22779	8.28123	41.7237			16.5966	8.38496	4
6.5	9.1536	9.27802	8.28123	42.8579			17.3927	8.49129	4
6.6	10.3389	7.22779	8.28123	41.0211			16.7172	8.12699	4
6.7	9.1536	7.22779	8.19558	39.2106			15.9469	7.76452	4
6.8	9.1536	9.37411	8.19558	39.2106			16.4835	7.58002	4
6.9	11.4247	7.22779	8.19558	38.7609			16.4022	7.50669	4
7	10.3389	10.3031	7.16161	37.6138			16.3543	7.12549	4
7.1	11.4247	10.4098	8.19558	38.7609			17.1977	7.21926	4
7.2	11.4247	9.27802	7.16161	38.1873			16.5129	7.27702	4
7.3	11.4247	9.27802	7.16161	37.6138			16.3695	7.13468	4
7.4	13.7456	7.22779	8.19558	37.6138			16.6957	7.119	4
7.5	11.4247	11.5654	8.19558	39.4555			17.6603	7.30663	4
7.6	13.7456	7.22779	8.19558	38.3214			16.8726	7.29235	4
7.7	13.7456	10.4098	7.16161	38.8884			17.5514	7.23822	4
7.8	14.8434	7.22779	7.08829	38.3214			16.8702	7.37633	4
7.9	14.8434	11.5654	7.16161	38.3214			17.9729	6.96297	4
8	13.7456	11.4456	7.16161	39.908			18.0652	7.40763	4
8.1	14.8434	8.33838	6.12764	38.3214			16.9077	7.37366	4
8.2	14.8434	9.37411	6.12764	39.4555			17.4502	7.55233	4
8.3	16.1181	11.5654	6.0649	42.2023			18.9877	8.00646	4
8.4	14.8434	11.4456	6.12764	41.0552			18.3679	7.77215	4
8.5	15.0082	11.4456	6.0649	39.908			18.1067	7.49596	4
8.6	17.4214	9.37411	5.04151	38.3214			17.5396	7.38678	4
8.7	17.228	12.4813	6.12764	39.4555			18.8231	7.24358	4
8.8	17.228	12.6119	6.0649	39.4555			18.8401	7.24333	4
8.9	18.338	12.4813	7.16161	38.3214			19.0756	6.80914	4
9	17.228	9.37411	5.04151	39.4555			17.7748	7.6543	4
9.1	18.338	10.4098	6.12764	40.2553			18.7827	7.59126	4
9.2	17.228	13.6585	5.04151	39.908			18.959	7.43667	4
9.3	18.338	12.6119	5.04151	38.3214			18.5782	7.12209	4
9.4	18.338	13.517	6.12764	39.4555			19.3595	7.15372	4
9.5	18.338	14.5528	6.0649	36.7703			18.9315	6.47623	4
9.6	19.6662	12.7453	5.04151	36.2096			18.4157	6.64084	4
9.7	18.338	13.6585	5.04151	35.6489			18.1717	6.44368	4
9.8	19.6662	12.6119	5.04151	36.7703			18.5225	6.77596	4
9.9	19.6662	14.7051	5.04151	35.6489			18.7654	6.39463	4
10	19.6662	14.8606	5.04151	35.6489			18.8043	6.38652	4
10.1	19.8895	14.5528	5.04151	35.0882			18.643	6.28311	4
10.2	18.5438	12.6119	6.12764	37.8917			18.7938	6.85225	4
10.3	18.5438	11.4456	5.04151	36.7703			17.9503	6.85258	4
10.4	18.5438	10.4098	5.04151	36.7703			17.6914	6.93886	4
10.5	18.5438	15.7516	4.01812	34.919			18.3081	6.36865	4
10.6	18.5438	15.7516	5.09366	36.2096			18.8997	6.45676	4
10.7	18.5438	14.7051	4.01812	35.6489			18.229	6.56963	4
10.8	19.8895	15.7516	4.01812	35.6489			18.827	6.5375	4
10.9	18.5438	14.7051	4.01812	35.2537			18.1302	6.48245	4
11	19.6662	14.8606	2.96437	34.1447			17.909	6.45059	4
11.1	18.5438	15.9182	4.01812	33.0357			17.879	5.95915	4
11.2	19.6662	11.5654	2.99473	30.0419			16.067	5.76918	4
11.3	19.6662	15.7516	4.01812	30.0419			17.3695	5.37542	4
11.4	18.5438	14.7051	5.04151	31.1633			17.3634	5.40622	4
11.5	21.0246	14.7051	5.04151	32.2847			18.264	5.7133	4
11.6	18.5438	15.7516	4.01812	30.6026			17.229	5.45659	4
11.7	18.5438	14.7051	4.01812	31.5767			17.2109	5.68976	4
11.8	18.5438	15.7516	4.01812	31.5767			17.4726	5.65728	4
11.9	19.6662	11.4456	4.01812	30.4799			16.4024	5.67721	4
12	19.6662	11.5654	4.01812	24.164			14.8534	4.45407	4
12.1	18.5438	14.8606	2.99473	25.9753			15.5936	4.79368	4
12.2	19.8895	12.6119	2.99473	28.5999			16.024	5.43521	4
12.3	19.6662	14.7051	5.04151	21.3095			15.1806	3.6596	4
12.4	18.5438	14.7051	4.01812	24.164			15.3578	4.24965	4
12.5	17.4214	11.5654	4.01812	24.1301			14.2837	4.27754	4
12.6	17.4214	14.8606	1.95134	21.0707			13.826	4.15823	4
12.7	18.5438	14.7051	2.99473	19.9493			14.0482	3.84755	4
12.8	18.5438	14.7051	4.01812	22.8022			15.0173	4.02203	4
12.9	19.6662	14.8606	4.01812	22.8022			15.3368	4.11112	4
13	18.5438	14.8606	4.01812	22.2538			14.9191	3.93459	4
13.1	18.5438	14.7051	4.01812	22.8022			15.0173	4.02203	4
13.2	17.4214	14.7051	4.01812	22.8022			14.7367	3.94915	4
13.3	17.4214	14.8606	2.99473	22.8022			14.5197	4.18292	4
13.4	17.4214	15.9182	4.01812	21.7054			14.7658	3.78651	4
13.5	18.5438	11.5654	4.01812	21.7054			13.9582	3.93254	4
13.6	18.5438	14.7051	4.01812	21.157			14.606	3.76979	4
13.7	18.5438	14.8606	2.99473	17.1304			13.3824	3.54468	4
13.8	18.5438	11.5654	4.01812	19.5118			13.4098	3.59628	4
13.9	16.299	14.8606	4.01812	18.8279			13.5014	3.2657	4
14	18.5438	13.6585	4.01812	23.3862			14.9017	4.13572	4
14.1	18.5438	14.8606	4.01812	22.8022			15.0562	4.02122	4
14.2	16.299	14.7051	4.01812	19.3882			13.6026	3.33943	4
14.3	15.1766	14.8606	4.01812	22.5549			14.1526	3.81725	4
14.4	17.4214	15.7516	4.01812	17.5102			13.6753	3.24438	4
14.5	17.4214	15.9182	4.01812	16.2214			13.3948	3.14236	4
14.6	15.1766	15.9182	4.01812	18.0647			13.2944	3.15214	4
14.7	16.299	14.7051	4.01812	22.3129			14.3338	3.80876	4
14.8	14.0542	14.8606	5.09366	16.2214			12.5575	2.5278	4
14.9	15.1766	13.6585	4.01812	19.0932			12.9866	3.20119	4
15	15.1766	13.6585	5.09366	20.3851			13.5785	3.17389	4
15.1	15.1766	11.5654	4.01812	20.1664			12.7316	3.39779	4
15.2	16.299	13.6585	4.01812	22.0125			13.997	3.75544	4
15.3	16.299	15.9182	2.99473	21.47			14.1705	3.93453	4
15.4	16.299	11.5654	2.99473	20.1664			12.7564	3.69873	4
15.5	15.1766	12.6119	2.99473	21.47			13.0633	3.83753	4
15.6	14.0542	13.6585	2.99473	21.47			13.0444	3.80114	4
15.7	14.0542	13.6585	2.99473	23.138			13.4614	4.11883	4
15.8	14.0542	12.6119	4.01812	20.9039			12.897	3.46849	4
15.9	14.0542	13.6585	4.01812	22.0761			13.4517	3.69435	4
16	15.1766	11.5654	4.05969	18.0199			12.2054	3.01937	4
16.1	14.0542	10.5188	5.09366	16.9466			11.6533	2.55114	4
16.2	14.0542	12.7453	4.01812	16.8567			11.9186	2.76958	4
16.3	14.0542	11.5654	5.09366	15.7049			11.6045	2.33108	4
16.4	14.0542	14.7051	4.01812	14.643			11.8551	2.61645	4
16.5	14.0542	14.7051	4.01812	15.7049			12.1206	2.72207	4
16.6	12.9318	13.6585	4.05969	13.8757			11.1314	2.36587	4
16.7	12.9318	11.5654	4.01812	14.7788			10.8235	2.36208	4
16.8	15.1766	11.5654	2.99473	17.8286			11.8913	3.23137	4
	14.0542
	14.0542
	14.0542
	14.0542
	14.0542
	14.0542	15.9182	10.3708	43.3494			20.9232	7.56373	4
	11.8095	11.1	5	6.1			8.50236	1.72536	4
	11.6784
	11.8095
	11.8095
	14.0542
	11.8095
	14.0542
	12.9318
	12.9318
	11.6784
	11.6784
	14.0542
	14.0542
	11.6784
	12.9318
	12.9318
	12.9318
	14.0542
	12.9318
	11.6784
	11.6784
	12.7883
	10.5684
	12.9318
	21.0246	15.9182	10.3708	43.3494

## Sheet: ASER ratio change 5min 100-0 mM
	f655-ctx-ctx100-300-1	f655-ctx-ctx100-300-8	f655-ctx-ctx100-300-12	f6512-ctx-ctx100-300-5	f655-ctx-ctx100-300-16			mean	sem	n
0	-2.28668	-0.616452	0.437473	0.0838273	2.40351			0.00433538	0.761054	5
0.3	1.07426	1.38367	1.45063	-0.890093	1.42651			0.888996	0.449919	5
0.4	-0.869015	-0.621338	0.950627	-1.92344	1.44051			-0.204531	0.616864	5
0.5	-0.375034	-0.621338	0.450627	0.0674465	1.94861			0.294063	0.452717	5
0.6	1.11781	0.342561	-0.549373	0.0821805	0.44952			0.288539	0.270296	5
0.7	-2.40209	0.346962	0.450627	-1.96536	-0.0389768			-0.721766	0.606337	5
0.8	1.11403	1.32532	0.963009	-0.890093	-0.543651			0.393723	0.460307	5
0.9	0.117419	-0.631395	0.455189	1.07546	-0.535886			0.0961564	0.317584	5
1	2.61065	0.3607	-0.0470921	0.579238	0.956545			0.892008	0.459343	5
1.1	0.117419	2.48094	-1.54937	-2.98869	0.458313			-0.296279	0.929322	5
1.2	0.116284	0.3607	0.957958	0.0826045	-0.561924			0.191124	0.245076	5
1.3	-1.42304	1.42563	-0.547092	-0.910247	0.458313			-0.199287	0.509745	5
1.4	0.114337	2.48094	0.455189	0.0813066	-1.0622			0.413913	0.576783	5
1.5	0.62132	1.36076	-1.54937	0.0821805	1.49935			0.402848	0.551436	5
1.6	-0.40086	-3.67107	-1.05214	-0.931218	-2.06131			-1.62332	0.578133	5
1.7	-0.902629	-2.68915	-0.554912	1.07546	-1.55014			-0.924276	0.618155	5
1.8	1.62912	-2.15915	-1.05214	1.07546	-2.0356			-0.508463	0.788371	5
1.9	-0.904762	0.380362	-0.554912	0.588231	2.00536			0.302855	0.508923	5
2	-3.44464	-2.17508	0.455189	2.12797	-1.56599			-0.92051	0.988625	5
2.1	0.615111	0.380362	0.46267	2.12797	-1.56599			0.404025	0.587431	5
2.2	-1.39428	-1.17021	-0.0498618	-0.931218	-0.549263			-0.818967	0.237826	5
2.3	-3.48011	-6.43959	0.455189	1.06611	0.479918			-1.5837	1.45968	5
2.4	-0.902629	-4.05565	-0.0475344	2.06831	-1.58216			-0.903933	0.999023	5
2.5	-1.92293	-4.50183	-0.554912	-0.920627	0.462842			-1.48749	0.84471	5
2.6	-1.39428	-3.56647	-0.549373	2.06831	-0.543651			-0.797094	0.904494	5
2.7	-1.39428	-0.626318	0.459844	2.14868	-0.543651			0.00885418	0.610727	5
2.8	-0.386482	1.33947	0.970048	0.0826045	-0.0404043			0.393048	0.325621	5
2.9	-0.390454	-1.5952	0.455189	3.18259	-1.55014			0.0203974	0.878467	5
3	-0.390454	-3.6355	1.99046	3.0906	-1.55295			-0.0995697	1.20924	5
3.1	-0.890383	-3.6355	4.05469	5.19797	-1.56599			0.632155	1.70181	5
3.2	1.12522	-1.15121	4.58831	6.30164	-4.08453			1.35588	1.8821	5
3.3	-0.386482	-2.63762	6.71944	9.29129	1.51483			2.90029	2.22286	5
3.4	2.14643	-1.65518	7.76111	9.58162	-2.104			3.14599	2.39091	5
3.5	3.17276	-3.67107	7.24028	11.5722	-2.60933			3.14098	2.89276	5
3.6	5.77669	-3.1671	6.6848	14.7064	-2.11758			4.37664	3.264	5
3.7	6.3263	-2.66312	5.61923	15.7511	-0.560836			4.89454	3.21962	5
3.8	7.91513	-2.58811	7.21101	15.0176	-2.11758			5.0876	3.33121	5
3.9	9.04835	-2.58811	7.77281	16.3446	-5.74999			4.96554	4.03679	5
4	10.1465	-2.58811	6.71944	17.1516	-3.71295			5.54329	3.93143	5
4.1	11.2669	-3.07729	8.8546	17.5229	-7.90781			5.33185	4.70243	5
4.2	10.1521	-3.56647	8.89545	16.4326	-5.31685			5.31935	4.19365	5
4.3	12.3282	-3.07729	9.94808	17.7146	-4.21255			6.54021	4.34799	5
4.4	14.4507	-2.58811	9.96026	15.9653	-4.71216			6.61521	4.31868	5
4.5	12.9967	-3.06053	11.0007	16.2567	-4.23731			6.59126	4.26795	5
4.6	13.533	-2.58811	9.37543	16.0846	-4.81222			6.31854	4.24259	5
4.7	15.6784	-3.53295	8.3228	16.2567	-4.81222			6.38254	4.53495	5
4.8	16.8477	-3.07729	8.89545	16.4326	-3.75239			7.0692	4.50935	5
4.9	14.6057	-4.54483	8.89545	16.796	-4.81222			6.18801	4.62015	5
5	16.3055	-2.61262	9.42176	16.4326	-0.566804			7.79608	4.0492	5
5.1	17.4748	-5.034	8.80278	18.6131	-3.15541			7.34025	4.97597	5
5.2	18.0169	-4.54483	9.94808	20.5708	-2.6365			8.27089	5.15897	5
5.3	17.9203	-3.60064	9.94808	17.5229	-2.62291			7.83354	4.69135	5
5.4	18.1216	-5.52318	9.47469	19.4922	-3.6365			7.58577	5.26365	5
5.5	19.3106	-5.57669	8.89545	19.1583	-1.59041			8.03943	5.14554	5
5.6	18.0169	-4.04438	9.42176	15.51	-1.59867			7.46114	4.44134	5
5.7	19.2059	-4.50183	8.80278	16.4326	-2.11758			7.56437	4.76989	5
5.8	18.2144	-3.99631	8.89545	16.2567	0.476995			7.96944	4.32326	5
5.9	17.4748	-1.67094	9.94808	13.3055	-1.58216			7.49504	3.91014	5
6	18.3153	-2.56407	9.94808	15.0176	-1.56599			7.83018	4.25682	5
6.1	19.5245	-5.51117	9.94808	12.0715	-1.58216			6.89016	4.5902	5
6.2	18.2144	-3.56647	10.4744	14.4078	0.48191			8.00239	4.13413	5
6.3	18.4162	-4.45966	8.89545	14.252	-1.53004			7.1148	4.4189	5
6.4	17.3079	-5.08105	9.42176	14.0997	1.48419			7.44649	4.11036	5
6.5	17.7672	-4.63339	9.42176	14.0997	-1.55014			7.02102	4.36258	5
6.6	18.2144	-4.63339	8.89545	12.4775	-0.533576			6.88408	4.19155	5
6.7	20.5137	-4.63339	10.5385	13.0211	-2.53108			7.38179	4.77936	5
6.8	19.3129	-4.63339	9.42176	9.89093	-1.03181			6.59208	4.27108	5
6.9	17.1182	-5.11789	8.89545	8.70708	0.467464			6.01406	3.83107	5
7	18.2144	-5.63127	9.94808	10.8641	-1.53737			6.37159	4.35802	5
7.1	19.4176	-5.15011	9.52201	11.8165	1.46934			7.41507	4.24916	5
7.2	19.5245	-3.6355	10.0539	8.61551	-1.03412			6.70487	4.15948	5
7.3	17.7672	-5.57669	10.0066	11.8165	0.467464			6.89622	4.17711	5
7.4	19.3106	-4.17504	11.1178	13.0211	-0.543651			7.74616	4.38044	5
7.5	19.9717	-1.60975	8.89545	11.4411	3.55369			8.45043	3.65423	5
7.6	19.3369	-3.06053	8.94277	12.2032	-0.0252122			7.47942	4.07717	5
7.7	19.5245	-0.636573	8.89545	11.8165	-0.543651			7.81126	3.84441	5
7.8	17.6663	-2.09893	10.5858	9.68252	2.50092			7.66733	3.42513	5
7.9	17.7672	-3.60064	9.42176	8.80065	0.47785			6.57337	3.73525	5
8	18.2144	-2.61262	10.0539	8.80065	2.52652			7.39657	3.53525	5
8.1	18.9704	-4.09466	8.94277	8.43811	-0.543651			6.34259	4.04333	5
8.2	18.2144	0.346962	8.89545	7.58278	1.48419			7.30475	3.1931	5
8.3	18.9704	1.84564	8.94277	9.58162	2.52652			8.37339	3.08932	5
8.4	17.1182	-2.56407	9.47469	8.61551	1.50502			6.82987	3.41052	5
8.5	18.2144	-3.53295	8.89545	6.55005	1.49935			6.32526	3.66389	5
8.6	17.7733	-1.09439	9.52201	9.89093	2.00536			7.61944	3.31156	5
8.7	18.2144	-4.63339	8.94837	9.64333	1.48419			6.73138	3.88552	5
8.8	17.1182	-1.6246	8.99009	9.58162	1.99255			7.21157	3.25759	5
8.9	17.1182	-2.61262	9.52201	10.5275	-0.543651			6.80229	3.67625	5
9	17.3079	-3.11913	8.99009	7.39339	0.465153			6.20748	3.55196	5
9.1	18.4162	-2.61262	8.99009	6.41439	-1.53462			5.93469	3.83537	5
9.2	17.6663	-2.58811	8.41645	7.39339	0.991435			6.37589	3.47864	5
9.3	18.4162	-3.09438	8.45818	4.3029	2.52652			6.12189	3.59015	5
9.4	17.7672	-1.6246	8.99009	1.16873	-0.536224			5.15304	3.66073	5
9.5	18.9704	-3.70735	8.99009	5.88158	1.48419			6.32378	3.81632	5
9.6	17.1182	-3.58356	8.99009	6.28433	1.48419			6.05865	3.49897	5
9.7	18.8634	-4.54483	8.41645	4.34748	1.48419			5.71334	3.90648	5
9.8	19.5245	-4.72556	8.99009	3.28047	-1.54238			5.10544	4.2847	5
9.9	17.3079	-3.08471	8.99009	-2.12664	-0.543651			4.1086	3.93901	5
10	18.4162	-4.58867	8.45818	4.3029	-0.543651			5.209	3.96797	5
10.1	16.5701	-3.58356	8.99009	6.28433	0.462842			5.74476	3.48517	5
10.2	16.1996	-4.54483	7.39435	6.94226	0.975827			5.39343	3.47462	5
10.3	17.8621	-4.58867	7.92626	7.39339	0.467464			5.8121	3.80074	5
10.4	18.2144	-2.1295	7.35822	6.2213	-2.54386			5.42411	3.79811	5
10.5	17.7611	-0.65835	8.45818	5.41449	-1.55014			5.88506	3.50701	5
10.6	16.8507	-7.05873	8.99009	3.24716	-1.55295			4.09525	4.14544	5
10.7	17.3079	-7.55274	7.92626	4.25925	-3.52754			3.68262	4.37155	5
10.8	15.7299	-5.57669	7.92626	5.19797	-1.03181			4.44913	3.6774	5
10.9	16.1996	-5.63127	9.08677	4.13361	-2.53108			4.25152	3.93588	5
11	18.6226	-4.67901	7.39435	5.19797	-1.0497			5.09724	4.00987	5
11.1	15.0912	-6.59694	7.92626	3.21487	-0.543651			3.81836	3.68661	5
11.2	16.1996	-5.63127	7.92626	4.25925	-2.55664			4.03943	3.87334	5
11.3	16.1996	-7.55274	8.99009	3.0906	-1.0469			3.93612	4.08334	5
11.4	15.6535	-7.09095	7.92626	2.12797	-1.56599			3.41015	3.91773	5
11.5	18.4162	-7.55274	7.96888	2.14868	-2.06131			3.78395	4.45521	5
11.6	13.8297	-7.55274	8.50652	2.08736	-2.58272			2.85762	3.81354	5
11.7	16.8507	-7.55274	7.92626	2.12797	-2.55664			3.35911	4.23357	5
11.8	15.0912	-6.09799	8.45818	1.10464	-2.55664			3.19988	3.82774	5
11.9	15.0146	-4.72556	7.96888	1.10464	-2.06131			3.46025	3.58382	5
12	15.6454	-6.13021	7.92626	1.09471	-1.55014			3.3972	3.81497	5
12.1	14.9258	-5.68695	8.45818	1.10464	-3.05988			3.14836	3.79266	5
12.2	14.5371	-2.71571	6.86243	1.62666	-3.56313			3.34946	3.35441	5
12.3	13.2816	-5.70111	8.99009	2.12797	-2.58272			3.22316	3.52831	5
12.4	13.8297	-0.636573	6.86243	3.1513	-3.09108			4.02315	2.97754	5
12.5	14.4604	-2.19312	8.99009	2.10768	-1.58216			4.35659	3.21545	5
12.6	12.8746	-6.56472	7.92626	2.10768	-2.58272			2.75222	3.49939	5
12.7	13.9063	-5.57669	6.86243	-0.942025	-2.58272			2.33346	3.54901	5
12.8	13.9063	-6.03912	8.50652	1.11477	-2.104			3.07689	3.60936	5
12.9	13.9829	-5.57669	7.92626	1.08022	-5.6329			2.35596	3.8379	5
13	12.7335	-7.02231	6.86243	1.10464	-6.85909			1.36383	3.85691	5
13.1	13.4365	-7.55274	8.45818	2.16982	-7.90781			1.7208	4.25183	5
13.2	11.6373	-4.16021	8.50652	0.0803961	-7.30673			1.75145	3.62734	5
13.3	13.3582	-7.55274	7.92626	1.11477	-6.64962			1.63937	4.06407	5
13.4	11.6373	-1.68703	9.04415	0.592517	-6.58261			2.60087	3.39064	5
13.5	11.6373	-1.67094	7.92626	-0.953056	-3.56313			2.67529	2.99051	5
13.6	11.6373	-3.70735	8.99009	-3.0873	-6.0187			1.56281	3.63	5
13.7	11.7662	-3.70735	6.86243	0.0808561	-3.56313			2.28781	3.04806	5
13.8	11.7078	-4.72556	8.50652	-3.12158	-6.04653			1.26414	3.67478	5
13.9	12.7335	-4.13753	7.92626	-2.04306	-7.36643			1.42254	3.81055	5
14	13.8297	-3.60064	8.45818	-3.0873	-7.55125			1.60973	4.05809	5
14.1	13.3643	-3.60064	7.92626	-3.05375	-6.47			1.63323	3.82258	5
14.2	13.2816	-4.05565	5.7986	-5.25559	-4.52401			1.04898	3.66782	5
14.3	13.8297	-5.47071		-4.18859	-4.99988			-0.207379	4.6865	4
14.4		-3.60064		-13.8429	-7.43919			-8.29423	2.98742	3
14.5		-4.03415		-5.25559	-6.0187			-5.10282	0.577962	3
14.6		-5.52318		-6.05869	-6.51694			-6.03293	0.287161	3
14.7		-5.63127		-10.4775	-7.51415			-7.87431	1.41053	3
14.8		-5.63127		-7.2326	-7.5134			-6.79242	0.586208	3
14.9		-7.05873		-6.12262	-7.96961			-7.05032	0.533198	3
15		-7.55274		-4.98308	-3.56313			-5.36632	1.16753	3
15.1		-6.62915		-6.12262	-4.56963			-5.7738	0.619589	3
15.2		-7.05873		-5.08871	-5.57612			-5.90785	0.592391	3
15.3		-5.63127		-5.19879	-6.58261			-5.80422	0.408728	3
15.4		-6.13021		-5.08871				-5.60946	0.520753	2
15.5		-6.62915		-2.98869				-4.80892	1.82023	2
15.6		-5.13233		-4.09846				-4.61539	0.516935	2
15.7		-5.63127		-4.49333				-5.0623	0.568972	2
15.8		-4.63339		-4.05479				-4.34409	0.289297	2
15.9		-5.60398		-5.08871				-5.34634	0.257638	2
16		-5.63127		-6.18789				-5.90958	0.278308	2
16.1		0.3607		-7.31028				-3.47479	3.83549	2
16.2		1.36864		-5.25559				-1.94348	3.31212	2
16.3		0.86467		-4.52369				-1.82951	2.69418	2
16.4		0.365465		-7.2326				-3.43357	3.79903	2
16.5								#DIV/0!	#DIV/0!	0
16.6								#DIV/0!	#DIV/0!	0
16.7								#DIV/0!	#DIV/0!	0
16.8								#DIV/0!	#DIV/0!	0
	20.5137	2.48094	11.1178	20.5708	3.55369

## Sheet: ASER ratio change 10min 100-0mM
	f655-ctx-ctx100-600-5	f655-ctx-ctx100-600-12	f655-ctx-ctx100-600-3	f655-ctx-ctx100-600-4	f655-ctx-ctx100-600-17	f655-ctx100-ctx-60-1	f655-ctx100-ctx-60-2	f655-ctx100-ctx-60-3	f655-ctx100-ctx-60-5	f655-ctx100-ctx-60-6	f655-ctx100-ctx-60-7	f655-ctx100-ctx-60-13	f655-ctx100-ctx-120-3	f655-ctx100-ctx-120-10	f655-ctx100-ctx-120-11	f655-ctx100-ctx-120-12	f655-ctx100-ctx-120-13	f655-ctx100-ctx-120-14	f655-ctx100-ctx-120-15	f655-ctx100-ctx-120-19	f655-ctx100-ctx-120-23	f655-ctx100-ctx-120-24	f655-ctx100-ctx-120-26	f655-ctx100-ctx-300-18	f655-ctx100-ctx-300-19	f655-ctx100-ctx-60-10	f655-ctx100-ctx-300-15	f655-ctx100-ctx-300-21	f655-ctx100-ctx-300-22			mean	sem	n
																	1
0	-0.0692753	0.98155	0.440377	1.09239	-1.45811	2.1617	-2.28651	2.00409	0.0360177	1.54787	0.791557	0.200719	-0.753656	-0.490761	-3.1632	-1.56634	0	-1.23047	2.96736	3.23947	1.30537	-2.50834	-0.361611	-0.76784	2.87957	2.54443	2.92243	2.37886	1.72774			0.502255	0.330874	29
0.3	-0.0692753	0.991288	0.453598	1.09239	-0.479558	1.17475	0.646906	-0.000461242	1.03395		1.77245		1.2319		0.740337			-0.243344		4.24049				0.217906	-0.105689	-1.41098	1.9232	1.43142	-1.24299			0.669915	0.276723	20
0.4	0.930017	-0.00044717	0.451351	0.10455	0.016948	1.67886	-0.385619	1.01196	0.0360177				0.245166		-4.18368	-1.58832	0.393276		1.98809	1.34367	0.31449		0.629827	-0.783659	0.888494	-0.415695	-0.0752657	0.454859	-2.24089			0.0353917	0.275295	23
0.5	0.930017	-0.00044717	0.453598	0.105687	-0.479558	1.68457	0.117954	-0.5016	-0.961918	0.558702			-0.256201	-0.495683	-1.25318			-1.24135	2.01482	0.364302	-0.676394	-2.50834	0.636305	0.221104	1.36817	-1.41098	-1.0745	1.45149	-2.24089			-0.127773	0.23169	25
0.6	0.930017	-0.00044717	-0.0449669	0.105687	-0.479558	0.681282	-0.874382	-0.000461242	0.0360177	0.558702	-0.203495		-0.753656	-0.511058	1.7691			0.764201	1.016	-0.128423	-0.676394	-2.54411	-0.365061	-0.291863	0.880035	-0.415695	0.91484	-0.519232	-2.76428			-0.1122	0.195328	26
0.7	-0.0699825	-0.00044717	0.453598	0.105687	0.518618	0.682075	0.615259	-1.00274	-0.950971		0.777537	1.19642	0.245166	0.511613	1.78697		0.690039	1.79122		1.36997	-0.178476	-3.57784	-0.365061	0.217906	-1.20865	0.585825	-0.0745052	-1.52527	0.757183			0.12889	0.220656	26
0.8	-0.0692753	-0.00044717	-0.0449669	-0.892011	-0.978462	1.17475	-0.370956	-0.000461242	-0.46295	1.06636	-0.713053		-0.256201		1.78307		0.80498	0.763682	-1.01492	-1.14097	0.319442	-2.50834	1.13699	0.217906	1.8798	-1.41098	0.928621	-0.518374	-2.27381			-0.0992525	0.219262	26
0.9	-0.0699825	-0.992183	0.453598	-0.892011	0.523887	1.18047	-0.378141	-0.992793	-0.967501	0.558702	-1.23015		-0.761481	-0.500705	1.7691	0.437416	0.895546	0.255658	2.96736	-1.6435	-0.180958	-1.48518	-0.365061	-0.279082	1.84784	0.585825	-1.08536	-0.517499	1.75122			0.0316079	0.214445	28
1		-1.00212	-0.548989	0.106847	0.513454	0.686994	0.617787	1.00182	-0.967501	0.574975	-1.217	0.195792	0.241253	-0.500705	1.78697	0.437416	0.985538	-0.243344	-2.00702	-0.634495	0.319442	-1.48518	0.636305	-0.793032	1.86594	-0.419466	-3.07296	1.43142	1.75122			0.00933422	0.221032	28
1.1	-0.0699825	1.01136	0.453598	0.610723	-0.479558	-0.309791	-0.345418	0.991871	0.0360177	0.566838	-0.209109		-0.256201	0.496545	0.770004	-0.564462	1.08267	-0.243344	0.0107846	-1.6435	0.319442	-2.47329	-0.365061	0.714894	3.34434	0.573479	-0.0752657	-0.0814518	-1.24922			0.093461	0.193354	28
1.2	-0.0699825	1.01136	-0.551773	-0.900905	0.0197668	-3.43755	-1.31277	0.991871	-0.468533	0.574975	0.791557	1.19393	0.241253		0.770004	0.938355	1.17266	-1.24135	1.01969	-1.62682	0.827427	0.568968	-0.365061	0.217906	-1.11397	-1.43881	-1.0745	-1.54419	0.757183			-0.144619	0.216487	28
1.3		1.01136	1.47092	1.1146	-0.489246	1.69542	1.14447	0.495705	-0.973084	-0.424074	0.792947	-1.82055	0.241253	1.48385	0.770004	0.437416	1.30126	-0.243344	0.0171712	-0.129991	0.319442	1.55943	-0.365061	0.217906	0.390726	-0.439719	-2.09468	2.40798	1.2542			0.398083	0.197084	28
1.4	-0.0699825	-0.00044717	-0.0476957	-0.397029	0.523887	2.19883	0.634442	1.00182	0.03491	-0.420814	-2.2483	-0.814892	-0.757569	0.496545	-0.229088	0.437416	1.39146	-0.243344	0.0234316	-1.62682	0.319442	1.55943	-0.365061	1.22344	-1.11409	0.579591	-1.06385	-2.57089	0.757183			-0.0271739	0.199502	29
1.5	-0.070704	-0.00044717	0.458183	1.1146	-0.486936	-2.85993	0.631181	-1.98513	0.538907	0.591576	-1.217	-1.84611	-0.259028		-0.735966	0.437416	1.48417	-0.742346	0.0234316	-0.129991	-0.681358	1.55943	-1.35305	0.714894	-1.10258	-0.415695	-3.10399	-1.52995	0.757183			-0.364616	0.226447	28
1.6		-0.00044717	-0.548989	0.106847	-1.48733	0.189395	-0.379991	-0.000461242	0.0360177	-0.417554	-1.72752	-0.312063	0.241253	-0.495683	-2.24973	0.437416	1.57449	-0.243344	-2.00702	1.39735	-0.180958	1.55943	0.642914	1.21188	-2.15771	1.59112	-0.0752657	2.40798	0.757183			-0.00467095	0.224046	28
1.7	-1.08081	-0.00044717	-0.554557	0.106847	-0.489246	-2.9218	0.627919	-2.00502	0.0360177	-0.417554	0.784478	-0.814892	-0.260114	-0.485935	0.762367	-0.0568911	1.66473	0.260169	-2.00702	-0.129991	-0.681358	2.54235	0.636305	1.72463	-0.616319	0.585825	-3.13566	-0.518374	0.743485			-0.196581	0.234017	29
1.8		-1.00212	0.453598	0.106847	0.523887	-3.40441	0.627919	-1.00274	0.534431	-0.920338	0.788017	1.18899	0.241253	0.496545	-0.229088	0.437416	1.75484	0.763682	-2.00702	-0.641237	-0.178432	1.55943	0.137347	1.21188	-2.16364	0.585825	-1.56879	-0.513691	-3.27138			-0.196107	0.251002	28
1.9		-0.00044717	-0.548989	1.12604	1.02782	1.70124	-0.381842	1.00182	1.52423	-1.42312	-0.209109	-1.82055	0.241253		-1.24055	-0.552861	1.84496	0.255658	-0.998117	0.371042	0.324494	2.53461	-0.365061	1.21188	-3.68656	0.585825	-3.13566	-0.519232	0.757183			-0.0138534	0.276366	27
2	-1.08081	-1.00212	-0.548989	-4.65124	2.49948	0.189395	-0.381842	-0.5016	2.03189	-2.44974	1.77245	0.195792	-0.753656	-0.511058	-3.32599	-0.552861	1.93489	0.75466	-2.00702	-0.627888	-0.681358	1.55351	-0.365061	0.217906	-2.14136	0.58771	-4.11331	-0.519232	-2.76428			-0.594542	0.328452	29
2.1	-1.08081	-1.00212	-0.548989	0.106847	1.49164	1.19783	0.615259	-1.00274	1.02518	-1.94713	2.27983	1.68681	1.24399	0.506489	-1.24055	1.43929	2.04082	-0.243344	2.00133	0.371042	-0.178432	1.55351	-0.365061	-2.85083	-3.69178	0.579591	-1.0745	-1.52527	-2.25719			-0.0299744	0.288141	29
2.2		-0.00044717	-0.548989	1.12604	0.0245151	0.190204	-0.374513	-2.00502	2.03189	-3.46915	-1.217	2.17238	1.24399	0.516842	-2.27264	0.439079	2.13089	-0.742346		-0.128423	-0.681358	1.56546	-0.365061	-2.33856	-2.66559	0.573818	-4.07219	-1.52527	0.757183			-0.356825	0.321161	27
2.3	-1.08081	-2.00379	0.458183	-2.74675	1.50647	1.19783	-0.372734	-1.00274	1.53292	-1.43403	0.791557	1.1939	-0.256201		-5.38592	0.439079	2.221	-1.24135	-2.00702	1.38352	-1.18176	0.568968	0.636305	-1.77005	-0.108424	0.598677	-2.07373	-2.02829	0.757183			-0.407428	0.316845	28
2.4	0.939397	-0.00044717	-1.05028	0.108031	2.47489	0.19103	-0.370956	-1.00274	1.03395	-1.94899	1.78939	1.18655	0.241253	0.511613	-3.36058	0.437416	2.31124	-1.25245	1.01238	0.374514	-0.681358	-0.419916	0.636305	0.217906	-3.14109	-1.43881	-0.569178	-0.519232	-0.246019			-0.0874549	0.253356	29
2.5		-0.00044717	-0.548989	0.108031	1.4771	0.198733	0.612188	-1.00274	0.534985	-2.44974	-0.209109	-1.31772	-0.753656	2.52088	-4.97334	2.44117	2.40123	-0.243344	2.00133	-0.129991	0.829953	0.57277	-0.365061	0.714894	-3.67016	0.579591	-1.06385	-1.52527	-0.236853			-0.124907	0.321188	28
2.6	-0.070704	-0.00044717	-1.05307	1.12604	2.47489	-0.824395	-0.370956	-1.00274	1.03395	-0.410901	-0.708053	0.185637	0.241253	0.496545	-3.36058	0.437416	2.49163	0.763682	2.00133	-0.634495	0.324494	-0.406431	0.636305	0.217906	-2.09812	1.07723	-1.05341	-1.0265	-4.28558			-0.130968	0.275005	29
2.7	-1.08081	1.01136	-1.55158	-2.29387	1.50647	-2.34999	-1.35103	-3.00729	3.02982	0.072255	-0.212002	0.185828	-0.761481		-3.36058	0.437416	2.58184	0.264252	-0.998117	-1.6435	0.324494	0.57277	-0.365061	0.223687	-3.27546	-0.423314	-0.0745052	0.475944	1.24735			-0.386254	0.303024	28
2.8	0.939397	-0.00044717	-2.55416	0.109239	2.47489	-2.35959	-2.35406	-3.00729	1.5374	-0.424074	-0.724761	2.17238	-0.260114	-1.55497	-5.51082	0.437416	2.7054	0.772888	2.99027	-1.139	-0.689008	1.57161	-0.365061	1.22344	0.880117	0.573479	-2.0532	-2.59129	-1.24922			-0.29135	0.365362	29
2.9		-1.01225	-1.55173	-0.90998	3.01351	-1.81377	-1.36429	-1.00274	0.544491	2.46706	0.806148	1.69175	0.241253	0.52218	-3.36058	-0.552861	2.79548	-0.742346	1.98809	-0.634495	-0.691592	1.56546	-0.365061	1.21267	-1.11397	-1.42476	-5.07142	-2.59129	-3.24491			-0.37857	0.365145	28
3	0.948968	-0.00044717	-1.5673	-3.25666	4.53051	-0.312397	-1.35766	-1.00274	1.03395	5.86198	-0.713053	2.18708	-0.757569	1.48385	-5.55758	-1.5448	2.88543	-0.243344	0.0107846	-0.128219	-1.69734	4.07015	0.636305	1.22344	-0.107733	-0.419466	-3.62963	-1.53941	-2.2655			-0.0423587	0.450464	29
3.1	1.96938	-0.00044717	-1.55158	-1.83507	3.56329	1.19783	-0.374513	2.02439	2.5549	9.35805	0.806148	1.68681	0.757776		-4.54304	1.43929	2.97565	-0.243344	0.00426773	0.378057	0.32965	5.58216	2.6659	3.75959	3.4212	-0.419466	-1.06385	-0.519232	0.757183			1.23861	0.489804	28
3.2	2.01037	1.0217	0.458183	0.103435	4.06985	3.71488	0.621589	4.04924	0.534985	14.5918	4.83033	4.21339	3.2821	2.57264	-3.46882	2.44117	3.06568	0.763682	2.05697	2.45212	1.35089	11.7058	3.6774	5.45595	5.92486	-1.42476	-3.07296	-1.52527	1.75122			2.66305	0.693745	29
3.3		1.01136	-0.551773	0.592524	4.53051	5.22512	2.16453	7.23298	3.05889	18.3637	6.95546	6.28087	5.36192	3.75481	1.88204	3.44305	3.15593	1.2632		4.54738	4.99444	14.8853	5.73476	6.99846	3.02873	-0.931064	-5.12263	0.497886	1.75122			4.07813	0.88541	27
3.4	2.03152	2.04385	0.458183	1.08161	5.53348	7.31209	2.67456	13.5966	3.56289	19.5689	9.04265	7.7766	5.87355	6.68424	4.00764	7.59054	3.24588	2.77981	3.08665	6.66857	6.52558	20.399	8.91557	9.84446	4.07652	1.57488	-1.0745	-0.519232	-2.25719			5.58983	0.994673	29
3.5	2.01037	3.06599	-0.548989	2.56393	6.60269	7.35473	3.21753	16.882	5.57888	21.7833	13.957	11.9828	6.8646		6.0954	9.63527	3.33589	3.28384	7.27357	7.74925	7.60308	21.2317	10.9803	11.9811	6.23692	-1.43881	-3.07296	-1.51609	1.75122			6.87302	1.19256	28
3.6	3.08415	3.06599	0.458183	4.05592	6.67028	8.37702	3.73282	20.0475	7.16159	26.5502	17.6328	15.7292	10.0693	8.30985	12.2496	11.7944	3.42606	3.82788	10.4972	11.0317	10.881	26.6662	10.9803	14.2695	7.9085	-0.931064	-5.12263	-5.75678	-1.2571			8.4624	1.48878	29
3.7		3.06599	0.458183	5.0739	5.70518	9.49081	6.1816	22.3941	10.7773	27.1134	18.6831	17.8927	8.51858	12.1999	11.4473	12.8273	3.51611	4.38311	12.5999	13.1444	12.0046	28.4679	12.6598	18.8873	7.53404	-0.423314	-2.07373	-0.519232	-0.240767			10.0632	1.54126	28
3.8	5.13537	3.06599	1.47092	7.08957	8.89949	9.53967	7.23068	24.5269	12.3204	28.4336	20.0485	19.0301	11.686		15.2133	15.0423	3.60626	3.78788	15.7538	12.8202	13.1282	32.7905	13.1813	24.8008	12.3205	-1.42476	-3.07296	-0.520072	0.757183			11.3093	1.74045	28
3.9	6.11338	3.06599	2.50907	7.08957	7.78488	11.7059	7.77487	26.6597	15.6228	29.8175	24.1874	21.0279	13.2476	14.3211	15.6103	18.3587	3.69654	4.84621	15.0043	14.5149	13.6606	37.3947	15.4288	22.066	10.9338	1.57488	-3.07296	-2.59129	1.2542			12.4003	1.809	29
4	6.11338	3.06599	3.00792	7.58842	8.89949	13.2395	9.30496	31.2587	17.7994	31.5233	23.488	26.6366	15.4813	17.8821	18.6882	18.9048	3.78669	4.84621	17.8565	16.6863	15.4238	38.8052	15.3482	25.9052	17.188	-1.43881	-2.07394	-2.05883	0.757183			13.9281	1.99623	29
4.1		4.08814	4.60235	10.1844	9.94438	12.7204	8.97834	32.3366	21.1536	30.4934	21.4572	26.116	17.1432	19.1735	21.8431	20.4681	3.88421	6.3737	20.3739	15.4334	15.2577	38.8052	17.5371	24.5162	19.3514	0.579591	-2.0532	-4.66598	0.757183			14.8876	2.0437	28
4.2	5.08245	3.57707	4.04372	10.1844	10.9893	12.7867	10.0779	37.0476	22.3204	27.6368	26.0553	29.3615	18.8292		22.8947	21.7458	3.97451	5.92632	21.4478	20.0467	16.5	39.8389	17.7241	29.4681	22.5965	0.579591	-3.07296	-3.62864	-0.760083			15.4741	2.25841	28
4.3	5.08245	5.16306	4.55527	10.1844	12.1032	12.3298	11.6453	38.1372	24.3102	27.5529	29.048	30.065	20.5266	20.7229	26.9657	21.7458	4.06453	6.91376	22.7591	21.0291	16.9493	40.2451	19.9676	28.1372	18.8734	0.579591	-3.04254	-0.539023	-3.27138			16.3036	2.22072	29
4.4	7.1443	5.16306	5.09565	11.1921	12.1612	13.9821	13.282	38.1372	28.6156	27.7141	29.048	32.9559	21.5935	23.223	29.5149	23.5898	4.15469	9.01274	23.0018	21.4591	18.8573	41.3049	19.8548	31.4392	22.5965	1.57488	-2.07373	-0.517499	0.757183			17.7184	2.24691	29
4.5		5.16306	5.57837	12.8332	13.3582	15.6585	12.8265	37.0476	30.393	29.7012	30.3031	30.2218	22.249	26.0314	29.832	24.1285	4.24474	10.1474	27.1014	23.2005	19.2988	41.2896	20.9202	34.097	21.8698	0.579591	-3.04254	-0.517499	0.258208			18.7419	2.35413	28
4.6	7.1443	5.16306	6.66971	12.3242	13.7451	16.1025	16.4388	40.1008	33.2879	34.219	30.7987	37.7355	23.5743		29.07	25.2059	4.33478	6.95512	27.8913	24.4193	19.9452	45.3507	22.2225	33.5561	24.6157	0.0680312	-2.0534	-3.59758	1.75122			19.18	2.6049	28
4.7	7.07142	5.16306	7.70338	14.508	15.4926	16.7244	15.4684	41.2147	35.8583	34.7678	32.1063	36.6298	24.6645	28.2466	28.8498	25.2059	4.42498	9.62763		25.65	19.7286	44.2839	23.8378	36.7685	25.0303	-0.427241	-3.07296	-2.05754	0.757183			19.7938	2.63687	28
4.8	8.17523	5.16306	7.29716	14.9483	15.329	16.8105	16.7088	41.7717	36.6064	37.1805	32.6544	32.5592	25.0614	30.4618	28.6054	26.563	4.51512	12.2264	30.3581	26.1988	22.3663	44.2839	24.3762	34.4855	25.0093	-1.43881	-1.0745	-1.53463	-1.2571			20.4969	2.55775	29
4.9		5.16306	5.75499	14.3602	15.4926	17.4459	13.7153	41.2147	39.0403	38.4954	32.8289	35.181	27.6722	31.9229	28.9265	27.6522	4.60523	11.6484	30.0391	28.154	23.2089	44.2839	24.3762	36.0377	30.1683	1.57488	-1.0745	-2.55089	0.757183			21.6462	2.68509	28
5	8.09183	5.16306	5.28299	15.4626	15.6616	17.4401	14.4822	42.3287	40.0457	38.4954	33.7507	40.3859	29.4709		31.5253	23.8008	4.69506	12.2264	30.6841	25.7922	22.121	43.2171	24.3762	38.4807	29.8458	1.07723	-3.04254	-2.04276	-2.25719			20.9486	2.82367	28
5.1	7.07142	5.16306	5.81637	17.7763	15.4926	19.7002	15.3933	42.3287	40.3781	39.6054	30.4619	38.3614	29.4709	33.4171	32.2804	23.8008	4.78616	12.2264	31.4437	29.2638	24.566	43.6729	24.509	39.5016	29.472	1.57488	-3.10399	-2.55089	0.757183			21.8151	2.72998	29
5.2	6.11338	5.16306	7.45936	16.5649	14.5811	19.7002	15.8884	41.2147	41.173	40.7153	30.4619	38.5732	31.4708	34.8921	35.332	24.3575	4.90165	12.7461	31.0174	28.8729	23.2089	44.1386	26.8189	39.5016	26.2385	-0.423314	-3.07296	-2.55089	-1.2571			21.8552	2.80024	29
5.3	6.11338	7.22847	10.9173	17.0792	14.6606	21.4445	15.7078	42.1539	41.173	42.3067	30.4619	40.0449	30.7464	36.5095	36.904	26.3139	4.99234	13.4067	33.2367	29.5919	25.6659	43.0485	27.9075	40.6563	21.9899	-0.922112	-2.09468	-1.53463	0.757183			22.6368	2.78727	29
5.4	7.1443	6.19577	13.1435	20.0633	13.8001	22.4081	14.3342	38.2996	41.9679	44.2365	27.173	41.2937	32.0281	35.2829	35.7424	24.9142	5.08548	13.9319	33.2367	29.5919	25.6659	41.3082	27.2187	39.5016	20.2114	-0.419466	-4.03189	-3.03901	1.75122			22.3462	2.75942	29
5.5	7.1443	6.71212	11.5782	18.8155	14.9026	21.8808	14.4105	41.0146	42.6201	43.4291	26.0767	37.2909	33.8958	36.4029	37.3377	26.3139	5.17637	12.3563	33.9766	29.5919	24.9813	42.4103	27.9075	42.8827	18.2059	0.592186	-3.04254	-1.53463	0.260165			22.5376	2.80127	29
5.6	7.1443	8.26117	11.0325	20.4786	15.8305	21.4445	13.3557	38.1663	49.0396	43.6753	26.4839	41.2937	36.3334	38.3826	36.1625	26.0277	5.2664	14.4571	35.0741	30.7141	24.2968	42.4103	27.9075	42.0548	17.5674	-0.922112	-3.07296	-2.55089	-3.2984			22.8626	2.94198	29
5.7	6.05101	7.22847	12.1116	21.1133	17.375	20.7833	14.1849	34.9202	46.4182	43.9342	28.2693	41.8656	35.5739	38.8274	37.7818	25.7509	5.35668	14.4571	33.9766	31.8364	25.6659	43.5124	28.4517	41.1305	20.34	-0.423314	-3.59818	-2.55089	0.743485			23.1409	2.87237	29
5.8	7.07142	7.22847	13.2837	22.3987	19.102	22.6531	13.5964	36.4573	47.8929	44.186	25.7948	41.2937	35.9704	38.3826	35.7424	26.3139	5.45878	14.4571	31.3582	30.7141	26.7657	44.0635	27.9075	41.6159	22.9633	-0.423314	-3.04254	-1.54419	0.757183			23.3938	2.83567	29
5.9	6.05101	7.22847	14.4278	23.46	18.0115	23.2006	13.2073	35.318	44.7409	43.4291	27.4214	40.7219	38.2438	40.6739	40.6435	25.1879	5.54887	15.5075	31.3582	27.9747	26.2158	44.6145	28.996	41.3801	20.9885	-1.43881	-3.04254	-2.57089	0.757183			23.3881	2.87187	29
6	5.08245	7.22847	14.5052	23.46	20.3037	23.6227	13.008	34.1787	48.4662	47.0616	30.4619	41.2937	37.8872	39.0806	41.847	26.3139	5.63883	14.4571	32.8415	31.2275	25.6659	46.2154	28.996	39.9624	21.9899	-1.43881	-4.03189	-2.56089	0.757183			23.9145	2.97783	29
6.1	4.05152	8.26117	12.7688	23.46	19.9746	23.7482	12.3651	35.318	53.4161	47.9187	31.5582	42.6789	39.597	41.6277	41.847	28.5658	5.72996	14.4571	31.3582	34.0809	28.7336	45.1011	28.996	43.1323	25.3129	0.0680312	-4.15526	-1.54419	1.26618			24.817	3.08841	29
6.2	4.09371	8.82601	14.5052	24.5212	22.3734	24.5643	13.008	35.8877	55.1765	49.041	34.124	43.5811	40.167	38.5622	42.3568	27.4399	5.8203	15.5075	35.4561	33.713	28.1775	43.9867	28.996	43.4668	26.858	0.579591	-3.55737	-1.53463	1.77517			25.4301	3.0876	29
6.3	4.05152	9.39086	15.0443	24.7843	21.8958	23.7482	11.4621	36.4573	50.7729	54.35	30.0222	43.0093	40.7369	41.8196	43.5749	28.5658	5.91099	15.071	34.3464	33.3324	27.8656	45.1011	28.996	43.4668	27.8252	0.579591	-3.04254	-1.53463	-2.20927			25.3584	3.15669	29
6.4	4.05152	8.26117	15.5834	24.6527	22.2527	23.335	10.9468	36.4573	50.1929	55.1445	35.2324	43.5811	41.7828	41.8196	45.3455	28.5658	6.00118	14.9823		33.8999	28.1775	43.9867	27.9075	43.4668	24.1823	0.0837962	-3.99237	-0.517499	0.757183			25.2193	3.27157	28
6.5	6.11338	7.22847	15.0443	24.7843	26.4468	24.7079	10.9468	36.8775	51.0582	55.7754	31.4952	40.1501	41.5514	41.6277	42.3568	28.5658	6.09148	17.7968	34.7245	35.6023	29.2896	43.9867	28.996	43.7302	32.4931	-2.43005	-3.04254	-2.04276	-2.25114			25.7819	3.19481	29
6.6	6.05101	9.39086	12.088	24.7843	24.8323	24.5643	12.0398	38.0299	52.7982	55.7754	36.7473	39.7039	41.4499	39.0252	40.6435	29.6918	6.18168	16.7352	33.6024	35.2325	27.4655	43.3447	30.4159	43.4668	31.9403	0.579591	-5.12263	-2.55089	-3.2984			25.7106	3.20228	29
6.7	5.0306	9.39086	15.0443	25.9971	27.4722	25.6715	14.1849	36.8775	53.3782	58.0202	37.8682	41.6361	43.7694	38.5622	43.7711	27.4399	6.27888	16.295	32.4803	34.4674	29.621	43.3447	29.706	44.6349	31.7381	-0.427241	-2.0532	-2.55089	-0.236853			26.4625	3.20383	29
6.8	5.0306	8.26117	15.5834	26.1374	29.3661	26.7786	13.1436	38.0299	54.5382	56.8978	36.5503	42.4374	42.2699	39.2826	41.1386	29.6918	6.36898	16.7352	34.7245	35.8131	28.0154	43.3447	30.4159	44.0508	30.8347	1.07723	-2.05852	-0.529345	-0.758314			26.6611	3.16854	29
6.9	5.08245	10.4343	15.5834	26.5392	26.3869	25.6715	13.6642	37.2436	53.9582	59.1426	35.2324	43.0093	43.4364	39.9863	41.1386	29.1288	6.45912	17.266	35.8466	33.3324	30.4017	42.6881	29.3153	44.6349	31.5914	1.57488	-3.99237	0.497886	-3.27138			26.6201	3.20658	29
7	3.02059	9.39086	14.5052	26.1374	32.2238	24.2957	11.1775	36.4573	54.8642	56.3366	34.5056	43.5811	42.2699	40.4552	41.1386	30.023	6.54906	15.6737	35.4561	36.0108	29.6836	42.6881	28.996	41.4775	32.491	0.579591	-4.03189	-1.51609	-0.236853			26.3518	3.21788	29
7.1	3.05204	10.4343	15.6742	27.2216	25.7721	25.6715	13.3527	35.318	57.5238	54.1504	32.2639	41.0771	44.8728	35.0644	42.8791	28.8843	6.6391	15.6737	30.5718	36.2264	29.2896	42.2178	29.706	41.8109	32.4931	0.579591	-4.11331	-0.518374	0.757183			26.0188	3.13654	29
7.2	3.02059	10.4343	16.8433	26.6795	23.4638	24.2986	9.71577	34.1787	55.4373	48.4747	33.7624	38.5732	46.8994	35.0644	41.646	28.8843	6.7292	20.1352	30.2361	35.6023	30.4017	41.5484	31.5164	38.9243	28.9431	0.0819478	-4.07219	-1.54561	-0.236853			25.3669	3.04985	29
7.3	4.01019	10.4343	17.3883	27.2216	20.1924	25.815	11.8551	33.0394	55.7633	47.8954	34.124	39.0064	46.3093	35.4231	41.646	33.265	6.81925	19.5987	30.5718	37.7328	30.4017	41.5484	28.996	39.5016	27.2509	-0.415695	-2.03307	-1.52527	-0.236853			25.5724	3.02492	29
7.4	2.9596	9.39086	16.8433	28.6162	16.6394	26.3748	8.70601	31.9001	56.3501	46.7473	32.2639	38.0078	46.8994	39.2826	41.646	28.8843	6.90932	19.0622	32.4803	37.1588	28.1775	40.4086	30.9662	38.347	28.3842	-0.415695	-3.58809	-0.517499	0.769159			25.1605	3.05677	29
7.5	2.9596	9.39086	17.9333	28.3058	16.366	26.6322	9.30496	30.4143	56.0971	43.8768	31.9071	38.5732	47.1828	41.6277	42.166	28.8843	6.99954	17.893	30.5718	38.6635	29.2896	43.258	30.4159	36.7685	25.5893	0.0680312	-3.07296	-3.08977	-3.27138			24.8864	3.1165	29
7.6	2.98978	10.4343	17.9333	27.2216	16.366	26.3686	9.39404	31.1894	56.6908	45.5991	28.2693	38.3678	48.3631	39.2826	43.4146	28.8843	7.08961	15.6737	30.5718	37.8723	29.2896	41.5484	30.4159	36.1977	25.3129	0.573479	-1.0745	1.45149	1.77517			25.085	2.98881	29
7.7	3.9697	10.4343	16.7584	28.3767	16.1835	26.7786	7.04264	34.3569	57.0176	45.5991	24.9805	37.0316	48.0564	37.8245	42.166	29.6231	7.17963	17.3622	30.5718	38.4398	30.4017	44.3222	29.706	35.627	26.6042	0.573479	-5.17487	-0.521704	0.757183			24.8982	3.08035	29
7.8	2.98978	10.4343	17.9333	21.933	16.2748	28.0479	8.01049	33.7937	57.2707	45.5991	24.4323	36.1063	48.6536	40.4552	48.4476	30.023	7.2697	20.1352	32.4803	39.0073	30.4017	44.9677	30.0846	35.0562	30.4006	0.0770065	-2.07373	0.465297	1.26921			25.5154	3.11042	29
7.9	4.05152	10.4343	17.8425	28.6162	16.366	26.7786	10.0196	34.9202	57.6114	45.3407	22.5416	32.3541	48.6536	37.8245	42.7903	30.023	7.35959	19.0622		40.1423	29.2896	43.8279	30.4159	34.4855	28.3066	-1.41098	-4.09275	-1.033	0.757183			24.7599	3.17178	28
8	3.02059	10.4343	19.233	28.6162	16.366	21.7261	6.35021	36.0466	56.3501	46.7473	23.7551	34.0502	49.2508	37.9479	48.4476	30.023	7.44946	19.5987	32.4803	40.1423	30.4017	42.6881	30.4159	34.4855	33.0447	-0.419466	-4.07219	-1.54419	0.757183			25.3032	3.15764	29
8.1	1.98966	10.8968	19.0233	28.6162	16.1835	22.4201	6.75481	35.318	56.6908	47.8954	22.3006	30.4905	49.2508	41.1453	49.6658	30.023	7.54469	20.1352	32.4803	37.6536	29.2896	43.8279	27.1142	34.4855	31.5312	0.585825	-3.07296	-3.62864	0.757183			25.0817	3.17683	29
8.2	0.948968	10.4343	19.233	29.1643	17.7603	23.5756	5.70574	34.5726	57.6265	48.1798	19.6187	31.4411	49.8479	38.1101	43.4146	30.023	7.63448	20.1352	33.6024	37.59	30.4017	42.3523	30.4159	33.486	32.842	-0.419466	-2.07373	-1.01766	0.757183			25.0125	3.1152	29
8.3	0.958736	10.4343	19.0233	30.8084	18.4131	24.6975	4.78826	33.7937	57.0176	46.7473	18.8806	31.7887	50.4451	40.6739	45.2874	30.023	7.72455	21.4397	30.5718	38.5157	30.4017	40.4086	30.4159	32.9684	32.8355	-0.419466	-4.07219	-1.52527	-0.236853			24.9245	3.15405	29
8.4	0.968708	11.4778	18.3875	29.4876	21.5175	23.7195	5.73475	32.6672	57.0176	46.4509	18.8806	29.2049	53.4721	39.0806	44.6631	30.023	7.81454	19.5987	31.3582	40.1423	30.9578	40.4086	30.4159	31.1045	34.533	-0.419466	-3.07296	-1.53463	-3.79199			24.8368	3.18174	29
8.5	1.96938	10.4343	20.335	29.7123	20.535	24.6893	4.69083	31.1894	57.6114	48.4642	20.5849	28.0868	52.2634	38.5622	45.9117	30.9962	7.9047	20.1352	32.4803	36.5698	30.4017	42.0164	29.3153	29.2532	33.5974	-1.41098	-4.11331	1.51415	-0.236853			24.947	3.13284	29
8.6	2.9596	10.4343	20.335	29.7123	18.2101	22.9992	5.67672	29.2878	59.6177	47.3027	18.204	27.7839	51.659	35.765	44.6631	31.1618	7.995	20.1352	33.6024	39.4548	30.4017	41.5484	30.4159	30.3692	30.7479	-0.913338	-3.05263	-2.55089	0.757183			24.6442	3.13416	29
8.7	2.9596	11.5988	20.335	29.7123	19.3126	27.7393	5.27393	28.6425	59.5196	47.3027	23.0838	27.775	52.2634	38.3826	47.1603	30.023	8.08537	20.7874	32.8415	37.59	30.4017	41.5484	30.4159	28.8473	32.6619	-0.419466	-2.03307	-1.53463	-0.236853			25.1738	3.12652	29
8.8	2.98978	11.5383	18.5831	30.8084	17.1076	28.2868	5.23731	28.9616	58.5612	46.1732	26.0767	28.5813	53.4721	33.423	49.0069	30.023	8.17527	21.4397	32.4803	36.0108	30.0653	41.5484	29.6417	29.6562	33.7709	-0.415695	-3.13566	-1.54419	-3.27138			24.9397	3.16338	29
8.9	2.9596	10.4343	15.5834	29.1643	17.2029	28.9929	6.55389	31.1894	58.9029	48.4642	25.3817	27.7387	54.6809	37.9479	45.9117	30.023	8.26531	20.1352	33.2367	37.3744	30.4017	41.44	31.5164	27.0212	35.2571	-0.415695	-3.10399	-1.54419	-0.236853			25.1889	3.18366	29
9	1.9495	12.6533	20.335	29.7123	17.1076	28.4393	5.56412	32.3033	60.3425	46.1412	27.173	28.2796	55.6271	36.5095	53.9778	30.023	8.35531	22.5243	30.5718	36.0108	29.2896	42.0164	30.5852	29.2532	28.859	0.085065	-2.0532	-0.519232	-0.232861			25.5477	3.20086	29
9.1	1.96938	12.6533	20.335	32.2583	20.6427	28.9929	4.57435	31.7464	61.7678	48.4695	27.173	27.7387	54.6809	35.3506	53.3202	28.8843	8.44542	20.7933	32.0632	35.8131	31.5138	39.7106	31.8673	26.8785	27.5741	0.585825	-3.07296	-1.52995	-0.236853			25.5504	3.22892	29
9.2	-0.0714402	11.5988	20.335	28.7688	19.5279	26.4778	4.07946	31.9475	61.0446	49.0436	28.0126	27.1978	55.3497	35.6825	45.9117	28.8843	8.53532	21.2081		34.4674	29.2896	38.5577	29.3153	25.6199	23.8867	-0.419466	-3.10399	-1.52527	-0.236853			24.2638	3.27324	28
9.3	-0.0721916	10.4343	20.335	31.15	20.4151	25.3581	3.77181	32.3033	61.2714	50.7659	29.6903	22.4509	55.3497	36.5095	48.4089	30.023	8.62531	20.7874	32.4803	36.1698	30.4017	38.5577	30.7545	24.7892	24.429	-0.419466	-0.0752657	-0.520072	0.757183			24.9966	3.19467	29
9.4	0.958736	11.4778	20.886	31.15	19.102	21.7233	3.76138	31.1894	58.0182	51.3399	31.3529	19.6252	55.3497	35.3506	47.1603	28.8843	8.71554	20.1352	28.3021	35.6023	31.5138	38.5577	30.5852	26.1478	20.1659	-0.419466	-1.06385	-0.0220643	-1.7642			24.2685	3.15542	29
9.5	0.948968	11.4778	20.335	30.5959	19.5279	25.5202	5.85442	32.6672	61.8582	49.0436	30.7987	22.0981	55.3497	33.42	55.8276	28.8843	8.80563	21.2081	29.437	38.8808	30.7896	39.7106	31.8673	25.7443	27.3173	-1.43881	-0.0737597	-4.62428	0.757183			25.2617	3.28998	29
9.6	0.939397	11.5988	20.886	31.15	19.3126	21.1572	5.17184	32.6672	59.7582	51.3399	29.4618	21.563	58.5125	36.5095	50.2853	29.21	8.89575	22.5243	30.5718	39.4548	27.8656	38.1291	30.4159	22.9082	31.3197	-0.425639	-1.05417	-0.520072	1.77517			25.2201	3.22261	29
9.7	0.948968	12.6533	20.335	30.5959	18.0115	21.7233	1.63768	32.6672	60.3382	53.6363	28.9013	20.0648	56.2315	33.0327	47.7566	29.21	8.98578	23.6089	28.6195	34.106	29.8457	38.9133	30.4159	23.1576	31.8915	0.573479	-2.09468	-4.13178	-2.25114			24.4615	3.27278	29
9.8	0.948968	10.4343	20.335	30.0417	20.6427	20.5911	2.12103	32.8597	58.8464	51.0425	29.3656	19.2243	57.7968	30.7148	49.021	32.7082	9.10047	20.2451	28.6195	33.5253	29.2896	40.8635	30.5852	21.5202	34.1568	0.592186	-2.0532	-2.57089	1.77517			24.5636	3.22826	29
9.9	-0.0714402	12.6533	20.335	23.46	21.5926	21.1572	1.62119	33.0394	56.2079	50.745	27.8713	19.6252	59.7512	31.8211	52.7326	32.7082	9.19054	22.5243	28.3021	35.2673	30.4017	40.8635	29.3153	22.9082	34.1785	-0.419466	-0.0730286	-4.58341	0.757183			24.6166	3.27199	29
10	-0.0714402	10.5444	20.886	32.0595	24.2894	26.9346	2.65585	33.0394	55.6345	48.4695	28.5818	18.7826	59.7512	26.6978	50.2853	32.7082	9.28396	20.7874	29.437	34.106	29.2896	40.8635	30.7545	20.8674	36.4573	0.585825	-0.0737597	-2.06774	0.757183			24.9068	3.19448	29
10.1	1.98966	10.4343	22.7902	25.5824	22.963	19.4589	4.28751	27.0349	56.2079	46.7473	27.7212	17.7181	59.7512	29.2173	56.4442	32.7082	9.37404	21.4397	27.4717	36.0108	29.6836	38.5577	29.3153	19.6687	39.3244	-0.419466	-1.0745	-3.59758	0.757183			24.3989	3.24664	29
10.2	-0.0721916	10.4343	21.0054	30.5444	24.2894	22.1038	3.77181	31.9001	53.3049	42.4056	24.7104	20.2832	59.7512	29.2173	50.2853	32.7082	9.46414	23.0666	30.5718	35.2391	31.5138	36.9893	28.2148	19.7816	37.6091	-1.41098	-0.0730286	-2.55089	-0.240767			24.3041	3.12255	29
10.3	1.96938	10.4894	21.6759	25.5824	22.2586	26.3748	3.6075	30.7608	53.0428	43.8182	22.7879	18.6948	60.9899	28.3969	54.7106	31.5948	9.55419	22.5243	31.3582	36.0108	28.0216	38.5577	30.7545	19.4592	38.3149	0.579591	-3.04254	-3.56715	-0.733871			24.2947	3.20825	29
10.4	0.939397	10.4343	21.437	24.7843	21.0533	25.815	5.61986	28.1613	53.3049	42.1546	21.6916	18.1654	61.6093	26.6978	53.4904	33.0697	9.64591	23.6089	29.437	35.4367	28.9655	37.4048	31.8673	18.9251	33.035	0.085065	-1.0745	-4.14731	-0.236853			23.8407	3.14105	29
10.5	0.930017	11.4778	21.5626	26.9295	21.0533	24.2957	5.61986	28.8914	51.044	39.2842	21.4572	16.9345	59.7512	26.6978	59.1359	31.5948	9.73593	23.6089	32.8415	35.6023	27.3157	36.8283	29.4785	19.4592	36.8185	-1.41098	-3.07296	-2.59129	-3.2984			23.7233	3.19882	29
10.6	1.9495	11.5988	22.7902	28.1371	23.2107	21.1572	5.56412	28.1613	49.0644	41.4951	21.2278	14.8389	60.9899	28.0716	60.4003	31.5948	9.82591	22.5243	31.3582	37.1588	27.8656	36.2519	31.8673	15.1061	37.6091	-1.41098	-3.07296	-1.51609	-0.234857			23.9167	3.20798	29
10.7	0.939397	11.5988	22.7902	27.7049	22.132	19.9099	4.81312	24.5059	49.346	42.7287	21.2278	16.0476	60.9899	29.2173	59.1359	31.5948	9.91593	22.5243		35.8065	27.3157	37.4048	30.7545	15.0261	38.0819	-0.419466	-2.57859	-4.66598	0.757183			23.3788	3.32343	28
10.8	0.939397	10.5444	22.7902	28.1482	19.7614	24.2287	7.01112	21.1641	50.1917	44.4509	19.5121	14.315	62.6265	24.9201	61.0325	30.4814	10.0061	22.5243	29.437	36.0108	27.8656	37.4048	30.7545	17.6686	36.7108	-0.922112	-3.10399	-1.53463	-1.22502			23.5764	3.2588	29
10.9	0.948968	10.4343	22.7902	26.1374	23.2107	27.3322	7.77487	23.3919	49.6249	44.4509	17.8192	12.6184	62.2287	29.3542	60.4003	31.5948	10.0962	23.0666	30.2361	36.2064	28.0277	37.4048	29.3153	15.9155	31.1791	-1.42476	-3.12468	-1.52527	0.757183			23.6635	3.21747	29
11	-0.0714402	10.4343	22.539	27.2216	22.6714	26.7786	7.77487	22.278	47.104	43.8768	18.5653	14.315	63.2459	26.3848	59.1359	31.0381	10.1863	21.4397	28.3021	35.6023	25.6659	38.1291	29.6417	15.3926	33.974	-1.42476	-3.07296	-1.54419	-0.236853			23.2878	3.19652	29
11.1	-1.09185	11.5988	22.7902	27.2216	20.8286	24.251	7.37542	21.1641	47.9585	44.9797	18.204	11.6384	63.0089	30.4618	60.4003	30.4814	10.2835	23.0666	34.7245	35.8065	26.2158	39.2688	29.6417	13.0494	35.8099	-1.91551	-2.0532	-2.02829	-5.29978			23.3738	3.34186	29
11.2	-1.09185	11.5988	23.9045	27.2216	22.132	20.3609	8.97834	19.6061	49.346	44.3457	25.2732	11.5814	64.8903	27.238	57.2394	30.4814	10.3735	22.5243	34.7245	33.3324	26.7657	41.5484	29.6417	12.5152	31.5312	-1.42476	-3.10399	-5.81137	0.260165			23.3098	3.29998	29
11.3	-0.070704	10.4343	23.9045	28.154	22.132	24.1295	8.49951	23.6555	47.9585	40.9144	23.0397	13.7286	64.2631	26.8417	56.6072	30.4814	10.4636	23.6089	27.1673	36.8865	25.6659	41.0909	29.6417	10.7981	30.2246	-1.42476	-3.59313	-2.59129	-0.236853			23.1853	3.19864	29
11.4	-0.070704	10.5444	23.9045	27.2216	19.5527	26.2251	7.77487	23.6555	50.467	41.4951	23.8842	10.5445	63.636	27.9372	53.4032	29.3679	10.5538	24.0238	27.1673	37.8723	26.2158	42.2178	29.6417	12.9667	28.9431	-0.924036	-2.0532	-3.64571	-0.236853			23.1823	3.18881	29
11.5	-0.070704	10.4343	23.3473	26.6795	19.5527	24.8432	8.33028	25.0643	51.0275	41.4951	27.173	13.5223	64.2631	27.238	57.3321	29.3679	10.6438	23.0666	29.437	36.361	25.6659	42.2178	30.7545	13.8236	29.27	-1.42476	-3.04254	-4.70857	-0.240767			23.4974	3.25846	29
11.6	0.948968	9.39086	22.7902	27.2216	22.7205	25.6715	8.88569	23.6555	49.9092	44.9797	29.3656	10.6015	64.2631	28.2466	56.6918	26.8489	10.7338	24.9658	32.1271	33.3324	26.2158	42.2178	29.6417	13.6811	24.1662	-0.419466	-3.04254	-4.70857	-0.236853			23.4781	3.24718	29
11.7	-0.070704	10.5444	23.9045	27.2216	22.019	24.9836	6.93207	25.0643	53.5738	49.9087	27.8713	9.59986	63.636	24.9201	56.0515	28.8112	10.824	23.8693	31.0174	34.652	25.6659	41.9816	28.5289	12.357	22.4509	0.585825	-3.06269	-4.70857	-0.236853			23.4102	3.32214	29
11.8	0.948968	10.4949	22.7902	27.2216	19.5527	25.1179	6.93207	22.529	53.2695	53.0153	23.2971	8.47059	66.3493	28.0716	54.771	28.2545	10.9139	21.4397	30.2361	36.0108	25.6659	43.9867	29.6417	10.3269	25.8782	-1.42476	-4.11331	-3.66035	-2.27381			23.2315	3.44125	29
11.9	-0.0714402	9.39086	23.9045	27.7637	19.9746	21.1572	8.02067	25.0643	53.83	55.6091	28.5608	7.43365	64.2631		54.0784	29.3679	11.0042	23.7391	27.9918	36.7373	25.6659	43.3447	28.5289	8.59382	26.4435	-1.42476	-2.09468	-4.70857	0.260165			23.301	3.54787	28
12	0.948968	10.5444	24.1738	27.2216	21.0533	23.557	7.84623	25.0643	53.2695	55.2856	25.5388	7.46895	65.3062		54.7274	27.9501	11.0944	24.9658	26.8697	33.7147	24.9813	45.1011	29.6417	9.1168	28.0535	-0.419466	-4.11331	-2.59129	0.757183			23.4689	3.52299	28
12.1	-0.0714402	10.5444	22.7902	28.6162	20.303	25.5371	8.61886	27.3429	53.2695	57.0808	26.365	6.39671	65.3062		57.3321	29.3679	11.1846	23.8693	31.7816	32.3821	24.566	42.2178	28.5289	9.74104	26.4762	-0.412578	-3.58305	-3.66147	0.757183			23.666	3.57754	28
12.2	0.958736	10.5444	24.6026	27.2216	17.8172	25.3907	9.71577	24.7819	56.706	53.5829	27.4734	6.91518	64.2631		56.6072	26.8489	11.29	22.5243		33.7147	23.7528	44.4717	29.4847	9.1168	29.6044	-1.42476	-6.13194	-3.56715	-1.2571			23.1484	3.73664	27
12.3	0.958736	10.4343	26.4276	27.5201	20.8286		7.69625	23.6555	54.7011	55.2856	26.0767	6.39671	66.3493		60.4003	28.2545	11.3799	24.2933	33.2367	33.1407	25.6659	41.0909	30.7545	8.59382	31.1525	-1.41098	-3.10399	-4.70857	-0.236853			23.8827	3.79873	27
12.4	-1.10312	10.5444	23.9045	28.0681	20.8286		6.68649	23.6555	53.83	51.914	25.5257	5.35977	66.9844		61.519	26.0277	11.4701	26.0623	29.114	36.0108	25.3847	41.0909	29.6417	7.47036	29.9465	-0.415695	-5.07142	-4.75205	0.757183			23.3502	3.80786	27
12.5	0.948968	10.5444	23.9045	28.6162	21.8755		6.15317	23.6555	56.706	54.1504	26.365	6.80705	66.5684		62.6101	26.0277	11.56	24.9658	27.9918	35.2456	26.0752	41.0909	29.0853	8.59382	29.1838	-0.415695	-3.10399	-2.05754	0.757183			23.8483	3.78888	27
12.6	0.948968	11.5988	25.166	28.4551	19.7614		6.68649	22.529	56.0719	51.914	25.5286	8.31262	66.3493		65.5019	28.2545	11.65	24.9658	27.9918	33.7147	27.8656	39.964	29.6417	8.59382	31.1033	-0.415695	-5.12263	-3.56715	0.757183			23.86	3.81434	27
12.7	0.939397	10.4343	26.4276	28.6162	23.528		5.62042	20.6071	55.5115	51.8801	22.5416	6.81353	66.3493		67.1205	27.1411	11.7401	24.9658	30.2361	33.1407	24.8407	40.4086	28.5289	7.54786	34.7503	-0.419466	-3.10399	-2.55089	0.757183			23.8657	3.83956	27
12.8	0.939397	9.48989	25.166	28.6162	21.9606		5.91615	21.4025	54.951	51.0425	23.0838	6.39671	67.6195		60.6292	27.1411	11.8302	25.6593	31.3582	33.7147	26.4726	39.964	29.6417	7.54786	33.6068	-2.40627	-7.28842	-2.05754	-0.236853			23.4134	3.82033	27
12.9	-0.0699825	9.96761	26.4276	28.6162	21.0533		6.40186	16.8966	54.1406	49.0463	20.3728	4.2856	67.6195		61.8474	26.5844	11.9204	23.8693	31.7816	32.5667	25.7911	39.964	29.6417	7.50911	34.533	-0.423314	-4.11331	-2.59129	0.757183			23.1258	3.77763	27
13	-0.070704	9.39086	25.1597	28.6162	20.6086			22.529	54.1343	51.3399	19.2884	5.8016	67.6195		61.8474	24.6465	12.0104	24.9658	31.7816	32.5667	26.4726	41.3261	28.5289	6.50191	33.415	-0.922112	-4.11331	-2.57089	0.757183			23.9089	3.8891	26
13.1	-1.08081	9.39086	26.4276	27.5201	14.7401			22.7857	53.8717	51.0702	20.1551	5.82505			64.2837	25.7477	12.1007	26.3528	31.3582		24.709	42.8723	29.6417	5.91766	34.9231	-1.42476	-5.6803	-4.62428	-0.236853			21.5269	3.89337	24
13.2	-2.11226	8.34738	25.7232	28.6162	15.1999			22.7857	54.4386	49.6257	16.7578	4.24913			63.8433	27.1411	12.1908	24.9658	29.114		25.1096	47.3298	30.7545	7.47036	35.2933	-1.42476	-3.07296	-4.11093	0.750334			21.6244	3.89776	24
13.3	-1.10312	10.5444	26.4276	29.3901	12.5591			22.529	53.6162	50.7659	16.4004	4.79875			61.3769	24.6465	12.2839	24.9658	29.114		24.5715	46.3187	29.6417	5.885	38.3149	-1.42476	-6.19448	-4.62428	0.757183			21.315	3.89375	24
13.4	-1.09185	9.39086	26.991	31.4357	11.4687				53.9145	50.745	14.7913	3.2593			59.411	25.7477	12.374	24.9658	29.114		24.0334	49.5889	28.5289	6.43523	36.3627	-0.922112	-4.11331	-2.59129	0.743485			21.3297	4.03561	23
13.5	-0.0714402	9.39086	26.4276	29.6595	12.0831					52.4881	15.6964	3.74119			60.1437	25.7477	12.4641	25.3719	29.114		24.0334	49.0645	29.6417	6.95279		-1.42476	-4.11331	-4.11093	0.260165			19.1695	4.07826	21
13.6	-0.0714402	10.4343	26.4276	28.6162	12.4236					46.4576		3.2593			58.9105	24.6465	12.554	26.0623	27.9918		22.9572	49.0645	29.0853	7.47036		-1.42476	-5.77039	-2.57089	0.757183			18.864	4.10691	20
13.7	0.948968	9.39086	26.991	28.0681	12.8392							3.75943			56.7094	24.6465	12.6442	24.4175	26.8697			46.3187	30.7545	6.95279		-1.42476	-6.25831	-5.9241	0.743485			16.5804	4.18289	18
13.8	-1.08081	9.96761	25.3007	31.4357	13.5024							3.2593				25.7477	12.7343	27.4614				47.4088	29.6417			-1.42476	-5.2282	-4.68727	-2.22492			14.1209	4.19327	15
13.9	-0.0714402	9.39086	26.4276	33.368	11.3449							2.73313				23.5454	12.8243	25.2441	26.8697			45.2286				-0.419466	-7.28842		-0.236853			14.9257	4.12337	14
14	-0.0714402	8.34738	26.4276	29.8708	13.4923							2.21738				24.6465	12.9142		25.7476			44.1386					-9.07018					16.2419	4.68381	11
14.1	-0.0721916	8.34738	25.8641	29.9288	15.329							2.2304				24.6465	13.0044		24.6255								-8.49355					13.541	4.07683	10
14.2	-0.0721916	9.48989	25.3007	29.3901	16.3849							1.2067				22.4442	13.0945		24.6255								-10.8248					13.1039	4.14401	10
14.3	-0.0729587	8.34738	25.3007	29.2977	17.4428							2.22519				23.5454	13.1844		25.7476								-8.67609					13.6342	4.06185	10
14.4	-1.10312	8.34738	26.4276	33.368	18.4968											23.5454	13.29		25.4691													18.4801	3.94703	8
14.5	-2.15629	9.48989	25.3007	31.0752	19.3484											22.4442	13.38		26.5788													18.1826	3.82474	8
14.6	-0.0714402	9.39086	26.4276	29.0031	18.3035											22.4442	13.4699															16.9954	3.86094	7
14.7	-0.070704	8.34738	26.4276	27.5201	20.8049											21.343	13.5601															16.8475	3.81363	7
14.8	0.939397	8.34738	26.4276	29.8708	21.2165											21.1172	13.65															17.367	3.88022	7
14.9	-0.070704	8.34738	25.3007	27.5201	22.8128												13.7594															16.2783	4.42348	6
15	0.939397	8.34738	25.3007	29.3901	21.0766												13.8589															16.4855	4.39744	6
15.1	-0.070704	8.34738	26.4276	28.0681	20.5781												13.9488															16.2165	4.45754	6
15.2	-0.0714402	9.48989	25.3007	29.3901	20.1824												14.0388															16.3884	4.42306	6
15.3	-1.09185	7.3039	26.5846	29.3901	16.9053												14.1289															15.5368	4.69792	6
15.4	-2.13405	8.34738	25.3007	30.2326	20.4876																											16.4469	5.89753	5
15.5	-2.13405	9.48989	25.3007	31.0752	19.9758																											16.7415	5.90783	5
15.6	-1.09185	9.48989	25.8641	33.5549	20.1824																											17.5999	6.10198	5
15.7	-1.09185	8.91863	26.7288	32.9897	21.1026																											17.7296	6.15269	5
15.8	-0.0721916	8.34738	25.3007	32.9897	18.1142																											16.936	5.88269	5
15.9	-1.09185	8.34738		34.1231	18.1142																											14.8732	7.51959	4
16	-0.0714402	7.3039		34.1231	17.9288																											14.8211	7.41912	4
16.1	0.948968	8.34738		32.9897	16.6469																											14.7332	6.87838	4
16.2	0.948968	8.34738		33.5564	16.2137																											14.7666	6.99574	4
16.3	0.948968	7.86965		32.9897	17.0801																											14.7221	6.92773	4
16.4	0.958736	7.3039		34.1231	15.0775																											14.3658	7.19072	4
16.5	0.958736	7.3039		34.8919	11.1053																											13.565	7.41062	4
16.6	-0.0714402	8.43541		34.1231	11.1053																											13.3981	7.30775	4
16.7	-0.0721916	8.34738		35.2565	11.2239																											13.6889	7.57813	4
16.8	-2.13405	7.3039		34.1231	12.1032																											12.849	7.68322	4
		7.3039		34.1231	9.08947																											16.8388	8.65749	3
		7.3039		34.1231	7.93755																											16.4548	8.83601	3
		6.26042		34.1231	8.59915																											16.3276	8.92334	3
		6.78216			8.02227
		6.26042			8.10883
		7.3039			8.19727
		7.3039			9.99689
		6.26042			9.94438
		7.3039			13.0791
		7.3039			13.151
		6.78216			12.8113
		6.26042			12.9438
		7.3039			12.8113
		8.34738			11.911
		6.19577
		6.19577
		6.26042
		5.16306
		6.78216
		6.26042
		5.21694
		5.16306
		4.13036
		7.3039
		5.21694
		6.26042
		5.21694
		4.13036
		5.73868
		6.26042
		5.21694
		5.21694
		6.26042
		6.26042
		6.26042
		6.19577
		4.13036
		5.21694
		6.26042
	8.17523	12.6533	20.886	32.2583	32.2238	28.9929	16.7088	42.3287	61.8582	59.1426	37.8682	43.5811	59.7512	41.8196	55.8276	33.265	9.28396	23.6089	35.8466	40.1423	31.5138	46.2154	31.8673	44.6349	36.4573	2.54443	2.92243	2.40798	1.77517			30.9159	3.35968	29
	4.8	9		16.5	7	8.9	4.8	5					12.8	6.3	12.7									6.7	10.1							8.71667	1.07484	12
