# Supplementary material for: Plasticity in gustatory and nociceptive neurons controls decision making in C. elegans salt navigation
Source: Commun Biol. 2021 Sep 9;4:1053. doi: 10.1038/s42003-021-02561-9 (PMC8429449; doi:10.1038/s42003-021-02561-9)
Supplement: Supplementary file 7 — Supplementary Data 3 [file 42003_2021_2561_MOESM7_ESM.xlsx]

## Sheet: Fig 3ab ASEL 600s 100mM (2)
	f655-ctx-ctx100-600-6	f655-ctx-ctx100-600-13	f655-ctx-ctx100-600-14	f655-ctx-ctx100-600-16	f655-ctx-ctx100-600-18	f655-ctx100-ctx-60-8	f655-ctx100-ctx-60-9	f655-ctx100-ctx-60-10	f655-ctx100-ctx-60-12	f655-ctx100-ctx-60-13	f655-ctx100-ctx-60-14	f655-ctx100-ctx-60-15	f655-ctx100-ctx-60-16	f655-ctx100-ctx-60-17	f655-ctx100-ctx-60-4	f655-ctx100-ctx-60-8		mean	sem	n
																							mean
0	-0.288653	-0.580193	0.870606	0.35762	0.138436	0.514445	1.55055	0.284772	-0.173472	2.16108	0.948262	-0.287856	1.31163	-0.378031	-0.860351	3.87335		0.590137	0.301327	16
0.3				0.354096	0.135581	1.50447	0.570472	-0.70488	1.30785	1.20551	0.9342	1.66451	1.32444	-0.381759	-0.860351	-0.0120016		0.541703	0.238344	13
0.4	-1.29581		-0.134756		0.136994	-0.468084	1.56589	1.28145	-0.175201	-0.236086	-0.030276	-1.28489	0.842632	0.114054	0.120042	1.97782		0.172413	0.256783	14
0.5			-0.132114	0.350642	2.15767	-0.475088	0.0832477	0.284772	-0.175201	0.261931	-1.02325	-0.29367	1.32444	-0.385561	0.121255	0.00705201		0.150437	0.208908	14
0.6	-0.288653	0.414856	0.870606	-1.65065	0.138436	2.4895	-0.908569	1.28145	-0.176964	-0.741581	-0.030594	-1.2978	0.347771	-0.385561	0.621267	1.97782		0.166333	0.279982	16
0.7	-1.29581			-1.66743	0.138436	1.50447	-0.417827	0.284772	-0.669551	0.261931	-0.030594	-1.2978	1.35081	-0.385561	1.12249	2.93483		0.130941	0.338114	14
0.8	-0.285708	0.414856	-0.134756		-0.359235	0.519442	0.0849423	0.284772	0.82161	-0.741581	-0.0257285	1.7146	0.347771	0.114054	0.122493	3.91076		0.452553	0.286984	15
0.9		0.414856	-1.14012	-1.65065	0.135581	1.50447	-0.417827	0.287639	-0.175201	-0.74921	-2.02609	0.703418	0.851003	0.619877	0.122493	3.47069		0.130062	0.343948	15
1	0.724393		0.861933	-0.646515	-0.854051	0.519442	0.589828	-0.719073	0.82161	-1.7629	-1.03872	-0.290734	-0.64842	-0.38944	0.122493	-2.00465		-0.31432	0.23523	15
1.1	0.717178	-0.585979		0.361214	0.136994	0.0275277	0.587712	0.284772	0.32646	-1.7629	-1.03872	0.710464	1.3644	0.619877	-0.877507	-2.04122		-0.0779814	0.251883	15
1.2	0.710106	-0.585979	-0.133422	0.35762	-0.854051	0.529735	-0.417827	-0.719073	-0.176964	0.259439	-2.04652	0.710464	-1.63167	-0.385561	0.122493	-3.04099		-0.456388	0.260029	16
1.3			-0.133422	0.35762	0.135581	-0.475088	0.0798951	0.287639	-0.176964	1.25298	1.98469	-0.29367	-0.64842	-0.385561	0.122493	-4.61158		-0.178844	0.388774	14
1.4	-0.279993	0.414856	-0.133422	-0.653105	2.17973	-0.475088	-0.417827	-0.711906	-1.17554	0.258117	0.473304	-0.29367	-1.15153	-0.385561	-1.87751	-5.17811		-0.587953	0.378558	16
1.5	0.717178	0.414856		0.354096	0.138436	-0.475088	0.0828257	-0.711906	-0.178762	-0.741581	0.976884	0.717654	-0.655019	-0.385561	-0.886346	0.000795589		-0.0421025	0.153659	15
1.6	-0.279993		-0.133422	0.350642	0.138436	-0.977499	-0.42206	0.287639	0.829883	0.264474	-0.0307561	-0.29367	-1.66473	0.117158	0.122493	0.00607085		-0.112356	0.152928	15
1.7		-0.585979	-1.12878	1.36175	1.14805	-1.47991	0.0828257	-0.719073	0.32646	0.264474	-0.53482	-0.29367	-1.64804	-0.385561	1.13386	-2.5332		-0.332774	0.284179	15
1.8	-0.27722	1.43002	0.870606	0.350642	-0.880006	0.540451	-0.42206	1.29435	0.829883	-0.741581	0.976884	-0.29367	-0.150165	-0.385561	2.16586	1.00176		0.394387	0.219648	16
1.9	1.7002	-0.585979			-1.34887	-1.49501	-0.42206	-0.711906	-0.178762	1.26544	0.473145	0.710464	0.354689	0.619877	0.123755	1.0213		0.109022	0.253952	14
2	-0.27722		-0.133422	0.350642	-0.854051	-1.49501	-0.417827	0.284772	-1.19952	1.26544	1.98469	-0.290734	0.358255	0.61367	-1.3914	-0.999291		-0.146733	0.254652	15
2.1		-0.580193	-0.136118	1.36175	-0.86253	0.0275277	-0.42206	-0.711906	-1.18741	1.27816	0.976884	-0.296666	-0.661753	0.61367	0.123755	1.00105		0.0349446	0.213126	15
2.2	1.7002	0.414856	-0.133422	-0.640056	1.13652	-0.475088	-0.42206	-0.719073	-0.180597	0.264474	-0.030594	-1.31099	-0.655019	0.61367	1.13386	-0.999291		-0.0189129	0.21025	16
2.3	0.717178			-0.646515	0.135581	0.529735	-0.42206	-0.719073	0.321424	0.264474	0.972019	0.710464	-0.658386	0.61367	0.123755	1.99711		0.281384	0.199653	14
2.4	1.71718	0.414856	-0.134756	1.34825	-0.854051	-0.475088	1.0926	-0.719073	-1.18741	2.29184	0.976884	-0.296666	-0.64842	1.6129	1.13386	-0.999291		0.329601	0.28059	16
2.5		0.414856	-0.133422	0.35762	0.139907	-1.47991	-1.43183	0.287639	-0.180597	0.264474	-0.030594	0.703418	-2.1781	0.61367	0.123755	2.03687		-0.0328162	0.263017	15
2.6	0.710106		0.861933	0.35762	0.139907	0.535039	-0.414896	-0.711906	-0.690059	-2.77658	0.967153	-0.29367	-1.68176	0.607587	0.123755	-1.00984		-0.218374	0.268011	15
2.7	0.717178	-1.57111		-0.646515	-0.871179	0.532134	-0.42206	0.287639	-1.18741	1.26557	0.976884	-2.32531	0.347771	2.58628	0.123124	-0.507439		-0.046296	0.317182	15
2.8	1.71718		0.861933		0.138436	1.53456	-1.43183	-0.719073	-0.180597	1.27816	-0.030594	0.717654	-1.66473	2.61213	0.123755	0.00538318		0.354455	0.320252	14
2.9		0.414856	0.870606	-1.65065	-0.880006	-0.475088	-0.41907	-0.711906	-1.18741	0.264474	0.957614	-2.34915	-0.64842	-0.38944	0.123755	0.00502866		-0.404987	0.232788	15
3	0.717178	1.43002	1.87597	-1.65065	-0.854051	0.529735	-0.42638	-1.70858	0.329782	1.27816	0.948262	-0.296666	0.354689	-0.38944	0.123755	1.54951		0.238206	0.269489	16
3.1	0.717178		0.861933	1.36175	-0.845739	-0.479984	-0.929106	0.287639	0.838325	0.261931	1.45156	-1.2978	0.354689	-0.385561	-1.37688	-0.507439		0.0208333	0.238919	15
3.2	-0.279993	0.414856		0.350642	1.15982	-0.479984	-0.926946	-0.719073	-0.178762	1.27816	1.9455	-2.34915	-1.64804	0.61367	0.123755	1.03137		0.0223892	0.296476	15
3.3		-0.580193	1.87597	1.36175	0.139907	-1.49501	-0.42206	-1.70858	-1.18741	-1.7629	1.45156	-3.33963	0.351196	1.11329	-0.877507	0.00538318		-0.338282	0.373251	15
3.4	-0.279993		1.87597	2.36589	0.138436	-1.51041	-1.94403	0.287639	0.838325	1.25298	2.96265	-0.296666	1.3491	1.6129	0.122493	-0.523462		0.550121	0.356348	15
3.5	-1.25761	0.414856	0.861933	2.31937	0.138436	-2.51003	-0.42206	0.287639	-0.178762	-1.7996	2.46377	-3.33963	0.351196	1.59693	-1.87751	-2.57041		-0.345092	0.437085	16
3.6	-0.279993	-0.585979		3.30374	1.13652	-1.47991	-1.43399	0.287639	0.325561	-1.7996	0.957614	-1.31099	-0.641951	2.58628	1.13386	-1.0316		0.0778128	0.392171	15
3.7		0.419071	2.9106	2.31937	2.13604	-0.979947	-0.42422	0.287639	0.829883	-0.764943	1.45156	-3.37386	1.33749	3.57562	0.123755	-1.54974		0.553222	0.472966	15
3.8	1.7002		0.879454		3.13557	-1.49501	-0.42638	-0.719073	-0.178762	-0.764943	0.948262	-2.32531	0.842632	3.57562	0.628806	-4.18528		0.115414	0.547591	14
3.9	1.7002	0.414856	0.853431	2.31937	2.13604	-0.479984	-1.43183	-0.719073	-1.68076	-1.28227	2.45408	-2.32531	1.32444	2.56093	-0.877507	-5.23276		-0.0166342	0.535761	16
4	0.703172	-1.57111		2.3424	2.13604	-1.49501	-1.43183	-0.719073	-0.178762	-1.7996	1.92649	-4.31021	1.32444	2.56093	0.122493	-1.0316		-0.0947489	0.500625	15
4.1			3.88669	2.31937	2.13604	-1.47991	-0.42638	-1.72578	-0.178762	-1.7996	0.952938	-1.32444	0.347771	4.0703	-0.886346	-1.04246		0.346388	0.540718	14
4.2	0.710106	0.414856	3.88669	2.3424	3.13557	-2.00252	-1.4175	-1.72578	-0.683085	-1.7996	0.95777	-2.32531	0.347771	2.56093	-0.877507	-4.14148		-0.0385437	0.55792	16
4.3	1.7002	-0.580193	3.88669	-0.646515	2.11485	-0.479984	-1.44645	-0.711906	-0.178762	-0.74921	-0.0299643	-2.32531	2.32722	2.56093	1.12249	-2.09031		0.279611	0.449108	16
4.4				0.361214	2.11485	0.540451	0.0836564	-0.726386	-1.18741	0.264474	0.957614	-2.32531	1.83235	3.54058	0.123755	-5.28858		0.0224057	0.605026	13
4.5	0.710106	-0.585979	4.84335	1.37553	1.13652	-1.51041	-1.43183	-1.72578	-0.168606	-0.74921	2.45408	-3.33963	1.33749	3.05076	1.13965	-3.69498		0.177566	0.570482	16
4.6	1.7002	-0.585979	4.94174	0.361214	2.13604	-2.51003	-1.43399	-0.711906	-0.178762	-0.242368	0.957614	-1.33817	1.33749	2.56093	0.123755	-2.09031		0.314218	0.479418	16
4.7	1.7002		4.84335	-1.65065	2.13604	-2.51003	-0.42638	-1.72578	-1.19952	1.29114	1.45156	-2.34915	1.35081	1.56592	0.123755	-1.56095		0.202688	0.534257	15
4.8		0.414856			1.13652	-0.48498	-0.926946	-1.72578	-2.21867	0.264474	0.948262	-2.32531	-0.64842	2.56093	-0.877507	0.00466671		-0.298301	0.387524	13
4.9	1.7002	-0.580193	4.84335	-1.66743	1.13652	-0.479984	-1.43183	-0.719073	-1.18741	-0.74921	1.9552	-1.31099	2.37411	3.54058	0.125044	-3.15461		0.274643	0.532291	16
5	0.710106		3.92617	-0.659831	2.15767	0.535039	-0.42206	-0.726386	-0.67715	-1.7629	1.9455	-3.37386	0.351196	3.05076	0.122493	-2.09031		0.205763	0.506698	15
5.1	1.7002	-1.57111	5.89742	-0.653105	2.66247	-0.475088	-1.43183	0.284772	-1.17554	-1.2783	0.952938	-1.31099	-0.65172	3.54058	1.13386	-5.92122		0.106459	0.660742	16
5.2	1.68356	-0.585979	5.89742	-0.653105	4.1769	-0.475088	-1.43183	-2.7325	0.829883	1.25298	2.9334	-4.35395	-2.64765	3.54058	-0.376876	-5.34558		0.10701	0.773177	16
5.3	1.7002	-1.57111	6.97289	-1.66743	4.1769	-2.56219	-0.42422	-0.726386	-2.17411	-1.78106	1.45156	-2.32531	0.344414	3.54058	-0.877507	-6.92193		-0.177794	0.810669	16
5.4	1.71718	-1.57111	6.90278	-1.66743	4.1769	-0.977499	-1.43399	0.290564	-3.23737	-1.78106	0.957614	-3.33963	-1.66473	3.54058	0.123755	-3.17143		-0.0709291	0.728615	16
5.5	0.710106	-1.57111	5.89742	-1.65065	3.16728	0.535039	-1.43183	-0.726386	-0.178762	-1.78106	2.43945	-3.33963	1.32444	2.56093	1.13386	-4.78779		0.143831	0.664175	16
5.6	1.71718	-0.585979	5.89742	-0.646515	4.1769	-1.49501	-1.93672	-1.72578	-2.17411	-1.78106	1.9455	-2.27904	-3.68415	4.52024	2.14396	-3.17143		0.0575878	0.737069	16
5.7	1.7002	0.414856	5.95731	1.36175	3.16728	-0.48498	-2.4416	-1.72578	0.325561	-3.90949	2.9334	-2.30194	-0.1618	3.54058	0.123755	-3.69553		0.300224	0.688293	16
5.8	1.71718	-1.57111	4.94174	0.354096	3.19964	-1.4975	-1.93672	-0.719073	-1.18741	-3.79026	1.9455	-1.2978	-1.68176	4.03041	0.123755	0.00502866		0.164732	0.60073	16
5.9	-0.279993	-1.57111	3.848	-0.640056	2.15767	-1.51041	-0.42638	-0.719073	-0.178762	-1.78106	1.936	-2.30194	1.32444	3.54058	-0.376876	0.00502866		0.189128	0.463276	16
6	1.71718	-1.57111	3.848	0.35762	2.15767	-2.53584	-1.43183	-1.22608	-1.6858	-1.78106	1.92649	-2.32531	1.32444	4.52024	-0.877507	0.00573051		0.151426	0.550431	16
6.1	1.71718	-0.585979	4.94174	-0.633723	2.66247	-1.51041	-0.42638	-0.726386	-0.178762	-1.7996	1.92649	-2.32531	-0.170146	3.54058	1.13386	-0.507613		0.441126	0.50653	16
6.2	0.710106	-1.57111	2.9106	-0.640056	3.16728	-2.51003	-1.93672	-0.726386	-1.18741	0.259439	2.42994	-3.30607	-1.66473	3.54058	0.122493	0.00538318		-0.0247926	0.524756	16
6.3	-0.279993	-0.585979	1.89503	2.36589	2.15767	-0.48498	-0.42638	-0.726386	-1.18741	-2.86401	0.948262	-3.30607	-0.655019	3.54058	0.122493	0.00573051		0.0324638	0.454676	16
6.4	1.71718	-1.57111	0.879454	1.34825	2.15767	-0.482482	-1.43183	-0.726386	-1.18741	0.261931	1.44688	-5.36826	-0.655019	4.52024	1.13386	0.00573051		0.128043	0.539095	16
6.5	0.710106	-1.57111	-0.137507	1.33501	4.21956	-0.475088	-2.4416	-2.7325	-1.18741	-1.7996	-1.03872	-4.39858	-0.655019	2.53607	0.122493	-1.00984		-0.532734	0.51906	16
6.6	0.710106	-1.57111	1.85729	1.34825	3.16728	-2.56219	-1.43183	-2.7325	-2.19605	-0.741581	1.9455	-5.42329	0.351196	3.03833	0.628174	-3.07259		-0.417814	0.610054	16
6.7	1.7002	-0.585979	1.87597	0.361214	1.17183	-3.56127	-1.93672	-0.726386	-1.18741	-0.741581	0.948262	-4.44413	0.857797	3.54058	1.13386	-1.53903		-0.1958	0.516962	16
6.8	2.6903	-2.56203	0.879454	0.361214	2.11485	0.529735	-1.43183	0.287639	-1.19952	0.261931	1.44688	-5.47946	1.35081	2.56093	0.123755	-4.18528		-0.140663	0.580285	16
6.9	1.7002	-0.585979	-0.134756	-1.63421	2.13604	-0.977499	-0.929106	0.287639	-2.70038	0.261931	-2.04652	-2.27904	-0.64842	3.54058	0.122493	-6.87644		-0.672716	0.585042	16
7	1.7002	-1.57111	-0.134756	0.35762	2.62521	-0.475088	-3.41686	-0.711906	-2.19605	0.261931	0.957614	-2.30194	0.351196	3.05076	-0.877507	-5.23276		-0.475841	0.539564	16
7.1	0.710106	-0.580193	-0.133422	-0.646515	2.13604	-1.54219	-1.93672	-1.74333	-2.21844	0.261931	1.9455	-3.33963	0.351196	3.54058	-0.877507	-7.28955		-0.710133	0.623946	16
7.2	2.71718	-0.585979	1.85729	-0.646515	2.13604	-0.475088	-1.92162	-1.74333	-2.7279	-0.74921	1.9455	-3.33963	1.3644	4.52024	0.128174	-5.12458		-0.165314	0.626464	16
7.3	2.71718	-0.585979	3.88669	-1.65065	2.13604	1.55006	-1.43183	-0.726386	-1.18741	-1.7629	1.44688	-2.30194	0.85275	4.56497	0.122493	0.00607085		0.477253	0.520207	16
7.4	0.717178	-2.56203	4.79561	-1.66743	2.13604	-1.47991	-1.43183	0.284772	-0.684003	-2.83426	2.9334	-4.35395	0.354689	2.56093	2.14396	0.00573051		0.0574311	0.609067	16
7.5	0.717178	-0.585979	2.88133	-2.68174	2.13604	-0.479984	-1.44645	-0.719073	-1.18741	-2.83426	1.44688	-2.32531	-1.64804	3.05076	0.122493	-1.51235		-0.31662	0.471782	16
7.6	0.717178	0.419071	2.85264	-2.68174	1.14805	0.535039	-1.43183	-2.7325	-2.19605	1.26544	1.9455	-3.37386	-0.64842	2.56093	1.13386	-1.51263		-0.124958	0.495962	16
7.7	2.74459	-0.585979	1.85729	-1.65065	0.138436	0.535039	-1.43183	-2.7325	-2.70038	-1.78106	-0.0299643	-1.2978	-0.64842	2.56093	-0.868844	-3.01001		-0.556322	0.446579	16
7.8	-0.282822	-1.57111	1.87597	-2.65478	2.15767	-1.47991	-1.43183	-1.72578	-2.19605	0.261931	1.9455	-3.33963	-1.15657	2.56093	0.122493	-3.03061		-0.621538	0.481896	16
7.9	1.71718	-0.585979	0.870606	-0.653105	0.136994	-1.51827	-0.42206	-0.726386	-2.19605	-2.83426	1.9455	-5.31434	-0.655019	2.56093	0.121255	-3.01001		-0.660189	0.50612	16
8	0.717178	-1.57111	0.870606	1.37553	1.14805	-0.48498	-1.43183	-0.726386	-1.69173	-2.30766	0.957614	-2.32531	-0.661753	3.05076	1.12249	-4.07236		-0.376931	0.454565	16
8.1	1.71718	-0.585979	-0.133422	-0.640056	2.17973	-3.52505	-1.92451	-0.726386	-1.18741	-4.95497	1.45156	-4.35395	-0.655019	2.56093	0.122493	-9.22854		-1.24271	0.762705	16
8.2	0.717178	0.419071	0.870606	0.350642	1.13652	-3.56127	-1.43183	-0.726386	-2.19605	0.259439	1.9455	-3.33963	-1.66473	3.54058	0.122493	-6.24206		-0.612495	0.599423	16
8.3	1.71718	-0.585979	0.861933	1.34825	0.138436	-2.03099	-1.43183	-1.72578	-2.19605	0.261931	1.9455	-3.33963	-1.64804	3.54058	-0.868844	-8.55528		-0.785538	0.689749	16
8.4	1.73449	-1.57111	0.870606	0.350642	1.15982	-1.49501	-1.43183	-2.7325	-1.19346	-3.95091	0.948262	-3.27319	-0.655019	2.56093	1.11135	-10.167		-1.10837	0.763863	16
8.5	1.71718	-0.585979	0.861933	0.347256	0.139907	-1.51041	-0.42206	-0.719073	-1.19952	-2.86401	0.459149	-1.2978	-0.661753	2.56093	0.122493	-12.9741		-1.00162	0.861141	16
8.6	2.74459	-0.585979	1.85729	1.33501	1.13652	-1.49501	-1.43183	-2.7325	-2.21844	-1.81853	0.957614	-2.32531	-0.635609	3.02115	1.12249	-12.0231		-0.818227	0.878773	16
8.7	0.717178	0.419071	2.88133	2.3424	-1.86205	-1.51041	-0.42206	-0.711906	-1.19952	-2.83426	1.9455	-3.33963	-0.14709	3.50622	0.122493	-9.83651		-0.620578	0.785938	16
8.8	-0.282822	-0.585979	1.91448	1.32203	0.138436	-3.56127	-0.926946	-2.7325	-2.19605	-1.7996	1.9455	-1.32444	0.344414	4.52024	-0.868844	-12.1564		-1.01561	0.89686	16
8.9	0.717178	-1.57111	2.88133	2.3424	0.138436	-1.47991	-1.43183	-0.719073	-1.69173	-2.30237	1.9455	-5.31434	1.33749	4.52024	1.12249	-10.3238		-0.614321	0.87978	16
9	0.717178	-0.585979	2.85264	1.34825	-0.370785	-0.475088	-1.43183	0.287639	-3.2047	-4.85326	1.45156	-3.33963	0.347771	3.5234	1.12249	-13.1164		-0.98292	0.980583	16
9.1	-0.279993	-0.585979	2.85264	0.347256	0.139907	-0.479984	-0.41907	0.287639	-3.2047	-3.82919	1.9455	-0.29367	-1.66819	3.57562	-0.877507	-9.74254		-0.764516	0.763478	16
9.2	2.71718	-0.585979	2.88133	1.34825	-0.871179	-2.58909	-2.41718	-0.726386	-3.21589	-1.7996	0.948262	-2.30194	-0.635609	3.54058	1.11135	-12.0231		-0.913688	0.905608	16
9.3	1.7002	-1.57111	2.88133	1.34825	-0.871179	-2.53584	-1.93672	1.29435	-1.19952	-2.77658	-0.0299643	-3.30607	-2.72966	2.56093	2.12249	-10.6326		-0.980106	0.827574	16
9.4	2.71718	-2.56203	2.88133	1.36175	-0.86253	-3.56127	-1.43183	-2.7325	-3.2047	-2.26974	0.957614	-3.33963	-3.68415	3.54058	1.12249	-8.55528		-1.22642	0.793291	16
9.5	2.71718	-0.585979	2.88133	1.36175	0.139907	-4.09778	-0.42206	-1.72578	-2.70643	-0.741581	1.45156	-3.30607	-2.70177	3.06343	0.121255	-8.02033		-0.785711	0.735724	16
9.6	1.7002	-0.585979	1.87597	0.350642	-0.86253	-2.58909	-1.92451	-1.72578	-1.21188	0.259439	0.948262	-3.27319	-1.177	3.54058	0.122493	-9.56836		-0.882546	0.72796	16
9.7	0.710106	-0.585979	0.853431	1.36175	0.141408	-2.48473	-0.42206	-1.72578	-1.19952	1.25298	0.957614	-1.2978	-0.641951	2.53607	0.122493	-10.6951		-0.694816	0.741367	16
9.8	1.71718	-1.57111	1.85729	0.350642	-0.880006	-5.67035	-1.42467	-0.719073	-2.70574	0.259439	0.948262	-2.30194	0.347771	3.54058	1.12249	-8.4643		-0.849596	0.741794	16
9.9	0.710106	-1.57111	1.87597	0.350642	-1.38996	-3.59824	-2.4416	-1.72578	-3.23737	0.763687	1.9455	-2.30194	0.347771	3.05076	0.121255	-8.89896		-0.999955	0.716523	16
10	1.7002	-1.58681	-0.132114	-0.633723	-2.91983	-3.08022	-0.42638	0.287639	-4.25629	-2.83426	1.9455	-2.30194	-3.68415	2.56093	1.12249	-8.86078		-1.44373	0.724262	16
10.1	2.6903	-1.57111	1.85729	-0.653105	-0.880006	-4.6343	-1.93672	-1.72578	-3.69301	-2.80513	1.9455	-3.30607	-0.65172	2.56093	1.12249	-12.8349		-1.53221	0.944721	16
10.2	1.7002	-1.57111	-0.133422	0.354096	-1.89992	-4.6343	-2.4416	0.287639	-2.24129	-1.7629	1.45156	-3.30607	0.351196	2.53607	-0.373176	-9.42271		-1.31911	0.722963	16
10.3	2.6903	-1.57111	-0.133422	2.31937	-2.91983	-3.63599	-2.4416	-0.719073	-2.21844	0.261931	0.957614	-3.33963	0.351196	4.01323	0.122493	-9.99653		-1.01622	0.816598	16
10.4	1.7002	-1.57111	0.861933	1.33501	-4.02166	-2.58909	-0.923956	0.287639	-4.25629	-2.83426	0.463669	-3.30607	-0.64842	3.50622	-0.868844	-8.28799		-1.32206	0.716432	16
10.5	2.6903	-0.585979	-0.133422	1.33501	-1.88079	-3.63599	-0.42206	-1.70858	-1.18741	-1.7629	-0.0299643	-1.28489	0.351196	4.52024	2.12249	-10.3612		-0.748374	0.813586	16
10.6	0.710106	-0.585979	-1.12878	1.33501	-1.88079	-1.50271	-1.93672	-0.719073	-2.19605	-0.741581	1.45156	-1.28489	-0.64842	4.52024	-0.868844	-7.73228		-0.825575	0.624462	16
10.7	1.71718	-1.57111	-0.133422	1.36175	-1.88079	-2.53584	-1.41962	-0.719073	-1.18741	0.261931	0.957614	-3.30607	0.354689	5.01006	0.121255	-5.02074		-0.49935	0.575813	16
10.8	1.7002	-0.585979	-0.134756	1.34825	-0.871179	-2.53584	-1.43183	-0.719073	-2.19605	-2.8197	0.463669	-3.30607	-1.64804	3.54058	0.126824	-6.09865		-0.947977	0.565788	16
10.9	-0.288653	-0.585979	-0.134756	1.34825	-1.37599	-2.51003	-1.93672	-1.72578	-3.2047	-1.78106	-0.030276	-4.26734	-0.655019	3.54058	1.12249	-8.03682		-1.28261	0.649784	16
11	-0.288653	-1.57111	0.879454	0.354096	-0.880006	-3.56127	-2.4416	-0.719073	-3.2047	0.264474	-0.030276	-2.30194	-1.66473	2.56093	1.12249	-2.97966		-0.903848	0.435043	16
11.1	-0.285708	-0.585979	-0.134756	1.34825	-1.88079	-3.56127	-2.42939	-1.72578	-2.21844	-0.741581	0.957614	-3.30607	-1.67324	3.54058	0.121255	-6.13476		-1.16938	0.561939	16
11.2	1.75216	-0.585979	1.89503	0.354096	-1.93936	-2.03099	-2.92923	-0.726386	-1.70806	-1.7996	-0.030276	-2.32531	-3.68415	2.56093	-0.868844	-5.12458		-1.07441	0.517872	16
11.3	-1.28282	-1.57111	1.89503	-0.646515	-1.91944	-3.56127	-1.43183	-0.726386	-1.18741	-0.756996	0.463669	-2.30194	-2.70177	3.50622	1.12249	-7.32774		-1.15174	0.60515	16
11.4	0.724393	-0.585979	2.88133	-1.65065	-2.94986	-3.56127	-2.94649	0.290564	-2.17411	1.26544	0.967153	-3.33963	0.347771	2.53607	0.121255	-11.1288		-1.20017	0.836243	16
11.5	-1.28282	-1.58681	2.85264	0.361214	-0.871179	-1.47991	-2.92923	-1.72578	-1.18741	-2.80513	0.957614	-1.27222	-2.70177	3.50622	0.121255	-11.64		-1.35521	0.827814	16
11.6	-0.285708		2.85264	1.36175	-1.88079	-2.53584	-3.45138	-1.72578	-2.19605	-2.80513	-0.030276	-1.27222	-1.65502	3.54058	1.12249	-11.23		-1.34605	0.885635	15
11.7	-0.285708		2.85264	1.34825	-1.88079	-1.51041	-2.4416	-1.72578	-2.19605	-2.80513	1.46126	-0.290734	-0.635609	2.56093	1.12249	-10.6951		-1.00809	0.83686	15
11.8	-3.38782		3.88669	2.3424	-1.88079	-2.51003	-2.4416	-1.72578	-1.18741	-2.80513	0.967153	-2.27904	-1.66473	3.54058	2.14396	-11.2881		-1.21931	0.954387	15
11.9	-5.3231			2.31937	-1.86205	-1.49501	-2.4416	-1.72578	-3.2047	-2.74861	0.463669	-0.29367	0.354689	3.54058	-0.868844	-12.9741		-1.87565	1.04559	14
12	-5.37697			2.3424	-1.86205	-0.479984	-2.41718	0.290564	-2.19605	-2.77658	-1.02834	-0.290734	-2.64765	3.54058	0.122493	-9.73085		-1.60788	0.863654	14
12.1	-4.45543			2.31937	-1.91944	-2.48473	-2.42939	-1.70858	-1.69779	-0.741581	-0.524221	-0.287856	-1.64804	2.53607	0.121255	-10.6951		-1.68682	0.849732	14
12.2	-5.54531			1.33501	-1.91944	-3.59824	-2.4416	-0.719073	-2.17411	-2.74861	-2.00606	-3.33963	-0.646673	3.54058	1.12249	-9.62518		-2.0547	0.847927	14
12.3	-6.45399			0.354096	-1.86205	-1.49501	-1.43183	0.290564	-2.21844	-4.33644	-1.02834	-3.33963	-2.6214	2.56093	0.122493	-12.3071		-2.41186	0.963689	14
12.4	-5.54531			1.34825	-0.86253	-2.48473	-2.42435	-1.72578	0.321424	-2.77658	0.967153	-2.30194	-0.64842	2.56093	1.12249	-11.765		-1.7296	0.958368	14
12.5	-5.54531			0.354096	-0.86253	-1.49501	-1.44645	-1.72578	-1.18741	-2.80513	-0.030594	-1.2978	-0.64842	3.54058	0.121255	-7.28412		-1.4509	0.68919	14
12.6	-6.65817			0.35762	-1.86205	-1.98987	-1.92451	-0.719073	-1.17554	-1.74509	-0.030594	-1.2978	1.3644	2.56093	1.11135	-4.14148		-1.15356	0.621926	14
12.7				-0.646515	-1.87142	-1.49501	-2.4416	-0.719073	-0.178762	-0.74921	-0.529467	-3.24095	0.354689	1.58128	-0.868844	-3.10485		-1.06998	0.376805	13
12.8				-1.65065	-0.871179	-1.49501	-1.43183	-1.72578	-1.17554	-3.2977	-0.52963	-1.2978	-0.64842	3.50622	1.11135	-2.0466		-0.888659	0.458817	13
12.9				-0.640056	0.139907	-2.48473	-2.45406	-1.72578	-2.17411	-2.83426	0.967153	-2.27904	0.849291	3.50622	-0.868844	-2.0466		-0.926533	0.514479	13
13				-0.646515	-0.854051	-3.63599	-1.93672	-1.72578	-1.18147	-3.90949	-1.02834	-2.27904	1.35081	2.54375	1.12249	-6.77124		-1.45781	0.678448	13
13.1					-0.86253	-2.02313	-1.43183	-1.72578	-2.17411	-2.83426	-0.529467	-2.27904	1.35081	3.50622	2.12249	-6.21474		-1.09128	0.733687	12
13.2					-0.871179	-2.53584	-2.43166	-0.719073	-1.18741	-3.86893	-1.02834	-3.24095	-0.641951	3.50622	1.12249	-5.69642		-1.46609	0.686345	12
13.3					-0.871179	-1.51041	-2.41718	-0.719073	-2.17411	-2.80513	-1.52721	-3.27319	-0.64842	3.50622	-0.868844	-5.17811		-1.54055	0.595716	12
13.4					-0.871179	-3.52505	-1.93672	-0.719073	-2.17411	-1.7996	-0.529467	-3.27319	0.354689	3.02115	-0.868844	-4.69308		-1.41787	0.579452	12
13.5					-1.88079	-3.04856	-2.4416	-0.719073	-1.18741	-2.83426	-1.02834	-2.30194	-0.64842	2.53607	-0.868844	-3.13779		-1.46341	0.451116	12
13.6					-0.86253	-3.52505	-2.4416	-0.719073	-3.17268	-2.86401	-2.02609	-3.30607	-1.64804	2.56093	0.122493	-4.18528		-1.83892	0.544801	12
13.7						-2.53584	-2.4416	-0.719073	-2.19605	-3.90949	-1.02834	-1.28489	-1.64804	2.56093	-0.373795	1.55997		-1.09238	0.55959	11
13.8						-3.56127	-2.4416	-1.72578	-2.19605	-4.95497	-1.02834	-1.27222	-1.64804	2.0711	-0.868844	-4.18528		-1.98285	0.569699	11
13.9						-3.52505	-2.94649	-0.719073	-1.18741	-1.7629	-0.529467	-2.25659	0.354689	2.56093	0.121255	-3.66153		-1.23197	0.563477	11
14						-3.56127	-2.4416	-1.72578	-1.68076	-4.95497	-1.02834	-2.30194	-0.655019	2.56093	-0.868844	0.00466671		-1.5139	0.586878	11
14.1						-2.56219	-2.94649	-1.72578	-0.178762	-1.7629	0.967153	0.703418	-1.64804	3.54058	-0.868844	1.5868		-0.445004	0.596514	11
14.2						-3.63599	-2.4416	-1.72578	-1.17554	-1.7629	-1.51211	-3.30607	-3.64727	3.54058	0.121255	1.06287		-1.3166	0.659073	11
14.3						-2.58909	-1.93672	-1.70858	-1.18741	-2.77658	0.957614	-1.28489	-2.67444	3.54058	-0.868844	-3.22333		-1.25015	0.593159	11
14.4						-4.6343	-2.94649	-0.719073	-1.68076	-1.7629	-0.030435	-1.28489	-3.17929	3.50622	-0.868844	-2.13588		-1.4306	0.628604	11
14.5						-3.04856	-1.44645	-0.719073	-2.17411	-2.77658	-1.00819	-4.31021	-3.68415	3.05076	-0.868844	2.13289		-1.35023	0.68797	11
14.6						-3.56127	-2.4416	-0.719073	-2.17411	-2.80542	-1.01817	-4.26734	-1.68176	2.56093	0.122493	-1.05428		-1.54906	0.565067	11
14.7						-3.56127	-2.4416	-0.719073	-1.16972	-2.77658	-0.030276	-3.27319	-2.67444	3.54058	0.121255	-1.07681		-1.27828	0.61675	11
14.8						-3.56127	-1.43183	-0.726386	-1.17554	-0.756996	0.468439	-4.35395	-2.67444	2.56093	0.121255	0.00502866		-1.0477	0.588085	11
14.9						-3.59824	-2.42435	-1.72578	-1.18741	-1.78106	-1.01817	-2.27904	-0.661753	2.53607	-1.85894	3.14712		-0.986504	0.618947	11
15						-4.54007	-2.4416	-1.70858	-0.683085	-2.77658	-1.01817	-3.27319	-2.67444	2.56093	-0.868844	4.15154		-1.20655	0.769339	11
15.1						-3.04856		-0.719073	-1.17554	-0.756996	-0.524221	-3.27319	-2.67444	2.56093	-0.873176	4.14123		-0.634302	0.747991	10
15.2						-2.53584		-0.719073	-2.17411	-2.83426	0.967153	-3.27319	-2.67444	2.56093	0.121255	7.18733		-0.337425	1.03065	10
15.3						-4.5867		-0.719073	-0.67715	-0.734103	-0.030594	-2.30194	-2.64765	2.56093	0.122493	6.60695		-0.240684	0.969009	10
15.4						-1.49501		-1.72578	-1.1639	-0.741581	-0.030594	-3.27319	0.358255	1.59693	0.121255	8.13031		0.177669	0.979298	10
15.5						-1.47991		-1.72578	-1.17554	-2.80513	0.967153	-4.26734	-0.661753	2.56093	-1.84074	5.09905		-0.532907	0.863518	10
15.6						-0.987495		-1.70858	-2.70038	-3.82919	-0.0255067	-3.27319	-1.64804	2.0916	-0.868844	9.05433		-0.389529	1.17791	10
15.7						0.535039		-0.719073	-2.19605	-1.26514		-2.30194	-0.64842	1.59693	0.121255			-0.609674	0.473158	8
15.8						-1.47991		-1.72578	-3.23737	-2.80513		-3.27319	-0.64842	1.59693	-0.373795			-1.49333	0.59012	8
15.9						-1.49501		-1.72578	-3.2047	-1.78106		-3.30607	-0.64842	1.58128	-0.868844			-1.43108	0.548988	8
16						-4.5867		-0.719073	-2.19605	-3.82919		-3.27319	-0.64842	1.5891	-0.868844			-1.81655	0.720316	8
16.1						-4.09247		-0.719073	-3.17268	-3.82919		-2.27904	-1.64804	2.56093	0.121255			-1.63229	0.792399	8
16.2						-4.6343		-0.719073	-2.19605	-4.38626		-4.26734	-1.66473	1.58128	-0.868844			-2.14441	0.773494	8
16.3						-4.6343		-1.70858	-2.19605	-3.86893		-3.27319	-1.66473	1.59693	1.11135			-1.82969	0.786897	8
16.4						-3.48956		-0.719073	-1.18741	-6.00045		-2.30194	-1.64804	1.10226	0.121255			-1.76537	0.784012	8
16.5						-2.48473		-1.72578	-2.19605	-7.04593		-4.26734	-2.6214	1.59693	0.121874			-2.3278	0.925025	8
16.6						-2.99469		-0.719073	-3.2047	-7.12048		-4.26734	-0.64842	1.59693	-0.868844			-2.27833	0.95306	8
16.7						-0.48498		-0.719073	-3.2047	-7.12048		-3.27319	0.351196	2.58628	-0.868844			-1.59172	1.03282	8
16.8						-2.51003		-1.72578	-2.19605	-6.00045			-0.14709	1.10226	1.12249			-1.47924	0.942214	7
						-4.5867		-0.719073	-1.18741	-9.5888			-1.63167	1.59693	-0.868844			-2.42651	1.37721	7
						-3.56127		-0.719073	-1.18741	-8.89343			1.35081	1.59693	0.121255			-1.61317	1.37906	7
						-3.59824		-1.72578	-3.17268	-6.1951			-0.641951	1.10226	0.122493			-2.01557	0.945858	7
						-4.6343		-2.7325	-2.18005	-7.12048			-1.63167	2.58628	-0.873176			-2.36941	1.14655	7
						-4.68289		-1.74333	-2.19605	-6.12883			-0.640239	1.58128	-0.868844			-2.09699	0.978794	7
						-2.51003		-2.7325	-3.17268	-4.95497			-1.64804	0.607587	-0.868844			-2.18278	0.670337	7
						-2.48473		-1.72578	-2.17411	-6.00045			-0.641951	2.0711	0.122493			-1.54763	0.949119	7
						-3.48956		-1.72578	-3.23737	-9.53614			-0.641951	1.59693	-0.868844			-2.55753	1.33188	7
						-4.6343		-0.719073	-3.17268	-7.04593			0.347771	2.53607	0.121255			-1.79527	1.25082	7
						-3.56127		-1.72578		-9.53614			-0.145378	2.56093	0.122493			-2.04752	1.71308	6
						-5.61213		-1.72578		-9.53614			-0.641951	2.5485	0.122493			-2.47417	1.78517	6
						-4.09247		-1.72578		-10.6919			-1.63167	1.56592	-1.35479			-2.98846	1.70694	6
						-5.61213		-2.7325		-6.12883			-0.64842	1.58128	-1.85894			-2.56659	1.20246	6
						-4.6343		-1.72578		-7.19663			0.351196	2.56093	-1.85894			-2.08392	1.41807	6
						-4.6343		-2.70526		-7.19663			-1.64804	3.03358	0.121255			-2.17157	1.46317	6
						-4.6343		-1.72578		-8.26444			-0.64842	2.56093	0.122493			-2.09825	1.56348	6
						-3.59824		-3.77723		-11.9691			-0.64842	1.56592	-0.868844			-3.21598	1.93258	6
						-4.5867		-0.719073		-11.98			-1.64804	1.59693	0.122493			-2.86907	2.00805	6
						-3.56127		-1.72578		-11.98			-1.64804	1.58128	0.616923			-2.78615	1.98497	6
						-3.54316		-1.72578		-6.06396			-1.64804		-0.868844			-2.76996	0.933047	5
						-2.53584		-0.726386		-4.95497			-1.64804		-0.868844			-2.14681	0.77255	5
						-4.54007		-1.72578		-4.38626			-1.64804		-0.868844			-2.6338	0.762111	5
						-4.5867		-2.7325		-3.86893			-1.63167		-0.868844			-2.73773	0.686091	5
						-3.56127		-1.72578		-1.7629			-0.64842		-0.868844			-1.71344	0.513064	5
						-4.09247		-1.72578		-2.83426			-1.14005		0.122493			-1.93402	0.720151	5
						-3.56127		-1.72578		-3.86893					-0.373176			-2.38229	0.81994	4
						-3.56127		-2.7325		-3.80454					0.121255			-2.49426	0.901527	4
								-0.726386		-2.77658					-0.868844			-1.45727	0.660936	3
								-1.72578		-3.79026					0.121255			-1.79826	1.12974	3
								-1.72578		-2.80513					-1.84074			-2.12388	0.342234	3
								-1.72578		-0.734103								-1.22994	0.495841	2
								-2.7325		-1.7629								-2.2477	0.4848	2
								-1.72578		-2.80513								-2.26546	0.539671	2
								-2.7325		-4.80395								-3.76822	1.03573	2
								-2.7325		-2.77658								-2.75454	0.0220421	2
								-2.7325		-2.77658								-2.75454	0.0220421	2
																		#DIV/0!	#DIV/0!	0
																		#DIV/0!	#DIV/0!	0
highest	2.74459	1.43002	6.97289	3.30374	4.21956	2.4895	1.56589	1.29435	1.30785	2.29184	2.96265	1.7146	2.37411	4.56497	2.16586	3.91076		2.83207	0.376682	16

## Sheet: Fig 3ab ASEL 60s 100mM
	f655-ctx-ctx100-60-5	f655-ctx-ctx100-60-7	f655-ctx-ctx100-60-11	f655-ctx-ctx100-60-15	f655-ctx-ctx100-60-23	f655-ctx-ctx100-60-25	f655-ctx-ctx100-60-29	f655-ctx-ctx100-60-34	f655-ctx-ctx100-60-13	f655-ctx-ctx100-60-19	f655-ctx-ctx100-60-4	f655-ctx-ctx100-60-20	f655-ctx-ctx100-60-3	7f655-ctx-ctx100-60-7		mean	sem	n
0	1.70838	0.553015	-1.24813	0.708884	-0.666665	0.523912	0.751494	-0.316972	1.31856	-1.46441	0.369181	-0.441341	-0.534877	-1.34102		-0.00571321	0.266922	14	0
0.3				1.71501	0.32836	-0.473264	0.759061	0.683667	0.331716	0.509921	-0.623737		-0.534877	0.641884		0.333774	0.227542	10	0.3
0.4	0.691901	1.53608			0.331693		0.759061	1.68367	-0.163344	0.539927	0.369181	-0.441341	-1.54976	-0.35612		0.309177	0.277744	11	0.4
0.5	1.6904	3.50222	-0.239232		0.331693	0.523912	-0.243747		0.334995	-1.46441	1.3677	0.555963		-2.42387		0.357785	0.472206	11	0.5
0.6	1.6904	1.53608	0.76967		-0.673332		-1.23421		0.334995	-1.46441	0.369181	0.555963	-1.52271	-0.35612		0.000501489	0.342897	11	0.6
0.7	0.691901	0.553015	-0.234471	0.708537	0.331693	0.523912	0.257657		0.338339	2.50872	0.369181	0.555963	1.46137	-1.3675		0.515256	0.24285	13	0.7
0.8	1.70838	-1.41312	-0.234471		-0.167486	0.523912	0.759061		0.334995	-1.4793	1.3677	-0.448501	1.46137	0.648634		0.255098	0.301473	12	0.8
0.9	0.699811	1.53608		-0.287557	0.331693	0.523912	-0.237574	-1.31633	0.338339	2.50872	-0.629339	-0.448501	0.46021	-0.35612		0.240258	0.273853	13	0.9
1	0.699811	0.562338	0.76967	0.708537	1.33672	-0.477996	-0.243747	-0.316333	0.334995	2.50872	-0.629339	-0.448501	-0.531413	0.641884		0.351096	0.234953	14	1
1.1	-0.310966	0.571848	-0.234471	-0.287557	-0.666665	-0.477996	0.768	-0.316333	-0.668372	-0.967048	0.369181	-0.448501	-0.528017	-0.352875		-0.253555	0.131492	14	1.1
1.2	-0.310966	-0.431393	-0.239232	-0.287557	-0.658496	-0.477996	0.759061	0.673127	-1.67508	-0.974497	0.369181	-0.441341	-0.528017	0.641884		-0.255809	0.181196	14	1.2
1.3	-1.31733	-1.43372	0.76967	-0.287557	-0.666665	-0.477996	-0.243747	-0.316333	0.334995	-0.469689	0.373537	0.555963	0.466678	0.641884		-0.14788	0.187574	14	1.3
1.4	-2.26031	-1.44434	0.76967		0.331693	-0.468624	0.257657	-0.316333	0.338339	-0.469689	-0.629339	-0.441341		0.641884		-0.307561	0.253557	12	1.4
1.5	-1.32981	-1.44434	-1.2333	-0.287557	0.834206	-0.473264	-0.243747	1.68367	0.334995	-1.46441	0.373537	0.555963	-0.528017	0.641884		-0.184299	0.258832	14	1.5
1.6	-0.304484	0.58155	0.754035	-1.36816	-0.666665	0.523912	-0.738978	-0.316333	-0.668372	-0.469689	-0.629339	0.555963	0.480008	-0.35612		-0.187334	0.17344	14	1.6
1.7	-1.29311	-2.45728	0.759143	0.708537	-0.666665	0.523912	-1.23421	0.69442	-0.165016	-2.46393	-0.629339	-0.441341	1.46137	-0.35612		-0.397116	0.31672	14	1.7
1.8	-1.29311	-1.44434	-0.229804	-0.287557	-0.666665	-0.477996	-0.737783	-0.316333	-0.668372	3.49836	0.373537	0.553135	0.466678	-0.352875		-0.113081	0.318867	14	1.8
1.9	-0.304484	0.591451	-0.229804	0.708537	0.32836	-0.477996	-0.241357	0.69442	1.33167	2.50872	-0.629339	-0.441341	0.466678	1.63989		0.424672	0.244884	14	1.9
2	-0.304484	-1.45517	-0.234471	-2.16454	0.32836	0.523912	-1.22211	-0.316333	1.33167	1.51909	-0.629339		1.47796	1.63989		0.0380347	0.342111	13	2
2.1	-0.306601	-0.431393	-0.234471	0.708537	0.32836	-0.473264	-0.237574	-0.316333	0.334995	2.50872	-0.635055	0.553135	-0.528017	1.63989		0.207924	0.243637	14	2.1
2.2	0.699811	-1.43372	-0.234471		0.32836	0.523912	-0.243747	0.69442	-0.661683	2.50872	0.373537	0.553135	1.46137	0.641884		0.400887	0.267462	13	2.2
2.3	-0.306601	-0.431393	-0.234471	0.708184	0.32836	-0.477996	-0.737783	-0.316333	0.338339	2.50872	-0.629339	1.58685	0.466678	-1.39506		0.100583	0.268921	14	2.3
2.4	-0.306601	0.591451	0.759143	-0.297933	0.331628	-1.46523	-0.241357	-0.315681	0.338339	-2.51442	0.373537	0.553135		0.641884		-0.119393	0.261071	13	2.4
2.5	0.699811	-0.431393	0.754035	0.708184	-0.694161	0.523912	-0.241357	-0.315681	-0.668372	-2.48892	-0.629339	0.553135	-1.52271	0.662551		-0.220736	0.257622	14	2.5
2.6	-0.306601	0.591451	1.77857	-0.287557	0.32836	0.523912	0.258852	-1.31633	0.334995	1.51909	-0.629339		-0.538413	2.63789		0.376529	0.300567	13	2.6
2.7	-0.306601	-1.45517	0.76967	-0.297933	2.31841	-1.46523	-1.23421	-0.315681	1.33167	2.50872	-0.629339	-0.441341	0.466678	0.662551		0.136586	0.340418	14	2.7
2.8	-0.306601	1.61476	-0.244091	-0.297933	2.84342	-0.477996	-1.22211	-1.31633	3.32503	2.50872	-0.629339	-0.441341	0.466678	-1.38114		0.317267	0.426112	14	2.8
2.9	-1.29311	-0.431857	-0.244091	0.708537	5.30348	0.523912	-1.22211	-0.316333	3.32503	2.50872	-0.629339	-0.441341	-0.528017	0.641884		0.564669	0.505913	14	2.9
3	-0.306601	2.63807	2.83999	1.72489	6.29851	0.523912	0.744076	-0.315681	0.833334	3.00354	0.369181	0.553135	0.466678	-0.362808		1.35787	0.488253	14	3
3.1	-1.3051	1.61476	5.98824	2.74159	6.99766	1.52582	1.74064	0.69442	3.35847	3.53321	0.369181	0.553135	-1.54976	-0.366255		1.84971	0.6685	14	3.1
3.2	-0.306601	4.68469	8.06902		9.37692	1.52582	2.71026	-0.316333	2.35176	4.53274	2.39072	-0.434321	-0.528017	-1.38114		2.5135	0.936739	13	3.2
3.3	0.691901	5.771	9.10941	4.775	6.62845	1.52582	4.7229	1.70452	3.35847	2.50872	2.39072	-0.434321	-0.534877	-1.38114		2.9169	0.803822	14	3.3
3.4	3.72553	6.80489	9.10941	4.775	7.75683	1.52582	5.248	1.70452	3.35847	4.53274	3.39931	-0.441341	-1.54976	-0.366255		3.54165	0.843254	14	3.4
3.5	3.76443	7.9247	11.3053	4.81641	8.81503	1.52582	4.77029	2.71462	3.35847	3.49836	4.4079	0.553135	-0.534877	-1.39506		3.96604	0.947556	14	3.5
3.6	2.71696	8.01244	12.3567	5.7917	9.29242	1.52582	3.84339	2.71462	3.35847	3.49836	4.4079	-1.419	0.46021	-0.366255		4.01384	1.01739	14	3.6
3.7	2.71696	8.01244	14.6104	5.84355	9.87323	2.52773	0.79091	2.71462	3.84009	3.49836	5.4165	0.553135	-1.50959	1.63989		4.32345	1.12651	14	3.7
3.8	3.76443	6.95672	14.6104	6.8084	10.8169	2.52773	10.301	3.76662	3.42743	5.53226	6.49119	-0.434321	-1.54976	0.662551		5.26297	1.20852	14	3.8
3.9	4.78328	8.10205	15.6729	7.8251	11.4033	2.52773	5.14521	3.76662	4.40955	5.53226	7.51006	0.553135	-1.5361	0.641884		5.45264	1.20842	14	3.9
4	3.72553	8.10205	15.6729	7.8251	10.7048	2.52773	7.70145	5.74492	5.3719	5.53226	9.64672	0.553135	0.480008	-1.39506		5.87096	1.22283	14	4
4.1	5.8628	9.16903	15.6729		10.8169	2.52773	7.17204	3.76662	3.3926	5.53226	8.61736	-0.455807	-2.56465	-0.366255		5.31874	1.40658	13	4.1
4.2	4.83346	11.4291	15.6729	7.89784	11.864	1.52582	8.69431	4.78702	4.40955	5.53226	9.64672	-0.441341	-1.5361	2.66476		6.21288	1.31759	14	4.2
4.3	5.68441	8.10205	16.7354	9.0099	11.864	2.52773	8.73792	5.80743	3.37042	6.53178	10.7878	-1.419	-0.528017	1.6567		6.34776	1.34195	14	4.3
4.4	6.75125	7.03507	16.7354	9.0099	12.7773	2.52773	7.70145	4.78702	4.32171	6.05989	9.64672	-0.434321	0.473276	0.641884		6.28817	1.29222	14	4.4
4.5	6.89214	10.236	16.7354	9.95214	11.7411	3.56537	8.99967	5.87123	5.4265	7.60723	12.8679	-0.434321	0.466678	0.641884		7.1835	1.34391	14	4.5
4.6	6.89214	11.303	16.7354	7.89784	11.2229	3.56537	2.91078	6.90216	4.36518	6.53178	11.8278	0.553135	-0.528017	-2.42387		6.26826	1.42676	14	4.6
4.7	6.89214	11.303	17.7979	8.92499	10.595	2.52773	9.42758	5.87123	5.4265	5.53226	11.8278	0.553135	-0.528017	-1.39506		6.7683	1.43507	14	4.7
4.8	6.89214	12.5076	17.9865	8.84181	10.595	2.52773	7.77872	8.77523	5.4265	6.53178	14.0548	0.553135	-1.52271	-0.366255		7.18442	1.50379	14	4.8
4.9	8.00482	10.3506	19.0604	9.95214	10.595	2.52773	7.77872	5.87123	4.36518	7.60723	14.0548		-1.52271	-0.35612		7.56069	1.56269	13	4.9
5	5.8628	11.303	19.0604		10.595	2.52773	7.74009	9.78533	4.36518	6.53178	14.0548	0.553135	-1.52271	-1.39506		6.88165	1.69448	13	5
5.1	6.96478	9.27208	17.9865	8.84181	10.595	3.52964	5.71575	6.97802	6.37861	6.99434	14.0548	1.58685	-0.528017	0.641884		7.07229	1.35135	14	5.1
5.2	6.89214	10.3506	17.2786	7.75383	9.47215	3.56537	7.50172	5.87123	6.37861	5.53226	14.0548	-0.434321	0.46021	0.641884		6.8085	1.34072	14	5.2
5.3	5.8628	9.27208	17.7979	9.85851	9.47215	2.52773	10.4109	5.87123	3.42743	7.60723	15.1058	-0.434321	0.46021	0.641884		6.99154	1.45923	14	5.3
5.4	6.89214	8.19359	16.7354	8.84181	9.47215	2.52773	9.82245	5.87123	3.42743	7.60723	15.1058	-0.434321	1.44511	0.641884		6.86783	1.367	14	5.4
5.5	6.89214	8.19359	17.9865	9.85851	9.47215	2.52773	9.14862	5.87123	6.37861	6.53178	15.2669	-0.434321	-0.528017	0.641884		6.98624	1.45184	14	5.5
5.6	5.80213	8.19359	19.0604	9.85851	9.56933	2.52773	9.14862	5.87123	5.3719	6.59762	14.0548	-1.419	-0.528017	-0.352875		6.69686	1.52252	14	5.6
5.7	6.89214	8.19359	17.9865	8.84181	9.47215	2.52773	9.7248	6.97802	4.40955	5.53226	16.329	-0.434321	0.466678	-1.39506		6.82321	1.52445	14	5.7
5.8	5.8628	9.27208	17.9865	8.84181	7.44169	2.52773	9.34392	5.87123	4.40955	5.53226	16.329	0.553135	-2.54079	-0.352875		6.50558	1.54891	14	5.8
5.9	5.8628	7.1151	17.9865		7.94931	2.52773	8.71737	5.87123	5.4265	5.588	17.3912	1.58685	-3.54548	0.641884		6.39377	1.67129	13	5.9
6	3.76443	9.37738	16.9126	8.84181	8.45692	2.52773	8.18949	6.82784	6.44345	6.59762	17.3912	0.561794	-0.528017	0.641884		6.85758	1.46019	14	6
6.1	4.83346	9.37738	17.0936	8.84181	7.36687	2.52773	8.76671	6.82784	4.36518	5.588	16.329	-0.434321	-1.52271	-0.366255		6.3996	1.50456	14	6.1
6.2	3.80413	8.28713	16.9126	8.84181	7.36687	1.51068	8.27691	6.82784	6.37861	6.59762	16.329	-0.434321	1.46137	-0.352875		6.55767	1.4264	14	6.2
6.3	4.83346	7.1151	14.7648	8.84181	6.69862	1.51068	10.5232	6.90216	7.34351	5.588	17.5786	-0.434321	-1.50959	1.63989		6.52828	1.44183	14	6.3
6.4	3.80413	8.19359	17.9865	8.84181	6.4741	1.51068	5.1961	8.96401	6.37861	4.57839	16.329	-0.434321	0.466678	-1.34102		6.21059	1.52873	14	6.4
6.5	4.8847	8.19359	16.9126	8.92499	7.36687	2.52773	4.67644	7.93309	4.36518	4.0558	18.6521	-0.434321	0.466678	-2.39947		6.15186	1.59306	14	6.5
6.6	3.80413	7.1151	16.9126	7.8251	5.30348	2.52773	5.1961	5.87123	5.4265	4.57839	17.5786	-0.434321	0.466678	0.641884		5.91523	1.44254	14	6.6
6.7	4.83346	6.03661	15.5107		5.58133	2.52773	4.67644	4.8403	6.31506	4.57839	18.6521	0.555963	0.466678	-0.35612		5.70913	1.53776	13	6.7
6.8	3.92829	11.303	15.5107	8.84181	6.29851	3.52964	5.9051	6.82784	6.44345	4.57839	17.5786	-1.43582	0.466678	-2.39947		6.24119	1.53665	14	6.8
6.9	2.83506	10.0141	16.7354	6.74736	4.48719	2.50265	4.67644	5.93636	5.35217	3.56877	17.5786	-0.441341	0.46021	-1.34102		5.65085	1.52447	14	6.9
7	3.88603	8.87267	15.6729	7.75383	4.91885	1.51068	9.34392	6.82784	6.37861	3.53321	18.6521	-0.441341	0.466678	0.641884		6.28699	1.49821	14	7
7.1	4.937	11.9743	14.6104	7.8251	3.45092	2.52773	5.43363	6.82784	4.40955	4.57839	17.5786	-1.43582	0.466678	0.641884		5.98759	1.45837	14	7.1
7.2	3.88603	9.80123	14.6104	5.89648	4.48719	1.51068	2.68384	6.82784	4.36518	4.0558	21.0256	-0.441341	0.46021	-1.34102		5.55916	1.62867	14	7.2
7.3	3.88603	11.8478	15.8387	5.74089	3.41549	2.50265	8.81041	6.82784	5.4265	3.53321	18.6521	0.553135	-0.524688	-0.352875		6.15409	1.55801	14	7.3
7.4	3.88603	11.9743	15.6729	3.82087	4.46416	1.51068	8.27691	5.80743	4.36518	3.56877	17.5786	-0.441341	0.46021	-0.35612		5.75633	1.5202	14	7.4
7.5	3.84465	9.90655	14.6104		2.27311	1.51068	8.71737	5.80743	4.36518	3.56877	17.5786	-0.441341	-1.50959	0.641884		5.45182	1.60297	13	7.5
7.6	3.84465	11.0588	14.6104	6.74736	3.41549	1.51068	9.24524	8.77523	5.4265	2.55916	17.5786	-0.441341	0.466678	-0.35612		6.03152	1.49859	14	7.6
7.7	2.80461	10.0141	14.7648	7.8251	3.40334	1.51068	7.13375	6.82784	5.3719	2.53369	17.5786	-0.441341	0.473276	-1.34102		5.60423	1.49275	14	7.7
7.8	1.76457	10.0141	14.7648	7.75383	3.41549	2.50265	8.18949	6.82784	5.3992	2.53369	17.5786	-0.441341	-0.524688	-0.35612		5.673	1.49678	14	7.8
7.9	1.76457	10.1239	13.271	7.75383	4.39601	1.51068	4.67644	6.82784	5.3719	2.54642	19.9404	-0.441341	0.46021	-0.35612		5.56041	1.5417	14	7.9
8	1.74546	8.01244	12.4854	7.75383	4.39601	1.51068	2.21029	4.73482	5.3719	2.53369	18.8552	-0.441341	0.466678	-0.35612		4.9485	1.44624	14	8
8.1	1.74546	9.06816	13.271	5.74089	4.39601	1.51068	1.71032	6.82784	4.40955	2.53369	18.8552	-1.419	-1.52271	-1.35412		4.69807	1.562	14	8.1
8.2	1.74546	9.06816	12.4854	3.78926	3.34677	1.51068	6.47667	5.80743	5.31838	3.53321	16.505	-0.441341	-2.54079	-1.3675		4.65978	1.41109	14	8.2
8.3	0.716121	6.95672	11.4229		4.35179	1.51068	7.2099	6.82784	6.37861	2.53369	17.77	-0.441341	0.466678	-2.37556		4.87139	1.51838	13	8.3
8.4	1.74546	7.03507	10.1498	5.74089	3.38078	1.51068	2.71026	4.89469	1.3587	1.53416	19.9404	-0.441341	-1.50959	-2.39947		3.97504	1.52339	14	8.4
8.5	0.716121	9.16903	10.4692	3.78926	2.84426	0.518706	4.20812	5.74492	6.31506	2.48425	18.8552	-1.419	-1.50959	-1.39506		4.34218	1.50359	14	8.5
8.6	0.716121	6.95672	11.5431	4.85868	4.35179	2.55332	3.69335	7.84825	6.31506	1.53416	11.1372	-0.441341	0.46021	-0.35612		4.36932	1.06385	14	8.6
8.7	-0.310966	8.10205	11.6658	5.74089	3.38078	1.51068	2.21029	6.82784	3.35847	2.00921	20.1599	-0.441341	-0.528017	-2.35213		4.38096	1.58816	14	8.7
8.8	0.716121	8.01244	9.39524	4.69465	3.34677	0.513602	3.69335	3.80937	4.36518	1.53416	12.2108	-0.441341	-0.528017	-3.45268		3.41926	1.13357	14	8.8
8.9	0.716121	6.95672	11.1902	3.69821	5.35682	0.513602	4.18489	5.80743	2.35176	3.49836	17.77	-1.419	-2.51741	-2.42387		3.97742	1.47189	14	8.9
9	0.716121	6.95672	11.1902	4.69465	2.43997	0.513602	2.71026	5.80743	6.31506	1.53416	18.8552	-1.43582	-2.49448	-3.45268		3.88217	1.57316	14	9
9.1	0.716121	9.06816	9.39524		2.84426	1.54127	4.20812	6.82784	3.35847	1.53416	18.8552		-0.531413	-3.4178		4.53331	1.6974	12	9.1
9.2	-0.313216	5.901	10.254	3.82087	3.34677	0.513602	3.73005	6.82784	4.32171	0.534641	12.0804	-0.441341	-1.52271	-2.39947		3.33244	1.15872	14	9.2
9.3	-0.310966	6.88001	9.29794	5.74089	2.34174	1.54127	4.75157	4.73482	5.31838	0.534641	17.5786	-1.419	-3.5121	-0.35612		3.7944	1.42618	14	9.3
9.4	-0.310966	9.06816	9.29794	4.69465	3.34677	0.513602	5.7731	5.80743	6.31506	0.534641	13.2843	-0.441341	-0.528017	-0.35612		4.07138	1.18255	14	9.4
9.5	-0.310966	6.88001	9.29794	1.72489	2.39085	0.513602	4.7229	5.74492	6.31506	1.03181	18.8552	-1.419	0.473276	-0.35612		3.99031	1.43362	14	9.5
9.6	0.716121	5.83532	9.29794	5.69109	2.43997	1.54127	5.30095	4.89469	4.36518	0.534641	17.77	-1.419	0.473276	-0.35612		4.07752	1.32288	14	9.6
9.7	-0.313216	5.83532	9.29794	2.74159	3.48709	1.51068	6.84458	8.77523	4.82004	1.53416	17.77	-0.434321	-0.531413	0.641884		4.42711	1.35522	14	9.7
9.8	-0.310966	6.95672	9.29794	2.74159	1.84839	0.513602	5.7731	3.80937	4.32171	1.53416	17.77	-1.419	-2.51741	-2.39947		3.42284	1.44662	14	9.8
9.9	-0.310966	5.83532	9.20269		2.43997	0.513602	4.75157	5.80743	5.3719	0.534641	17.77	-5.97258	0.466678	-0.352875		3.54288	1.59951	13	9.9
10	-1.32981	5.901	9.10941	3.66905	2.31841	1.51068	4.77029	5.80743	4.32171	-0.464883	12.2108	-4.88035	0.466678	-0.35612		3.07531	1.18814	14	10
10.1	-1.32981	4.79063	8.06902	5.69109	1.37838	0.513602	5.30095	6.82784	4.36518	1.50431	14.3579	-5.97258	0.466678	-2.32916		3.11672	1.35039	14	10.1
10.2	-1.31733	3.78956	9.10941	2.74159	2.33008	1.51068	5.83161	6.82784	6.31506	0.534641	19.0628	-4.93724	-0.528017	-2.32916		3.49582	1.58544	14	10.2
10.3	-0.310966	3.78956	9.10941	2.74159	1.32338	1.51068	4.77029	6.82784	4.33843	0.534641	16.6848	-5.97258	-1.50959	0.641884		3.1771	1.4314	14	10.3
10.4	-0.315512	3.83412	7.98838	2.68244	2.43997	1.54127	5.7731	7.76513	5.26593	-0.464883	15.4315	-6.83205	-0.528017	-1.34102		3.08859	1.42398	14	10.4
10.5	-3.33448	1.70015	6.9587	0.708537	1.39285	0.513602	5.7731	6.82784	6.31506	-0.469689	12.2108	-4.93724	-0.528017	-0.35612		2.34108	1.24553	14	10.5
10.6	-2.37189	3.78956	7.98838	4.81641	1.35812	1.54127	3.75374	8.86866	6.31506	-1.46441	13.2843	-5.97258	-1.50959	0.641884		2.93135	1.36785	14	10.6
10.7	-1.35555	3.83412	9.01806	1.72489	2.31841	1.54127	2.7372	4.78702	4.27908	-0.469689	11.0183	-6.83205	-0.528017	-0.35612		2.26549	1.18173	14	10.7
10.8	-2.3956	2.76713	9.20269		1.37838	0.513602	3.23362	7.76513	5.31838	-1.46441	12.0804	-6.83205	-1.50959	0.641884		2.36151	1.44169	13	10.8
10.9	-1.32981	2.76713	9.10941	5.89648	2.36653	0.513602	2.7372	7.76513	4.86854	-0.469689	13.2843	-4.93724	-1.50959	0.641884		2.97885	1.29255	14	10.9
11	-1.32981	1.70015	9.10941	1.72489	1.37838	1.54127	3.73005	5.80743	2.35176	-0.462622	13.2843	-5.97258	-0.524688	0.641884		2.3557	1.24789	14	11
11.1	-2.32591	1.67813	8.06902	1.72489	2.31841	2.55332	2.21871	8.77523	3.35847	-0.469689	12.0804	-6.83205	-0.528017	-1.35412		2.23334	1.29778	14	11.1
11.2	-3.33448	1.70015	7.98838	2.76211	2.43997	0.518706	1.72717	5.80743	5.3719	1.51909	11.0183	-4.93724	-1.52271	-0.35612		2.19304	1.14939	14	11.2
11.3	-4.34305	-0.433814	7.98838	3.66905	1.84839	1.54127	1.23198	5.74492	2.35176	-0.455555	13.2843	-3.83295	-1.50959	-0.35612		1.90922	1.25119	14	11.3
11.4	-2.32591	0.644161	7.98838	1.72489	0.325092	2.55332	0.736803	5.80743	5.31838	1.51909	14.3579	-4.93724	-1.50959	-1.35412		2.20347	1.30671	14	11.4
11.5	-3.33448	-0.43433	7.98838	0.706302	2.41465	1.52582	1.72717	5.80743	4.32171	0.529459	12.0804	-4.93724		-1.35412		2.08009	1.27938	13	11.5
11.6	-1.34255	-0.433814	6.8902	2.68244	1.31685	0.523912	3.73005	5.80743	2.35176	0.52438	12.0804	-4.93724		-1.34102		2.14252	1.19976	13	11.6
11.7	-2.34866	0.622409	9.10941		1.37838	1.54127	2.71026	2.77845	5.31838	0.529459	13.1426	-4.93724		-0.35612		2.45738	1.40766	12	11.7
11.8	-2.37189	2.73385	8.15136	1.72489	1.31031	0.523912	2.23218	5.87123	4.32171	-0.469689	12.2108	-3.83295		-2.35213		2.31181	1.24733	13	11.8
11.9	-3.36751	0.611874	8.06902	1.72489	2.38985	1.52582	2.7372	6.75503	4.36518	1.51909	14.3579	-3.83295		0.655522		2.88545	1.32858	13	11.9
12	-1.34255	2.63807	6.9587	1.71501	2.38985	1.54127	1.737	4.78702	4.32171	-0.455555	14.3579	-5.77447		-0.352875		2.50162	1.31874	13	12
12.1	-3.36751	4.58299	6.9587	2.68244	1.88943	0.523912	1.72717	4.78702	2.35176	-1.4793	14.3579	-4.93724		-1.34102		2.21048	1.37335	13	12.1
12.2	-2.34866	2.57742	6.8902	1.71501	1.31031	1.52582	2.23218	7.76513	2.35176	0.529459	13.2843	-6.83205		-1.34102		2.28153	1.37512	13	12.2
12.3	-3.33448	1.59449	5.87102	0.708537	2.38985	1.52582	2.7372	3.80937	2.352	0.529459	13.2843	-3.83295		-2.32916		1.94658	1.21902	13	12.3
12.4	-3.47077	3.62038	7.02863	0.708537	1.86902	1.52582	2.7372	4.78702	2.35176	-0.969739	13.2843	-3.83295		-1.35412		2.17578	1.26393	13	12.4
12.5	-4.52175	2.57742	7.02863		0.325092	1.52582	1.72717	5.80743	2.35176	0.529459	14.5144	-4.93724		-1.34102		2.13226	1.5169	12	12.5
12.6	-2.34866	2.57742	7.98838	0.708537	1.37838	1.52582	1.72717	6.90216	3.32503	-1.43549	13.2843	-4.93724		-0.35612		2.33382	1.32678	13	12.6
12.7	-3.36751	3.5802	6.8902	0.708537	0.851735	1.52582	3.35957	3.72472	1.33167	-0.460173	12.2108	-4.88035		-1.35412		1.85547	1.22037	13	12.7
12.8	-3.36751	2.60744	6.8902	0.708537	1.37838	1.52582	0.736803	6.82784	1.34505	-1.43549	12.2108	-5.97258		-1.34102		1.7011	1.31639	13	12.8
12.9	-3.36751	1.59449	6.8902	0.708537	0.342108	1.52582	0.744076	3.80937	3.32503	-0.460173	12.8679	-4.88035		-0.35612		1.74949	1.24132	13	12.9
13	-4.34305	2.60744	5.87102	-0.297933	0.359124	0.518706	0.744076	6.75503	1.3587	-0.460173	11.1372	-6.83205		0.641884		1.38923	1.27826	13	13
13.1	-4.52175	2.60744	5.81418	0.706694	1.37838	0.518706	0.744076	4.73482	4.36518	2.48425		-6.83205		-2.32916		0.805898	1.0879	12	13.1
13.2	-3.47077	1.61476	4.80528	-0.287557	0.325092	0.518706	1.72717	6.75503	2.35176	1.00719		-6.83205		-1.38114		0.594455	1.02138	12	13.2
13.3	-3.36751	1.61476	4.80528		0.342108	0.518706		5.68367	1.84841	-0.464883				-0.35612		1.18049	0.920039	9	13.3
13.4	-2.34866	0.591451	5.92902	0.708537	0.32836	0.518706		4.78702	2.35176	-0.460173		-4.88035		-1.34102		0.562242	0.917978	11	13.4
13.5	-3.36751	0.591451	5.87102	-0.297933	0.32836	0.518706		5.80743	2.32835			-3.83295				0.882992	1.13924	9	13.5
13.6	-3.33448		4.85183	-0.297933	1.39104	0.518706		4.78702	0.338339			-4.88035							13.6
13.7	-4.34305		4.85183	-0.287557	1.37838	-0.468624		3.72472	2.32835			-5.97258							13.7
13.8	-3.36751		5.98824	-0.297933	-0.66013	1.54127		4.78702	2.35176			-4.93724							13.8
13.9	-4.30061		5.98824	-1.284	0.342108	1.54127		4.78702	2.32835			-4.93724							13.9
14			4.89935	0.707078		0.518706		7.76513	0.341752			-4.93724							14
14.1			4.89935	-0.341611		-0.468624		5.80743	0.338339										14.1
14.2			4.89935					5.68367	1.34505										14.2
14.3			4.85183	-1.264				3.72472											14.3
14.4			3.90746	-1.36816															14.4
14.5			3.86967																14.5
14.6																			14.6
14.7																			14.7
14.8																			14.8
14.9																			14.9
15																			15
15.1																			15.1
15.2																			15.2
15.3																			15.3
15.4																			15.4
15.5																			15.5
15.6																			15.6
15.7																			15.7
15.8																			15.8
15.9																			15.9
16																			16
16.1																			16.1
16.2																			16.2
16.3																			16.3
16.4																			16.4
16.5																			16.5
16.6																			16.6
16.7																			16.7
16.8																			16.8
	8.00482	12.5076	19.0604	9.95214	12.7773	3.56537	10.5232	9.78533	7.34351	7.60723	21.0256	1.58685	1.47796	2.66476

## Sheet: Fig 3ab ASEL 120s 100mM
	f655-ctx-ctx100-120-8	f655-ctx-ctx100-120-10	f655-ctx-ctx100-120-12	f655-ctx-ctx100-120-20	f655-ctx-ctx100-120-25	f655-ctx-ctx100-120-29	f655-ctx-ctx100-120-33	f655-ctx-ctx100-120-39	f655-ctx-ctx100-120-14		mean	sem	n
														mean
0	-0.127445	0.0380618	-0.0028869	-0.796579	4.0689	1.76312	-0.458719	-2.75478	1.96277		0.410272	0.650358	9
0.3		0.0413026			1.13728	0.747514	1.50891	1.18021			0.923043	0.251351	5
0.4	-0.13331	0.0380618	1.00518		1.09189	0.75506	-0.458719	-2.75478			-0.0652305	0.501459	7
0.5	-0.13331	0.0446087	-0.0028869	-0.796579	-14.9386	-0.253005	0.522829	-2.75478	-0.0406266		-2.03915	1.64283	9
0.6	-0.127445	0.0479711		0.699147	1.09189	-0.25049		2.20696			0.611338	0.38256	6
0.7	-0.127445	-0.961956	0.00035495	0.198815	1.12784	0.747514	0.533332	2.20696	-0.0406266		0.409421	0.299538	9
0.8	-0.121696	0.0446087	-0.990971	1.20182	1.09189	0.740118	-0.46325	-0.794503	-0.0406266		0.0741547	0.263027	9
0.9		0.0446087	0.00035495	1.20182	1.1281	0.248512	0.533332	-3.72964	-0.0406266		-0.0766917	0.549837	8
1	-0.121696	0.0446087	-0.0028869	0.198815	3.0024	-0.248024	-0.477396	2.20696	1.98162		0.7316	0.430447	9
1.1	-0.121696	0.0446087	-0.990971	0.198815	0.131905	-0.752032	-0.467871	0.175982	-0.0420428		-0.202589	0.144509	9
1.2	0.876791	0.0446087	-0.0028869	0.198815	0.13711	-1.23617	-0.472586	1.18021	-0.0420428		0.0759837	0.23343	9
1.3	0.872555	0.0446087		-0.302689	1.11859	-0.253005		2.27734	-1.03308		0.389188	0.418714	7
1.4	-0.127445	0.0380618	-0.00619433	0.198815	1.11859	-0.25049	0.533332	1.18021	-0.0420428		0.293648	0.177728	9
1.5	-0.127445	-0.948639	-0.00619433	0.198815	-1.93612	-0.255571	0.528028	-0.323242	-0.0420428		-0.323601	0.241873	9
1.6		0.0413026	-0.990971	0.198815	-0.901821	-0.248024	0.538743	0.17388	-0.0420428		-0.153765	0.190448	8
1.7	-0.127445	0.0413026	0.998365	-0.796579	0.13711	-0.253005	-0.477396	-0.812637	-0.0420428		-0.148036	0.183517	9
1.8	0.876791	1.05117	0.998365	-0.796579	0.132474	0.75506	-0.472586	2.25339	-0.0420428		0.52845	0.30917	9
1.9	-0.13331	0.0413026	-0.0028869	0.198815	0.132474	0.75506	-0.477396	2.25339	-0.0420428		0.302823	0.266896	9
2	-1.09645	0.0413026		-0.796579	2.5575	0.248512	-0.472586	-2.78155	-0.543246		-0.355387	0.529253	8
2.1		-1.45686	-0.0028869	-0.302689	0.132474	-0.253005		-0.820364	-1.03308		-0.533774	0.22047	7
2.2	-0.121696	-0.955231	-0.0028869	0.198815	1.16677	1.76312	-0.477396	3.28882	-0.0420428		0.535364	0.439432	9
2.3	-0.127445	-0.955231	-0.0028869	-0.796579	2.10202	0.249745	-0.467871	3.28882	-0.0406266		0.361105	0.470039	9
2.4	0.876791	-0.955298	-0.0028869	-0.796579	0.133031	0.747514	0.538743	3.28882	0.960363		0.532277	0.414517	9
2.5	-0.13331	-0.961956	1.00518	0.198815	1.15674	0.747514	0.538743	1.20513	-0.0420428		0.412757	0.238657	9
2.6	-0.121696	-1.95176	-0.0028869	-0.796579	0.133031	1.73689		2.22994	-0.0420428		0.148111	0.468511	8
2.7	-1.11179	0.0446087		0.198815	1.14691	2.77119	0.538743	2.22994	-0.0420428		0.722046	0.450522	8
2.8		-0.955231	-0.0028869	-0.804194	4.18691	2.20058	0.533332	2.22994	-1.04445		0.793	0.671474	8
2.9	0.876791	0.0446087	-0.0028869	-1.78963	2.16024	2.74352	0.533332	3.22137	0.960363		0.971969	0.517051	9
3	-1.09645	2.03437	-0.0028869	0.198815	5.46865	3.74605	-1.49353	5.2502	-0.0420428		1.56257	0.890862	9
3.1	-0.121696	2.03437	1.00518	3.22936	3.92197	3.70455	-0.477396	8.3788	0.960363		2.51506	0.906176	9
3.2	1.87256	2.03437	2.01656	6.3449	7.01921	3.81775		9.91602	0.960363		4.24772	1.12376	8
3.3	1.87256	1.03784		9.51328	8.00265	4.25522	2.59741	10.4284	-0.0420428		4.70817	1.43553	8
3.4	3.94234	3.04259	3.05556	11.5815	6.33824	4.78732	3.55108	11.4532	0.960363		5.41247	1.24953	9
3.5		5.07743	1.99962	12.6157	8.98608	4.76342	4.557	14.6785	-0.0420428		6.57945	1.80419	8
3.6	3.90709	4.07087	4.03932	12.7479	8.32269	4.83608	4.557	16.9249	0.960363		6.70736	1.69378	9
3.7	3.94234	4.59631	3.02794	13.7928	8.40683	5.73753	5.56292	16.7493	0.960363		6.97515	1.72484	9
3.8	6.09836	6.084	5.09899	13.7928	9.44113	5.8249	5.67712	16.9249	0.960363		7.76695	1.62526	9
3.9	9.87256	6.084	5.0507	13.7928	9.44113	6.80345		17.9712	0.45916		8.68437	1.91555	8
4	9.87256	4.11518		14.8377	10.4754	6.80414	6.70369	20.2762	-0.0420428		9.13036	2.23507	8
4.1	12.1056	6.14878	5.0507	14.9163	10.4754	6.73554	6.63558	20.2762	-0.0420428		9.14467	2.0069	9
4.2		7.16558	5.0507	14.8377	14.0395	7.77253	6.70369	20.2762	0.960363		9.60078	2.21246	8
4.3	12.1056	7.16558	5.09899	14.8377	13.0463	6.80345	5.73599	21.3335	-0.0420428		9.56501	2.12511	9
4.4	10.9778	4.62358	5.09899	13.7928	12.6732	7.81151	6.63558	20.2762	0.960363		9.20555	1.94778	9
4.5	12.998	6.21489	5.14828	14.9948	12.6732	7.27352	5.61944	21.3335	0.960363		9.69066	2.09123	9
4.6	11.7595	7.16558	5.0507	13.7928	13.7183	5.85441		20.2762	0.960363		9.82223	2.18797	8
4.7	12.998	6.17661		13.7928	14.0395	6.87274	5.61944	21.3335	0.960363		10.2241	2.28754	8
4.8	13.8726	7.16558	5.0507	14.9163	12.544	8.15686	6.63558	20.0637	0.960363		9.92951	1.9573	9
4.9		7.16558	5.0507	14.8377	14.0395	7.65711	6.63558	23.1255	0.960363		9.93401	2.47494	8
5	14.2876	6.084	5.0507	14.8377	15.0327	5.85441	6.63558	23.1255	0.960363		10.2076	2.32456	9
5.1	14.0081	6.62479	6.1207	13.7928	15.0327	7.77253	5.67712	23.1255	-0.0420428		10.2347	2.29278	9
5.2	15.0182	6.084	5.0507	13.7928	15.0327	7.65711	4.65055	19.0174	-0.0420428		9.58461	2.10633	9
5.3	15.1668	7.16558	4.03932	14.8377	15.0327	7.70026	4.6033	19.0174	1.98162		9.94942	2.0378	9
5.4	14.8726	6.65718	2.01656	12.7479	15.0327	7.73354	5.61944	19.8662	-0.0420428		9.38934	2.20695	9
5.5	15.0182	7.16558		13.7928	14.0395	6.73621	5.61944	20.715	-0.0420428		10.3806	2.34618	8
5.6		7.16558	2.01656	13.7928	13.5783	6.80345	4.6033	19.4246	-0.0420428		8.41782	2.34498	8
5.7	16.0283	6.69023	3.05556	12.7479	13.7183	6.73554	5.61944	20.715	1.98162		9.69909	2.1247	9
5.8	14.7298	6.14878	1.00518	12.6157	12.544	8.1894	5.61944	20.715	0.960363		9.16973	2.18649	9
5.9	13.8726	6.14878	2.03385	12.7479	12.544	7.81151	4.6033	20.715	0.960363		9.04858	2.13959	9
6	14.8726	6.65718		12.1647	13.0612	7.65711	4.6033	19.6348	0.45916		9.88875	2.18495	8
6.1	13.7397	7.16558	1.00518	14.088	12.544	7.65711	4.6033	19.6348	-0.0406266		8.93301	2.1862	9
6.2	12.8726	6.21489	1.01214	10.5474	14.0395	8.64526	3.62398	19.4246	1.96277		8.70479	2.04392	9
6.3		7.24213	-1.03128	10.5474		7.12558	3.55108	18.356	-0.0420428		6.53556	2.51706	7
6.4	13.8726	7.13319	-3.0747	11.5815	11.3938	6.66897	4.6033	17.2874	-0.0420428		7.71378	2.19132	9
6.5	11.7595	6.21489	-1.04527	11.5815	12.544	7.61965	3.58716	14.6785	0.960363		7.54448	1.84286	9
6.6	12.7496	6.21489		11.5815	12.9198	8.64526	4.557	13.643	0.960363		8.90894	1.63576	8
6.7	12.8726	7.20908	-1.04527	11.5815	12.4175	7.5087	3.58716	16.0469	0.960363		7.90428	1.94532	9
6.8	11.8726	8.26938	-1.03128	11.2505	12.4175	7.19633	3.58716	16.0469	-1.03308		7.61955	2.01342	9
6.9	10.8726	6.14878	-2.05299	10.5474	12.9198	6.60371	3.58716	15.6845	0.960363		7.25236	1.93087	9
7		7.16558	-2.07753	9.41552	12.4281	7.58291	2.54517	-2.55804	-0.0406266		4.30764	1.98589	8
7.1	9.87256	7.16558	-1.01757	11.9535	11.9364	6.60371	4.6033	12.6076	-0.0420428		7.0759	1.70111	9
7.2	9.9677	6.14878		11.5815	14.0395	6.99282	2.54517	12.875	0.960363		8.13885	1.69315	8
7.3	9.77929	7.16558	-0.00619433	11.9535	10.3701	6.53971	4.6033	13.0129	0.960363		7.15318	1.5416	9
7.4	8.7892	7.16558	-1.00414	10.7709	11.9364	5.68083	3.58716	14.234	-0.0420428		6.79088	1.75118	9
7.5	7.87256	6.14878	-0.00619433	11.3622	11.2802	6.60371	2.54517	13.1539	0.960363		6.65786	1.58648	9
7.6	9.9677	7.16558	-0.00619433	10.7709	10.8481	5.68083	2.51983	10.8048	-0.0363605		6.4128	1.53499	9
7.7		6.11639	-2.00539	10.7709	10.8481	3.74153	2.59741	13.0129	-1.03308		5.5061	1.99883	8
7.8	8.7892	6.084	-1.01757	9.51328	10.2669	1.72826	2.54517	8.3788	-0.0420428		5.13844	1.45893	9
7.9	6.809	5.18765		8.39198	11.9364	2.74352	2.59741	8.3788	-0.0406266		5.75052	1.37652	8
8	7.87256	5.13198	-1.01757	10.7709	9.76024	2.77119	1.53925	10.6474	-0.0406266		5.27059	1.5547	9
8.1	6.809	5.67343	-1.01757	8.47915	9.25358	3.22403	0.538743	10.8757	0.960363		4.97738	1.41436	9
8.2	8.7892	5.13198	-0.00956934	10.7709	9.96952	3.70455	1.55488	9.60113	-0.0406266		5.49689	1.46901	9
8.3		4.07087	-2.02895	9.66403	9.87425	3.17905	0.533332	10.7603	-1.03308		4.37748	1.82016	8
8.4	8.87256	4.60142	-1.01757	9.61308	10.953	3.70455	0.533332	6.84159	-1.03308		4.78542	1.53247	9
8.5	6.809	4.07087	-2.00539	10.7709	7.15629	2.7164	0.538743	8.55487	-1.03308		4.17541	1.48697	9
8.6	7.7991	3.0643		11.8269	9.16262	2.68981	0.528028	8.6457	-0.0406266		5.45948	1.56902	8
8.7	7.72708	3.0643	-2.00539	10.658	7.92653	2.68981	1.53925	7.43051	-0.0420428		4.33201	1.42139	9
8.8	6.809	3.0643	-3.00664	11.8269	8.90039	3.72304	-0.477396	7.43051	1.98162		4.47241	1.56831	9
8.9	7.7991	3.0643	-3.00664	10.658	6.88742	3.66829	0.528028	7.43051	0.969068		4.22201	1.44214	9
9		2.03437	-2.00539	11.7029	8.24024	3.17905	0.533332	7.66985	-1.03308		3.79016	1.73402	8
9.1	5.87256	1.03784	-3.00664	10.7709	6.88742	1.76312	1.53925	6.39508	1.98162		3.69347	1.37225	9
9.2	6.74669	2.03437	-1.01757	12.8829	6.6547	1.74552	0.533332	6.46236	-0.0420428		4.00003	1.50018	9
9.3	5.76629	1.03784		9.61308	7.15629	2.24452	0.528028	7.58838	-0.0420428		4.23655	1.31791	8
9.4	5.87256	1.5361	-2.02895	9.61308	8.24024	2.7164	0.533332	6.53107	-0.0420428		3.66353	1.34785	9
9.5	3.8387	0.0446087	-3.04033	8.56814	6.95267	2.7164	0.528028	7.66985	0.969068		3.13857	1.31499	9
9.6	3.87256	0.0446087	-3.04033	12.8829	4.95848	2.7164	0.533332	6.53107	-2.02554		2.9415	1.63021	9
9.7		2.05774	-3.04033	11.776	6.15312	1.72826	0.528028	5.47375	0.969068		3.2057	1.59221	8
9.8	5.71471	1.05117	-3.04033	12.7479	5.92295	4.19862	0.528028	6.60124	0.969068		3.85481	1.53334	9
9.9	3.87256	2.03437	-3.04033	12.8829	6.15312	4.69269	-0.46325	3.28882	-0.0420428		3.26431	1.5337	9
10	4.74384	0.0479711		12.8829	6.15312	3.24252	1.55488	4.32424	-0.0420428		4.11343	1.47966	8
10.1	4.74384	0.0446087	-2.05299	12.8829	7.15629	3.70455	-0.46325	4.464	-2.02554		3.1616	1.63261	9
10.2	4.87256	0.0413026	-2.00539	13.7928	6.12847	1.74552	-0.467871	5.53262	-2.02554		3.06827	1.703	9
10.3	5.87256	2.03437	-3.00664	12.7479	4.95848	3.22403	0.538743	4.41643	-0.0434877		3.41582	1.49044	9
10.4		0.546238	-3.00664	12.8829	4.95848	2.74352	0.528028	3.35911	-0.0420428		2.7462	1.68317	8
10.5	5.87256	2.03437	-3.00664	11.8269	5.10066	1.23789	-1.4785	5.53262	-2.00465		2.79058	1.58911	9
10.6	3.8387	2.03437		13.9388	6.09386	2.74352	-0.472586	3.85938	-0.0420428		3.99926	1.6091	8
10.7	4.8288	1.02476	-3.00664	12.7479	3.26722	1.71134	-0.472586	3.39539	-0.0420428		2.60601	1.49142	9
10.8	4.8288	0.533033	-4.00789	12.7479	3.26722	1.24166	-0.472586	3.39539	-1.04445		2.27656	1.58372	9
10.9	3.87256	0.0413026	-3.00664	12.7479	5.10066	1.74552	0.533332	4.464	-0.0420428		2.82851	1.5084	9
11	3.8387	0.0413026	-2.97362	13.9388	5.10066	0.740118	0.533332	4.464	-0.0420428		2.84903	1.63128	9
11.1		-0.948639	-2.00539	14.9948	2.60173	0.743816	-0.472586	4.464	-2.02554		2.16903	1.99868	8
11.2	4.8288	0.0413026	-3.00664	13.9388	5.05233	0.747514	-0.472586	3.35911	-0.0420428		2.71629	1.65764	9
11.3	2.89699	0.0413026		13.7928	3.23536	2.70311	-0.467871	3.35911	-1.04445		3.06454	1.65762	8
11.4	4.87256	0.0380618	-3.96495	12.7479	2.20106	1.72826	-0.467871	2.27835	-0.0420428		2.15459	1.55204	9
11.5	3.8387	0.0413026	-2.97362	13.7928	3.26722	1.73573	-1.4785	1.20513	-0.0420428		2.15408	1.62185	9
11.6	3.80551	1.02476	-2.02895	12.7479	4.10745	1.71134	-0.477396	1.20513	-0.0434877		2.45025	1.44148	9
11.7	4.7859	-1.44199	-3.96495	9.61308	8.49274	2.68981	-1.4785	1.20513	-0.0420428		2.20657	1.54694	9
11.8		-0.955231	-3.96495	13.7928	4.10745	3.21047	-1.4785	3.43244	-0.0420428		2.26281	1.92289	8
11.9	2.8486	-0.955231		13.7928	9.07348	3.66829	-1.49353	1.20513	-1.04445		3.38689	1.92752	8
12	3.87256	-0.955231	-3.00664	13.7928	7.44764	1.7198	-1.46377	3.43244	-1.04445		2.64391	1.77059	9
12.1	1.88689	-0.955231	-3.00664	14.4668	6.47108	3.63273	-2.48442	2.87961	-0.0420428		2.53876	1.80405	9
12.2	1.87256	-0.955231	-3.00664	13.7928	6.40253	1.69475	-2.48442	3.43244	0.969068		2.4131	1.72422	9
12.3	3.80551	-0.955231	-3.00664	14.9948	6.33824	3.65525	-2.45967	2.32677	-1.03308		2.62955	1.87496	9
12.4	3.87256	0.0412934	-3.00664	12.7479	8.58046	3.66829	-2.45967	2.35229	0.969068		2.97395	1.69374	9
12.5		-0.955231		13.9388	6.40253	3.16127	-1.49353	2.32677	-2.02554		3.05073	2.14248	7
12.6	2.82512	0.0413026	-2.97362	13.9388	6.33824	2.66374	-2.50967	3.43244	-1.04445		2.52355	1.74898	9
12.7	3.90709	0.0348843	-3.00664	16.0508	6.33824	3.66829		2.32677	-2.98735		3.29151	2.16807	8
12.8	3.87256	-0.452057	-3.00664	14.9948	7.44764	2.18754		1.80522	-2.02554		3.10294	2.06879	8
12.9	2.8486	-0.948639	-3.96495	13.3434	8.00265	2.68981		2.32677	-1.52931		2.84604	1.96855	8
13	1.88689	-0.942176	-3.00664	13.9388	7.44764	2.20904		3.43244	-1.03308		2.99162	1.93362	8
13.1	3.8387	-0.95844		13.9388	6.33824	0.740118		2.35229	-2.02554		3.4606	2.04981	7
13.2		-0.942176	-3.00664	13.9388	6.33824	1.72826		2.35229	-2.02554		2.62618	2.22934	7
13.3	2.8486	-0.942176	-3.96495	13.9388	5.30395	1.71134		1.27213	-1.04445		2.39041	1.92294	8
13.4	1.87256	1.02476	-3.96495	12.7479	6.33824	2.68981		1.27213	-1.04445		2.617	1.78343	8
13.5	1.87256	1.01835	-4.00789	12.7479	4.22786	2.70311		0.714653	-0.0420428		2.40431	1.7038	8
13.6	2.89699		-4.00789	13.3434	5.30395	2.66374			-0.0420428
13.7	3.80551		-4.00789	12.7479	6.33824	2.68152			-1.03308
13.8	2.87256		-4.00789	11.7029					-2.02554
13.9	3.87256		-4.00789						-2.02554
14			-4.95627						-1.03308
14.1
14.2
14.3
14.4
14.5
14.6
14.7
14.8
14.9
15
15.1
15.2
15.3
15.4
15.5
15.6
15.7
15.8
15.9
16
16.1
16.2
16.3
16.4
16.5
16.6
16.7
16.8
	16.0283	8.26938	6.1207	16.0508	15.0327	8.64526	6.70369	23.1255	1.98162

## Sheet: Fig 3ab ASEL 300s 100mM
	f655-ctx-ctx100-300-2	f655-ctx-ctx100-300-7a	f6512-ctx-ctx100-300-4	f655-ctx-ctx100-300-17	f655-ctx-ctx100-300-9	f655-ctx-ctx100-300-11	f655-ctx-ctx100-300-13	f6512-ctx-ctx100-300-6		mean	sem	n
0	-1.06143	2.20231	0.0872382	0.831136	2.92158	0.672875	0.89683	-1.31677		0.654222	0.513701	8
0.3	0.902435	2.20231	1.08046	-0.158179		0.689349	0.89683	0.686389		0.899942	0.264501	7
0.4	0.911394		-0.904207	1.33904			0.906343			0.563142	0.499516	4
0.5	0.911394		0.0881246	1.82045			0.89683	0.679593		0.879279	0.278653	5
0.6	0.920532	2.20231	0.589716	-0.159761		-0.346546	-0.0980353	0.686389		0.542087	0.331472	7
0.7	-0.0810709		0.0890288	-0.15897	-0.0884515	-0.328237	0.905859	0.679593		0.145393	0.17524	7
0.8	-0.0810709		1.09131	-0.159761		1.62236	-0.0980353	1.68797		0.677128	0.363453	6
0.9	-1.08267	2.22441	0.0890288	0.344866		-0.321887	-0.0935206	-0.305191		0.122147	0.388774	7
1	0.920532	1.20678	2.1148	-1.15896	-0.0991687	-0.328237	0.905859			0.5088	0.415339	7
1.1	0.925193	2.22441	1.09131	-1.15896	1.94951	1.5973	-1.0929	-1.33011		0.525718	0.52513	8
1.2	-0.0810709	1.21886	-0.913249	-0.161374		0.672875	-0.595952	0.686389		0.118068	0.290063	7
1.3	-1.08267	2.71613	0.0885948	0.343269	-1.09328	1.67399	-0.595952	-0.806343		0.155467	0.490713	8
1.4	-0.581872	4.2355	-0.913249	-0.161374	-1.09255	0.689349	-1.0929			0.154701	0.721009	7
1.5	-1.07195	1.20678	-1.89654	-0.159761	0.914893	-1.32935	-0.0985191	0.672931		-0.220189	0.398807	8
1.6	1.94159	0.705887	-0.913249	-0.660168	-1.09255	-0.328237	0.403428	0.686389		0.0928869	0.363617	8
1.7	-0.582278	-0.7614	-0.913249	0.847911	-0.0775171	-0.321887	-1.0929	0.183998		-0.339665	0.227042	8
1.8	-0.0810709	1.17193	0.0890288	-0.159761	-1.09255	-1.32935	-0.0990028	-0.318392		-0.227395	0.269649	8
1.9	-0.0810709	1.19493	0.596164	-1.15896	0.935996	-0.321887	-0.601434	-1.33011		-0.0957958	0.331938	8
2	-1.08267	-1.78881	-1.91553	-1.15896	-2.08592	-1.33312	-1.0929	-0.315192		-1.34664	0.202619	8
2.1	-1.08267	-4.76645	-0.913249	1.34832	-0.0884515	-2.34436	-0.0990028	0.679593		-0.908284	0.680321	8
2.2	-1.08267	-1.8161	0.0890288	1.83864		-1.33312	-0.0990028	-1.29089		-0.527732	0.472149	7
2.3	-0.577211	-2.30972	-0.913249	1.83864	-1.09255	-1.33312	-1.6063	0.686389		-0.663389	0.47026	8
2.4	-1.08267	-1.8161	0.0990846	0.845174	-1.0918	-1.33312	-0.0990028	-0.318392		-0.599604	0.310494	8
2.5	-0.0818816	-1.79778	0.0890288	-1.15896	-3.0793	-1.33312	-1.10387	-0.315192		-1.09764	0.36666	8
2.6	0.419325	-2.8176	0.0890288	-1.15896	-2.09514	-1.33312	-1.10387	-0.315192		-1.03944	0.385148	8
2.7	-1.07195	-2.80333	-0.904207	-1.14829	-2.09514	-1.33312	-1.10387	0.693322		-1.22082	0.355736	8
2.8	-0.0810709	1.25661	-1.89654	0.83944	-2.08592	-1.33312	-0.0990028	-1.31677		-0.589548	0.442771	8
2.9	-0.0806736	-0.277009	-0.913249	-1.14749	-2.08592	-0.328237	-1.0929	-1.33011		-0.906949	0.234368	8
3	0.920532	-0.792237	-0.913249	0.340631	-3.06049	-0.321887	-1.0929	-1.31677		-0.779548	0.421775	8
3.1	-0.0810709	2.26995	1.09131	-1.14749	-1.0918	-2.34436	-0.0935206	-1.33011		-0.340886	0.521044	8
3.2	1.42133	3.29614	3.12723	1.83864	-3.0793	-0.321887	0.892579	-0.321658		0.856634	0.739934	8
3.3	-0.0802763	0.215424	3.09586	3.87577	-2.08592	-1.33312	0.905859	-0.315192		0.5348	0.724802	8
3.4	2.95333	2.26995	2.09358	4.88505	-3.0793	-1.33312	0.905859	-0.318392		1.04712	0.901697	8
3.5	1.42133	-0.792237	4.13965	5.44465	-3.0793	-0.321887	1.93013	-1.31677		0.928196	1.01402	8
3.6	2.95333	3.25144	4.13965	5.89434	-2.09514	-1.33312	1.92043	-1.33011		1.6751	1.03812	8
3.7	1.93693	0.21124	4.13965	7.04585	-3.0793	-2.33046	0.905859	-2.34182		0.810993	1.24307	8
3.8	1.94159	2.22441	3.12723	7.00993	-0.0775171	-0.334461	0.403912	-2.31836		1.49709	0.994287	8
3.9	1.92213	2.22441	4.13965	6.01577	-4.07268	-0.831294	-0.0990028	-1.34371		0.994409	1.14292	8
4	1.93186	1.2431	4.09814	5.03758	-2.09514	0.625376	0.905859	-2.34182		1.17562	0.920773	8
4.1	2.95333	-0.776514	4.13965	10.0708	-1.0918	-0.346546	0.905859	-3.35354		1.56265	1.47434	8
4.2	1.92213	3.22995	3.12723	12.0719		-1.31847	1.91072	-2.36577		2.65396	1.76823	7
4.3	1.93693	-0.261778	4.13965	11.0523	-4.07268	-2.35854	0.910466	-2.39021		1.11952	1.69966	8
4.4	0.920532	2.22441	4.13965	10.4919	-3.0793	-2.33046	0.403428	-2.39021		1.29749	1.58302	8
4.5	1.94159	-0.776514	3.12723	10.0327	-3.06049	-2.34436	0.905859	-3.35354		0.809064	1.56125	8
4.6	1.43106	-1.74499	3.12723	8.46304	-1.09103	-0.827505	1.40829	-3.35354		0.92657	1.30063	8
4.7	1.92213	1.71225	2.09358	9.01316	-3.0793	-1.32935	0.905859	-2.36577		1.10907	1.33679	8
4.8	1.92213	3.19785	1.09131	9.106	-3.0793	-2.33046	1.91072	-2.39021		1.17851	1.40914	8
4.9	0.41973	4.19339	2.10419	8.59096	-3.0793	-0.321887	1.43251	-4.36525		1.12179	1.44308	8
5	0.920532	-1.74499	2.09358	8.07593	-2.09514	-1.33312	0.403428	-2.34182		0.4973	1.21986	8
5.1	0.920532	2.23227	1.09131	7.04585	-3.0793	-1.33312	0.89683	-5.3231		0.306407	1.31144	8
5.2	1.43106	3.19785	2.09358	6.3914	-4.07268	-0.321887	1.40829	-2.34182		0.973225	1.15021	8
5.3	-0.0810709	5.24105	0.0890288	6.01577	-4.0441	0.689349	1.90621	-3.31994		0.812037	1.26691	8
5.4	1.94159	4.2355	-0.904207	5.77771	-2.08592	-1.33124	1.91072	-2.31836		0.903226	1.07347	8
5.5	-0.581872	1.18332	0.0890288	3.98156	-3.09848	-1.32565	2.41315	-1.31677		0.168035	0.804994	8
5.6	-0.0818816	1.17204	-1.40037	2.92553	-3.0793	-2.31684	2.91558	-1.31677		-0.147751	0.810753	8
5.7	0.929855	5.13783	-0.904207	5.77771	-2.09514	-1.32565	1.42358	-1.31677		0.953401	1.06986	8
5.8	-1.08267	2.1386	-0.913249	2.30135	-4.0441	-2.33046	0.89683	-0.321658		-0.419421	0.769535	8
5.9	0.920532	2.62193	-0.904207	1.80262	-3.0793	-2.31684	0.89683	-2.34182		-0.300032	0.758371	8
6	-1.08267	7.18	-0.904207	6.31112		-1.33312	1.93612	-2.29535		1.4017	1.46721	7
6.1	0.920532	9.08073	-0.913249	4.7884	-3.06049	-2.32365	0.89683	-3.287		0.762761	1.51652	8
6.2	-1.08267	9.17108	-1.89654	5.77771	-3.0793	-1.32935	1.91072	-2.31836		0.894161	1.55918	8
6.3	-0.0764094	10.1214	-1.89654	2.80977	-3.0793	-2.33046	-0.0980353	-3.287		0.270432	1.57595	8
6.4	-0.0810709	7.18	-1.89654	0.831136	-4.0441	-1.32935	0.399397	-4.27865		-0.402397	1.27573	8
6.5	-0.0810709	7.25215	-0.913249	3.79908	-2.08592	-2.33046	1.93013	-4.27865		0.411501	1.32508	8
6.6	-1.08267	7.25215	-1.89654	2.83784	-3.0793	-2.33046	0.89683	-3.287		-0.0861453	1.28089	8
6.7	-0.0818816	5.24105	-0.913249	0.83944	-4.0441	-2.33046	-0.0980353	-2.31836		-0.463199	0.986224	8
6.8	-1.08267	5.82925	-0.903755	2.74668	-3.0793	-2.34436	0.910466	-2.31836		-0.0302561	1.07477	8
6.9	-0.086543	4.32232	-1.89654	2.75525	-3.06049	-3.33852	0.905951	-1.33691		-0.216935	0.969372	8
7	-1.08267	4.36708	-2.86051	2.75525	-3.0793	-2.34436	0.89683	-2.31836		-0.458254	0.995478	8
7.1	-1.08267	5.43762	-0.913249	0.335359	-2.08592	-3.33157	1.91091	-1.34371		-0.134155	0.967785	8
7.2	-1.08308	5.46047	-1.91553	1.80262	-4.0441	-1.31847	0.399397	-1.33691		-0.25445	1.01269	8
7.3	-1.09362	5.40391	-0.913249	0.822996	-3.06049	-3.33157	-0.0980353	-1.33011		-0.450022	0.968561	8
7.4	-2.08428	6.01874	-1.91553	-0.156628	-3.06049	-3.33157	0.901345	-2.34182		-0.74628	1.0903	8
7.5	-2.10535	6.57701	-1.41439	0.83944	-3.06049	-1.33312	-1.08215	-3.35354		-0.616575	1.12531	8
7.6	-3.08588	6.57701	-1.89654	4.88505	-3.06049	-1.82447	0.89683	-2.34182		0.0187115	1.33109	8
7.7	-2.08428	8.12521	-3.8812	1.76698	-4.0441	-3.33157	0.423991	-2.31836		-0.667917	1.45153	8
7.8	-2.10535	8.69457	-2.88887	2.83784	-5.02771	-1.31847	-0.0970869	-2.34182		-0.280862	1.51366	8
7.9	-1.09362	9.85767	-2.88887	2.72878	-4.01608	-3.33157	0.403912	-1.34371		0.0395628	1.59992	8
8	-2.09481	9.32261	-2.39271	4.19254		-4.33269	0.89683	-2.31836		0.467631	1.8128	7
8.1	-1.09362	7.63579	-1.91553	3.72537	-4.01608	-3.33157	-0.58962	-3.35354		-0.367349	1.43173	8
8.2	-2.10535	6.64733	-2.88887	2.24838	-4.01608	-2.34436	0.404386	-2.31836		-0.546615	1.24494	8
8.3	-1.0992	7.63579	-1.89654	2.72878	-4.0441	-3.33157	-0.0980353	-3.31994		-0.428102	1.386	8
8.4	-3.08588	6.57701	-2.88887	1.76798	-4.0441	-3.84414	-0.0970869	-2.34182		-0.994614	1.28843	8
8.5	-2.08428	8.69457	-2.88887	1.76798	-4.0441	-3.83213	-0.0970869	-2.34182		-0.603217	1.49424	8
8.6	-2.56978	9.85767	-2.4022	1.78513	-4.0441	-4.33269	0.89683	-4.36525		-0.646799	1.71326	8
8.7	-3.08588	9.75335	-2.88887	2.75525	-5.02771	-3.3556	-1.08215	-2.34182		-0.659178	1.69192	8
8.8	-2.08428	8.69457	-2.88887	2.76875	-4.07268	-4.36683	-0.0970869	-2.34182		-0.548531	1.55088	8
8.9	-1.58895	9.85767	-0.913249	2.78224	-4.0441	-2.30349	-1.07208	-2.36577		0.044035	1.56219	8
9	-4.04696	8.16518	-2.88887	0.815013	-5.02771	-3.28495	-0.0980353	-5.37697		-1.46791	1.58006	8
9.1	-2.08428	8.78755	-2.4022	3.27206	-5.02771	-4.36683	0.404386	-5.37697		-0.849248	1.72013	8
9.2	-2.08428	7.63579	-0.913249	0.807183	-5.96413	-3.30803	0.404386	-3.38782		-0.851269	1.4423	8
9.3	-2.10535	8.69457	-1.91553	2.28369	-5.02771	-4.36683	0.905859	-4.40988		-0.742648	1.6318	8
9.4	-4.04696	8.69457	-0.913249	2.80977	-5.02771	-5.3338	0.905859	-4.36525		-0.909596	1.73043	8
9.5	-3.58668	7.63579	-1.91553	1.80262	-3.0793	-4.29922	-1.08215	-3.42282		-0.993411	1.40817	8
9.6	-3.08588	9.75335	-1.91553	1.81154	-5.96413	-4.34976	-0.570605	-4.36525		-1.08578	1.77302	8
9.7	-3.08588	8.18291	-2.88887	0.822996	-5.02771	-3.26231	0.403428	-5.37697		-1.27905	1.56646	8
9.8	-2.09481	7.47756	-1.91553	1.82045	-4.0441	-5.3338	0.905859	-6.38868		-1.19663	1.59391	8
9.9	-3.08588	8.51438	-0.922474	0.831136	-5.06606	-7.40054	0.414285	-5.43193		-1.51838	1.76891	8
10	-3.56145	5.48935	-1.91553	-0.158179		-4.33269	0.905859	-4.40988		-1.14036	1.34914	7
10.1	-3.08588	2.31741	-2.88887	2.75502	-5.02771	-4.33269	0.449064	-4.40988		-1.77794	1.11194	8
10.2	-3.08588	1.26972	-2.41667	1.82045	-5.02771	-4.23424	0.905859	-3.42282		-1.77391	0.952984	8
10.3	-2.58508	0.760552	-1.9349	2.72878	-5.02771	-4.36683	-2.04707	-3.38782		-1.98251	0.916352	8
10.4	-5.08908	0.224325	-0.922474	0.323675	-4.0441	-3.26231	-1.07208	-5.3231		-2.39564	0.818035	8
10.5	-3.08588	1.26972	-0.922474	0.799502	-4.0441	-4.33269	-1.08215	-5.37697		-2.09688	0.872798	8
10.6	-4.58828	-0.301814	-1.9349	1.75116	-5.02771	-3.84414	-1.10838	-4.45543		-2.43869	0.860968	8
10.7	-5.08908	-2.89069	-3.92008	1.28374	-5.02771	-3.7975	-1.07255	-5.54531		-3.2574	0.823586	8
10.8	-4.04696	-1.87335	-3.8812	0.799502	-5.02771	-4.33269	0.905859	-6.45399		-2.98882	0.951039	8
10.9	-5.03863	-0.834456	-3.8812	-0.152153	-5.02771	-4.33269	-0.58962	-5.54531		-3.17522	0.798021	8
11	-3.08588	-1.34519		4.16998	-5.96413	-5.3338	-1.12499	-5.54531		-2.60419	1.35651	7
11.1	-3.56642	-3.88716		0.807183	-4.0441	-5.3338	0.89683	-6.65817		-3.11223	1.09782	7
11.2	-5.03863	0.224325		4.65038		-4.33269	-2.08859			-1.31704	1.75393	5
11.3	-2.08428	-2.38202		5.158	-4.0441	-6.2816	-0.0980353			-1.62201	1.59855	6
11.4	-2.58508	-3.92752		5.61118	-5.02771	-4.26526	-1.11407			-1.88474	1.60199	6
11.5	-5.08908	0.224325		5.66561	-5.02771	-5.29041	-2.52021			-2.00624	1.76556	6
11.6	-4.08748	-2.35641		2.24838	-3.0793	-5.29041	-0.0980353			-2.11054	1.12649	6
11.7	-5.55969	-3.88716		4.65038	-5.02771	-4.33269	-1.61151			-2.62806	1.55834	6
11.8	-5.03863	-3.84762		2.24838	-4.0441	-5.24787	0.399871			-2.58833	1.27939	6
11.9	-5.08908	-4.37527		3.68958	-5.02771	-4.17173	-3.11359			-3.01463	1.37237	6
12	-4.58828	-2.86098		4.65038	-5.02771	-5.29041	-0.616642			-2.28894	1.56071	6
12.1	-3.11709	-1.83479		2.7158	-5.02771	-5.3338	-2.13011			-2.45462	1.19125	6
12.2	-5.08908	-1.83479		3.68958	-5.02771	-6.2816	-2.07712			-2.77012	1.48198	6
12.3	-4.08748	-2.86098		2.2523	-5.96413	-5.3121	-2.10873			-3.01352	1.20711	6
12.4	-4.08748	-2.86098		3.72537	-5.02771	-6.2816	-1.61705			-2.69157	1.44516	6
12.5	-4.08748	-0.292075		2.72878	-5.02771	-6.2816	-0.109111			-2.1782	1.42033	6
12.6	-4.54279	-1.85387		3.23174	-5.02771	-5.29041	-2.13011			-2.60219	1.31267	6
12.7	-6.0303	-1.85387		2.72878	-5.02771	-7.27279	-1.61189			-3.17796	1.49912	6
12.8	-6.09069	-0.297507		3.72537	-5.02771	-6.2816	-1.61189			-2.59734	1.61163	6
12.9	-5.11482	0.22203		3.71214	-4.07268	-5.16525	-1.11505			-1.92227	1.44141	6
13	-5.08908	1.26972		2.75525		-6.2816	-3.08263			-2.08567	1.76513	5
13.1	-3.11709	2.33961		2.75525	-6.93816	-7.27279				-2.44663	2.1666	5
13.2	-4.08748	2.34189		2.75525	-6.99492	-6.67565				-2.53218	2.13561	5
13.3		3.40067			-5.02771	-6.2816				-2.63621	3.04007	3
13.4		-0.297507			-5.06606	-7.27279				-4.21212	2.05836	3
13.5		4.45945			-5.02771	-4.33269				-1.63365	3.05315	3
13.6		3.40067			-5.02771	-6.2816
13.7		0.743649			-5.10517	-6.33491
13.8		2.31741			-6.01131	-6.33491
13.9		2.29343			-5.06606	-5.29041
14		3.83161			-4.07268	-4.28281
14.1		2.31741			-6.99492
14.2					-5.06606
14.3
14.4					-7.05281
14.5					-6.05943
14.6					-6.99492
14.7					-6.05943
14.8					-6.10852
14.9					-7.05281
15					-7.05281
15.1
15.2
15.3
15.4
15.5
15.6
15.7
15.8
15.9
16
16.1
16.2
16.3
16.4
16.5
16.6
16.7
16.8
	2.95333	10.1214	4.13965	12.0719	2.92158	1.67399	2.91558	1.68797

## Sheet: Fig 3ab ASEL 600s 100mM
	f655-ctx-ctx100-600-6	f655-ctx-ctx100-600-13	f655-ctx-ctx100-600-14	f655-ctx-ctx100-600-16	f655-ctx-ctx100-600-18	f655-ctx100-ctx-60-8	f655-ctx100-ctx-60-9	f655-ctx100-ctx-60-10	f655-ctx100-ctx-60-12	f655-ctx100-ctx-60-13	f655-ctx100-ctx-60-14	f655-ctx100-ctx-60-15	f655-ctx100-ctx-60-16	f655-ctx100-ctx-60-17	f655-ctx100-ctx-60-4	f655-ctx100-ctx-60-8		mean	sem	n
																							mean
0	-0.288653	-0.580193	0.870606	0.35762	0.138436	0.514445	1.55055	0.284772	-0.173472	2.16108	0.948262	-0.287856	1.31163	-0.378031	-0.860351	3.87335		0.590137	0.301327	16
0.3				0.354096	0.135581	1.50447	0.570472	-0.70488	1.30785	1.20551	0.9342	1.66451	1.32444	-0.381759	-0.860351	-0.0120016		0.541703	0.238344	13
0.4	-1.29581		-0.134756		0.136994	-0.468084	1.56589	1.28145	-0.175201	-0.236086	-0.030276	-1.28489	0.842632	0.114054	0.120042	1.97782		0.172413	0.256783	14
0.5			-0.132114	0.350642	2.15767	-0.475088	0.0832477	0.284772	-0.175201	0.261931	-1.02325	-0.29367	1.32444	-0.385561	0.121255	0.00705201		0.150437	0.208908	14
0.6	-0.288653	0.414856	0.870606	-1.65065	0.138436	2.4895	-0.908569	1.28145	-0.176964	-0.741581	-0.030594	-1.2978	0.347771	-0.385561	0.621267	1.97782		0.166333	0.279982	16
0.7	-1.29581			-1.66743	0.138436	1.50447	-0.417827	0.284772	-0.669551	0.261931	-0.030594	-1.2978	1.35081	-0.385561	1.12249	2.93483		0.130941	0.338114	14
0.8	-0.285708	0.414856	-0.134756		-0.359235	0.519442	0.0849423	0.284772	0.82161	-0.741581	-0.0257285	1.7146	0.347771	0.114054	0.122493	3.91076		0.452553	0.286984	15
0.9		0.414856	-1.14012	-1.65065	0.135581	1.50447	-0.417827	0.287639	-0.175201	-0.74921	-2.02609	0.703418	0.851003	0.619877	0.122493	3.47069		0.130062	0.343948	15
1	0.724393		0.861933	-0.646515	-0.854051	0.519442	0.589828	-0.719073	0.82161	-1.7629	-1.03872	-0.290734	-0.64842	-0.38944	0.122493	-2.00465		-0.31432	0.23523	15
1.1	0.717178	-0.585979		0.361214	0.136994	0.0275277	0.587712	0.284772	0.32646	-1.7629	-1.03872	0.710464	1.3644	0.619877	-0.877507	-2.04122		-0.0779814	0.251883	15
1.2	0.710106	-0.585979	-0.133422	0.35762	-0.854051	0.529735	-0.417827	-0.719073	-0.176964	0.259439	-2.04652	0.710464	-1.63167	-0.385561	0.122493	-3.04099		-0.456388	0.260029	16
1.3			-0.133422	0.35762	0.135581	-0.475088	0.0798951	0.287639	-0.176964	1.25298	1.98469	-0.29367	-0.64842	-0.385561	0.122493	-4.61158		-0.178844	0.388774	14
1.4	-0.279993	0.414856	-0.133422	-0.653105	2.17973	-0.475088	-0.417827	-0.711906	-1.17554	0.258117	0.473304	-0.29367	-1.15153	-0.385561	-1.87751	-5.17811		-0.587953	0.378558	16
1.5	0.717178	0.414856		0.354096	0.138436	-0.475088	0.0828257	-0.711906	-0.178762	-0.741581	0.976884	0.717654	-0.655019	-0.385561	-0.886346	0.000795589		-0.0421025	0.153659	15
1.6	-0.279993		-0.133422	0.350642	0.138436	-0.977499	-0.42206	0.287639	0.829883	0.264474	-0.0307561	-0.29367	-1.66473	0.117158	0.122493	0.00607085		-0.112356	0.152928	15
1.7		-0.585979	-1.12878	1.36175	1.14805	-1.47991	0.0828257	-0.719073	0.32646	0.264474	-0.53482	-0.29367	-1.64804	-0.385561	1.13386	-2.5332		-0.332774	0.284179	15
1.8	-0.27722	1.43002	0.870606	0.350642	-0.880006	0.540451	-0.42206	1.29435	0.829883	-0.741581	0.976884	-0.29367	-0.150165	-0.385561	2.16586	1.00176		0.394387	0.219648	16
1.9	1.7002	-0.585979			-1.34887	-1.49501	-0.42206	-0.711906	-0.178762	1.26544	0.473145	0.710464	0.354689	0.619877	0.123755	1.0213		0.109022	0.253952	14
2	-0.27722		-0.133422	0.350642	-0.854051	-1.49501	-0.417827	0.284772	-1.19952	1.26544	1.98469	-0.290734	0.358255	0.61367	-1.3914	-0.999291		-0.146733	0.254652	15
2.1		-0.580193	-0.136118	1.36175	-0.86253	0.0275277	-0.42206	-0.711906	-1.18741	1.27816	0.976884	-0.296666	-0.661753	0.61367	0.123755	1.00105		0.0349446	0.213126	15
2.2	1.7002	0.414856	-0.133422	-0.640056	1.13652	-0.475088	-0.42206	-0.719073	-0.180597	0.264474	-0.030594	-1.31099	-0.655019	0.61367	1.13386	-0.999291		-0.0189129	0.21025	16
2.3	0.717178			-0.646515	0.135581	0.529735	-0.42206	-0.719073	0.321424	0.264474	0.972019	0.710464	-0.658386	0.61367	0.123755	1.99711		0.281384	0.199653	14
2.4	1.71718	0.414856	-0.134756	1.34825	-0.854051	-0.475088	1.0926	-0.719073	-1.18741	2.29184	0.976884	-0.296666	-0.64842	1.6129	1.13386	-0.999291		0.329601	0.28059	16
2.5		0.414856	-0.133422	0.35762	0.139907	-1.47991	-1.43183	0.287639	-0.180597	0.264474	-0.030594	0.703418	-2.1781	0.61367	0.123755	2.03687		-0.0328162	0.263017	15
2.6	0.710106		0.861933	0.35762	0.139907	0.535039	-0.414896	-0.711906	-0.690059	-2.77658	0.967153	-0.29367	-1.68176	0.607587	0.123755	-1.00984		-0.218374	0.268011	15
2.7	0.717178	-1.57111		-0.646515	-0.871179	0.532134	-0.42206	0.287639	-1.18741	1.26557	0.976884	-2.32531	0.347771	2.58628	0.123124	-0.507439		-0.046296	0.317182	15
2.8	1.71718		0.861933		0.138436	1.53456	-1.43183	-0.719073	-0.180597	1.27816	-0.030594	0.717654	-1.66473	2.61213	0.123755	0.00538318		0.354455	0.320252	14
2.9		0.414856	0.870606	-1.65065	-0.880006	-0.475088	-0.41907	-0.711906	-1.18741	0.264474	0.957614	-2.34915	-0.64842	-0.38944	0.123755	0.00502866		-0.404987	0.232788	15
3	0.717178	1.43002	1.87597	-1.65065	-0.854051	0.529735	-0.42638	-1.70858	0.329782	1.27816	0.948262	-0.296666	0.354689	-0.38944	0.123755	1.54951		0.238206	0.269489	16
3.1	0.717178		0.861933	1.36175	-0.845739	-0.479984	-0.929106	0.287639	0.838325	0.261931	1.45156	-1.2978	0.354689	-0.385561	-1.37688	-0.507439		0.0208333	0.238919	15
3.2	-0.279993	0.414856		0.350642	1.15982	-0.479984	-0.926946	-0.719073	-0.178762	1.27816	1.9455	-2.34915	-1.64804	0.61367	0.123755	1.03137		0.0223892	0.296476	15
3.3		-0.580193	1.87597	1.36175	0.139907	-1.49501	-0.42206	-1.70858	-1.18741	-1.7629	1.45156	-3.33963	0.351196	1.11329	-0.877507	0.00538318		-0.338282	0.373251	15
3.4	-0.279993		1.87597	2.36589	0.138436	-1.51041	-1.94403	0.287639	0.838325	1.25298	2.96265	-0.296666	1.3491	1.6129	0.122493	-0.523462		0.550121	0.356348	15
3.5	-1.25761	0.414856	0.861933	2.31937	0.138436	-2.51003	-0.42206	0.287639	-0.178762	-1.7996	2.46377	-3.33963	0.351196	1.59693	-1.87751	-2.57041		-0.345092	0.437085	16
3.6	-0.279993	-0.585979		3.30374	1.13652	-1.47991	-1.43399	0.287639	0.325561	-1.7996	0.957614	-1.31099	-0.641951	2.58628	1.13386	-1.0316		0.0778128	0.392171	15
3.7		0.419071	2.9106	2.31937	2.13604	-0.979947	-0.42422	0.287639	0.829883	-0.764943	1.45156	-3.37386	1.33749	3.57562	0.123755	-1.54974		0.553222	0.472966	15
3.8	1.7002		0.879454		3.13557	-1.49501	-0.42638	-0.719073	-0.178762	-0.764943	0.948262	-2.32531	0.842632	3.57562	0.628806	-4.18528		0.115414	0.547591	14
3.9	1.7002	0.414856	0.853431	2.31937	2.13604	-0.479984	-1.43183	-0.719073	-1.68076	-1.28227	2.45408	-2.32531	1.32444	2.56093	-0.877507	-5.23276		-0.0166342	0.535761	16
4	0.703172	-1.57111		2.3424	2.13604	-1.49501	-1.43183	-0.719073	-0.178762	-1.7996	1.92649	-4.31021	1.32444	2.56093	0.122493	-1.0316		-0.0947489	0.500625	15
4.1			3.88669	2.31937	2.13604	-1.47991	-0.42638	-1.72578	-0.178762	-1.7996	0.952938	-1.32444	0.347771	4.0703	-0.886346	-1.04246		0.346388	0.540718	14
4.2	0.710106	0.414856	3.88669	2.3424	3.13557	-2.00252	-1.4175	-1.72578	-0.683085	-1.7996	0.95777	-2.32531	0.347771	2.56093	-0.877507	-4.14148		-0.0385437	0.55792	16
4.3	1.7002	-0.580193	3.88669	-0.646515	2.11485	-0.479984	-1.44645	-0.711906	-0.178762	-0.74921	-0.0299643	-2.32531	2.32722	2.56093	1.12249	-2.09031		0.279611	0.449108	16
4.4				0.361214	2.11485	0.540451	0.0836564	-0.726386	-1.18741	0.264474	0.957614	-2.32531	1.83235	3.54058	0.123755	-5.28858		0.0224057	0.605026	13
4.5	0.710106	-0.585979	4.84335	1.37553	1.13652	-1.51041	-1.43183	-1.72578	-0.168606	-0.74921	2.45408	-3.33963	1.33749	3.05076	1.13965	-3.69498		0.177566	0.570482	16
4.6	1.7002	-0.585979	4.94174	0.361214	2.13604	-2.51003	-1.43399	-0.711906	-0.178762	-0.242368	0.957614	-1.33817	1.33749	2.56093	0.123755	-2.09031		0.314218	0.479418	16
4.7	1.7002		4.84335	-1.65065	2.13604	-2.51003	-0.42638	-1.72578	-1.19952	1.29114	1.45156	-2.34915	1.35081	1.56592	0.123755	-1.56095		0.202688	0.534257	15
4.8		0.414856			1.13652	-0.48498	-0.926946	-1.72578	-2.21867	0.264474	0.948262	-2.32531	-0.64842	2.56093	-0.877507	0.00466671		-0.298301	0.387524	13
4.9	1.7002	-0.580193	4.84335	-1.66743	1.13652	-0.479984	-1.43183	-0.719073	-1.18741	-0.74921	1.9552	-1.31099	2.37411	3.54058	0.125044	-3.15461		0.274643	0.532291	16
5	0.710106		3.92617	-0.659831	2.15767	0.535039	-0.42206	-0.726386	-0.67715	-1.7629	1.9455	-3.37386	0.351196	3.05076	0.122493	-2.09031		0.205763	0.506698	15
5.1	1.7002	-1.57111	5.89742	-0.653105	2.66247	-0.475088	-1.43183	0.284772	-1.17554	-1.2783	0.952938	-1.31099	-0.65172	3.54058	1.13386	-5.92122		0.106459	0.660742	16
5.2	1.68356	-0.585979	5.89742	-0.653105	4.1769	-0.475088	-1.43183	-2.7325	0.829883	1.25298	2.9334	-4.35395	-2.64765	3.54058	-0.376876	-5.34558		0.10701	0.773177	16
5.3	1.7002	-1.57111	6.97289	-1.66743	4.1769	-2.56219	-0.42422	-0.726386	-2.17411	-1.78106	1.45156	-2.32531	0.344414	3.54058	-0.877507	-6.92193		-0.177794	0.810669	16
5.4	1.71718	-1.57111	6.90278	-1.66743	4.1769	-0.977499	-1.43399	0.290564	-3.23737	-1.78106	0.957614	-3.33963	-1.66473	3.54058	0.123755	-3.17143		-0.0709291	0.728615	16
5.5	0.710106	-1.57111	5.89742	-1.65065	3.16728	0.535039	-1.43183	-0.726386	-0.178762	-1.78106	2.43945	-3.33963	1.32444	2.56093	1.13386	-4.78779		0.143831	0.664175	16
5.6	1.71718	-0.585979	5.89742	-0.646515	4.1769	-1.49501	-1.93672	-1.72578	-2.17411	-1.78106	1.9455	-2.27904	-3.68415	4.52024	2.14396	-3.17143		0.0575878	0.737069	16
5.7	1.7002	0.414856	5.95731	1.36175	3.16728	-0.48498	-2.4416	-1.72578	0.325561	-3.90949	2.9334	-2.30194	-0.1618	3.54058	0.123755	-3.69553		0.300224	0.688293	16
5.8	1.71718	-1.57111	4.94174	0.354096	3.19964	-1.4975	-1.93672	-0.719073	-1.18741	-3.79026	1.9455	-1.2978	-1.68176	4.03041	0.123755	0.00502866		0.164732	0.60073	16
5.9	-0.279993	-1.57111	3.848	-0.640056	2.15767	-1.51041	-0.42638	-0.719073	-0.178762	-1.78106	1.936	-2.30194	1.32444	3.54058	-0.376876	0.00502866		0.189128	0.463276	16
6	1.71718	-1.57111	3.848	0.35762	2.15767	-2.53584	-1.43183	-1.22608	-1.6858	-1.78106	1.92649	-2.32531	1.32444	4.52024	-0.877507	0.00573051		0.151426	0.550431	16
6.1	1.71718	-0.585979	4.94174	-0.633723	2.66247	-1.51041	-0.42638	-0.726386	-0.178762	-1.7996	1.92649	-2.32531	-0.170146	3.54058	1.13386	-0.507613		0.441126	0.50653	16
6.2	0.710106	-1.57111	2.9106	-0.640056	3.16728	-2.51003	-1.93672	-0.726386	-1.18741	0.259439	2.42994	-3.30607	-1.66473	3.54058	0.122493	0.00538318		-0.0247926	0.524756	16
6.3	-0.279993	-0.585979	1.89503	2.36589	2.15767	-0.48498	-0.42638	-0.726386	-1.18741	-2.86401	0.948262	-3.30607	-0.655019	3.54058	0.122493	0.00573051		0.0324638	0.454676	16
6.4	1.71718	-1.57111	0.879454	1.34825	2.15767	-0.482482	-1.43183	-0.726386	-1.18741	0.261931	1.44688	-5.36826	-0.655019	4.52024	1.13386	0.00573051		0.128043	0.539095	16
6.5	0.710106	-1.57111	-0.137507	1.33501	4.21956	-0.475088	-2.4416	-2.7325	-1.18741	-1.7996	-1.03872	-4.39858	-0.655019	2.53607	0.122493	-1.00984		-0.532734	0.51906	16
6.6	0.710106	-1.57111	1.85729	1.34825	3.16728	-2.56219	-1.43183	-2.7325	-2.19605	-0.741581	1.9455	-5.42329	0.351196	3.03833	0.628174	-3.07259		-0.417814	0.610054	16
6.7	1.7002	-0.585979	1.87597	0.361214	1.17183	-3.56127	-1.93672	-0.726386	-1.18741	-0.741581	0.948262	-4.44413	0.857797	3.54058	1.13386	-1.53903		-0.1958	0.516962	16
6.8	2.6903	-2.56203	0.879454	0.361214	2.11485	0.529735	-1.43183	0.287639	-1.19952	0.261931	1.44688	-5.47946	1.35081	2.56093	0.123755	-4.18528		-0.140663	0.580285	16
6.9	1.7002	-0.585979	-0.134756	-1.63421	2.13604	-0.977499	-0.929106	0.287639	-2.70038	0.261931	-2.04652	-2.27904	-0.64842	3.54058	0.122493	-6.87644		-0.672716	0.585042	16
7	1.7002	-1.57111	-0.134756	0.35762	2.62521	-0.475088	-3.41686	-0.711906	-2.19605	0.261931	0.957614	-2.30194	0.351196	3.05076	-0.877507	-5.23276		-0.475841	0.539564	16
7.1	0.710106	-0.580193	-0.133422	-0.646515	2.13604	-1.54219	-1.93672	-1.74333	-2.21844	0.261931	1.9455	-3.33963	0.351196	3.54058	-0.877507	-7.28955		-0.710133	0.623946	16
7.2	2.71718	-0.585979	1.85729	-0.646515	2.13604	-0.475088	-1.92162	-1.74333	-2.7279	-0.74921	1.9455	-3.33963	1.3644	4.52024	0.128174	-5.12458		-0.165314	0.626464	16
7.3	2.71718	-0.585979	3.88669	-1.65065	2.13604	1.55006	-1.43183	-0.726386	-1.18741	-1.7629	1.44688	-2.30194	0.85275	4.56497	0.122493	0.00607085		0.477253	0.520207	16
7.4	0.717178	-2.56203	4.79561	-1.66743	2.13604	-1.47991	-1.43183	0.284772	-0.684003	-2.83426	2.9334	-4.35395	0.354689	2.56093	2.14396	0.00573051		0.0574311	0.609067	16
7.5	0.717178	-0.585979	2.88133	-2.68174	2.13604	-0.479984	-1.44645	-0.719073	-1.18741	-2.83426	1.44688	-2.32531	-1.64804	3.05076	0.122493	-1.51235		-0.31662	0.471782	16
7.6	0.717178	0.419071	2.85264	-2.68174	1.14805	0.535039	-1.43183	-2.7325	-2.19605	1.26544	1.9455	-3.37386	-0.64842	2.56093	1.13386	-1.51263		-0.124958	0.495962	16
7.7	2.74459	-0.585979	1.85729	-1.65065	0.138436	0.535039	-1.43183	-2.7325	-2.70038	-1.78106	-0.0299643	-1.2978	-0.64842	2.56093	-0.868844	-3.01001		-0.556322	0.446579	16
7.8	-0.282822	-1.57111	1.87597	-2.65478	2.15767	-1.47991	-1.43183	-1.72578	-2.19605	0.261931	1.9455	-3.33963	-1.15657	2.56093	0.122493	-3.03061		-0.621538	0.481896	16
7.9	1.71718	-0.585979	0.870606	-0.653105	0.136994	-1.51827	-0.42206	-0.726386	-2.19605	-2.83426	1.9455	-5.31434	-0.655019	2.56093	0.121255	-3.01001		-0.660189	0.50612	16
8	0.717178	-1.57111	0.870606	1.37553	1.14805	-0.48498	-1.43183	-0.726386	-1.69173	-2.30766	0.957614	-2.32531	-0.661753	3.05076	1.12249	-4.07236		-0.376931	0.454565	16
8.1	1.71718	-0.585979	-0.133422	-0.640056	2.17973	-3.52505	-1.92451	-0.726386	-1.18741	-4.95497	1.45156	-4.35395	-0.655019	2.56093	0.122493	-9.22854		-1.24271	0.762705	16
8.2	0.717178	0.419071	0.870606	0.350642	1.13652	-3.56127	-1.43183	-0.726386	-2.19605	0.259439	1.9455	-3.33963	-1.66473	3.54058	0.122493	-6.24206		-0.612495	0.599423	16
8.3	1.71718	-0.585979	0.861933	1.34825	0.138436	-2.03099	-1.43183	-1.72578	-2.19605	0.261931	1.9455	-3.33963	-1.64804	3.54058	-0.868844	-8.55528		-0.785538	0.689749	16
8.4	1.73449	-1.57111	0.870606	0.350642	1.15982	-1.49501	-1.43183	-2.7325	-1.19346	-3.95091	0.948262	-3.27319	-0.655019	2.56093	1.11135	-10.167		-1.10837	0.763863	16
8.5	1.71718	-0.585979	0.861933	0.347256	0.139907	-1.51041	-0.42206	-0.719073	-1.19952	-2.86401	0.459149	-1.2978	-0.661753	2.56093	0.122493	-12.9741		-1.00162	0.861141	16
8.6	2.74459	-0.585979	1.85729	1.33501	1.13652	-1.49501	-1.43183	-2.7325	-2.21844	-1.81853	0.957614	-2.32531	-0.635609	3.02115	1.12249	-12.0231		-0.818227	0.878773	16
8.7	0.717178	0.419071	2.88133	2.3424	-1.86205	-1.51041	-0.42206	-0.711906	-1.19952	-2.83426	1.9455	-3.33963	-0.14709	3.50622	0.122493	-9.83651		-0.620578	0.785938	16
8.8	-0.282822	-0.585979	1.91448	1.32203	0.138436	-3.56127	-0.926946	-2.7325	-2.19605	-1.7996	1.9455	-1.32444	0.344414	4.52024	-0.868844	-12.1564		-1.01561	0.89686	16
8.9	0.717178	-1.57111	2.88133	2.3424	0.138436	-1.47991	-1.43183	-0.719073	-1.69173	-2.30237	1.9455	-5.31434	1.33749	4.52024	1.12249	-10.3238		-0.614321	0.87978	16
9	0.717178	-0.585979	2.85264	1.34825	-0.370785	-0.475088	-1.43183	0.287639	-3.2047	-4.85326	1.45156	-3.33963	0.347771	3.5234	1.12249	-13.1164		-0.98292	0.980583	16
9.1	-0.279993	-0.585979	2.85264	0.347256	0.139907	-0.479984	-0.41907	0.287639	-3.2047	-3.82919	1.9455	-0.29367	-1.66819	3.57562	-0.877507	-9.74254		-0.764516	0.763478	16
9.2	2.71718	-0.585979	2.88133	1.34825	-0.871179	-2.58909	-2.41718	-0.726386	-3.21589	-1.7996	0.948262	-2.30194	-0.635609	3.54058	1.11135	-12.0231		-0.913688	0.905608	16
9.3	1.7002	-1.57111	2.88133	1.34825	-0.871179	-2.53584	-1.93672	1.29435	-1.19952	-2.77658	-0.0299643	-3.30607	-2.72966	2.56093	2.12249	-10.6326		-0.980106	0.827574	16
9.4	2.71718	-2.56203	2.88133	1.36175	-0.86253	-3.56127	-1.43183	-2.7325	-3.2047	-2.26974	0.957614	-3.33963	-3.68415	3.54058	1.12249	-8.55528		-1.22642	0.793291	16
9.5	2.71718	-0.585979	2.88133	1.36175	0.139907	-4.09778	-0.42206	-1.72578	-2.70643	-0.741581	1.45156	-3.30607	-2.70177	3.06343	0.121255	-8.02033		-0.785711	0.735724	16
9.6	1.7002	-0.585979	1.87597	0.350642	-0.86253	-2.58909	-1.92451	-1.72578	-1.21188	0.259439	0.948262	-3.27319	-1.177	3.54058	0.122493	-9.56836		-0.882546	0.72796	16
9.7	0.710106	-0.585979	0.853431	1.36175	0.141408	-2.48473	-0.42206	-1.72578	-1.19952	1.25298	0.957614	-1.2978	-0.641951	2.53607	0.122493	-10.6951		-0.694816	0.741367	16
9.8	1.71718	-1.57111	1.85729	0.350642	-0.880006	-5.67035	-1.42467	-0.719073	-2.70574	0.259439	0.948262	-2.30194	0.347771	3.54058	1.12249	-8.4643		-0.849596	0.741794	16
9.9	0.710106	-1.57111	1.87597	0.350642	-1.38996	-3.59824	-2.4416	-1.72578	-3.23737	0.763687	1.9455	-2.30194	0.347771	3.05076	0.121255	-8.89896		-0.999955	0.716523	16
10	1.7002	-1.58681	-0.132114	-0.633723	-2.91983	-3.08022	-0.42638	0.287639	-4.25629	-2.83426	1.9455	-2.30194	-3.68415	2.56093	1.12249	-8.86078		-1.44373	0.724262	16
10.1	2.6903	-1.57111	1.85729	-0.653105	-0.880006	-4.6343	-1.93672	-1.72578	-3.69301	-2.80513	1.9455	-3.30607	-0.65172	2.56093	1.12249	-12.8349		-1.53221	0.944721	16
10.2	1.7002	-1.57111	-0.133422	0.354096	-1.89992	-4.6343	-2.4416	0.287639	-2.24129	-1.7629	1.45156	-3.30607	0.351196	2.53607	-0.373176	-9.42271		-1.31911	0.722963	16
10.3	2.6903	-1.57111	-0.133422	2.31937	-2.91983	-3.63599	-2.4416	-0.719073	-2.21844	0.261931	0.957614	-3.33963	0.351196	4.01323	0.122493	-9.99653		-1.01622	0.816598	16
10.4	1.7002	-1.57111	0.861933	1.33501	-4.02166	-2.58909	-0.923956	0.287639	-4.25629	-2.83426	0.463669	-3.30607	-0.64842	3.50622	-0.868844	-8.28799		-1.32206	0.716432	16
10.5	2.6903	-0.585979	-0.133422	1.33501	-1.88079	-3.63599	-0.42206	-1.70858	-1.18741	-1.7629	-0.0299643	-1.28489	0.351196	4.52024	2.12249	-10.3612		-0.748374	0.813586	16
10.6	0.710106	-0.585979	-1.12878	1.33501	-1.88079	-1.50271	-1.93672	-0.719073	-2.19605	-0.741581	1.45156	-1.28489	-0.64842	4.52024	-0.868844	-7.73228		-0.825575	0.624462	16
10.7	1.71718	-1.57111	-0.133422	1.36175	-1.88079	-2.53584	-1.41962	-0.719073	-1.18741	0.261931	0.957614	-3.30607	0.354689	5.01006	0.121255	-5.02074		-0.49935	0.575813	16
10.8	1.7002	-0.585979	-0.134756	1.34825	-0.871179	-2.53584	-1.43183	-0.719073	-2.19605	-2.8197	0.463669	-3.30607	-1.64804	3.54058	0.126824	-6.09865		-0.947977	0.565788	16
10.9	-0.288653	-0.585979	-0.134756	1.34825	-1.37599	-2.51003	-1.93672	-1.72578	-3.2047	-1.78106	-0.030276	-4.26734	-0.655019	3.54058	1.12249	-8.03682		-1.28261	0.649784	16
11	-0.288653	-1.57111	0.879454	0.354096	-0.880006	-3.56127	-2.4416	-0.719073	-3.2047	0.264474	-0.030276	-2.30194	-1.66473	2.56093	1.12249	-2.97966		-0.903848	0.435043	16
11.1	-0.285708	-0.585979	-0.134756	1.34825	-1.88079	-3.56127	-2.42939	-1.72578	-2.21844	-0.741581	0.957614	-3.30607	-1.67324	3.54058	0.121255	-6.13476		-1.16938	0.561939	16
11.2	1.75216	-0.585979	1.89503	0.354096	-1.93936	-2.03099	-2.92923	-0.726386	-1.70806	-1.7996	-0.030276	-2.32531	-3.68415	2.56093	-0.868844	-5.12458		-1.07441	0.517872	16
11.3	-1.28282	-1.57111	1.89503	-0.646515	-1.91944	-3.56127	-1.43183	-0.726386	-1.18741	-0.756996	0.463669	-2.30194	-2.70177	3.50622	1.12249	-7.32774		-1.15174	0.60515	16
11.4	0.724393	-0.585979	2.88133	-1.65065	-2.94986	-3.56127	-2.94649	0.290564	-2.17411	1.26544	0.967153	-3.33963	0.347771	2.53607	0.121255	-11.1288		-1.20017	0.836243	16
11.5	-1.28282	-1.58681	2.85264	0.361214	-0.871179	-1.47991	-2.92923	-1.72578	-1.18741	-2.80513	0.957614	-1.27222	-2.70177	3.50622	0.121255	-11.64		-1.35521	0.827814	16
11.6	-0.285708		2.85264	1.36175	-1.88079	-2.53584	-3.45138	-1.72578	-2.19605	-2.80513	-0.030276	-1.27222	-1.65502	3.54058	1.12249	-11.23		-1.34605	0.885635	15
11.7	-0.285708		2.85264	1.34825	-1.88079	-1.51041	-2.4416	-1.72578	-2.19605	-2.80513	1.46126	-0.290734	-0.635609	2.56093	1.12249	-10.6951		-1.00809	0.83686	15
11.8	-3.38782		3.88669	2.3424	-1.88079	-2.51003	-2.4416	-1.72578	-1.18741	-2.80513	0.967153	-2.27904	-1.66473	3.54058	2.14396	-11.2881		-1.21931	0.954387	15
11.9	-5.3231			2.31937	-1.86205	-1.49501	-2.4416	-1.72578	-3.2047	-2.74861	0.463669	-0.29367	0.354689	3.54058	-0.868844	-12.9741		-1.87565	1.04559	14
12	-5.37697			2.3424	-1.86205	-0.479984	-2.41718	0.290564	-2.19605	-2.77658	-1.02834	-0.290734	-2.64765	3.54058	0.122493	-9.73085		-1.60788	0.863654	14
12.1	-4.45543			2.31937	-1.91944	-2.48473	-2.42939	-1.70858	-1.69779	-0.741581	-0.524221	-0.287856	-1.64804	2.53607	0.121255	-10.6951		-1.68682	0.849732	14
12.2	-5.54531			1.33501	-1.91944	-3.59824	-2.4416	-0.719073	-2.17411	-2.74861	-2.00606	-3.33963	-0.646673	3.54058	1.12249	-9.62518		-2.0547	0.847927	14
12.3	-6.45399			0.354096	-1.86205	-1.49501	-1.43183	0.290564	-2.21844	-4.33644	-1.02834	-3.33963	-2.6214	2.56093	0.122493	-12.3071		-2.41186	0.963689	14
12.4	-5.54531			1.34825	-0.86253	-2.48473	-2.42435	-1.72578	0.321424	-2.77658	0.967153	-2.30194	-0.64842	2.56093	1.12249	-11.765		-1.7296	0.958368	14
12.5	-5.54531			0.354096	-0.86253	-1.49501	-1.44645	-1.72578	-1.18741	-2.80513	-0.030594	-1.2978	-0.64842	3.54058	0.121255	-7.28412		-1.4509	0.68919	14
12.6	-6.65817			0.35762	-1.86205	-1.98987	-1.92451	-0.719073	-1.17554	-1.74509	-0.030594	-1.2978	1.3644	2.56093	1.11135	-4.14148		-1.15356	0.621926	14
12.7				-0.646515	-1.87142	-1.49501	-2.4416	-0.719073	-0.178762	-0.74921	-0.529467	-3.24095	0.354689	1.58128	-0.868844	-3.10485		-1.06998	0.376805	13
12.8				-1.65065	-0.871179	-1.49501	-1.43183	-1.72578	-1.17554	-3.2977	-0.52963	-1.2978	-0.64842	3.50622	1.11135	-2.0466		-0.888659	0.458817	13
12.9				-0.640056	0.139907	-2.48473	-2.45406	-1.72578	-2.17411	-2.83426	0.967153	-2.27904	0.849291	3.50622	-0.868844	-2.0466		-0.926533	0.514479	13
13				-0.646515	-0.854051	-3.63599	-1.93672	-1.72578	-1.18147	-3.90949	-1.02834	-2.27904	1.35081	2.54375	1.12249	-6.77124		-1.45781	0.678448	13
13.1					-0.86253	-2.02313	-1.43183	-1.72578	-2.17411	-2.83426	-0.529467	-2.27904	1.35081	3.50622	2.12249	-6.21474		-1.09128	0.733687	12
13.2					-0.871179	-2.53584	-2.43166	-0.719073	-1.18741	-3.86893	-1.02834	-3.24095	-0.641951	3.50622	1.12249	-5.69642		-1.46609	0.686345	12
13.3					-0.871179	-1.51041	-2.41718	-0.719073	-2.17411	-2.80513	-1.52721	-3.27319	-0.64842	3.50622	-0.868844	-5.17811		-1.54055	0.595716	12
13.4					-0.871179	-3.52505	-1.93672	-0.719073	-2.17411	-1.7996	-0.529467	-3.27319	0.354689	3.02115	-0.868844	-4.69308		-1.41787	0.579452	12
13.5					-1.88079	-3.04856	-2.4416	-0.719073	-1.18741	-2.83426	-1.02834	-2.30194	-0.64842	2.53607	-0.868844	-3.13779		-1.46341	0.451116	12
13.6					-0.86253	-3.52505	-2.4416	-0.719073	-3.17268	-2.86401	-2.02609	-3.30607	-1.64804	2.56093	0.122493	-4.18528		-1.83892	0.544801	12
13.7						-2.53584	-2.4416	-0.719073	-2.19605	-3.90949	-1.02834	-1.28489	-1.64804	2.56093	-0.373795	1.55997		-1.09238	0.55959	11
13.8						-3.56127	-2.4416	-1.72578	-2.19605	-4.95497	-1.02834	-1.27222	-1.64804	2.0711	-0.868844	-4.18528		-1.98285	0.569699	11
13.9						-3.52505	-2.94649	-0.719073	-1.18741	-1.7629	-0.529467	-2.25659	0.354689	2.56093	0.121255	-3.66153		-1.23197	0.563477	11
14						-3.56127	-2.4416	-1.72578	-1.68076	-4.95497	-1.02834	-2.30194	-0.655019	2.56093	-0.868844	0.00466671		-1.5139	0.586878	11
14.1						-2.56219	-2.94649	-1.72578	-0.178762	-1.7629	0.967153	0.703418	-1.64804	3.54058	-0.868844	1.5868		-0.445004	0.596514	11
14.2						-3.63599	-2.4416	-1.72578	-1.17554	-1.7629	-1.51211	-3.30607	-3.64727	3.54058	0.121255	1.06287		-1.3166	0.659073	11
14.3						-2.58909	-1.93672	-1.70858	-1.18741	-2.77658	0.957614	-1.28489	-2.67444	3.54058	-0.868844	-3.22333		-1.25015	0.593159	11
14.4						-4.6343	-2.94649	-0.719073	-1.68076	-1.7629	-0.030435	-1.28489	-3.17929	3.50622	-0.868844	-2.13588		-1.4306	0.628604	11
14.5						-3.04856	-1.44645	-0.719073	-2.17411	-2.77658	-1.00819	-4.31021	-3.68415	3.05076	-0.868844	2.13289		-1.35023	0.68797	11
14.6						-3.56127	-2.4416	-0.719073	-2.17411	-2.80542	-1.01817	-4.26734	-1.68176	2.56093	0.122493	-1.05428		-1.54906	0.565067	11
14.7						-3.56127	-2.4416	-0.719073	-1.16972	-2.77658	-0.030276	-3.27319	-2.67444	3.54058	0.121255	-1.07681		-1.27828	0.61675	11
14.8						-3.56127	-1.43183	-0.726386	-1.17554	-0.756996	0.468439	-4.35395	-2.67444	2.56093	0.121255	0.00502866		-1.0477	0.588085	11
14.9						-3.59824	-2.42435	-1.72578	-1.18741	-1.78106	-1.01817	-2.27904	-0.661753	2.53607	-1.85894	3.14712		-0.986504	0.618947	11
15						-4.54007	-2.4416	-1.70858	-0.683085	-2.77658	-1.01817	-3.27319	-2.67444	2.56093	-0.868844	4.15154		-1.20655	0.769339	11
15.1						-3.04856		-0.719073	-1.17554	-0.756996	-0.524221	-3.27319	-2.67444	2.56093	-0.873176	4.14123		-0.634302	0.747991	10
15.2						-2.53584		-0.719073	-2.17411	-2.83426	0.967153	-3.27319	-2.67444	2.56093	0.121255	7.18733		-0.337425	1.03065	10
15.3						-4.5867		-0.719073	-0.67715	-0.734103	-0.030594	-2.30194	-2.64765	2.56093	0.122493	6.60695		-0.240684	0.969009	10
15.4						-1.49501		-1.72578	-1.1639	-0.741581	-0.030594	-3.27319	0.358255	1.59693	0.121255	8.13031		0.177669	0.979298	10
15.5						-1.47991		-1.72578	-1.17554	-2.80513	0.967153	-4.26734	-0.661753	2.56093	-1.84074	5.09905		-0.532907	0.863518	10
15.6						-0.987495		-1.70858	-2.70038	-3.82919	-0.0255067	-3.27319	-1.64804	2.0916	-0.868844	9.05433		-0.389529	1.17791	10
15.7						0.535039		-0.719073	-2.19605	-1.26514		-2.30194	-0.64842	1.59693	0.121255			-0.609674	0.473158	8
15.8						-1.47991		-1.72578	-3.23737	-2.80513		-3.27319	-0.64842	1.59693	-0.373795			-1.49333	0.59012	8
15.9						-1.49501		-1.72578	-3.2047	-1.78106		-3.30607	-0.64842	1.58128	-0.868844			-1.43108	0.548988	8
16						-4.5867		-0.719073	-2.19605	-3.82919		-3.27319	-0.64842	1.5891	-0.868844			-1.81655	0.720316	8
16.1						-4.09247		-0.719073	-3.17268	-3.82919		-2.27904	-1.64804	2.56093	0.121255			-1.63229	0.792399	8
16.2						-4.6343		-0.719073	-2.19605	-4.38626		-4.26734	-1.66473	1.58128	-0.868844			-2.14441	0.773494	8
16.3						-4.6343		-1.70858	-2.19605	-3.86893		-3.27319	-1.66473	1.59693	1.11135			-1.82969	0.786897	8
16.4						-3.48956		-0.719073	-1.18741	-6.00045		-2.30194	-1.64804	1.10226	0.121255			-1.76537	0.784012	8
16.5						-2.48473		-1.72578	-2.19605	-7.04593		-4.26734	-2.6214	1.59693	0.121874			-2.3278	0.925025	8
16.6						-2.99469		-0.719073	-3.2047	-7.12048		-4.26734	-0.64842	1.59693	-0.868844			-2.27833	0.95306	8
16.7						-0.48498		-0.719073	-3.2047	-7.12048		-3.27319	0.351196	2.58628	-0.868844			-1.59172	1.03282	8
16.8						-2.51003		-1.72578	-2.19605	-6.00045			-0.14709	1.10226	1.12249			-1.47924	0.942214	7
						-4.5867		-0.719073	-1.18741	-9.5888			-1.63167	1.59693	-0.868844			-2.42651	1.37721	7
						-3.56127		-0.719073	-1.18741	-8.89343			1.35081	1.59693	0.121255			-1.61317	1.37906	7
						-3.59824		-1.72578	-3.17268	-6.1951			-0.641951	1.10226	0.122493			-2.01557	0.945858	7
						-4.6343		-2.7325	-2.18005	-7.12048			-1.63167	2.58628	-0.873176			-2.36941	1.14655	7
						-4.68289		-1.74333	-2.19605	-6.12883			-0.640239	1.58128	-0.868844			-2.09699	0.978794	7
						-2.51003		-2.7325	-3.17268	-4.95497			-1.64804	0.607587	-0.868844			-2.18278	0.670337	7
						-2.48473		-1.72578	-2.17411	-6.00045			-0.641951	2.0711	0.122493			-1.54763	0.949119	7
						-3.48956		-1.72578	-3.23737	-9.53614			-0.641951	1.59693	-0.868844			-2.55753	1.33188	7
						-4.6343		-0.719073	-3.17268	-7.04593			0.347771	2.53607	0.121255			-1.79527	1.25082	7
						-3.56127		-1.72578		-9.53614			-0.145378	2.56093	0.122493			-2.04752	1.71308	6
						-5.61213		-1.72578		-9.53614			-0.641951	2.5485	0.122493			-2.47417	1.78517	6
						-4.09247		-1.72578		-10.6919			-1.63167	1.56592	-1.35479			-2.98846	1.70694	6
						-5.61213		-2.7325		-6.12883			-0.64842	1.58128	-1.85894			-2.56659	1.20246	6
						-4.6343		-1.72578		-7.19663			0.351196	2.56093	-1.85894			-2.08392	1.41807	6
						-4.6343		-2.70526		-7.19663			-1.64804	3.03358	0.121255			-2.17157	1.46317	6
						-4.6343		-1.72578		-8.26444			-0.64842	2.56093	0.122493			-2.09825	1.56348	6
						-3.59824		-3.77723		-11.9691			-0.64842	1.56592	-0.868844			-3.21598	1.93258	6
						-4.5867		-0.719073		-11.98			-1.64804	1.59693	0.122493			-2.86907	2.00805	6
						-3.56127		-1.72578		-11.98			-1.64804	1.58128	0.616923			-2.78615	1.98497	6
						-3.54316		-1.72578		-6.06396			-1.64804		-0.868844			-2.76996	0.933047	5
						-2.53584		-0.726386		-4.95497			-1.64804		-0.868844			-2.14681	0.77255	5
						-4.54007		-1.72578		-4.38626			-1.64804		-0.868844			-2.6338	0.762111	5
						-4.5867		-2.7325		-3.86893			-1.63167		-0.868844			-2.73773	0.686091	5
						-3.56127		-1.72578		-1.7629			-0.64842		-0.868844			-1.71344	0.513064	5
						-4.09247		-1.72578		-2.83426			-1.14005		0.122493			-1.93402	0.720151	5
						-3.56127		-1.72578		-3.86893					-0.373176			-2.38229	0.81994	4
						-3.56127		-2.7325		-3.80454					0.121255			-2.49426	0.901527	4
								-0.726386		-2.77658					-0.868844			-1.45727	0.660936	3
								-1.72578		-3.79026					0.121255			-1.79826	1.12974	3
								-1.72578		-2.80513					-1.84074			-2.12388	0.342234	3
								-1.72578		-0.734103								-1.22994	0.495841	2
								-2.7325		-1.7629								-2.2477	0.4848	2
								-1.72578		-2.80513								-2.26546	0.539671	2
								-2.7325		-4.80395								-3.76822	1.03573	2
								-2.7325		-2.77658								-2.75454	0.0220421	2
								-2.7325		-2.77658								-2.75454	0.0220421	2
																		#DIV/0!	#DIV/0!	0
																		#DIV/0!	#DIV/0!	0
highest	2.74459	1.43002	6.97289	3.30374	4.21956	2.4895	1.56589	1.29435	1.30785	2.29184	2.96265	1.7146	2.37411	4.56497	2.16586	3.91076		2.83207	0.376682	16

## Sheet: Fig 3cd ASEL 100-200mM
	f655-ctx100-100-1	f655-ctx100-100-2	f655-ctx100-100-4	f655-ctx100-100-9	f655-ctx100-100-10	f655-ctx100-100-12	f655-ctx100-100-13	f655-ctx100-100-14			mean	sem	n
0	-1.31759e-05	0.0467059	-2.96098	-0.569333	0.55817	2.53341	-0.635087	-2.01522			-0.380293	0.584485	8
0.3	-1.31759e-05	-1.91794	1.40826	-0.563576	0.553118	1.56619	-1.11868	-0.958518			-0.128895	0.438656	8
0.4	-1.99205	2.07165	2.92295	-0.569333	2.52331	0.604737	0.854938	0.980091			0.924537	0.57808	8
0.5	-0.498021	2.08234	-4.07955	-0.563576	-1.4703	0.616628	-0.641611	1.99787			-0.319528	0.702964	8
0.6	1.99222	1.05985	-0.0633218	-0.569333	-4.51489	0.622753	-1.12421	0.99963			-0.199664	0.70883	8
0.7	1.00602	0.548203	-3.0792	2.45	-3.56837	0.119678	1.37198	0.505157			-0.0808155	0.75154	8
0.8	1.49902	2.07165	-3.5592	-0.0651891	-2.99785	-0.383396	-0.616286	0.00139189			-0.506233	0.69017	8
0.9	-1.31759e-05	0.553946	-2.09978	4.33603	-1.43995	-2.88179	-0.140867	0.00139189			-0.208878	0.774205	8
1	-1.31759e-05	0.548203	-3.09472	1.39965	-2.44963	0.629002	2.34302	0.99963			0.0468941	0.664194	8
1.1	-1.49404	2.07165	1.94209	2.89606	-0.434995	-1.38954	0.877018	-1.00249			0.433219	0.613473	8
1.2	1.99202	1.05985	1.41781	0.424892	-0.423382	0.629002	0.381432	-1.01718			0.558055	0.34189	8
1.3	-1.31759e-05	0.0480439	0.93162	-0.575265	0.584979	0.122803	-2.08834	0.00139189			-0.121848	0.321848	8
1.4	-1.31759e-05	1.05985	0.422409	-0.575205	2.5731	0.622753	0.891648	0.00139189			0.624492	0.335845	8
1.5	-1.31759e-05	-2.40894	1.92259	-1.56767	2.54796	0.616628	-0.622428	0.00139189			0.0611903	0.585337	8
1.6	-1.31759e-05	-1.91794	0.922234	-1.09054	3.46961	1.6289	0.370151	0.00139189			0.422976	0.584251	8
1.7	-1.31759e-05	-0.453798	2.95255	-2.61855	2.06074	0.119346	-0.124296	-1.02766			0.113539	0.612512	8
1.8	-1.00605	-1.41228	1.43685	-2.10108	1.54331	-0.371932	-0.628694	0.00139189			-0.317309	0.455045	8
1.9	-1.31759e-05	-2.89993	0.922234	1.42734	1.07362	1.59692	-0.641611	-0.487958			0.123826	0.526569	8
2	-0.498021	-0.935284	1.42241	2.40183	0.563322	0.618538	-0.126139	0.00139189			0.431006	0.381363	8
2.1	-0.996029	-2.89993	2.95255	3.3903	2.08903	-1.3486	1.39795	-0.98698			0.449785	0.814007	8
2.2	-0.503031	-1.43148	0.422055	3.35724	-1.42523	0.610624	0.906151	0.00139189			0.242214	0.54293	8
2.3	-0.498021	-1.90393	1.94209	1.38621	-0.430275	0.610624	-0.622428	0.00139189			0.0607073	0.432645	8
2.4	-0.996029	-1.91794	1.42241	0.912272	0.0870011	-0.377588	-0.628694	0.00139189			-0.187146	0.373001	8
2.5	-1.31759e-05	-0.940485	1.94209	-1.58361	0.563322	0.610624	-1.61071	1.46005			0.0551579	0.473513	8
2.6	-0.493011	-1.91794	-1.57866	-0.583338	-0.89293	-0.868828	-1.64329	0.989764			-0.873529	0.324087	8
2.7	-4.02416	0.547872	0.922234	-0.575205	1.58908	-0.375678	-0.635087	2.99611			0.0556452	0.728218	8
2.8	-2.00207	1.03844	0.931981	-1.55986	-1.44231	0.616628	-2.14176	1.99787			-0.320135	0.576436	8
2.9	0.497995	0.547872	2.92295	-1.58361	-0.421115	0.616628	-1.63498	2.49699			0.43034	0.591363	8
3	-1.31759e-05	0.553608	-2.57902	-1.58361	1.09733	0.622753	-1.1224	2.96651			-0.00560569	0.61408	8
3.1	0.996003	0.0473682	1.92259	-1.0685	0.553118	-0.877562	-4.60748	0.99963			-0.254355	0.71488	8
3.2	-0.503031	1.55528	2.39871	-2.566	2.02122	-0.383396	-3.08238	0.00139189			-0.0697761	0.715948	8
3.3	0.996003	0.0470371	0.895169	-0.577303	-0.412311	0.119678	-0.628694	-0.507895			-0.0085394	0.230132	8
3.4	1.00101	1.04904	-0.0767216	0.424892	-1.43315	-0.383396	-0.596883	0.00139189			-0.0017269	0.294172	8
3.5	2.01206	-0.449162	-0.0767216	2.42568	-4.46898	-0.383396	0.373836	-1.97535			-0.317755	0.773359	8
3.6	4.02413	-1.91794	0.913721	-0.577303	-0.449752	-1.37562	0.875039	2.018			0.438784	0.687031	8
3.7	2.03251	-1.42694	-1.05746	-2.61855	-6.0788	0.121627	2.36636	0.00139189			-0.832481	0.955849	8
3.8	4.00409	-0.449162	-1.53796	-0.573065	-5.59224	-1.37562	0.38965	0.00139189			-0.641615	0.934958	8
3.9	4.48206	-1.91794	-2.03819	-2.64563	-3.48226	-0.379499	-1.60272	-0.967821			-1.069	0.861419	8
4	6.0362	-1.43148	-4.46588	-1.6366	-2.4005	-0.379499	0.373836	0.989764			-0.36427	1.0944	8
4.1	4.98007	-0.934946	-2.05831	-3.67479	0.565501	-0.375678	0.370151	0.994697			-0.0166643	0.896432	8
4.2	6.01115	-1.91794	-2.52856	-1.09054	3.43658	0.610624	-1.58706	-0.98698			0.24341	1.05726	8
4.3	4.98007	-2.39493	-3.99966	-2.61855	2.97773	2.58323	-0.126828	0.00139189			0.175306	1.10761	8
4.4	4.50711	-2.88115	-3.01893	-0.0701647	2.42935	0.604737	0.889691	1.01997			0.435076	0.889612	8
4.5	2.50506	-2.89993	-2.03819	1.41336	1.54331	1.59692	-1.60272	1.02521			0.192877	0.72075	8
4.6	6.9721	-0.954301	-2.01915	-0.563576	4.00442	1.57852	-3.17154	0.00139189			0.730983	1.18191	8
4.7	4.04969	-1.4409	-3.96088	1.90074	3.53765	1.58141	-1.66857	-0.958518			0.380077	0.994095	8
4.8	6.53922	-2.41835	-1.06786	-0.569333	3.00879	1.5738	-2.12497	0.980091			0.740172	1.05811	8
4.9	3.0181	-0.94503	-2.03819	-2.10108	1.57352	1.56619	-2.69553	0.00139189			-0.20258	0.737239	8
5	4.02413	-1.92248	-2.52856	0.437478	0.0829491	1.08257	-2.65633	0.00139189			-0.184856	0.784175	8
5.1	3.57255	-1.91794	-2.05831	-2.566	0.568575	1.56619	-3.76111	0.00139189			-0.574333	0.861331	8
5.2	5.03017	-2.88593	-1.56309	-0.579359	-0.422916	2.06213	-3.22299	0.00139189			-0.197574	0.953534	8
5.3	5.58942	-1.92735	-1.06786	1.39965	-2.42482	2.53341	-2.66812	0.99963			0.304244	1.01534	8
5.4	5.08129	-1.93677	-2.04825	-0.0693423	-1.91781	1.08257	-4.67064	-0.487958			-0.620864	1.0141	8
5.5	5.53319	-2.40894	-3.04876	-1.58361	-2.37665	1.56619	-3.64756	0.989764			-0.622048	1.09799	8
5.6	5.03017	-2.89993	-4.49003	-3.6376	1.57625	0.598964	-3.5756	-0.98698			-1.0481	1.15665	8
5.7	4.06503	-0.94503	-3.04876	-1.63342	-0.41667	1.5738	-1.70356	-0.98698			-0.38695	0.787281	8
5.8	4.0859	-1.43148	-2.53862	-2.64563	0.565949	1.56619	-3.22299	-0.977307			-0.574751	0.882984	8
5.9	1.03733	-3.88193	-3.99966	-3.60042	0.55817	1.07974	-3.68464	-0.982144			-1.68419	0.828426	8
6	4.60446	-2.89993	-3.99966	-2.10108	1.05403	1.56619	-3.80055	1.95879			-0.452221	1.11988	8
6.1	1.02668	-1.93677	-4.03921	-0.575205	0.568575	0.598964	-3.7418	0.989764			-0.888625	0.74158	8
6.2	2.59335	-3.37215	-3.03385	-0.569333	1.57801	1.55126	-4.65385	0.00139189			-0.738147	0.94322	8
6.3	3.57798	-2.41835	-3.99966	-0.569333	3.60843	2.53341	-4.7253	-0.987077			-0.372488	1.16958	8
6.4	5.13346	-1.93677	-3.03385	-2.59201	1.06079	2.03024	-4.16413	0.00139189			-0.437609	1.09448	8
6.5	3.53645	-2.89993	-2.05831	-0.569333	-0.41667	1.55126	-1.61869	0.980091			-0.186893	0.74831	8
6.6	1.99202	-1.91794	-2.55354	-0.0680673	-0.421115	1.07228	-3.80055	0.00139189			-0.71194	0.679919	8
6.7	3.50107	-1.92735	-3.04876	-1.56767	1.58104	2.50921	-2.177	0.00139189			-0.141009	0.856705	8
6.8	3.98405	0.0467059	-1.06822	0.426947	1.55827	2.50921	-0.635087	0.00139189			0.852909	0.605131	8
6.9	1.49431	-1.4409	-3.0792	-0.569333	0.0711032	2.03024	-2.68239	-0.996847			-0.646626	0.642061	8
7	0.497995	-0.94503	-3.5592	1.90759	-1.4703	0.587747	-3.20901	0.00139189			-0.773601	0.674341	8
7.1	-0.996029	-1.91794	-1.08931	2.37845	-2.48261	3.00492	-1.65161	-0.977307			-0.466429	0.715261	8
7.2	1.51425	-1.92735	-4.54516	2.40183	-2.5816	1.55126	-3.62768	0.970605			-0.78048	0.95183	8
7.3	1.00602	-2.89993	-8.00101	3.32482	-2.94549	1.56335	-2.66812	0.490741			-1.2662	1.26876	8
7.4	2.01206	-3.85838	-8.99146	0.42086	-2.42482	1.56619	-3.6661	-0.958518			-1.98752	1.2751	8
7.5	-0.508143	-3.40522	-4.10518	0.420899	-2.41314	0.593302	-4.10935	-0.949391			-1.80953	0.689871	8
7.6	-0.996029	-2.89993	-5.07991	0.424892	-3.35665	2.55046	-4.51747	-1.95601			-1.97883	0.906987	8
7.7	-1.31759e-05	-3.85838	-6.08027	-1.61042	0.0725409	2.53341	-3.68464	-1.45717			-1.76062	0.96154	8
7.8	-0.996029	-3.90108	-7.08062	-4.753	1.54331	1.56335	-3.54067	-1.91843			-2.3854	1.07287	8
7.9	-0.996029	-5.78926	-5.13117	-4.753	0.568575	1.55126	-2.66812	0.00139189			-2.15205	1.00201	8
8	-0.0198561	-0.953619	-6.08027	-3.71314	0.0662603	2.0498	-1.65161	-1.93703			-1.52993	0.882642	8
8.1	-1.31759e-05	-0.453467	-7.06132	-3.17939	-0.412311	2.55807	-2.65167	-0.513136			-1.46415	1.0092	8
8.2	-1.31759e-05	-1.93677	-6.08027	-3.63722	0.0729296	1.56619	-4.51747	-1.93703			-2.05871	0.912823	8
8.3	-2.49005	-1.42594	-6.08027	-2.61855	-0.430275	1.55126	-2.62811	0.00139189			-1.76507	0.808823	8
8.4	-0.49311	-3.39093	-7.08062	-1.59769	-0.419246	0.593302	-3.17154	-1.00691			-2.07084	0.863161	8
8.5	-0.986206	-3.88193	-7.04559	-2.59201	0.568575	1.55126	-1.66857	-1.49597			-1.94381	0.944208	8
8.6	-0.996029	-1.93677	-6.08027	-2.10921	-1.39666	1.55126	-3.13556	-2.9347			-2.12974	0.763877	8
8.7	-0.498021	-0.954301	-6.58045	-3.67479	1.06079	1.55126	-2.61496	-1.99508			-1.71319	0.933837	8
8.8	-1.99205	-2.41835	-8.00101	-4.23307	-0.430275	1.54394	-3.62939	-1.97535			-2.64194	0.996029	8
8.9	-2.99307	-0.954301	-7.54082	-2.70151	-1.38946	1.55126	-3.5756	-2.92048			-2.5655	0.916399	8
9	-3.00309	-0.94503	-6.51534	-5.76299	-0.430275	1.53661	-5.16125	-2.05672			-2.79226	1.00547	8
9.1	-2.98806	-0.954301	-6.14164	-5.73311	-2.44988	1.53661	-6.10188	-2.03576			-3.1085	0.971611	8
9.2	-3.45169	-1.4409	-7.08062	-4.14656	-0.434995	2.48548	-3.64756	-2.05672			-2.4717	1.00309	8
9.3	-1.9724	-2.9285	-6.08027	-2.59201	-1.43231	2.48548	-6.13008	-2.05672			-2.58835	0.969123	8
9.4	-3.46642	-0.954301	-5.07991	0.429003	-1.45497	1.52224	-6.66643	-1.53171			-2.15031	0.974195	8
9.5	-0.986302	-1.93677	-5.07991	2.42568	-1.46235	2.48548	-4.62565	-3.05433			-1.52927	1.00664	8
9.6	-3.94479	-2.43727	-6.04523	2.42568	-1.4703	2.94827	-3.64756	-3.08578			-1.90712	1.10611	8
9.7	-2.98806	-2.42285	-7.08062	-1.58067	-1.91286	1.50814	-4.16925	-2.598			-2.65552	0.856528	8
9.8	-0.986206	-1.95597	-6.08027	-4.6559	-0.434995	2.95991	-4.65385	-3.11787			-2.36564	1.02648	8
9.9	-2.97333	-1.45514	-7.04064	-2.61855	0.587826	2.46219	-5.60375	-3.11787			-2.46991	1.08655	8
10	-2.48023	-1.93677	-7.08062	-4.2139	-0.42565	2.00386	-3.76111	-4.11483			-2.75116	0.968415	8
10.1	-0.996029	-1.4505	-7.01056	-2.70151	-0.42565	2.48548	-5.76646	-0.98698			-2.10653	1.07427	8
10.2	-2.50007	-2.42795	-6.58045	-4.27769	0.565949	1.10083	-4.16925	-3.11787			-2.67581	0.89744	8
10.3	-2.01209	-0.954301	-5.07991	-4.80308	-0.421115	1.58141	-6.5349	-2.06207			-2.53576	0.963893	8
10.4	-0.996029	-2.91895	-7.50578	-4.77804	-0.923174	1.58141	-4.15619	-4.15763			-2.9818	0.995191	8
10.5	-3.01812	-1.95597	-7.08062	-4.753	-2.37665	2.4783	-3.64756	-3.9134			-3.03338	0.967875	8
10.6	-2.52533	-3.88193	-7.08062	-4.753	-1.43289	1.53661	-3.65704	-1.99508			-2.97366	0.898415	8
10.7	-5.03019	-2.41835	-6.58045	-4.70395	-1.42523	1.52943	-5.57408	-1.01729			-3.15251	0.977877	8
10.8	-3.52114	-3.84437	-8.03604	-3.65077	-2.48786	0.582296	-5.71768	-1.02766			-3.4629	0.939477	8
10.9	-2.50007	-3.37215	-5.07991	-2.59201	-3.4244	1.53389	-1.65161	-0.967821			-2.25676	0.696238	8
11	-3.01812	-1.91794	-3.0792	-0.563576	-2.44963	2.48548	-3.64756	-2.90625			-1.8871	0.707444	8
11.1	-5.4781	-1.92712	-3.0792	0.429003	-3.90214	1.52224	-3.70356	-0.492794			-2.07896	0.848481	8
11.2	-2.5151	-2.43263	-5.04488	-1.56767	-4.42398	2.00386	-4.70116	-1.97535			-2.58211	0.806263	8
11.3	-2.98806	-2.9285	-8.08098	-2.63265	-3.49492	1.52224	-5.18576	-1.97535			-3.2205	0.964464	8
11.4	-4.00913	-2.42795	-6.08027	-4.753	-2.47494	1.9994	-3.64756	0.00139189			-2.67401	0.923443	8
11.5	-1.98222	-1.91794	-4.07955	-6.37926	-2.96712	3.43435	-3.14442	-2.43122			-2.43342	0.981706	8
11.6	-0.996029	-2.89993	-4.07955	-4.80308	-2.42482	1.52224	-4.57493	-0.977307			-2.40418	0.767133	8
11.7	-2.49526	-1.4409	-5.55001	-5.29797	-1.4401	1.52224	-0.635087	-0.977307			-2.0393	0.841484	8
11.8	-2.98836	-2.9285	-4.07955	-3.75229	-3.4244	2.48548	-1.63818	-2.90625			-2.40401	0.744371	8
11.9	-0.986206	-1.44553	-6.51534	-4.753	-1.95996	1.52224	-2.11996	0.00139189			-2.03204	0.903584	8
12	-1.97731	-1.4409	-7.01056	-4.6559	-3.32375	0.604737	-0.641611	-2.91099			-2.66954	0.846194	8
12.1	-2.98806	-1.93677	-6.05019	-3.60042	-2.86665	2.06974	-2.70313	-4.84467			-2.86502	0.843674	8
12.2	-1.99205	-1.93677	-6.02011	-3.06517	-1.41081	1.58141	-1.60272	-1.95601			-2.05028	0.739366	8
12.3	-3.96443	-1.93677	-5.05479	-0.552398	-0.418436	2.55807	-4.07848	-0.487958			-1.7419	0.892839	8
12.4	-3.98408	-3.85801	-6.08027	0.910257	-1.42523	0.598964	-6.19717	-0.977307			-2.6266	0.992048	8
12.5	-2.95859	-3.88193	-5.10554	-1.56767	0.573934	2.53341	-7.52134	-0.98698			-2.36434	1.13325	8
12.6	-1.9724	-2.89993	-3.14192	-1.51771	-1.89115	1.56619	-5.10116	-0.98698			-1.99313	0.677703	8
12.7	-1.99205	-3.39093	-4.10013	-1.53673	-1.39666	1.56619	-6.5349	-0.98698			-2.29652	0.850733	8
12.8	-1.9724	-2.9285	-5.13117	-5.11863	-1.41095	2.53341	-5.10562	-0.98698			-2.5151	0.943399	8
12.9	-4.02416		-3.11024	-6.83272	-0.434995	3.50063	-5.1288	-0.98698			-2.43104	1.29932	7
13				-6.97812	-1.94756	2.50921	-6.60001	-1.99508			-3.00231	1.75006	5
13.1				-6.83272	-3.39019	2.53341	-4.7253	-1.99508			-2.88198	1.57127	5
13.2				-5.85387	-3.40235	2.04233	-4.74944	-0.996847			-2.59203	1.41373	5
13.3				-7.87259	-4.51489	3.50063	-5.57119	-2.47447			-3.3865	1.92919	5
13.4						1.55126	-5.60375	-0.98698			-1.67982	2.09432	3
13.5						2.50921	-5.18056	0.99963			-0.557239	2.35238	3
13.6						1.53661	-6.60001	-0.98698
13.7						1.54848	-4.65385	-1.96568
13.8						2.50921	-5.7764
13.9
14
14.1
14.2
14.3
14.4
14.5
14.6
14.7
14.8
14.9
15
15.1
15.2
15.3
15.4
15.5
15.6
15.7
15.8
15.9
16
16.1
16.2
16.3
16.4
16.5
16.6
16.7
16.8
max	6.9721	1.55528	2.39871	3.32482	4.00442	3.00492	2.36636	2.96651

## Sheet: Fig 3cd ASEL 100-300mM
	f655-ctx100-200-18	f655-ctx100-200-19	f655-ctx100-200-20	f655-ctx100-200-22	f655-ctx100-200-23	f655-ctx100-200-24	f655-ctx100-200-26	f655-ctx100-200-27	f655-ctx100-200-28	f655-ctx100-200-29		mean	sem	n
0	0.121472	-0.839827	-2.17786	-0.0221074	1.47584	1.19902	-1.58416	-2.37841	-0.35186	0.650714		-0.390718	0.425133	10
0.3	0.132073	0.140565	-1.15803	-4.12001	2.02947	-2.72186	-1.63034	-3.43876	-0.358685			-1.23617	0.653394	9
0.4	0.121472	-0.839827	0.35035	-1.01575	-0.991409	1.18719	0.336342	0.591928	-0.358685			-0.0687101	0.258643	9
0.5	0.122757	0.141707	-0.138197	-0.0225063	0.486547	1.22341	-0.656729	1.60574	1.67751			0.493361	0.274402	9
0.6	-0.375005	-0.335237	-0.126612	-0.0223069	-1.50029	-1.8	-2.67048	-0.402321	-1.36515	-6.16786		-1.47653	0.588393	10
0.7	0.132829	-0.348489	-0.12855	-0.0221074	-0.0130429	2.23729	2.38325	-0.400292	1.1694			0.556698	0.36477	9
0.8	0.629948	0.145179	0.855494	1.96517	0.497225	-0.798049	0.339874	0.60374	-0.358685			0.4311	0.259054	9
0.9	-0.880155	0.149981	-0.134061	0.4795	1.12023	3.18647	1.35642	0.60374	1.64387			0.836221	0.392054	9
1	-1.82637	1.17039	0.874109	-0.0418773	-0.517917	2.17113	1.33584	-0.398264	0.634306	-1.34171		0.205964	0.396859	10
1.1	0.122757	0.652606	0.855494	-1.0367	-1.49308	-0.812532	2.33534	1.62197	-1.35168	-0.355457		0.0538729	0.410231	10
1.2	0.122757	0.658972	0.360717	0.464237	-1.49308	-0.277927	0.343153	1.09679	0.634306	-1.34171		0.0568214	0.270646	10
1.3	0.62357	0.146367	0.868388	2.45241	-2.94859	1.19902	0.339874	-0.394288	-1.3789	0.643988		0.155185	0.467342	10
1.4	-0.871481	0.652606	0.367977	1.92723	-1.49543	-3.7696	-1.6963	0.589062	-0.848671	0.144266		-0.500035	0.504934	10
1.5	0.624213	-0.846085	-0.13679	-0.0472765	3.5724	0.216236	-1.13695	-1.38635	-0.365786	1.64343		0.213703	0.465807	10
1.6	0.132829	0.147555	0.864033	-0.534691	1.50894	0.209158	0.329486	0.591928	-0.860387	2.16502		0.455387	0.282946	10
1.7	0.629948	-0.854821	-0.642261	-2.11536	0.481367	-1.78215	2.38325	1.57425	-1.3789	-3.32082		-0.50255	0.557618	10
1.8	-0.378699	0.147555	-1.14632	-2.07167	1.532	-0.788426	2.38325	1.57425	-1.3789	1.66883		0.154187	0.487014	10
1.9	-0.378699	0.146367	0.357843	-1.54889	0.481367	0.20954	1.36337	-1.92054	-2.88153	1.66025		-0.251093	0.45879	10
2	-0.871481	0.147555	-0.138197	-0.0217164	1.54493	0.207398	-3.52141	-1.40027	-1.39293	-2.33127		-0.777738	0.458476	10
2.1	-1.37672	-1.3676	-2.15586	-3.62933	0.47629	-0.300403	-1.61129	-0.402321	-2.37497	-0.830288		-1.35725	0.373709	10
2.2	-0.880155	-1.38063	0.372421	-4.14672	-0.508393	-1.7475	2.35906	-3.43876	-0.369446	-3.32082		-1.30609	0.622028	10
2.3	-1.86443	-1.37154	-0.136101	-5.25212	-1.49308	-1.76465	0.339874	-2.9451	-0.371313	1.66025		-1.31982	0.601553	10
2.4	-0.870183	-0.360223	-0.654084	-3.11261	-0.513155	-1.85576	1.33584	-0.402321	-1.3789	1.67741		-0.613398	0.442331	10
2.5	0.123412	-0.360223	-0.611312	-4.07975	-1.51498	-0.825231	-2.58505	1.60574	-0.3622	-1.3549		-0.996449	0.488057	10
2.6	-2.81562	-0.870427	0.319647	0.962148	-3.49653	0.203239	-0.656729	0.0956387	0.65068	3.22642		-0.238154	0.602649	10
2.7	-3.73915	-1.37154	0.838914	-1.52793	1.02563	0.203239	-0.656729	0.60374	-0.369446	-5.24822		-1.02415	0.649626	10
2.8	-2.80188	-1.38991	-0.131436	3.36144	-0.508393	1.23599	1.33584	-0.402321	1.1692	-1.33162		0.0536898	0.557203	10
2.9	-1.88307	-1.3676	-0.127332	5.71336	-0.0135127	4.24361	2.31629	-0.40646	2.72901	0.657578		1.18619	0.784738	10
3	-1.82637	0.149981	0.847123	5.32973	0.486547	5.27891	-9.51376	0.108885	2.72901	-0.848586		0.274147	1.32717	10
3.1	-0.374362	-1.37669	0.357843	6.76121	4.59354	7.23328	-19.0872	1.60574	2.74871	2.69724		0.51593	2.35789	10
3.2	-0.378699	-0.870427	0.847123	5.76831	6.23426	5.17392	-16.7331	1.63853	-0.369446	0.647351		0.195786	2.06392	10
3.3	-1.82826	0.149981	0.855494	4.40567	5.86437	8.28384	-7.39827	0.609825	1.69495	0.643988		1.32816	1.3633	10
3.4	-0.854641	2.21431	1.37316	3.9722	7.35945	8.4058	-6.28778	1.63853	4.87298	1.16406		2.38581	1.32714	10
3.5	0.120212	-0.360223	1.87681	5.99917	5.64412	5.38825	4.66142	3.62801	1.69495	2.66978		3.13225	0.725167	10
3.6	-0.371383	1.18093	-1.6356	4.53071	4.5044	9.52768	3.426	0.609825	4.82328	2.66978		2.92656	1.01464	10
3.7	0.611808	0.645179	-0.138197	4.15817	9.47297	12.2484	3.36865	0.609825	6.93708	2.16502		4.00789	1.34064	10
3.8	0.612437	0.142849	2.41138	9.10117	7.75244	10.5625	9.82344	3.64626	6.79491	3.71746		5.45649	1.21455	10
3.9	0.617319	0.142849	3.41647	6.66536	7.59442	13.8101	5.39003	1.65543	6.72599	5.75673		5.17747	1.27804	10
4	1.6109	0.141707	4.426	10.6219	8.18515	9.52768	5.49914	0.622372	6.79297	3.69819		5.1126	1.16364	10
4.1	1.6109	-0.351036	4.38662	7.29493	8.18515	12.1429	7.33284	2.68849	11.0015	4.7369		5.90292	1.27213	10
4.2	3.13149	-0.34485	5.92042	11.5238	8.69768	13.0371	7.96509	2.66102	8.34672	4.71288		6.56514	1.31142	10
4.3	3.12089	-0.345992	2.95138	13.1833	9.77326	16.0695	7.55993	3.72155	6.72599	4.7369		6.74967	1.59588	10
4.4	2.12731	-0.350751	5.43554	11.2512	8.69768	10.673	12.455	1.65226	10.0145	5.27659		6.72324	1.43107	10
4.5	1.60539	1.12096	5.98639	12.5229	10.8036	11.9002	8.84796	3.72155	11.1166	5.7865		7.3412	1.35438	10
4.6	1.11443	-1.31799	5.59078	12.655	10.8595	17.1262	7.63878	3.72155	12.1614	6.77656		7.63262	1.79219	10
4.7	2.15043	0.138326	6.04239	16.2651	10.3416	18.183	9.82344	5.21726	12.2899	5.24681		8.56982	1.85935	10
4.8	4.21917	1.1092	6.55756	12.9983	10.2911	16.2412	8.24975	6.751	11.1166	6.84661		8.43804	1.38546	10
4.9	4.17636	-0.825409	6.53201	10.8301	10.8595	17.3092	11.1038	5.72851	8.93339	5.82751		8.04749	1.55589	10
5	2.64085	-1.32463	7.04193	14.614	11.5686	15.3038	11.8033	5.18828	10.7548	4.76667		8.23576	1.72005	10
5.1	5.24261	0.152456	5.47087	13.5498	11.0317	12.8993	10.6511	5.67055	10.1781	5.81627		8.06628	1.33958	10
5.2	3.16328	0.666682	7.43472	12.655	10.8595	12.8993		5.61376	10.1304	6.91812		7.81564	1.40652	9
5.3	3.16328	-0.356282	6.92995	14.7683	12.6763	11.8426		3.72155	7.98195	6.88236		7.51221	1.64241	9
5.4	2.15021	0.147555	8.40458	14.9011	13.0665	11.4026		1.65543	10.0717	6.84661		7.62737	1.7699	9
5.5	4.24631	0.147555	6.82676	15.4978	12.5432	11.7187		1.67048	10.2325	7.43865		7.81355	1.71943	9
5.6	3.69122	1.71258	7.33143	12.616	12.02	8.76506		2.68849	10.1781	7.95918		7.44023	1.32673	9
5.7	2.15021	0.145179	6.33198	13.4282	13.0665	8.85973	8.67991	1.65543	12.5552	6.33144		7.32038	1.54275	10
5.8	3.66982	0.683531	7.50195	11.0942	12.02	10.5333	9.63237	1.67268	11.4766	7.37849		7.56629	1.32486	10
5.9	3.66982	3.26798	8.77193	12.0246	11.9576	8.76506	10.4358	1.13045	8.20226	8.04315		7.62686	1.18302	10
6	4.667	0.145179	7.25433	14.463	10.8595	9.52768	10.7622	-0.410686	8.69276	6.91812		7.2879	1.49292	10
6.1	3.16328	0.197046	6.73389	14.5385	10.3932	8.58167	8.37952	-0.414999	9.21965	6.91812		6.77099	1.46519	10
6.2	3.68604	0.197046	6.10529	12.981	12.02	4.8936	8.50258	-0.402321	6.01883	6.95463		6.09566	1.38769	10
6.3	3.15247	-1.80706	5.03814	14.614	9.82379	4.39895	5.33384	2.63412	2.72901	8.56916		5.44865	1.443	10
6.4	2.63004	-1.82022	6.44113	10.9733	8.7429	5.44463	6.37043	-0.402321	4.34176	8.04315		5.07648	1.2684	10
6.5	2.64593	0.188481	6.6634	10.5417	10.5994	3.462	5.33384	1.60574	3.80248	8.04315		5.28862	1.14204	10
6.6	1.6215	0.176724	5.57994	8.51828	8.00213	3.79663	1.3094	-0.40646	4.94282	6.99113		4.05321	1.03122	10
6.7	1.11443	-1.33373	3.94112	10.9545	8.30741	2.26024	3.79651	-1.41447	-0.369446	5.93912		3.31957	1.30939	10
6.8	0.617319	-1.80342	6.97558	11.5984	5.62251	5.44463	2.28931	0.0995697	0.142294	6.46513		3.74513	1.31183	10
6.9	2.17163	-2.37416	6.01261	9.3861	8.27028	0.730271	2.28931	-1.42896	1.26729	5.93912		3.22635	1.26316	10
7	-0.86723	-2.32012	8.02044	8.95678	6.64757	0.213958	1.33598	-2.45145	1.73091	6.50241		2.77692	1.37793	10
7.1	-1.35883	-2.85925	3.92124	7.37182	7.1947	0.213958	1.32249	-2.50268	-2.41641	6.99113		1.78782	1.34295	10
7.2	0.138682	-1.40341	3.90135	5.84848	8.78811	-0.820901	0.326158	-0.927215	0.140769	5.41311		2.14051	1.12442	10
7.3	-0.348662	-0.326339	3.39658	6.2171	6.64757	-2.77587	-1.1142	-1.42896	-0.363993	4.8871		1.47903	1.09411	10
7.4	-2.82936	0.160198	2.40179	8.17003	5.62251	0.226258	1.29656	-2.4768	0.647325	2.22439		1.54429	1.06221	10
7.5	-0.86723	0.198511	2.89181	5.74842	5.05778	-1.83679	-0.638183	-2.44421	-0.365786	2.75386		1.04982	0.90818	10
7.6	0.122114	0.690795	3.42241	4.59116	6.71677	3.2845	0.329618	-2.42661	-1.39293	1.69492		1.70328	0.888102	10
7.7	-1.35883	0.683878	5.93121	4.20192	4.57395	-1.78215	1.33584	-2.45145	-3.40512	2.73956		1.04688	1.02838	10
7.8	-1.84617	-0.836277	6.90037	4.58544	5.10998	-1.78215	-1.64634	-0.400292	-2.41641	1.70386		0.937202	1.07944	10
7.9	-1.84617	1.21711	5.86126	3.60367	5.62251	-2.85176	-0.158773	-2.42661	-4.41823	3.79493		0.839794	1.17737	10
8	-1.33185	-1.86633	5.86126	5.20375	3.49994	0.211726	-1.61465	-3.43876	-3.40512	3.26009		0.638007	1.1134	10
8.1	-1.36759	-1.40652	6.92995	3.54061	4.04313	-4.76332	-2.56034	-1.40027	-2.97105	1.69492		0.173953	1.17075	10
8.2	-0.381799	-3.41565	0.855494	3.08055	4.59745	1.22341	-2.61025	-1.41447	-2.46673	1.70922		0.117724	0.832327	10
8.3	-0.880155	-0.365851	-0.629514	2.57918	3.5541	-5.90896	-2.10294	-0.394288	-4.01052	1.7128		-0.644614	0.912535	10
8.4	-0.382468	-0.878472	-1.13486	2.07815	2.52114	-1.78215	-1.63034	-0.394288	-0.380888	1.7128		-0.027137	0.493757	10
8.5	-1.38604	-0.878472	1.3974	3.11258	4.08492	-5.75705	-1.6465	-0.394288	-4.41823	2.77394		-0.311173	1.01805	10
8.6	-1.38604	-0.86919	0.887484	-1.06415	3.01564	-4.76332	-1.64634	-0.396276	-1.95176	-0.362252		-0.85362	0.631588	10
8.7	-1.86462	-1.38063	3.46655	0.445861	3.5358	-7.98234	-2.56034	-2.40227	-2.49269	0.664583		-1.05701	1.06263	10
8.8	-2.85731	-1.38991	0.373711	1.50794	2.53944	-5.93383	-2.58505	-1.42896	-4.53295	1.69492		-1.2612	0.884479	10
8.9	-2.32402	-1.91888	-0.115446	2.00466	2.01382	-1.83679	-3.04087	-2.45145	-4.55647	0.664583		-1.15609	0.696329	10
9	-1.39554	-1.92835	-2.11317	2.53212	1.52228	-4.71649	-3.55545	-4.54292	-6.44445	0.664583		-1.99774	0.921642	10
9.1	-2.38452	-1.92855	0.389322	2.02523	2.01382	-5.64493	-2.63595	-4.49644	-2.44131	1.69492		-1.34084	0.866663	10
9.2	-2.88598	-2.44401	-0.631966	1.01102	-0.517917	-5.18071	-2.56034	-1.42896	-5.45909	2.22439		-1.78736	0.776259	10
9.3	-2.36091	-3.49085	2.90655	2.51695	2.01382	-3.7696	-1.64634	-3.43876	-2.42018	-0.365754		-1.00551	0.824786	10
9.4	-1.88307	-2.97002	3.90135	3.04918	1.00706	-5.75705	-1.63034	-0.402321	-4.374	0.149414		-0.890979	0.972273	10
9.5	-3.35386	-4.01168	-0.124846	2.02501	0.491832	-3.80739	-4.01897	-0.402321	-5.90562	-0.365754		-1.94736	0.813759	10
9.6	-2.8667	-3.51149	-1.1144	1.49278	-0.0153038	-4.26646	-3.66166	-0.899266	-5.37695	0.149414		-2.007	0.707825	10
9.7	-3.85034	-5.97308	-0.624569	4.03224	-0.469678	-4.71649	-5.39187	-1.41447	-1.8735	-1.38208		-2.16638	0.937957	10
9.8	-1.88307	-6.4086	-1.08495	-0.524516	-0.517917	-4.71649	-3.52141	-2.42661	-3.33766	0.149414		-2.42718	0.6593	10
9.9	-1.88307	-7.7354	1.86348	-2.63864	-2.50206	-4.76332	-5.54998	-2.91544	-0.865468	-1.38208		-2.8372	0.844796	10
10	-4.31894	-7.28661	1.35949	-2.11472	-3.46244	-3.31532	-6.59438	-2.42661	0.654034	-2.40191		-2.99074	0.863931	10
10.1	-3.32095	-6.78784	0.864033	-3.12806	-2.02747	-6.81849	-2.09985	-1.40027	0.154493	-3.42174		-2.79861	0.802891	10
10.2	-3.33497	-7.31638	-1.13486	-1.02592	-1.04036	-5.93383	-0.669717	-1.41244	-1.35343	-1.89554		-2.51174	0.730786	10
10.3	-4.32304	-6.78784	-3.14453	-1.02653	-1.55289	-6.61929	-3.48802	-1.41447	-1.35168	-3.42174		-3.313	0.665618	10
10.4	-3.81255	-7.28289	-2.5404	1.98472	-2.50206	-4.7732	-4.51686	-1.38635	2.70099	-3.42174		-2.55503	0.960661	10
10.5	-4.28083	-9.04208	-1.12362	-2.02973	-1.51495	-4.81109	-0.663158	-1.39331	-0.860194	-4.44157		-3.01605	0.835275	10
10.6	-3.81255	-7.94691	-1.6504	-1.0475	-1.03266	-4.81109	-2.61025	-2.40227	-1.32551	-4.44157		-3.10807	0.692746	10
10.7	-2.82936	-8.68296	-4.60751	-1.08295	-2.50206	-3.84596	-2.61025	-1.40027	-0.35208	-6.48123		-3.43946	0.812802	10
10.8	-2.89548	-9.61688	-2.63402	-0.524113	-2.98715	-4.28074	-4.93261	-0.899266	-2.29917	-3.45677		-3.45262	0.80621	10
10.9	-3.40202	-8.23045	-3.57745	-0.0225063	-1.5175	-6.68438	-4.43995	-2.92786	-0.343976	-5.4614		-3.66075	0.838758	10
11	-4.84377	-7.81638	-1.59978	1.46366	-4.49101	-5.70044	-6.28411	-2.45145	-3.24134	-5.99934		-4.0964	0.857108	10
11.1	-4.80575	-7.77794	-5.08183	1.46366	0.497225	-3.24932	-4.98471	-3.43876	-2.27708	-4.48711		-3.41416	0.86789	10
11.2	-5.23592	-8.23045	-4.13319	0.962148	0.497225	-2.83208	-3.55545	-4.49644	1.59545	-5.99408		-3.14228	1.02213	10
11.3	-5.72273	-7.7214	-4.62838	-2.56279	-1.49965	-5.70044	-2.6889	-1.44374	2.10283	-8.4351		-3.83003	1.01817	10
11.4	-5.25924	-7.73717	-4.70099	-2.53684	0.497225	-5.70044	-5.10997	-2.45145	3.57767	-6.61572		-3.60369	1.09353	10
11.5	-4.74911	-8.21544	-1.66794	0.971533	-1.51244	-4.76332	-5.49626	-3.47395	0.136375	-7.50964		-3.62802	0.976475	10
11.6	-5.25924	-8.13129	-5.23735	-0.534416	-1.00511	-3.7696	-5.49626	-3.96242	0.62805	-4.48711		-3.72547	0.84564	10
11.7	-3.32095	-9.03369	-5.77425	-3.06428	-4.44712	-5.81479	-5.49626	-3.50986	-0.355239	-2.98477		-4.38012	0.735339	10
11.8	-4.76764	-8.47832	-4.23925	0.952946	-4.00488	-4.73502	-5.97429	-2.42661	-0.345509	-7.50106		-4.15196	0.928134	10
11.9	-5.72273	-6.51942	-5.68923	-0.513457	-0.532944	-5.70044	-3.48802	-4.49644	0.627988	-6.54778		-3.85825	0.865729	10
12	-3.88889	-9.4484	-6.62747	-1.98945	0.502729	-4.76332	-3.69849	-1.41447	2.1357	-4.52324		-3.37153	1.06587	10
12.1	-3.40202	-8.4383	-1.16997	-0.518732	-1.53203	-5.70044	-3.12941	-3.46153	-3.21046	-10.4542		-4.10171	1.0132	10
12.2	-2.88598	-8.98337	-4.63291	-0.503871	-0.52508	-4.76332	-3.55545	-2.45145	1.1196	-8.01098		-3.51928	1.02165	10
12.3	-3.86962	-8.94335	-3.13948	-1.02612	0.502729	-6.25946	-6.33523	-1.41447	2.59444	-9.44463		-3.73352	1.26481	10
12.4	-3.85034	-8.98852	-4.17493	-1.46827	-1.04822	-5.70044	-7.73686	-1.89431	0.640911	-7.96808		-4.21891	1.04432	10
12.5	-4.36609	-9.17296	-4.65378	0.930727	-0.532944	-7.03005	-0.663158	-0.398264	0.627988	-8.4351		-3.36936	1.22044	10
12.6	-2.88598	-8.61043	-5.18446	0.952946	-3.03404	-7.59365	-3.55545	-1.38635	0.636029	-8.98276		-3.96441	1.13341	10
12.7			-3.54257	1.38255	-0.532944	-5.27908	-4.13177	-0.39039	-1.34019	-8.01098		-2.73067	1.08691	8
12.8			-2.14508	-2.01448	-2.53436	-6.81849	-3.62556	-0.401246	-4.20561	-9.54072		-3.91069	1.04578	8
12.9			-2.14638	0.46522	-0.0151072	-3.7696	-5.66066	0.591928	-2.28812	-8.51137		-2.66676	1.13557	8
13				-0.0233286	-0.538162	-6.68438	-4.07043	0.591928	-0.35186	-7.65678		-2.67615	1.29567	7
13.1				2.91569	-5.43032	-3.7696	-3.48802	-0.398264	-1.32551	-9.03081		-2.93241	1.44456	7
13.2				2.90187	-4.53577	-6.68438	-7.65966	-0.394288	-0.846852	-8.52089		-3.67714	1.62696	7
13.3				0.971533	-1.05078	-5.70044	-10.4497	-1.90127	-4.28815	-9.54072		-4.56565	1.6246	7
13.4				1.47813	-2.55214	-6.95808	-5.83522	-1.41447	0.142756	-8.04951		-3.31265	1.39013	7
13.5						-6.61929	-7.89602	-3.47395	-2.34467	-6.54778		-5.37634	1.05062	5
13.6						-4.71649	-11.1015	-5.46305	-3.33766	-7.57812
13.7							-3.69849	-3.43876	-2.34467	-5.57465
13.8							-5.44356	-3.47395	-2.3681	-5.53114
13.9								-3.45635	-4.2374	-8.04425
14								-4.4509	-3.92906	-6.48123
14.1								-3.43876	-5.43134	-8.04951
14.2								-4.4509	-6.05583	-8.52089
14.3									-5.5435	-7.53959
14.4										-6.54778
14.5										-7.50106
14.6										-6.03261
14.7										-4.53359
14.8										-8.52089
14.9
15
15.1
15.2
15.3
15.4
15.5
15.6
15.7
15.8
15.9
16
16.1
16.2
16.3
16.4
16.5
16.6
16.7
16.8
max	5.24261	3.26798	8.77193	16.2651	13.0665	18.183	12.455	6.751	12.5552	8.56916

## Sheet: Fig 3cd ASEL 100-400 mM
	f655-ctx100-300-16	f655-ctx100-300-17	f655-ctx100-300-18	f655-ctx100-300-19	f655-ctx100-300-22	f655-ctx100-300-23	f655-ctx100-300-24			mean	sem	n
0	-2.61111	0.354077	-0.874083	0.808387	-1.09714	3.42196	2.29492			0.328145	0.783569	7
0.3	-0.684292	1.34671			-1.09714	0.508212	0.785052			0.17171	0.458954	5
0.4				-0.17729	1.86189	1.97928	-1.67827			0.496404	0.877807	4
0.5					-2.06273	0.512869	2.31206			0.254065	1.26951	3
0.6	-0.674146				1.853	1.49681	-0.7085			0.49179	0.686965	4
0.7	0.304087	0.361286	-1.85878		2.82081	1.49681	0.811019			0.655873	0.631195	6
0.8	1.28839		0.0939085		1.84411	1.99851	1.28953			1.30289	0.334576	5
0.9	1.30133	-0.631423	1.09194		2.84851	-0.466417	2.38189			1.08764	0.582857	6
1	0.310215	0.361286	-0.89095	0.83305	2.84823	0.527396	1.28953			0.754109	0.430593	7
1.1	1.34102	-1.62049			2.35099	-0.476393	-0.167615			0.285501	0.699962	5
1.2	-0.674146	1.37403		0.816444	2.84823	-0.476393	-1.67827			0.368317	0.667109	6
1.3	-1.19496	-0.610729	1.08099		0.867396	0.537574	2.30527			0.497589	0.511192	6
1.4	0.326654	0.361286	0.100919		-1.12953	-0.481534	6.65476			0.972092	1.16005	6
1.5	0.316624	1.37403	0.0996902	-1.2021	-3.1976	-2.51975	0.793768			-0.619334	0.653962	7
1.6	0.319877	0.874694	-1.90987	-0.179045	-1.16873	-1.51638	-2.64896			-0.889773	0.480266	7
1.7	-0.190801	0.368789	0.0950192	0.317804	-2.18221	-1.50064	5.59616			0.35773	0.947649	7
1.8	0.319877	-0.640846	-0.889216	-1.17812	-2.24104	-1.50064	-7.00523			-1.87646	0.904899	7
1.9	-0.687539	-1.63661	0.0950192	0.83305	-3.2312	-1.00158	-6.55802			-1.74098	0.939712	7
2	1.34123	0.363142	1.13801	-1.18999	-2.14826	-2.51975	-5.63634			-1.23599	0.934532	7
2.1	0.313371	-1.62049	0.0973077	1.86965	-1.12004	0.548176	1.30339			0.198766	0.468191	7
2.2	1.82647	-1.62049	1.08099	-0.184526	-0.108067	0.542821	-1.66662			-0.01849	0.493918	7
2.3	2.36259	-2.60956	2.14228	-1.18999	-1.13184	-0.481534	0.287793			-0.0886084	0.688993	7
2.4	1.32443	-1.62049	-0.908495	-0.182662	-1.12004	-0.48678	-2.71378			-0.815403	0.474109	7
2.5	1.30121	-1.62049	0.0950192	-1.17812	0.901783	-0.48678	-1.7434			-0.390111	0.456186	7
2.6	1.28851	-3.08166	-1.37926	1.85063	0.892343	0.542821	-2.284			-0.310088	0.725695	7
2.7	2.24755	-1.63661	-1.84099	-0.681321	1.91742	0.537574	-4.88795			-0.620619	0.935348	7
2.8	1.27734	0.364999	2.6883	-0.184526	-0.616945	-0.481534	-6.62104			-0.510487	1.10897	7
2.9	2.26965	-0.135068	1.11451	-1.2021	-1.12004	0.0305905	-7.41799			-0.922921	1.17692	7
3	3.20844	1.37403	1.09194	-1.21447	-0.113849	-0.476393	-9.96291			-0.870458	1.61131	7
3.1	4.15063	-1.12596	0.635079	-0.180836	1.40488	0.532434	-5.20717			0.0298651	1.07235	7
3.2	6.62034	-2.58407	3.17904	-0.700447	-1.13184	1.55668	-5.60427			0.190778	1.51155	7
3.3	4.15063	-1.12596	4.18403	-0.186428	3.47697	3.63162	-8.94264			0.741176	1.80897	7
3.4	5.11301	-0.631423	3.21221	1.88906	2.96354	2.57579	3.00722			2.58992	0.653478	7
3.5	7.10621	0.361286	6.07087	2.8682	6.10639	3.63162	2.36862			4.07332	0.921368	7
3.6	6.5908	2.39348	5.23194	1.88906	7.74256	4.68532	5.03161			4.79497	0.79258	7
3.7	8.3315	2.38306	6.73071	4.90336	5.06888	6.79005	4.48924			5.52811	0.73143	7
3.8	7.3938	0.361286	8.48589	4.92856	8.26676	4.66122	7.18923			5.89811	1.08384	7
3.9	6.38342	1.88558	8.68477	4.90336	8.26676	5.74974	11.2488			6.73177	1.13901	7
4	5.4827	1.37403	7.21064	4.85397	12.4603	7.30558	12.2078			7.27072	1.50491	7
4.1	4.4053	1.37403	6.71881	4.00812	15.0813	7.75003	9.83056			7.02402	1.69938	7
4.2	3.41891	1.37403	8.3113	5.9818	13.6514	6.72043	13.5315			7.56991	1.7724	7
4.3	5.65802	4.47422	9.63502	6.04393	13.6514	6.72043	12.0764			8.32277	1.32628	7
4.4	6.19045	3.42673	7.71152	7.95608	9.94315	7.71068	12.0764			7.85929	1.03063	7
4.5	5.65802	3.42673	7.28485	6.04393	11.6554	6.65222	11.9478			7.52414	1.19439	7
4.6	5.1441	3.44441	7.27508	6.04393	10.6417	7.75003	7.71336			6.85894	0.862861	7
4.7	1.36931	4.53871	7.36059	8.64071	10.5846	6.72043	11.5599			7.25347	1.32607	7
4.8	6.65199	4.52066	9.33775	9.16007	10.5846	8.35052	6.25318			7.83697	0.797715	7
4.9	6.09596	5.57923	7.76097	9.25621	11.7299	5.63312	4.68884			7.24918	0.946832	7
5	5.59835	5.57923	6.13212	8.03787	12.8636	7.83036	6.32883			7.48148	0.972388	7
5.1	5.07153	2.97212	7.17428	9.16007	9.51377	7.91238	5.78217			6.79805	0.886247	7
5.2	2.41196	4.4919	9.33775	8.59897	10.0492	8.39153	6.29124			7.08179	1.05843	7
5.3	1.36931	3.99332	6.67138	6.93851	8.44293	7.91238	14.8552			7.16901	1.58321	7
5.4	2.43743	6.68943	7.06666	9.06591	7.37209	7.91238	11.7607			7.47208	1.06078	7
5.5	2.95766	3.46209	6.73452	10.3058	11.7812	4.70942	13.1463			7.58529	1.56861	7
5.6	3.45462	3.44966	6.45783	8.11144	10.6987	6.86113	16.0125			7.8637	1.66481	7
5.7	1.87107	4.4919	8.3113	8.12136	9.6163	7.91238	9.7268			7.15016	1.09684	7
5.8	1.35513	4.53871	8.40131	8.08495	10.1575	5.74974	17.6153			7.98609	1.94247	7
5.9	1.36931	5.57923	7.36059	8.15852	3.08873	4.70942	11.3158			5.94023	1.25835	7
6	0.855221	2.40742	8.57596	8.29364	7.45144	5.74974	14.065			6.7712	1.64983	7
6.1	-0.716	5.57923	8.43635	6.04393	6.95077	3.66911	10.7743			5.81967	1.38119	7
6.2	3.00188	2.40742	10.5818	6.04393	6.36901	4.7395	15.2862			6.91853	1.72477	7
6.3	2.43743	3.46209	8.40131	5.00521	5.28658	3.66911	14.2293			6.07015	1.53931	7
6.4	3.50968	2.40742	10.2587	7.15698	3.08873	2.6288	13.0064			6.0081	1.59995	7
6.5	1.35513	2.42509	5.2864	4.00812	3.08873	1.57242	8.72562			3.78022	0.974038	7
6.6	1.91637	1.37403	5.70643	5.11138	3.05677	2.08722	7.96881			3.88872	0.92063	7
6.7	-1.72283	1.3881	5.2864	2.92778	0.928046	1.55668	6.80354			2.45253	1.07881	7
6.8	-0.723491	1.38621	4.12052	2.9585	-0.638259	1.57242	4.7415			1.91677	0.813869	7
6.9	-1.796	-0.644029	4.62895	1.86965	-1.15618	0.537574	3.10211			0.934581	0.895728	7
7	-3.32264	0.368789	7.13793	0.859267	-1.15618	1.055	4.85039			1.39894	1.33756	7
7.1	-3.88441	-0.125295	2.13053	0.321281	0.403853	0.537574	1.97798			0.194502	0.753506	7
7.2	-3.37264	-0.644029	4.68781	-0.188369	-2.21712	-0.476393	-0.762731			-0.42478	0.95446	7
7.3	-1.796	-0.124255	4.20549	0.83305	-3.2312	-0.476393	4.66127			0.58171	1.10892	7
7.4	-2.33807	-1.65306	3.13257	-1.18999	-2.21712	-0.476393	2.42035			-0.331672	0.840335	7
7.5	-1.796	-0.644029	4.2493	0.83305	-6.34373	-0.476393	2.51692			-0.237268	1.2799	7
7.6	-1.81137	-1.63661	4.03889	-1.18999	-3.7225	-1.47011	4.58691			-0.17211	1.20058	7
7.7	-2.8916	-1.63661	3.05293	-0.687257	-5.36228	-2.46886	1.88353			-1.15859	1.08927	7
7.8	-3.37264	-1.63661	4.12052	-0.184526	-2.19369	-1.47011	4.58691			-0.0214489	1.18599	7
7.9	-2.98791	1.3881	-0.913015	-0.188369	-2.17689	-1.47011	4.56223			-0.255137	0.9634	7
8	-3.98948	-1.12908	3.05293	-0.188369	-2.17074	-1.44077	4.58691			-0.182657	1.13537	7
8.1	-3.96792	-0.637663	0.0944856	0.330988	-2.17074	-1.93763	0.302682			-1.14083	0.611734	7
8.2	-4.50608	-1.62855	0.0939085	-2.19731	-3.1976	-2.39622	-0.748321			-2.08288	0.576352	7
8.3	-4.10015	-1.62049	1.08668	-4.25483	-2.17074	-2.39622	-0.222585			-1.95405	0.731877	7
8.4	-3.95679	-0.627746	0.0939085	-3.23725	-4.68931	-2.39622	-3.81255			-2.66085	0.676915	7
8.5	-2.9551	-2.58407	-0.908495	-3.27054	-5.25131	-0.944051	-4.83857			-2.96459	0.641603	7
8.6	-3.44546	-0.631423	-0.880734	-2.2425	-5.14481	-2.39622	-3.3172			-2.57976	0.591666	7
8.7	-2.923	-0.631423	-2.9201	-3.27054	-4.68931	-1.42653	-6.37041			-3.1759	0.726511	7
8.8	-8.04579	-1.62049	-0.937393	-3.23725	-4.13862	-1.42653	-3.89086			-3.32813	0.919185	7
8.9	-5.92927	-0.631423	0.0973077	-2.2425	-3.16468	-1.4289	-6.46814			-2.82394	0.959469	7
9	-4.91341	0.361286	-0.936178	-4.21197	-3.14344	-3.33332				-2.69617	0.821897	6
9.1	-5.74959	-0.631423	1.07035	-3.27054	-5.09315	-2.39622				-2.67843	1.06359	6
9.2	-1.75865	-1.62049	0.0973077	-3.20464	-2.13725	-2.41996				-1.84061	0.450737	6
9.3	-3.78495	-1.62049	1.05972	-2.19731	-6.08932	-2.44417				-2.51275	0.967354	6
9.4	-4.7869	-2.60956	-0.441311	-3.20464	-2.62933	-4.37834				-3.00835	0.631692	6
9.5	-2.25142	-3.59863	-0.899635	-4.21197	-2.12623	-3.43304				-2.75349	0.496169	6
9.6	-4.69118	-1.62049	1.10311	-3.20464	-5.09315	-3.88875				-2.89918	0.944293	6
9.7	-3.18981	-2.60956	-0.381205	-2.2425	-6.15163	-3.43304				-3.00129	0.768996	6
9.8	-0.694438	-0.650525	1.11451	-2.21968	-3.13243	-3.43304				-1.5026	0.71006	6
9.9	-2.20934	-2.59343	1.07025	-2.21586	-4.13862	-2.44417				-2.08853	0.697447	6
10	-0.694438	-3.59863	-1.83665	-2.21968	-4.13862	-3.88875				-2.72946	0.55628	6
10.1	-1.68178	-1.63661	0.0996902	-2.21968	-4.1811	-2.41996				-2.00657	0.56638	6
10.2	-7.32746	-3.61657	-4.74169	-3.20464	-4.20799	-4.33562				-4.57233	0.594201	6
10.3	-0.146969	-0.644029	-1.87692	-3.23725	-1.14388	-2.41996				-1.57817	0.471168	6
10.4	-4.51079	-3.13503	-0.874083	-4.21197	-4.22445	-2.90956				-3.31098	0.554266	6
10.5	-1.64585	-2.63556	0.0944638	-3.14134	-3.18114	-4.33562				-2.47417	0.625032	6
10.6	-0.655013	-2.60956	-0.874083	-3.72461	-4.09698	-3.36592				-2.55436	0.601157	6
10.7	-2.09254	-1.63661	0.0967299	-3.23725	-3.5989	-3.36592				-2.30575	0.575297	6
10.8	-3.51463	-3.59863	-0.908495	-3.20464	-3.10081	-2.39622				-2.78724	0.414028	6
10.9	-1.13162	-3.59863	-0.865892	-4.12878	-4.09698	-2.39622				-2.70302	0.597676	6
11	0.298193	-3.61163	0.0939085	-3.17268	-3.10081	-2.41996				-1.9855	0.707709	6
11.1	-1.14392	-1.65306	-0.403408	-2.19754	-2.10464	-3.36592				-1.81141	0.412499	6
11.2	1.30121	-2.60956	-0.908495	-3.20464	-5.09315	-4.33562				-2.47504	0.958832	6
11.3	-0.655013	-1.63661	-3.37003	-3.20464	-1.61234	-3.36592				-2.30743	0.473221	6
11.4	-2.56143	-0.644029	-0.908495	-3.20464	-5.09315	-2.39622				-2.46799	0.663497	6
11.5	-3.51463	-1.62049	-1.87692	-4.21197	-4.09698	-3.34497				-3.11099	0.452641	6
11.6	0.298193	-1.62049	-2.90565	-2.70098	-3.63552	-2.39622				-2.16011	0.56022	6
11.7	-2.577	-0.637663	-2.86289	-2.19731	-2.12623	-3.36592				-2.2945	0.380074	6
11.8	-0.661268	-2.12309	-0.882434	-4.21197	-5.15546	-3.36592	-8.34066			-3.5344	1.01764	7
11.9	1.27582	-1.63661	-0.39563	-3.23725	-4.09698	-2.39622	-9.36058			-2.83535	1.28003	7
12	-0.674146	-0.634543	-1.84099	-3.23725	-3.63552	-4.33562	-8.34066			-3.24268	1.00833	7
12.1	-2.54486	-0.637663	-0.926761	-4.16166	-4.1811	-4.37834	-10.3704			-3.88582	1.23017	7
12.2	1.76053	-1.62049	-1.89542	-2.19731	-3.16468	-3.86738	-11.2234			-3.1726	1.501	7
12.3	-1.59308	-1.62049	2.15259	-2.21968	-3.17592	-4.37834	-9.73783			-2.93897	1.36577	7
12.4	-1.59308	-0.637663	0.0917221	-3.23725	-3.16468	-4.37834	-11.1079			-3.43245	1.41026	7
12.5	-0.667644	-2.59025	-2.80789	-1.71184	-4.13862	-4.42192	-6.15712			-3.21361	0.694713	7
12.6	0.298193	-2.58407	-0.926761	-4.16996	-4.15474	-4.4392	-10.0712			-3.72111	1.25816	7
12.7	-3.53152	-2.58407	0.0996902	-4.12878	-3.16468	-4.46636	-7.52108			-3.61383	0.863517	7
12.8	2.36259	-2.59681	-2.7988	-4.25483	-2.63523	-5.52053	-9.96865			-3.63032	1.40409	7
12.9	-0.666091	-1.62049	-1.9143	-3.23725	-4.13862	-5.52053	-7.42814			-3.50363	0.90063	7
13	-2.66276	-1.62049	-1.87692	-3.23725	-4.13862	-4.99345	-9.86817			-4.05681	1.06858	7
13.1	-1.67177	-1.62049	-0.882434	-3.23725	-4.13862	-3.46761	-11.7805			-3.82838	1.39741	7
13.2	-3.61795	-2.56513	-1.84099	-4.25483	-4.09698	-4.42192				-3.4663	0.424637	6
13.3	-2.66276	-1.60469	-0.388388	-4.21197	-3.13243	-5.46511				-2.91089	0.739295	6
13.4	-0.694438	-2.10228	-0.89095	-3.23725						-1.73123	0.590677	4
13.5	-0.694438	-0.637663	-1.39419	-4.21197						-1.73456	0.843526	4
13.6	-0.701479	-2.58407	-0.882434	-3.23725
13.7	-0.653816	-1.12596	1.10311	-2.72847
13.8	-5.63573	-2.58407	-0.878929	-3.23725
13.9	-0.687539	-2.60956	0.0961521	-4.21197
14		-1.12908	-3.9259	-2.2658
14.1		-1.62049	-5.90922	-2.24274
14.2		-1.12908	-2.9201	-0.184526
14.3			-1.96857	-1.2021
14.4			-2.97966	-2.21968
14.5			-5.75516	-3.23725
14.6			-2.83512	-1.18999
14.7				-2.2425
14.8				-2.2425
14.9				-3.17268
15				-3.17268
15.1				-2.1754
15.2
15.3
15.4
15.5
15.6
15.7
15.8
15.9
16
16.1
16.2
16.3
16.4
16.5
16.6
16.7
16.8
max	8.3315	6.68943	10.5818	10.3058	15.0813	8.39153	17.6153

## Sheet: Fig 3ef ASEL 100mM 60s wash
	f655-ctx-ctx100-600-6	f655-ctx-ctx100-600-13	f655-ctx-ctx100-600-14	f655-ctx-ctx100-600-16	f655-ctx-ctx100-600-18	f655-ctx100-ctx-60-8	f655-ctx100-ctx-60-9	f655-ctx100-ctx-60-10	f655-ctx100-ctx-60-12	f655-ctx100-ctx-60-13	f655-ctx100-ctx-60-14	f655-ctx100-ctx-60-15	f655-ctx100-ctx-60-16	f655-ctx100-ctx-60-17	f655-ctx100-ctx-60-4	f655-ctx100-ctx-60-8		mean	sem	n
																							mean
0	-0.288653	-0.580193	0.870606	0.35762	0.138436	0.514445	1.55055	0.284772	-0.173472	2.16108	0.948262	-0.287856	1.31163	-0.378031	-0.860351	3.87335		0.590137	0.301327	16
0.3				0.354096	0.135581	1.50447	0.570472	-0.70488	1.30785	1.20551	0.9342	1.66451	1.32444	-0.381759	-0.860351	-0.0120016		0.541703	0.238344	13
0.4	-1.29581		-0.134756		0.136994	-0.468084	1.56589	1.28145	-0.175201	-0.236086	-0.030276	-1.28489	0.842632	0.114054	0.120042	1.97782		0.172413	0.256783	14
0.5			-0.132114	0.350642	2.15767	-0.475088	0.0832477	0.284772	-0.175201	0.261931	-1.02325	-0.29367	1.32444	-0.385561	0.121255	0.00705201		0.150437	0.208908	14
0.6	-0.288653	0.414856	0.870606	-1.65065	0.138436	2.4895	-0.908569	1.28145	-0.176964	-0.741581	-0.030594	-1.2978	0.347771	-0.385561	0.621267	1.97782		0.166333	0.279982	16
0.7	-1.29581			-1.66743	0.138436	1.50447	-0.417827	0.284772	-0.669551	0.261931	-0.030594	-1.2978	1.35081	-0.385561	1.12249	2.93483		0.130941	0.338114	14
0.8	-0.285708	0.414856	-0.134756		-0.359235	0.519442	0.0849423	0.284772	0.82161	-0.741581	-0.0257285	1.7146	0.347771	0.114054	0.122493	3.91076		0.452553	0.286984	15
0.9		0.414856	-1.14012	-1.65065	0.135581	1.50447	-0.417827	0.287639	-0.175201	-0.74921	-2.02609	0.703418	0.851003	0.619877	0.122493	3.47069		0.130062	0.343948	15
1	0.724393		0.861933	-0.646515	-0.854051	0.519442	0.589828	-0.719073	0.82161	-1.7629	-1.03872	-0.290734	-0.64842	-0.38944	0.122493	-2.00465		-0.31432	0.23523	15
1.1	0.717178	-0.585979		0.361214	0.136994	0.0275277	0.587712	0.284772	0.32646	-1.7629	-1.03872	0.710464	1.3644	0.619877	-0.877507	-2.04122		-0.0779814	0.251883	15
1.2	0.710106	-0.585979	-0.133422	0.35762	-0.854051	0.529735	-0.417827	-0.719073	-0.176964	0.259439	-2.04652	0.710464	-1.63167	-0.385561	0.122493	-3.04099		-0.456388	0.260029	16
1.3			-0.133422	0.35762	0.135581	-0.475088	0.0798951	0.287639	-0.176964	1.25298	1.98469	-0.29367	-0.64842	-0.385561	0.122493	-4.61158		-0.178844	0.388774	14
1.4	-0.279993	0.414856	-0.133422	-0.653105	2.17973	-0.475088	-0.417827	-0.711906	-1.17554	0.258117	0.473304	-0.29367	-1.15153	-0.385561	-1.87751	-5.17811		-0.587953	0.378558	16
1.5	0.717178	0.414856		0.354096	0.138436	-0.475088	0.0828257	-0.711906	-0.178762	-0.741581	0.976884	0.717654	-0.655019	-0.385561	-0.886346	0.000795589		-0.0421025	0.153659	15
1.6	-0.279993		-0.133422	0.350642	0.138436	-0.977499	-0.42206	0.287639	0.829883	0.264474	-0.0307561	-0.29367	-1.66473	0.117158	0.122493	0.00607085		-0.112356	0.152928	15
1.7		-0.585979	-1.12878	1.36175	1.14805	-1.47991	0.0828257	-0.719073	0.32646	0.264474	-0.53482	-0.29367	-1.64804	-0.385561	1.13386	-2.5332		-0.332774	0.284179	15
1.8	-0.27722	1.43002	0.870606	0.350642	-0.880006	0.540451	-0.42206	1.29435	0.829883	-0.741581	0.976884	-0.29367	-0.150165	-0.385561	2.16586	1.00176		0.394387	0.219648	16
1.9	1.7002	-0.585979			-1.34887	-1.49501	-0.42206	-0.711906	-0.178762	1.26544	0.473145	0.710464	0.354689	0.619877	0.123755	1.0213		0.109022	0.253952	14
2	-0.27722		-0.133422	0.350642	-0.854051	-1.49501	-0.417827	0.284772	-1.19952	1.26544	1.98469	-0.290734	0.358255	0.61367	-1.3914	-0.999291		-0.146733	0.254652	15
2.1		-0.580193	-0.136118	1.36175	-0.86253	0.0275277	-0.42206	-0.711906	-1.18741	1.27816	0.976884	-0.296666	-0.661753	0.61367	0.123755	1.00105		0.0349446	0.213126	15
2.2	1.7002	0.414856	-0.133422	-0.640056	1.13652	-0.475088	-0.42206	-0.719073	-0.180597	0.264474	-0.030594	-1.31099	-0.655019	0.61367	1.13386	-0.999291		-0.0189129	0.21025	16
2.3	0.717178			-0.646515	0.135581	0.529735	-0.42206	-0.719073	0.321424	0.264474	0.972019	0.710464	-0.658386	0.61367	0.123755	1.99711		0.281384	0.199653	14
2.4	1.71718	0.414856	-0.134756	1.34825	-0.854051	-0.475088	1.0926	-0.719073	-1.18741	2.29184	0.976884	-0.296666	-0.64842	1.6129	1.13386	-0.999291		0.329601	0.28059	16
2.5		0.414856	-0.133422	0.35762	0.139907	-1.47991	-1.43183	0.287639	-0.180597	0.264474	-0.030594	0.703418	-2.1781	0.61367	0.123755	2.03687		-0.0328162	0.263017	15
2.6	0.710106		0.861933	0.35762	0.139907	0.535039	-0.414896	-0.711906	-0.690059	-2.77658	0.967153	-0.29367	-1.68176	0.607587	0.123755	-1.00984		-0.218374	0.268011	15
2.7	0.717178	-1.57111		-0.646515	-0.871179	0.532134	-0.42206	0.287639	-1.18741	1.26557	0.976884	-2.32531	0.347771	2.58628	0.123124	-0.507439		-0.046296	0.317182	15
2.8	1.71718		0.861933		0.138436	1.53456	-1.43183	-0.719073	-0.180597	1.27816	-0.030594	0.717654	-1.66473	2.61213	0.123755	0.00538318		0.354455	0.320252	14
2.9		0.414856	0.870606	-1.65065	-0.880006	-0.475088	-0.41907	-0.711906	-1.18741	0.264474	0.957614	-2.34915	-0.64842	-0.38944	0.123755	0.00502866		-0.404987	0.232788	15
3	0.717178	1.43002	1.87597	-1.65065	-0.854051	0.529735	-0.42638	-1.70858	0.329782	1.27816	0.948262	-0.296666	0.354689	-0.38944	0.123755	1.54951		0.238206	0.269489	16
3.1	0.717178		0.861933	1.36175	-0.845739	-0.479984	-0.929106	0.287639	0.838325	0.261931	1.45156	-1.2978	0.354689	-0.385561	-1.37688	-0.507439		0.0208333	0.238919	15
3.2	-0.279993	0.414856		0.350642	1.15982	-0.479984	-0.926946	-0.719073	-0.178762	1.27816	1.9455	-2.34915	-1.64804	0.61367	0.123755	1.03137		0.0223892	0.296476	15
3.3		-0.580193	1.87597	1.36175	0.139907	-1.49501	-0.42206	-1.70858	-1.18741	-1.7629	1.45156	-3.33963	0.351196	1.11329	-0.877507	0.00538318		-0.338282	0.373251	15
3.4	-0.279993		1.87597	2.36589	0.138436	-1.51041	-1.94403	0.287639	0.838325	1.25298	2.96265	-0.296666	1.3491	1.6129	0.122493	-0.523462		0.550121	0.356348	15
3.5	-1.25761	0.414856	0.861933	2.31937	0.138436	-2.51003	-0.42206	0.287639	-0.178762	-1.7996	2.46377	-3.33963	0.351196	1.59693	-1.87751	-2.57041		-0.345092	0.437085	16
3.6	-0.279993	-0.585979		3.30374	1.13652	-1.47991	-1.43399	0.287639	0.325561	-1.7996	0.957614	-1.31099	-0.641951	2.58628	1.13386	-1.0316		0.0778128	0.392171	15
3.7		0.419071	2.9106	2.31937	2.13604	-0.979947	-0.42422	0.287639	0.829883	-0.764943	1.45156	-3.37386	1.33749	3.57562	0.123755	-1.54974		0.553222	0.472966	15
3.8	1.7002		0.879454		3.13557	-1.49501	-0.42638	-0.719073	-0.178762	-0.764943	0.948262	-2.32531	0.842632	3.57562	0.628806	-4.18528		0.115414	0.547591	14
3.9	1.7002	0.414856	0.853431	2.31937	2.13604	-0.479984	-1.43183	-0.719073	-1.68076	-1.28227	2.45408	-2.32531	1.32444	2.56093	-0.877507	-5.23276		-0.0166342	0.535761	16
4	0.703172	-1.57111		2.3424	2.13604	-1.49501	-1.43183	-0.719073	-0.178762	-1.7996	1.92649	-4.31021	1.32444	2.56093	0.122493	-1.0316		-0.0947489	0.500625	15
4.1			3.88669	2.31937	2.13604	-1.47991	-0.42638	-1.72578	-0.178762	-1.7996	0.952938	-1.32444	0.347771	4.0703	-0.886346	-1.04246		0.346388	0.540718	14
4.2	0.710106	0.414856	3.88669	2.3424	3.13557	-2.00252	-1.4175	-1.72578	-0.683085	-1.7996	0.95777	-2.32531	0.347771	2.56093	-0.877507	-4.14148		-0.0385437	0.55792	16
4.3	1.7002	-0.580193	3.88669	-0.646515	2.11485	-0.479984	-1.44645	-0.711906	-0.178762	-0.74921	-0.0299643	-2.32531	2.32722	2.56093	1.12249	-2.09031		0.279611	0.449108	16
4.4				0.361214	2.11485	0.540451	0.0836564	-0.726386	-1.18741	0.264474	0.957614	-2.32531	1.83235	3.54058	0.123755	-5.28858		0.0224057	0.605026	13
4.5	0.710106	-0.585979	4.84335	1.37553	1.13652	-1.51041	-1.43183	-1.72578	-0.168606	-0.74921	2.45408	-3.33963	1.33749	3.05076	1.13965	-3.69498		0.177566	0.570482	16
4.6	1.7002	-0.585979	4.94174	0.361214	2.13604	-2.51003	-1.43399	-0.711906	-0.178762	-0.242368	0.957614	-1.33817	1.33749	2.56093	0.123755	-2.09031		0.314218	0.479418	16
4.7	1.7002		4.84335	-1.65065	2.13604	-2.51003	-0.42638	-1.72578	-1.19952	1.29114	1.45156	-2.34915	1.35081	1.56592	0.123755	-1.56095		0.202688	0.534257	15
4.8		0.414856			1.13652	-0.48498	-0.926946	-1.72578	-2.21867	0.264474	0.948262	-2.32531	-0.64842	2.56093	-0.877507	0.00466671		-0.298301	0.387524	13
4.9	1.7002	-0.580193	4.84335	-1.66743	1.13652	-0.479984	-1.43183	-0.719073	-1.18741	-0.74921	1.9552	-1.31099	2.37411	3.54058	0.125044	-3.15461		0.274643	0.532291	16
5	0.710106		3.92617	-0.659831	2.15767	0.535039	-0.42206	-0.726386	-0.67715	-1.7629	1.9455	-3.37386	0.351196	3.05076	0.122493	-2.09031		0.205763	0.506698	15
5.1	1.7002	-1.57111	5.89742	-0.653105	2.66247	-0.475088	-1.43183	0.284772	-1.17554	-1.2783	0.952938	-1.31099	-0.65172	3.54058	1.13386	-5.92122		0.106459	0.660742	16
5.2	1.68356	-0.585979	5.89742	-0.653105	4.1769	-0.475088	-1.43183	-2.7325	0.829883	1.25298	2.9334	-4.35395	-2.64765	3.54058	-0.376876	-5.34558		0.10701	0.773177	16
5.3	1.7002	-1.57111	6.97289	-1.66743	4.1769	-2.56219	-0.42422	-0.726386	-2.17411	-1.78106	1.45156	-2.32531	0.344414	3.54058	-0.877507	-6.92193		-0.177794	0.810669	16
5.4	1.71718	-1.57111	6.90278	-1.66743	4.1769	-0.977499	-1.43399	0.290564	-3.23737	-1.78106	0.957614	-3.33963	-1.66473	3.54058	0.123755	-3.17143		-0.0709291	0.728615	16
5.5	0.710106	-1.57111	5.89742	-1.65065	3.16728	0.535039	-1.43183	-0.726386	-0.178762	-1.78106	2.43945	-3.33963	1.32444	2.56093	1.13386	-4.78779		0.143831	0.664175	16
5.6	1.71718	-0.585979	5.89742	-0.646515	4.1769	-1.49501	-1.93672	-1.72578	-2.17411	-1.78106	1.9455	-2.27904	-3.68415	4.52024	2.14396	-3.17143		0.0575878	0.737069	16
5.7	1.7002	0.414856	5.95731	1.36175	3.16728	-0.48498	-2.4416	-1.72578	0.325561	-3.90949	2.9334	-2.30194	-0.1618	3.54058	0.123755	-3.69553		0.300224	0.688293	16
5.8	1.71718	-1.57111	4.94174	0.354096	3.19964	-1.4975	-1.93672	-0.719073	-1.18741	-3.79026	1.9455	-1.2978	-1.68176	4.03041	0.123755	0.00502866		0.164732	0.60073	16
5.9	-0.279993	-1.57111	3.848	-0.640056	2.15767	-1.51041	-0.42638	-0.719073	-0.178762	-1.78106	1.936	-2.30194	1.32444	3.54058	-0.376876	0.00502866		0.189128	0.463276	16
6	1.71718	-1.57111	3.848	0.35762	2.15767	-2.53584	-1.43183	-1.22608	-1.6858	-1.78106	1.92649	-2.32531	1.32444	4.52024	-0.877507	0.00573051		0.151426	0.550431	16
6.1	1.71718	-0.585979	4.94174	-0.633723	2.66247	-1.51041	-0.42638	-0.726386	-0.178762	-1.7996	1.92649	-2.32531	-0.170146	3.54058	1.13386	-0.507613		0.441126	0.50653	16
6.2	0.710106	-1.57111	2.9106	-0.640056	3.16728	-2.51003	-1.93672	-0.726386	-1.18741	0.259439	2.42994	-3.30607	-1.66473	3.54058	0.122493	0.00538318		-0.0247926	0.524756	16
6.3	-0.279993	-0.585979	1.89503	2.36589	2.15767	-0.48498	-0.42638	-0.726386	-1.18741	-2.86401	0.948262	-3.30607	-0.655019	3.54058	0.122493	0.00573051		0.0324638	0.454676	16
6.4	1.71718	-1.57111	0.879454	1.34825	2.15767	-0.482482	-1.43183	-0.726386	-1.18741	0.261931	1.44688	-5.36826	-0.655019	4.52024	1.13386	0.00573051		0.128043	0.539095	16
6.5	0.710106	-1.57111	-0.137507	1.33501	4.21956	-0.475088	-2.4416	-2.7325	-1.18741	-1.7996	-1.03872	-4.39858	-0.655019	2.53607	0.122493	-1.00984		-0.532734	0.51906	16
6.6	0.710106	-1.57111	1.85729	1.34825	3.16728	-2.56219	-1.43183	-2.7325	-2.19605	-0.741581	1.9455	-5.42329	0.351196	3.03833	0.628174	-3.07259		-0.417814	0.610054	16
6.7	1.7002	-0.585979	1.87597	0.361214	1.17183	-3.56127	-1.93672	-0.726386	-1.18741	-0.741581	0.948262	-4.44413	0.857797	3.54058	1.13386	-1.53903		-0.1958	0.516962	16
6.8	2.6903	-2.56203	0.879454	0.361214	2.11485	0.529735	-1.43183	0.287639	-1.19952	0.261931	1.44688	-5.47946	1.35081	2.56093	0.123755	-4.18528		-0.140663	0.580285	16
6.9	1.7002	-0.585979	-0.134756	-1.63421	2.13604	-0.977499	-0.929106	0.287639	-2.70038	0.261931	-2.04652	-2.27904	-0.64842	3.54058	0.122493	-6.87644		-0.672716	0.585042	16
7	1.7002	-1.57111	-0.134756	0.35762	2.62521	-0.475088	-3.41686	-0.711906	-2.19605	0.261931	0.957614	-2.30194	0.351196	3.05076	-0.877507	-5.23276		-0.475841	0.539564	16
7.1	0.710106	-0.580193	-0.133422	-0.646515	2.13604	-1.54219	-1.93672	-1.74333	-2.21844	0.261931	1.9455	-3.33963	0.351196	3.54058	-0.877507	-7.28955		-0.710133	0.623946	16
7.2	2.71718	-0.585979	1.85729	-0.646515	2.13604	-0.475088	-1.92162	-1.74333	-2.7279	-0.74921	1.9455	-3.33963	1.3644	4.52024	0.128174	-5.12458		-0.165314	0.626464	16
7.3	2.71718	-0.585979	3.88669	-1.65065	2.13604	1.55006	-1.43183	-0.726386	-1.18741	-1.7629	1.44688	-2.30194	0.85275	4.56497	0.122493	0.00607085		0.477253	0.520207	16
7.4	0.717178	-2.56203	4.79561	-1.66743	2.13604	-1.47991	-1.43183	0.284772	-0.684003	-2.83426	2.9334	-4.35395	0.354689	2.56093	2.14396	0.00573051		0.0574311	0.609067	16
7.5	0.717178	-0.585979	2.88133	-2.68174	2.13604	-0.479984	-1.44645	-0.719073	-1.18741	-2.83426	1.44688	-2.32531	-1.64804	3.05076	0.122493	-1.51235		-0.31662	0.471782	16
7.6	0.717178	0.419071	2.85264	-2.68174	1.14805	0.535039	-1.43183	-2.7325	-2.19605	1.26544	1.9455	-3.37386	-0.64842	2.56093	1.13386	-1.51263		-0.124958	0.495962	16
7.7	2.74459	-0.585979	1.85729	-1.65065	0.138436	0.535039	-1.43183	-2.7325	-2.70038	-1.78106	-0.0299643	-1.2978	-0.64842	2.56093	-0.868844	-3.01001		-0.556322	0.446579	16
7.8	-0.282822	-1.57111	1.87597	-2.65478	2.15767	-1.47991	-1.43183	-1.72578	-2.19605	0.261931	1.9455	-3.33963	-1.15657	2.56093	0.122493	-3.03061		-0.621538	0.481896	16
7.9	1.71718	-0.585979	0.870606	-0.653105	0.136994	-1.51827	-0.42206	-0.726386	-2.19605	-2.83426	1.9455	-5.31434	-0.655019	2.56093	0.121255	-3.01001		-0.660189	0.50612	16
8	0.717178	-1.57111	0.870606	1.37553	1.14805	-0.48498	-1.43183	-0.726386	-1.69173	-2.30766	0.957614	-2.32531	-0.661753	3.05076	1.12249	-4.07236		-0.376931	0.454565	16
8.1	1.71718	-0.585979	-0.133422	-0.640056	2.17973	-3.52505	-1.92451	-0.726386	-1.18741	-4.95497	1.45156	-4.35395	-0.655019	2.56093	0.122493	-9.22854		-1.24271	0.762705	16
8.2	0.717178	0.419071	0.870606	0.350642	1.13652	-3.56127	-1.43183	-0.726386	-2.19605	0.259439	1.9455	-3.33963	-1.66473	3.54058	0.122493	-6.24206		-0.612495	0.599423	16
8.3	1.71718	-0.585979	0.861933	1.34825	0.138436	-2.03099	-1.43183	-1.72578	-2.19605	0.261931	1.9455	-3.33963	-1.64804	3.54058	-0.868844	-8.55528		-0.785538	0.689749	16
8.4	1.73449	-1.57111	0.870606	0.350642	1.15982	-1.49501	-1.43183	-2.7325	-1.19346	-3.95091	0.948262	-3.27319	-0.655019	2.56093	1.11135	-10.167		-1.10837	0.763863	16
8.5	1.71718	-0.585979	0.861933	0.347256	0.139907	-1.51041	-0.42206	-0.719073	-1.19952	-2.86401	0.459149	-1.2978	-0.661753	2.56093	0.122493	-12.9741		-1.00162	0.861141	16
8.6	2.74459	-0.585979	1.85729	1.33501	1.13652	-1.49501	-1.43183	-2.7325	-2.21844	-1.81853	0.957614	-2.32531	-0.635609	3.02115	1.12249	-12.0231		-0.818227	0.878773	16
8.7	0.717178	0.419071	2.88133	2.3424	-1.86205	-1.51041	-0.42206	-0.711906	-1.19952	-2.83426	1.9455	-3.33963	-0.14709	3.50622	0.122493	-9.83651		-0.620578	0.785938	16
8.8	-0.282822	-0.585979	1.91448	1.32203	0.138436	-3.56127	-0.926946	-2.7325	-2.19605	-1.7996	1.9455	-1.32444	0.344414	4.52024	-0.868844	-12.1564		-1.01561	0.89686	16
8.9	0.717178	-1.57111	2.88133	2.3424	0.138436	-1.47991	-1.43183	-0.719073	-1.69173	-2.30237	1.9455	-5.31434	1.33749	4.52024	1.12249	-10.3238		-0.614321	0.87978	16
9	0.717178	-0.585979	2.85264	1.34825	-0.370785	-0.475088	-1.43183	0.287639	-3.2047	-4.85326	1.45156	-3.33963	0.347771	3.5234	1.12249	-13.1164		-0.98292	0.980583	16
9.1	-0.279993	-0.585979	2.85264	0.347256	0.139907	-0.479984	-0.41907	0.287639	-3.2047	-3.82919	1.9455	-0.29367	-1.66819	3.57562	-0.877507	-9.74254		-0.764516	0.763478	16
9.2	2.71718	-0.585979	2.88133	1.34825	-0.871179	-2.58909	-2.41718	-0.726386	-3.21589	-1.7996	0.948262	-2.30194	-0.635609	3.54058	1.11135	-12.0231		-0.913688	0.905608	16
9.3	1.7002	-1.57111	2.88133	1.34825	-0.871179	-2.53584	-1.93672	1.29435	-1.19952	-2.77658	-0.0299643	-3.30607	-2.72966	2.56093	2.12249	-10.6326		-0.980106	0.827574	16
9.4	2.71718	-2.56203	2.88133	1.36175	-0.86253	-3.56127	-1.43183	-2.7325	-3.2047	-2.26974	0.957614	-3.33963	-3.68415	3.54058	1.12249	-8.55528		-1.22642	0.793291	16
9.5	2.71718	-0.585979	2.88133	1.36175	0.139907	-4.09778	-0.42206	-1.72578	-2.70643	-0.741581	1.45156	-3.30607	-2.70177	3.06343	0.121255	-8.02033		-0.785711	0.735724	16
9.6	1.7002	-0.585979	1.87597	0.350642	-0.86253	-2.58909	-1.92451	-1.72578	-1.21188	0.259439	0.948262	-3.27319	-1.177	3.54058	0.122493	-9.56836		-0.882546	0.72796	16
9.7	0.710106	-0.585979	0.853431	1.36175	0.141408	-2.48473	-0.42206	-1.72578	-1.19952	1.25298	0.957614	-1.2978	-0.641951	2.53607	0.122493	-10.6951		-0.694816	0.741367	16
9.8	1.71718	-1.57111	1.85729	0.350642	-0.880006	-5.67035	-1.42467	-0.719073	-2.70574	0.259439	0.948262	-2.30194	0.347771	3.54058	1.12249	-8.4643		-0.849596	0.741794	16
9.9	0.710106	-1.57111	1.87597	0.350642	-1.38996	-3.59824	-2.4416	-1.72578	-3.23737	0.763687	1.9455	-2.30194	0.347771	3.05076	0.121255	-8.89896		-0.999955	0.716523	16
10	1.7002	-1.58681	-0.132114	-0.633723	-2.91983	-3.08022	-0.42638	0.287639	-4.25629	-2.83426	1.9455	-2.30194	-3.68415	2.56093	1.12249	-8.86078		-1.44373	0.724262	16
10.1	2.6903	-1.57111	1.85729	-0.653105	-0.880006	-4.6343	-1.93672	-1.72578	-3.69301	-2.80513	1.9455	-3.30607	-0.65172	2.56093	1.12249	-12.8349		-1.53221	0.944721	16
10.2	1.7002	-1.57111	-0.133422	0.354096	-1.89992	-4.6343	-2.4416	0.287639	-2.24129	-1.7629	1.45156	-3.30607	0.351196	2.53607	-0.373176	-9.42271		-1.31911	0.722963	16
10.3	2.6903	-1.57111	-0.133422	2.31937	-2.91983	-3.63599	-2.4416	-0.719073	-2.21844	0.261931	0.957614	-3.33963	0.351196	4.01323	0.122493	-9.99653		-1.01622	0.816598	16
10.4	1.7002	-1.57111	0.861933	1.33501	-4.02166	-2.58909	-0.923956	0.287639	-4.25629	-2.83426	0.463669	-3.30607	-0.64842	3.50622	-0.868844	-8.28799		-1.32206	0.716432	16
10.5	2.6903	-0.585979	-0.133422	1.33501	-1.88079	-3.63599	-0.42206	-1.70858	-1.18741	-1.7629	-0.0299643	-1.28489	0.351196	4.52024	2.12249	-10.3612		-0.748374	0.813586	16
10.6	0.710106	-0.585979	-1.12878	1.33501	-1.88079	-1.50271	-1.93672	-0.719073	-2.19605	-0.741581	1.45156	-1.28489	-0.64842	4.52024	-0.868844	-7.73228		-0.825575	0.624462	16
10.7	1.71718	-1.57111	-0.133422	1.36175	-1.88079	-2.53584	-1.41962	-0.719073	-1.18741	0.261931	0.957614	-3.30607	0.354689	5.01006	0.121255	-5.02074		-0.49935	0.575813	16
10.8	1.7002	-0.585979	-0.134756	1.34825	-0.871179	-2.53584	-1.43183	-0.719073	-2.19605	-2.8197	0.463669	-3.30607	-1.64804	3.54058	0.126824	-6.09865		-0.947977	0.565788	16
10.9	-0.288653	-0.585979	-0.134756	1.34825	-1.37599	-2.51003	-1.93672	-1.72578	-3.2047	-1.78106	-0.030276	-4.26734	-0.655019	3.54058	1.12249	-8.03682		-1.28261	0.649784	16
11	-0.288653	-1.57111	0.879454	0.354096	-0.880006	-3.56127	-2.4416	-0.719073	-3.2047	0.264474	-0.030276	-2.30194	-1.66473	2.56093	1.12249	-2.97966		-0.903848	0.435043	16
11.1	-0.285708	-0.585979	-0.134756	1.34825	-1.88079	-3.56127	-2.42939	-1.72578	-2.21844	-0.741581	0.957614	-3.30607	-1.67324	3.54058	0.121255	-6.13476		-1.16938	0.561939	16
11.2	1.75216	-0.585979	1.89503	0.354096	-1.93936	-2.03099	-2.92923	-0.726386	-1.70806	-1.7996	-0.030276	-2.32531	-3.68415	2.56093	-0.868844	-5.12458		-1.07441	0.517872	16
11.3	-1.28282	-1.57111	1.89503	-0.646515	-1.91944	-3.56127	-1.43183	-0.726386	-1.18741	-0.756996	0.463669	-2.30194	-2.70177	3.50622	1.12249	-7.32774		-1.15174	0.60515	16
11.4	0.724393	-0.585979	2.88133	-1.65065	-2.94986	-3.56127	-2.94649	0.290564	-2.17411	1.26544	0.967153	-3.33963	0.347771	2.53607	0.121255	-11.1288		-1.20017	0.836243	16
11.5	-1.28282	-1.58681	2.85264	0.361214	-0.871179	-1.47991	-2.92923	-1.72578	-1.18741	-2.80513	0.957614	-1.27222	-2.70177	3.50622	0.121255	-11.64		-1.35521	0.827814	16
11.6	-0.285708		2.85264	1.36175	-1.88079	-2.53584	-3.45138	-1.72578	-2.19605	-2.80513	-0.030276	-1.27222	-1.65502	3.54058	1.12249	-11.23		-1.34605	0.885635	15
11.7	-0.285708		2.85264	1.34825	-1.88079	-1.51041	-2.4416	-1.72578	-2.19605	-2.80513	1.46126	-0.290734	-0.635609	2.56093	1.12249	-10.6951		-1.00809	0.83686	15
11.8	-3.38782		3.88669	2.3424	-1.88079	-2.51003	-2.4416	-1.72578	-1.18741	-2.80513	0.967153	-2.27904	-1.66473	3.54058	2.14396	-11.2881		-1.21931	0.954387	15
11.9	-5.3231			2.31937	-1.86205	-1.49501	-2.4416	-1.72578	-3.2047	-2.74861	0.463669	-0.29367	0.354689	3.54058	-0.868844	-12.9741		-1.87565	1.04559	14
12	-5.37697			2.3424	-1.86205	-0.479984	-2.41718	0.290564	-2.19605	-2.77658	-1.02834	-0.290734	-2.64765	3.54058	0.122493	-9.73085		-1.60788	0.863654	14
12.1	-4.45543			2.31937	-1.91944	-2.48473	-2.42939	-1.70858	-1.69779	-0.741581	-0.524221	-0.287856	-1.64804	2.53607	0.121255	-10.6951		-1.68682	0.849732	14
12.2	-5.54531			1.33501	-1.91944	-3.59824	-2.4416	-0.719073	-2.17411	-2.74861	-2.00606	-3.33963	-0.646673	3.54058	1.12249	-9.62518		-2.0547	0.847927	14
12.3	-6.45399			0.354096	-1.86205	-1.49501	-1.43183	0.290564	-2.21844	-4.33644	-1.02834	-3.33963	-2.6214	2.56093	0.122493	-12.3071		-2.41186	0.963689	14
12.4	-5.54531			1.34825	-0.86253	-2.48473	-2.42435	-1.72578	0.321424	-2.77658	0.967153	-2.30194	-0.64842	2.56093	1.12249	-11.765		-1.7296	0.958368	14
12.5	-5.54531			0.354096	-0.86253	-1.49501	-1.44645	-1.72578	-1.18741	-2.80513	-0.030594	-1.2978	-0.64842	3.54058	0.121255	-7.28412		-1.4509	0.68919	14
12.6	-6.65817			0.35762	-1.86205	-1.98987	-1.92451	-0.719073	-1.17554	-1.74509	-0.030594	-1.2978	1.3644	2.56093	1.11135	-4.14148		-1.15356	0.621926	14
12.7				-0.646515	-1.87142	-1.49501	-2.4416	-0.719073	-0.178762	-0.74921	-0.529467	-3.24095	0.354689	1.58128	-0.868844	-3.10485		-1.06998	0.376805	13
12.8				-1.65065	-0.871179	-1.49501	-1.43183	-1.72578	-1.17554	-3.2977	-0.52963	-1.2978	-0.64842	3.50622	1.11135	-2.0466		-0.888659	0.458817	13
12.9				-0.640056	0.139907	-2.48473	-2.45406	-1.72578	-2.17411	-2.83426	0.967153	-2.27904	0.849291	3.50622	-0.868844	-2.0466		-0.926533	0.514479	13
13				-0.646515	-0.854051	-3.63599	-1.93672	-1.72578	-1.18147	-3.90949	-1.02834	-2.27904	1.35081	2.54375	1.12249	-6.77124		-1.45781	0.678448	13
13.1					-0.86253	-2.02313	-1.43183	-1.72578	-2.17411	-2.83426	-0.529467	-2.27904	1.35081	3.50622	2.12249	-6.21474		-1.09128	0.733687	12
13.2					-0.871179	-2.53584	-2.43166	-0.719073	-1.18741	-3.86893	-1.02834	-3.24095	-0.641951	3.50622	1.12249	-5.69642		-1.46609	0.686345	12
13.3					-0.871179	-1.51041	-2.41718	-0.719073	-2.17411	-2.80513	-1.52721	-3.27319	-0.64842	3.50622	-0.868844	-5.17811		-1.54055	0.595716	12
13.4					-0.871179	-3.52505	-1.93672	-0.719073	-2.17411	-1.7996	-0.529467	-3.27319	0.354689	3.02115	-0.868844	-4.69308		-1.41787	0.579452	12
13.5					-1.88079	-3.04856	-2.4416	-0.719073	-1.18741	-2.83426	-1.02834	-2.30194	-0.64842	2.53607	-0.868844	-3.13779		-1.46341	0.451116	12
13.6					-0.86253	-3.52505	-2.4416	-0.719073	-3.17268	-2.86401	-2.02609	-3.30607	-1.64804	2.56093	0.122493	-4.18528		-1.83892	0.544801	12
13.7						-2.53584	-2.4416	-0.719073	-2.19605	-3.90949	-1.02834	-1.28489	-1.64804	2.56093	-0.373795	1.55997		-1.09238	0.55959	11
13.8						-3.56127	-2.4416	-1.72578	-2.19605	-4.95497	-1.02834	-1.27222	-1.64804	2.0711	-0.868844	-4.18528		-1.98285	0.569699	11
13.9						-3.52505	-2.94649	-0.719073	-1.18741	-1.7629	-0.529467	-2.25659	0.354689	2.56093	0.121255	-3.66153		-1.23197	0.563477	11
14						-3.56127	-2.4416	-1.72578	-1.68076	-4.95497	-1.02834	-2.30194	-0.655019	2.56093	-0.868844	0.00466671		-1.5139	0.586878	11
14.1						-2.56219	-2.94649	-1.72578	-0.178762	-1.7629	0.967153	0.703418	-1.64804	3.54058	-0.868844	1.5868		-0.445004	0.596514	11
14.2						-3.63599	-2.4416	-1.72578	-1.17554	-1.7629	-1.51211	-3.30607	-3.64727	3.54058	0.121255	1.06287		-1.3166	0.659073	11
14.3						-2.58909	-1.93672	-1.70858	-1.18741	-2.77658	0.957614	-1.28489	-2.67444	3.54058	-0.868844	-3.22333		-1.25015	0.593159	11
14.4						-4.6343	-2.94649	-0.719073	-1.68076	-1.7629	-0.030435	-1.28489	-3.17929	3.50622	-0.868844	-2.13588		-1.4306	0.628604	11
14.5						-3.04856	-1.44645	-0.719073	-2.17411	-2.77658	-1.00819	-4.31021	-3.68415	3.05076	-0.868844	2.13289		-1.35023	0.68797	11
14.6						-3.56127	-2.4416	-0.719073	-2.17411	-2.80542	-1.01817	-4.26734	-1.68176	2.56093	0.122493	-1.05428		-1.54906	0.565067	11
14.7						-3.56127	-2.4416	-0.719073	-1.16972	-2.77658	-0.030276	-3.27319	-2.67444	3.54058	0.121255	-1.07681		-1.27828	0.61675	11
14.8						-3.56127	-1.43183	-0.726386	-1.17554	-0.756996	0.468439	-4.35395	-2.67444	2.56093	0.121255	0.00502866		-1.0477	0.588085	11
14.9						-3.59824	-2.42435	-1.72578	-1.18741	-1.78106	-1.01817	-2.27904	-0.661753	2.53607	-1.85894	3.14712		-0.986504	0.618947	11
15						-4.54007	-2.4416	-1.70858	-0.683085	-2.77658	-1.01817	-3.27319	-2.67444	2.56093	-0.868844	4.15154		-1.20655	0.769339	11
15.1						-3.04856		-0.719073	-1.17554	-0.756996	-0.524221	-3.27319	-2.67444	2.56093	-0.873176	4.14123		-0.634302	0.747991	10
15.2						-2.53584		-0.719073	-2.17411	-2.83426	0.967153	-3.27319	-2.67444	2.56093	0.121255	7.18733		-0.337425	1.03065	10
15.3						-4.5867		-0.719073	-0.67715	-0.734103	-0.030594	-2.30194	-2.64765	2.56093	0.122493	6.60695		-0.240684	0.969009	10
15.4						-1.49501		-1.72578	-1.1639	-0.741581	-0.030594	-3.27319	0.358255	1.59693	0.121255	8.13031		0.177669	0.979298	10
15.5						-1.47991		-1.72578	-1.17554	-2.80513	0.967153	-4.26734	-0.661753	2.56093	-1.84074	5.09905		-0.532907	0.863518	10
15.6						-0.987495		-1.70858	-2.70038	-3.82919	-0.0255067	-3.27319	-1.64804	2.0916	-0.868844	9.05433		-0.389529	1.17791	10
15.7						0.535039		-0.719073	-2.19605	-1.26514		-2.30194	-0.64842	1.59693	0.121255			-0.609674	0.473158	8
15.8						-1.47991		-1.72578	-3.23737	-2.80513		-3.27319	-0.64842	1.59693	-0.373795			-1.49333	0.59012	8
15.9						-1.49501		-1.72578	-3.2047	-1.78106		-3.30607	-0.64842	1.58128	-0.868844			-1.43108	0.548988	8
16						-4.5867		-0.719073	-2.19605	-3.82919		-3.27319	-0.64842	1.5891	-0.868844			-1.81655	0.720316	8
16.1						-4.09247		-0.719073	-3.17268	-3.82919		-2.27904	-1.64804	2.56093	0.121255			-1.63229	0.792399	8
16.2						-4.6343		-0.719073	-2.19605	-4.38626		-4.26734	-1.66473	1.58128	-0.868844			-2.14441	0.773494	8
16.3						-4.6343		-1.70858	-2.19605	-3.86893		-3.27319	-1.66473	1.59693	1.11135			-1.82969	0.786897	8
16.4						-3.48956		-0.719073	-1.18741	-6.00045		-2.30194	-1.64804	1.10226	0.121255			-1.76537	0.784012	8
16.5						-2.48473		-1.72578	-2.19605	-7.04593		-4.26734	-2.6214	1.59693	0.121874			-2.3278	0.925025	8
16.6						-2.99469		-0.719073	-3.2047	-7.12048		-4.26734	-0.64842	1.59693	-0.868844			-2.27833	0.95306	8
16.7						-0.48498		-0.719073	-3.2047	-7.12048		-3.27319	0.351196	2.58628	-0.868844			-1.59172	1.03282	8
16.8						-2.51003		-1.72578	-2.19605	-6.00045			-0.14709	1.10226	1.12249			-1.47924	0.942214	7
						-4.5867		-0.719073	-1.18741	-9.5888			-1.63167	1.59693	-0.868844			-2.42651	1.37721	7
						-3.56127		-0.719073	-1.18741	-8.89343			1.35081	1.59693	0.121255			-1.61317	1.37906	7
						-3.59824		-1.72578	-3.17268	-6.1951			-0.641951	1.10226	0.122493			-2.01557	0.945858	7
						-4.6343		-2.7325	-2.18005	-7.12048			-1.63167	2.58628	-0.873176			-2.36941	1.14655	7
						-4.68289		-1.74333	-2.19605	-6.12883			-0.640239	1.58128	-0.868844			-2.09699	0.978794	7
						-2.51003		-2.7325	-3.17268	-4.95497			-1.64804	0.607587	-0.868844			-2.18278	0.670337	7
						-2.48473		-1.72578	-2.17411	-6.00045			-0.641951	2.0711	0.122493			-1.54763	0.949119	7
						-3.48956		-1.72578	-3.23737	-9.53614			-0.641951	1.59693	-0.868844			-2.55753	1.33188	7
						-4.6343		-0.719073	-3.17268	-7.04593			0.347771	2.53607	0.121255			-1.79527	1.25082	7
						-3.56127		-1.72578		-9.53614			-0.145378	2.56093	0.122493			-2.04752	1.71308	6
						-5.61213		-1.72578		-9.53614			-0.641951	2.5485	0.122493			-2.47417	1.78517	6
						-4.09247		-1.72578		-10.6919			-1.63167	1.56592	-1.35479			-2.98846	1.70694	6
						-5.61213		-2.7325		-6.12883			-0.64842	1.58128	-1.85894			-2.56659	1.20246	6
						-4.6343		-1.72578		-7.19663			0.351196	2.56093	-1.85894			-2.08392	1.41807	6
						-4.6343		-2.70526		-7.19663			-1.64804	3.03358	0.121255			-2.17157	1.46317	6
						-4.6343		-1.72578		-8.26444			-0.64842	2.56093	0.122493			-2.09825	1.56348	6
						-3.59824		-3.77723		-11.9691			-0.64842	1.56592	-0.868844			-3.21598	1.93258	6
						-4.5867		-0.719073		-11.98			-1.64804	1.59693	0.122493			-2.86907	2.00805	6
						-3.56127		-1.72578		-11.98			-1.64804	1.58128	0.616923			-2.78615	1.98497	6
						-3.54316		-1.72578		-6.06396			-1.64804		-0.868844			-2.76996	0.933047	5
						-2.53584		-0.726386		-4.95497			-1.64804		-0.868844			-2.14681	0.77255	5
						-4.54007		-1.72578		-4.38626			-1.64804		-0.868844			-2.6338	0.762111	5
						-4.5867		-2.7325		-3.86893			-1.63167		-0.868844			-2.73773	0.686091	5
						-3.56127		-1.72578		-1.7629			-0.64842		-0.868844			-1.71344	0.513064	5
						-4.09247		-1.72578		-2.83426			-1.14005		0.122493			-1.93402	0.720151	5
						-3.56127		-1.72578		-3.86893					-0.373176			-2.38229	0.81994	4
						-3.56127		-2.7325		-3.80454					0.121255			-2.49426	0.901527	4
								-0.726386		-2.77658					-0.868844			-1.45727	0.660936	3
								-1.72578		-3.79026					0.121255			-1.79826	1.12974	3
								-1.72578		-2.80513					-1.84074			-2.12388	0.342234	3
								-1.72578		-0.734103								-1.22994	0.495841	2
								-2.7325		-1.7629								-2.2477	0.4848	2
								-1.72578		-2.80513								-2.26546	0.539671	2
								-2.7325		-4.80395								-3.76822	1.03573	2
								-2.7325		-2.77658								-2.75454	0.0220421	2
								-2.7325		-2.77658								-2.75454	0.0220421	2
																		#DIV/0!	#DIV/0!	0
																		#DIV/0!	#DIV/0!	0
highest	2.74459	1.43002	6.97289	3.30374	4.21956	2.4895	1.56589	1.29435	1.30785	2.29184	2.96265	1.7146	2.37411	4.56497	2.16586	3.91076		2.83207	0.376682	16

## Sheet: Fig 3ef ASEL 100mM 120s wash
	f655-ctx100-ctx-120-1 off	f655-ctx100-ctx-120-20 off	f655-ctx100-ctx-120-21 off	f655-ctx100-ctx-120-25 off	f655-ctx100-ctx-120-28 off	f655-ctx100-ctx-120-29 off	f655-ctx100-ctx-120-30 off	f655-ctx100-ctx-120-31 off			mean	sem	n
0	-0.26343	0.193899	0.81876	-0.361932	2.17831	0.987696	1.58722	0.81106			0.743949	0.309907	8
0.3	0.717399	0.195805	0.826799	1.61816	0.224724	0.0145994	0.609567	-0.16577			0.50516	0.201037	8
0.4	1.71501	0.195805	0.826799	-0.34252	3.21854	0.987696	0.612554	-0.167387			0.880812	0.407774	8
0.5	0.724465	0.692993	-0.152917	-1.34794	1.22488	0.987696	-0.371764	-1.17366			0.0729707	0.348322	8
0.6	0.731672	1.20013	0.834997	-0.856676	-1.74816	2.96258	0.621636	-0.663877			0.385287	0.515462	8
0.7	-0.26608	1.20013	-0.655387	-1.84094	-0.270358	0.997258	-0.375515	-1.162			-0.296611	0.358188	8
0.8	-0.27154	-0.792744	-0.158592	-0.856676	-0.768772	1.02711	0.621636	0.835553			-0.0455035	0.273051	8
0.9	-1.24426	-0.296507	0.34737	2.67558	-1.7656	-0.997908	-0.379341	-0.66053			-0.290149	0.480613	8
1	-0.26608	-1.80107	-0.158592	-0.363674	-0.768772	0.0145994	0.124257	0.844048			-0.296911	0.270116	8
1.1	-1.32232	0.201751	0.34158	-0.851767	0.230337	0.0145994	-0.379341	-0.170751			-0.241988	0.206556	8
1.2	0.717399	0.199729	-1.16376	1.1482	0.232665	-0.987759	0.627854	0.834703			0.201128	0.299534	8
1.3	0.731672	-0.800671	0.34158	1.65952	0.232665	-0.997908	0.627854	-0.167387			0.203416	0.304381	8
1.4	-1.26924	-0.800671	-0.160201	1.65952	0.232665	0.0145994	-0.379341	-0.167387			-0.108756	0.303649	8
1.5	-1.2821	-0.804715	0.345026	0.137247	-0.780484	-2.01042	-0.379341	0.831389			-0.492925	0.326548	8
1.6	-1.2821	0.201751	-0.160201	0.643464	0.230337	-0.997908	-1.38653	-1.17366			-0.490607	0.284965	8
1.7	-0.268782	0.199729	-0.160201	0.137247	0.228056	-1.00826	-1.38653	0.844048			-0.176838	0.253897	8
1.8	1.73213	-0.808758	-0.160201	-0.365673	-1.7656	-1.00826	0.634197	0.835553			-0.113327	0.399671	8
1.9	0.739025	0.201751	-0.667888	0.643464	0.230337	-2.01042	-1.38653	-0.167387			-0.302206	0.347483	8
2	-1.2821	0.201751	-0.161842	-2.35706	1.24977	-3.02292	-1.38653	-0.172485			-0.866429	0.498445	8
2.1	1.74959	0.201751	-0.155934	1.67668	-1.78339	-2.03113	-1.96161	-0.679018			-0.372882	0.541822	8
2.2	-0.27154	0.713195	-0.161842	1.16007	0.240499	-2.03113	-1.40069	-0.665525			-0.302119	0.373504	8
2.3	-0.268782	-0.808758	-1.16967	1.65952	-1.27608	-2.03113	1.66857	-0.170751			-0.299634	0.476171	8
2.4	-0.27154	-0.808758	-0.160201	0.149142	-0.776528	-1.00826	0.634197	0.835553			-0.1758	0.240848	8
2.5	-1.26924	-0.808758	-0.668709	-0.36897	-0.776528	1.04803	3.72437	0.835553			0.21447	0.578651	8
2.6	0.739025	0.201751	-1.17558	1.65952	0.230337	-1.00826	3.72437	2.87365			0.905602	0.617605	8
2.7	0.731672	-0.808758	-0.662802	-1.37481	0.230337	-1.01884	3.72437	3.92833			0.593688	0.745138	8
2.8	-0.27154	0.203814	-0.161842	-0.868593	1.2372	-1.01884	5.8155	2.90343			0.979892	0.824113	8
2.9	0.746528	-0.817011	-1.17558	0.135434	3.28398	-1.01884	5.84016	2.93321			1.24099	0.894811	8
3	-1.2821	3.29998	-0.668709	-0.372596	2.25547	0.0145994	5.84016	2.96393			1.50634	0.875733	8
3.1	-0.274353	4.33133	-1.17558	1.16007	3.28398	-1.01884	6.87873	2.4153			1.95008	1.00102	8
3.2	-0.274353	8.45674	-0.161842	0.135434	4.30109	0.0145994	7.39802	2.93321			2.85036	1.25694	8
3.3	-2.29267	9.58698	-1.17558	-0.372596	4.83696	0.0145994	6.87873	3.88845			2.67061	1.50869	8
3.4	-0.274353	8.45674	-0.161021	0.643464	6.40038	2.10305	7.91731	4.42099			3.68832	1.27348	8
3.5	0.754186	9.58698	0.851893	-0.370783	7.42794	1.05883	9.04983	5.97873			4.2922	1.46323	8
3.6	1.74959	13.9002	-0.155934	-1.37481	5.34551	2.08147	6.87873	4.95353			4.17229	1.70969	8
3.7	-0.27154	16.8016	1.84692	-0.358888	5.37283	2.10305	9.0978	4.95353			4.94317	2.03113	8
3.8	0.739025	16.1767	0.834997	-0.369232	6.46682	1.04803	8.00035	3.88845			4.59815	1.96381	8
3.9	-1.2821	17.4265	1.83775	-0.372596	6.40038	2.10305	9.04983	3.91359			4.88455	2.15711	8
4	-0.27154	18.7034	1.88472	-0.372596	7.42794	2.10305	11.267	2.90312			5.45564	2.35448	8
4.1	-0.274353	19.7909	0.834997	0.137247	6.3353	3.14728	11.267	2.87365			5.51399	2.44394	8
4.2	0.746528	20.8783	1.84711	-0.372596	7.86096	3.14728	9.04983	4.39585			5.94416	2.42851	8
4.3	-1.29524	24.1764	1.86563	0.643464	5.26466	2.10305	12.3276	3.88845			6.12175	2.95651	8
4.4	-1.29524	27.5902	2.8941	0.643464	7.27839	3.14728	11.1488	3.92833			6.91691	3.25012	8
4.5	-0.27154	27.3027	2.87936	0.135434	7.86096	3.14728	11.267	3.92833			7.03119	3.19709	8
4.6	-0.27154	28.3448	3.8931	-0.372596	4.2578	4.23558	12.1983	2.90312			6.89856	3.35774	8
4.7	2.78829	28.4995	2.87936	-0.372596	5.26466	3.14728	11.7382	2.36625			7.03887	3.30872	8
4.8	0.746528	29.6964	4.90683	-0.868593	3.33595	4.23558	11.1488	1.87792			6.88492	3.49729	8
4.9	0.746528	29.6964	4.90683	0.137247	3.25093	4.23558	13.3882	2.90312			7.4081	3.49405	8
5	0.746528	28.3448	3.87357	-1.38866	6.3353	3.1149	11.1488	1.87812			6.75667	3.36303	8
5.1	-0.27154	28.3448	3.8931	0.643464	4.788	3.14728	11.267	1.91727			6.71617	3.33185	8
5.2	-0.268782	29.6964	3.87357	0.636871	0.250384	3.18033	11.267	1.89739			6.31664	3.58289	8
5.3	-0.274353	29.0151	4.90683	-0.873703	0.25314	6.4136	11.267	2.87365			6.69765	3.49572	8
5.4	-0.274353	30.7494	4.35582	-0.36897	3.81463	3.14728	12.4597	5.00486			7.36105	3.62526	8
5.5	0.746528	27.0211	3.85404	-0.36897	2.29015	4.23558	11.333	2.89359			6.50063	3.18371	8
5.6	0.746528	30.7494	4.35582	-1.37481	-1.93976	2.10305	10.2064	3.88845			6.09189	3.77382	8
5.7	-0.274353	29.3869	3.85404	0.137247	1.23183	3.18033	10.2064	3.92833			6.45634	3.47516	8
5.8	-1.26924	28.3448	4.8576	-0.873703	1.2372	2.10305	11.3877	3.88845			6.20948	3.4633	8
5.9	0.762004	29.3869	4.8576	0.643464	-1.91873	2.10305	12.4597	3.92833			6.52779	3.60075	8
6	-1.29524	28.3448	4.8576	-0.36897	-1.89815	5.29083	11.8633	2.9228			6.21462	3.53741	8
6.1	-3.40664	28.3448	2.82218	0.643464	0.250384	4.1915	13.5317	3.92833			6.28821	3.59376	8
6.2	0.746528	27.3027	3.33811	-0.36897	-0.844688	4.23558	12.4597	3.92833			6.34966	3.33825	8
6.3	-0.277225	28.3448	3.81577	0.643464	-0.292569	5.23573	13.3882	4.44093			6.91238	3.44003	8
6.4	-1.29524	27.3027	4.8576	0.135434	0.24505	4.1915	13.5317	5.00486			6.7467	3.3604	8
6.5	-0.274353	28.3448	3.85404	-0.372596	2.41411	4.1915	11.8633	3.92833			6.74364	3.36539	8
6.6	-0.27154	26.7816	4.31256	1.65952	0.24505	5.23573	11.267	2.91879			6.51859	3.16703	8
6.7	0.746528	25.9897	4.8576	-0.365673	0.250384	3.14728	13.5317	4.95353			6.63888	3.17571	8
6.8	0.739025	25.9897	4.83348	-0.34877	0.242468	4.1915	11.3877	3.92833			6.37044	3.09832	8
6.9	-0.274353	28.3448	3.81577	0.643464	-0.835522	4.23558	12.4597	4.42099			6.6013	3.44157	8
7	-1.26924	26.2606	4.33669	0.137247	-0.835522	3.14728	12.3936	5.97873			6.26868	3.26134	8
7.1	-0.274353	25.6095	3.81577	0.135434	-0.826552	8.36841	11.267	3.92833			6.50294	3.12045	8
7.2	0.754186	26.2606	4.80936	-0.372596	-0.847355	1.05883	12.4597	3.90839			6.00389	3.26628	8
7.3	-0.27154	25.9897	3.3051	0.643464	-3.00194	5.12892	9.14577	3.92833			5.60848	3.18936	8
7.4	-0.27154	26.2606	4.80936	-0.372596	-3.00194	0.0145994	11.3877	3.40099			5.2784	3.38148	8
7.5	0.739025	26.2606	4.31256	0.135434	-3.00194	3.1149	11.4494	5.97873			6.12359	3.2578	8
7.6	0.739025	24.9584	4.80936	0.643464	-3.00194	6.08964	9.14577	3.92833			5.914	3.02484	8
7.7	-0.27154	24.9584	4.80936	0.135434	-3.03483	3.1149	9.24376	3.38981			5.29316	3.09912	8
7.8	0.739025	24.9584	4.80936	-0.868593	-3.03483	3.1149	9.24376	7.15058			5.76407	3.09679	8
7.9	-0.274353	23.927	5.33526	0.652043	-4.06326	3.14728	8.17178	5.00486			5.23758	2.98883	8
8	-0.27154	24.9584	4.80936	-0.372596	-3.00194	5.18177	9.24376	4.44093			5.62352	3.08887	8
8.1	-0.268782	22.8957	4.31256	0.643464	0.232665	2.06033	9.24376	3.92833			5.381	2.72827	8
8.2	0.746528	23.927	4.80936	0.138798	-4.08515	-1.0519	8.17178	4.44093			4.63717	3.07199	8
8.3	-2.29267	22.662	4.31256	1.67668	-4.08515	0.0145994	13.828	3.88845			5.00056	3.17132	8
8.4	-0.27154	22.662	3.81577	0.643464	-5.16836	1.0811	9.14577	3.92833			4.47956	2.97321	8
8.5	-0.27154	22.8957	3.81577	-0.372596	-1.89815	-1.0634	11.5111	3.88845			4.81316	3.00598	8
8.6	0.731672	21.6411	4.80936	0.135434	-4.62676	1.04803	7.6358	4.44093			4.47695	2.77814	8
8.7	-1.25662	21.6411	4.31256	-0.36897	-4.1299	-3.1849	12.7326	5.97873			4.46558	3.14582	8
8.8	-0.274353	21.6411	4.83847	-0.372596	-2.9764	-2.07385	10.4275	4.44093			4.45635	2.91151	8
8.9	-2.29267	22.38	4.80936	-0.372596	-5.22498	-1.0519	11.5111	4.95353			4.33898	3.17418	8
9	-2.31612	20.6203	4.31256	0.650193	-0.784441	-1.04065	7.70507	3.88845			4.12942	2.6368	8
9.1	-0.268782	20.6203	4.8576	0.135434	-3.41217	0.0145994	11.5111	6.00971			4.93347	2.78528	8
9.2	-2.34005	19.4014	3.81577	-0.372596	0.228056	-1.04065	9.44619	3.88845			4.12832	2.55556	8
9.3	-0.268782	19.5995	4.80936	0.135434	0.228056	-1.02963	11.5111	3.88845			4.85918	2.56071	8
9.4	-1.26924	20.6203	3.81577	0.135434	-0.764971	-1.02963	11.5111	3.4354			4.55677	2.7426	8
9.5	-0.27154	20.6203	4.80936	0.643464	-1.74816	-3.21939	9.93683	4.95353			4.46555	2.75805	8
9.6	-0.274353	20.1099	4.33669	-0.372596	-2.93825	-2.07385	4.90334	3.91359			3.45056	2.60656	8
9.7	-0.274353	18.3909	4.8576	-0.372596	-1.8583	0.0145994	9.44619	3.88845			4.26156	2.4074	8
9.8	0.739025	17.7389	3.81577	0.643464	-2.35885	2.08147	10.4275	4.95353			4.7551	2.28531	8
9.9	-2.36448	18.3909	3.83989	-0.372596	-2.93825	0.0145994	8.35073	4.95353			3.73429	2.50017	8
10	-2.36448	18.5787	2.82218	-2.38065	-2.38285	0.0145994	4.89264	3.88845			2.88357	2.47345	8
10.1	-1.26924	18.3909	3.85404	-0.36897	-2.87721	1.04803	3.88388	0.861567			2.94038	2.35608	8
10.2	-0.27154	17.3804	3.85404	-0.873703	-2.87721	2.03961	10.4275	4.92839			4.32593	2.36613	8
10.3	-2.29267	17.3804	1.80215	0.135434	-3.91544	0.0145994	10.4275	3.88845			3.43005	2.52014	8
10.4	-0.274353	17.8857	3.85404	-0.372596	-2.87721	-1.01884	8.70777	4.95353			3.85725	2.41134	8
10.5	-1.2821	18.3909	3.79775	-0.880626	-3.91544	-4.29739	8.08516	3.91359			2.97648	2.66819	8
10.6	-0.27154	16.3699	3.85404	0.135434	-3.91544	-2.09589	5.96395	3.88845			2.99111	2.24307	8
10.7	-0.26608	15.6762	3.24099	-0.372596	-4.90275	-2.1184	8.08516	3.92833			2.90886	2.30718	8
10.8	-1.26924	14.4954	2.74054	-0.372596	-4.92287	-4.2514	8.17178	2.90755			2.18739	2.3093	8
10.9	-0.268782	14.6449	2.25812	-0.372596	-2.87721	-4.20638	6.58484	1.89739			2.20753	2.12858	8
11	-0.268782	16.3699	2.74054	-0.372596	-4.95366	4.97665	8.17178	4.42099			3.8856	2.27777	8
11.1	-0.27154	16.3699	2.78136	0.646828	-4.43455	8.03347	3.88388	0.861567			3.48386	2.2326	8
11.2	-1.2821	15.8646	2.82218	-0.873703	-4.95366	3.02167	6.95088	3.92833			3.18478	2.2294	8
11.3	-3.40664	15.3594	2.78136	-0.372596	-4.9282	3.98424	2.83522	1.86761			2.26505	2.17959	8
11.4	-1.32232	15.3594	2.82218	-0.372596	-4.90275	4.97665	7.02455	1.89739			3.18531	2.18085	8
11.5	-1.26924	14.2053	2.29894	-0.372596	-4.90275	3.94524	8.08516	2.39052			3.04758	2.09255	8
11.6	-1.26924	14.2053	3.70537	-0.372596	-5.89491	4.92789	3.88388	3.92833			2.88926	2.07036	8
11.7	-1.32232	13.2049	2.25812	0.135434	-4.75609	4.97665	8.08516	2.90312			3.18563	1.98762	8
11.8	-1.26924	13.2049	2.85048	-0.372596	-3.79712	4.92789	3.88388	3.37624			2.85056	1.81475	8
11.9	-1.29524	14.2053	2.83633	-0.372596	-2.77132	4.92789	3.88388	2.84476			3.03238	1.85757	8
12	-1.29524	13.0741	2.74054	-1.88465	-2.76243	4.97665	7.02455	2.88839			3.09524	1.87614	8
12.1	-1.29524	13.2049	2.78136	-0.376297	-2.79026	6.89321	5.96395	1.87792			3.28245	1.85225	8
12.2	-1.2821	13.2049	2.74054	-0.372596	-3.75926	7.87587	2.78213	3.92833			3.13973	1.90925	8
12.3	-2.29267	12.0836	2.82218	-0.372596	-4.70913	5.96907	6.49425	2.39052			2.79816	1.90128	8
12.4	-1.2821	14.2053	2.25812	-0.372596	-3.79712	3.98424	7.02455	3.92833			3.24359	1.98014	8
12.5	-0.27154	11.6488	2.74054	0.133583	-4.80399	2.96258	7.02455	3.92833			2.92036	1.75102	8
12.6	-1.2821	13.2049	1.77571	0.138798	-3.79712	2.99183	2.81191	2.38552			2.27868	1.76582	8
12.7	-0.27154	12.0836	1.77184	-0.369232	-3.79712	3.98424	3.88388	2.90312			2.5236	1.6487	8
12.8	-1.2821	10.0036	1.75875	-1.38866	-3.72214	3.98424	-0.395448	3.92833			1.61082	1.5312	8
12.9	-1.2821	12.6443	1.79367	-0.372596	-4.68611	1.99942	2.78213	1.86318			1.84274	1.76717	8
13	-0.274353	10.1027	2.74054	-0.882477	-5.64043	1.02711	3.88388	0.852718			1.47621	1.59057	8
13.1	-0.277225	11.0932	2.32538	-1.38866	-5.81085	2.01932	3.88388	1.89739			1.7178	1.70813	8
13.2	-1.2821	9.11217	1.77571	-1.89669	-7.39563	2.99183	2.21942	1.35578			0.860061	1.66861	8
13.3	-0.268782	9.11217	2.75858	-0.880626	-5.9303	2.03961	1.7035	2.90312			1.42966	1.49879	8
13.4	-2.36448	11.0932	2.72745	-0.372596	-5.86997	3.02167	1.68586	3.92833			1.73118	1.76327	8
13.5	-1.2821	6.20213	2.74054	-0.880626	-5.36142	3.02167	2.72443	3.41573			1.32254	1.27733	8
13.6	-1.2821	9.0228	2.24965	-0.880626	-4.85286	2.01932	3.27772	2.87365
13.7	-0.27154	9.07234	1.75875	-0.372596	-6.88708	3.02167	1.68586	2.87365
13.8	-4.54358	8.20293	1.76723	-1.87954	-6.34002	3.02167	2.75298	1.36443
13.9	-1.29524	9.0228	0.81876	-0.875554	-7.90418	4.02403	2.75298	0.861567
14	-1.26924	9.0228	2.74054		-6.88708	3.02167	1.68586	1.38942
14.1	-1.26924	9.0228	2.71436		-7.39563	3.02167	2.75298	4.95353
14.2	-1.2821	10.1027	2.74054		-7.90418	1.00701	2.75298	2.84476
14.3	-0.27154	8.04202	2.74054		-6.88708	2.01932	0.64728	3.84937
14.4	-0.27154	8.12168	3.20987		-8.92129	3.05212	0.654028	3.84937
14.5	-2.26969	6.1407	2.74054		-5.91059	-1.99012	-0.391295	3.84937
14.6	-0.27154	7.06124	2.74054		-5.81085	3.94524	-0.391295	3.38105
14.7	-1.26924	9.0228	1.77571		-10.0405	3.98424	0.654028	2.87365
14.8	-0.274353	7.06124	2.25812		-6.78373	2.96258	0.654028	1.35086
14.9	-0.274353	7.06124	1.79299		-9.01297	3.94524	-0.391295	3.92833
15	-0.274353	8.04202	2.74918		-9.01297	3.94524	-0.395448	3.92833
15.1	-0.274353	8.04202	3.70537		-6.31429	4.97665	-1.95668	2.87365
15.2	-1.2821	9.11217	1.78435		-7.82458	5.96907	0.64728	2.88839
15.3	-0.27154	6.02141	0.810876		-5.86997	4.02403	-1.44492	3.92833
15.4	-1.30864	8.04202	1.77571		-6.84728	3.98424	-1.44492	1.85885
15.5	-2.38942	7.06124	2.74054		-6.49087	5.96907	-1.95668	3.92833
15.6	-0.268782	6.08047	0.810876		-5.58583	3.94524	-1.44492	-0.172485
15.7	-1.2821	7.06124			-6.15331	2.99183	-0.387229	1.37505
15.8	-2.29267	6.02141			-9.74023	3.02167	-0.395448	1.85885
15.9	-2.31612	7.06124			-8.83145	1.02711	-1.44492	2.84476
16	-1.33629	6.08047			-12.2717	0.0145994	-0.916076	3.3666
16.1	-2.34005	7.06124			-15.6611	0.0145994	-2.4944	4.90324
16.2	-2.34005	5.20173			-14.2977	-2.05227	-3.54387	2.84476
16.3	-0.26608	5.61533			-16.2059	-0.997908	-0.387229	2.34246
16.4	-1.2821	6.08047			-18.3117	-1.99012	1.73993	2.84476
16.5	-0.274353	6.1407			-18.1669	1.01696	-0.392002	0.835553
16.6	-1.2821	6.02141			-19.6933	-0.987759	0.64728	1.84016
16.7	-1.29524	6.1407			-22.4533	-2.99248	1.73993	1.84016
16.8	-2.29267	4.58453			-22.1359	-4.03543	-1.41513	1.84016
	-2.29267	6.20213			-21.6511	1.99942	-3.61995	0.823537
	-0.268782	5.05015			-21.296	1.99942	-1.41513	2.87365
	-1.2821	4.15971			-21.187	-0.96806	-2.57563	2.90312
	-2.26969	4.11891			-20.3333	-0.96806	-1.47599	1.85885
	-2.29267	4.15971			-24.3751	-0.977812	1.73993
	-1.29524	3.13813			-24.3751	-0.987759	-4.5456
	-2.29267	4.15971			-24.3751	-0.997908	-2.4944
	-1.29524	3.13813			-18.8419	-1.97022	-0.404019
	-1.25662	3.13813			-18.4127	-1.97022	-1.41513
	-1.32232	3.10765				2.90576	-0.387229
	-1.2821	3.16922				4.88008	-1.41513
	-1.2821	2.15736				3.90699	-0.90855
	-2.31612	3.13813				0.997258	-4.59335
	-1.29524	3.15368				1.94204	-1.41513
	-1.2821	2.15736				1.94204	0.660918
	-1.2821	3.13813				0.997258	-4.63138
	-1.2821	3.13813				1.97992	-2.44303
	-0.27154	2.15736				1.94204	0.660918
	-2.29267	2.15736				1.97992	-3.47093
	-1.29524	2.15736				4.92789	-2.44303
	-1.29524	1.15487				0.997258	0.660918
	-3.30323	1.17658				2.96258	-7.74177
	-1.29524	2.15736				1.00701	-3.58495
	-2.29267	0.193899				1.97992	-6.76332
	-3.337	1.16515				0.0145994	-2.46845
	-2.29267	1.16515				-0.977812	-0.395448
	-0.274353	1.16515
	-0.277225	1.65565
	-1.29524	1.17658
	-1.2821	0.193899
	-3.40664	0.193899
	-2.38942	1.16515
	-3.40664	0.193899
	-1.29524
	-2.29267
	-1.2821
	-2.29267
	2.78829	30.7494	5.33526	2.67558	7.86096	8.36841	13.828	7.15058

[truncated: 1 more sheets: Fig 3ef ASEL 100mM 300s wash]
