# Supplementary material for: Plasticity in gustatory and nociceptive neurons controls decision making in C. elegans salt navigation
Source: Commun Biol. 2021 Sep 9;4:1053. doi: 10.1038/s42003-021-02561-9 (PMC8429449; doi:10.1038/s42003-021-02561-9)
Supplement: Supplementary file 8 — Supplementary Data 4 [file 42003_2021_2561_MOESM8_ESM.xlsx]

## Sheet: Fig 4c ASH 0-100 mM NaCl
	s6-ctx-100-1	s6-ctx-100-2	s6-ctx-ctx100-1	s6-ctx-ctx100-2	S6-100naAGl-5810-8	S6-100naAGl-5810-9	s6-ctx-ctx100-6	s6-ctx-ctx100-11	s6yc-ctx-ctx100-2a	s6yc-ctx-ctx100-3	s6yc-ctx-ctx100-4	S6-100NaAGly-5810-5	S6-100NaAGly-5810-4	S6-100NaAGly-5810-1	S6-100naAGl-5810-11	S6-100naAGl-5810-10	S6-100naAGl-5810-2	S6-100naAGl-5810-6		mean	sem	n
0	-0.924662	-1.18512	-1.71466	-0.393419	4.02263	0.451573	-0.359062	0.596244	1.49959	-0.576399	-0.660614	1.04235	-0.11123	-2.38292	0.897805	0.722508	0.656584	1.94118		0.195687	0.347055	18
0.3	1.11366	-1.20292	0.281486	1.59977	1.76894	-0.53618			0.500841	1.40321	0.333197	3.03048	-0.112317	1.57512	-0.100302	-0.265334	1.67803	1.94118		0.813053	0.280165	16
0.4	0.0944981	-1.20894	-0.725225	1.59977	0.748803	0.956208			0.50331	0.419103	0.333197	0.0588499	-0.112317	1.57512	0.906927	-0.265334	-0.334939	1.96051		0.406847	0.21668	16
0.5	0.0992279	-1.19691	-0.725225	1.59977	2.91984	0.456047			-0.492972	0.936635	0.833405	2.06727	-0.112317	1.57512	-0.101243	0.72971	-0.334939	1.94118		0.637162	0.287015	16
0.6	-0.924662	0.795121	-0.725225	1.10647	2.38973	-1.02187	-0.359062	0.596244	1.49959	1.40321	0.333197	-5.9046	-0.609188	1.57512	-0.100302	0.72971	-0.334939	1.96051		0.133836	0.43045	18
0.7	-1.92408	-2.19293	-0.725225	-0.389446	-0.233628	-1.59252	-0.359062		0.495903	0.917305	1.33361	0.0588499	-0.112317	0.579679	1.91606	0.230861	-0.331651	1.96051		-0.0216517	0.2895	17
0.8	-0.914791	-0.200895	0.278699	-0.389446	2.48484	0.451573	-0.359062	-0.402854	-0.502948	0.423241	0.333197	0.571945	-0.112317	-0.415759	-0.0912708	0.72971	-0.334939	2.96101		0.250552	0.236549	18
0.9	-2.93296	0.803137		-0.389446	0.756837	-0.0357915			0.495903	-1.58026	-0.66722	-0.432794	-0.113425	0.579679	-1.08947	-0.766837	-0.334939	2.96101		-0.183105	0.336999	15
1	-2.93296	-0.200895	1.27538	0.111862	2.38973	0.929386			0.500841	0.425351	0.333197	4.56169	0.388434	0.585517	0.906927	-0.270695	-0.334939	2.96101		0.726865	0.408371	16
1.1	-1.41501	0.803137	0.278699	0.61317	1.25887	-1.05004	0.641652		0.500841	0.419103	-0.66722	-2.90852	-0.113425	0.0848794	0.906927	-0.270695	-0.334939	0.960007		-0.0172091	0.253474	17
1.2	0.0936755	-0.200895	0.278699	-0.389446	1.26289	-0.552101	-1.34632	0.602196	0.495903	-0.573636	-0.167011	0.576612	-0.609188	-1.4112	-0.102203	1.23726	0.669868	-1.04099		-0.0653273	0.186542	18
1.3	2.05986	0.803137	-0.717979	-0.389446	1.42926	-2.1	0.641652	-1.39981	-0.497911	0.431769	0.333197	3.53753	-0.113425	-0.415759	-1.08947	1.74481	-0.334939	-2.04149		0.104499	0.342706	18
1.4	-0.896845	0.803137	0.281486	-0.389446	-0.235342	0.965827	-0.359062	-0.398805	-0.497911	-1.08127	-0.66722	0.0695791	0.388434	-0.922652	0.403312	0.733384	0.66316	-5.09406		-0.346349	0.317034	18
1.5	3.02902	0.794119	0.278699	-0.389446	1.42361	-0.0215509	0.641652		0.00146522	-0.576399	-0.167011	-1.92832	0.890293	-1.4112	-0.102203	-0.267988	0.669868	-4.08344		-0.0716955	0.366093	17
1.6	0.581312	0.795121	1.27538	-0.385551	-4.09254	0.949017	0.641652		-1.51178	-0.573521	-0.66722	-0.431941	-0.113425	-0.419929	0.906927	-1.78232	-1.33304	-5.09406		-0.662112	0.422331	17
1.7	0.0928694	0.795121	-0.717979	0.610141	-3.63066	1.45637	1.64237	-0.398805	-0.502948	-0.565	0.333197	-3.93642	0.899339	0.0827943	-2.07863	-1.27845	0.669868	-4.04249		-0.587184	0.417045	18
1.8	2.0647	0.803137	1.26281	-0.385551	-4.10749	1.47381	-1.34632		-0.502948	-0.0723153	-0.167011	0.0604855	-0.113425	0.591474	-0.101243	-0.269341	-1.33304	-1.53604		-0.216371	0.340756	17
1.9	0.0913045	0.803137		-2.39468	-4.10749	-1.47855	0.641652	-0.398805	-0.495392	-0.576399	-0.66722	-1.43169	-0.113425	0.585517	-2.09934	-0.267988	0.167465	0.960007		-0.634229	0.321045	17
2	1.07054	0.803137	0.278699	-2.39468	-3.12739	-0.518911	-0.362675	0.602196	-1.49666	-0.582272	-0.66722	-3.91678	0.899339	-0.419929	-0.101243	-1.26569	0.669868	-0.0399972		-0.587203	0.330151	18
2.1	1.081	0.803137	0.281486	1.59977	1.86556	-1.52207	0.648155	0.602196	0.495903	-0.576399	-0.66722	3.09184	-0.113425	-0.424184	-4.01729	-1.27845	0.669868	0.960007		0.194439	0.362771	18
2.2	2.56439	-0.202899	0.278699	-0.385551	-2.17249	0.963544	0.648155	0.596244	-1.48185	-0.0708798	-0.66722	-0.959334	-1.10606	-1.42537	-1.10029	-1.78232	0.669868	0.950592		-0.260154	0.283594	18
2.3	3.05885	-1.20894	0.278699	-0.385551	-0.231325	-0.0591306	0.648155	0.602196	-0.994817	-0.588265	-0.673959	-1.94828	-1.1116	-0.41695	-3.03781	-1.27845	1.67803	0.960007		-0.261619	0.324629	18
2.4	2.06993	0.795121	0.275967	0.115718	1.42361	-1.05226	1.65899	0.602196	0.500841	-0.565	-0.66722	0.0594937	-2.0998	-0.419929	-0.101243	-0.270695	0.669868	0.960007		0.219755	0.238761	18
2.5	1.08062	1.79114	1.27538	-2.39468	0.256731	-4.4498	1.65899	0.602196	-0.502948	0.423241	-0.66722	-4.43836	-1.59261	0.585517	-1.10029	-0.774571	1.69514	1.96051		-0.255057	0.462766	18
2.6	2.06993	1.79114	1.27538	0.601173	-0.229689	2.45669	0.648155	-0.398805	-0.497911	-0.570643	-0.66722	2.54893	-0.113425	0.0827943	-0.103183	-2.26338	0.669868	1.96051		0.514461	0.304355	18
2.7	1.081	1.80917	1.27538	0.607112	-1.21949	-3.88533	1.67594	0.608269	-0.502948	0.423241	-0.66722	0.556126	-0.112871	-0.419929	-2.07863	-2.26338	-0.815704	0.960007		-0.164959	0.352929	18
2.8	0.581312	2.81521	1.27538	-0.385551	-1.70111	-1.97376	0.641652	1.6032	-1.96902	-0.576399	-0.66722	-0.935058	-1.60847	-0.419929	-2.07863	-2.24727	-2.33114	0.950592		-0.501457	0.358304	18
2.9	1.07054	1.80917	1.26281	1.10647	-2.18273	-3.38812	1.67594		-1.49666	-0.0737012	-0.66722	-4.91069	-0.112317	-0.922652	-2.07863	-2.24102	-2.33114	1.96051		-0.677614	0.487999	17
3	2.04978	1.79114	1.26281	-0.385551	-3.60996	-0.995399	1.64237	0.608269	-0.497911	0.423241	-0.66722	0.0594937	-1.60293	-0.419929	-1.08947	-1.25943	-1.33304	0.455297		-0.198247	0.332914	18
3.1	-0.406531	2.84384	2.22769	0.607112	-2.62717	-2.45271	1.64237	0.596244	-0.497911	0.932456	0.333197	0.0594937	-1.10606	-0.424184	-1.09488	-4.25878	-2.33114	0.960007		-0.277609	0.429677	18
3.2	1.09167	3.87992	3.26873	-0.385551	-4.06016	-1.50746	2.66982	0.596244	-1.50926	1.40321	-0.66722	2.05697	-1.10606	0.0857728	-2.09934	-2.76223	-0.338293	0.960007		0.0875978	0.499701	18
3.3	0.0928694	6.01491	2.27205	0.108833	-4.09254	0.951778	1.64237	1.6032	-0.497911	1.41726	1.34709	-0.433529	-1.10606	-0.419929	-1.10029	-1.26569	-2.33114	-1.03059		0.176261	0.507115	18
3.4	0.0928694	7.05225	2.24965	-0.385551	-5.02918	-3.38326	1.67594	0.596244	-0.502948	1.43132	-0.66722	-3.43946	-1.58718	-0.419929	-1.10029	-1.26569	-4.28459	-1.03059		-0.555423	0.648799	18
3.5	2.09047	5.02975	2.27205	0.607112	-5.51176	0.448856	1.67594	0.596244	0.00398414	1.42422	-0.66722	-2.41134	-2.07916	-0.922652	-1.11133	-2.26338	-0.338293	-0.0399972		-0.0664717	0.538703	18
3.6	1.60155	7.2017	1.30128	0.607171	-3.62267	1.46436	1.67594		-1.49666	0.427462	-0.66722	-1.43668	-3.55511	-1.42537	-1.10029	-2.26338	-3.29636	-0.0399972		-0.272017	0.636263	17
3.7	1.09167	7.2017	2.29491	-0.385551	-5.99433	-0.549819	1.67594	-0.394837	-1.49666	0.415045	0.336567	-3.43946	-4.04709	-1.42537	-0.103183	-3.22886	-1.83376	-0.0399972		-0.551283	0.673413	18
3.8	0.0928694	8.26102	2.31823	0.607112	-7.3627	-1.02747	2.66982	0.596244	0.500841	-0.0737012	-0.66722	-2.93253	-2.59667	-1.9281	-1.09091	-3.26108	-0.338293	-1.03059		-0.403507	0.737812	18
3.9	0.598115	10.4908	1.2882	-0.385551	-5.96583	0.453275	2.6971	-1.38592	-0.495441	1.43132	-0.66722	-1.45619	-3.09355	-0.419929	-0.103183	-3.75993	-1.34645	-1.03059		-0.175053	0.784432	18
4	6.08568	9.42015	0.287232	-0.385551	2.27089	-3.93026	2.72494	-0.398805	-0.497911	0.43034	-0.165326	-2.45022	-2.59667	-0.419929	-1.11133	-3.22886	-1.34645	-2.02118		0.148151	0.776999	18
4.1	4.04778	8.26102	-0.732619	0.607112	2.28525	0.451573	3.68065	-1.38592	0.505879	0.419103	-1.66764	-5.40765	-1.11714	1.11276	0.916234	-3.22886	-0.338293	-1.03059		0.409925	0.701974	18
4.2	5.56119	10.492	1.30128	0.61317	0.756837	0.942436	3.68065	0.596244	0.500841	1.41044	0.333197	-1.45619	-3.09355	1.62363	-1.10029	-4.2167	-0.338293	-2.50165		0.839181	0.783423	18
4.3	5.0367	10.3797	1.2882	0.607112	4.03191	-0.533516	2.66982	0.596244	0.505879	1.41712	-0.165326	-1.95359	-2.12086	1.62363	-1.1226	-3.26108	-1.34645	-3.01177		0.813394	0.7739	18
4.4	4.04778	11.5615	2.27205	0.11078	2.27089	-0.0453158	3.68065	-0.398805	-0.497911	1.90222	-1.66764	-2.43059	-2.6072	2.64971	-2.07863	-3.72278	-0.338293	-2.02118		0.704845	0.836079	18
4.5	5.08688	11.6866	2.24965	-0.385551	2.01839	-0.0453158	2.66982	-0.398805	1.49959	0.423241	-0.66722	-3.89741	-8.54653	3.71391	-0.607258	-4.2167	-0.338293	-2.02118		0.45688	0.994292	18
4.6	4.08808	9.42015	4.18208	1.58408	-2.32639	-0.534323	3.68065	-0.398805	1.50468	0.911154	-0.66722	-4.42838	-3.09355	2.63625	-0.102203	-7.10999	-1.34645	-1.04099		0.386601	0.876887	18
4.7	4.56733	14.617	5.15928	1.59977	1.24978	0.935386	4.7394	-1.39981	1.49959	2.38731	-0.66722	-7.89242	-3.09355	3.67579	-2.09934	-6.22328	-1.34645	-1.04099		0.925975	1.16445	18
4.8	3.05885	10.4908	3.23649	0.607112	5.14649	-8.29772	4.7394		2.52353	1.40321	-1.66764	-7.8585	-2.6072	2.64971	-1.11133	-6.19239	-0.338293	-0.0409983		0.337738	1.17026	17
4.9	4.58748	10.4908	3.23649	-0.385551	-3.49987	-1.00926	3.71825	0.596244	2.49834	1.40321	-0.66722	-2.92287	-3.12458	1.62363	-0.103183	-5.17425	-0.338293	0.969613		0.661054	0.845489	18
5	6.08568	12.6321	3.26873	1.59977	-7.72288	-2.45468	4.7394	-0.394837	1.99897	0.419103	0.333197	-1.43201	-5.88401	1.62363	-2.12046	-4.17545	0.669868	-2.98213		0.344669	1.10089	18
5.1	4.08808	12.6321	3.23649	0.61935	-3.62267	-0.0463517	4.7394	1.58732	0.500841	0.419103	-0.165326	-3.89754	-8.62743	2.64971	-0.103183	-5.17425	-0.338293	-0.0404928		0.469828	1.06224	18
5.2	6.06059	11.439	3.26873	1.61579	-5.96583	-1.9972	4.7394	0.590408	2.49834	-0.0737012	-0.66722	-8.43395	-3.60593	0.591474	-1.1226	-4.2167	0.669868	-0.540996		0.269415	1.07393	18
5.3	7.08448	11.5002	3.26873	0.61935	-3.62267	-4.4498	4.7394	0.596244	1.02057	-0.576399	-0.66722	-2.95216	-6.30447	0.0845137	-2.60439	-6.19239	-0.338293	-2.98213		-0.0986886	1.07482	18
5.4	6.08568	10.2708	3.26873	2.59244	-7.29389	-1.04172	3.71825	0.596244	2.52353	-0.573521	0.336567	-3.90729	-7.68072	3.75283	-3.09839	-6.68631	-1.33304	-1.04099		0.0271801	1.11541	18
5.5	5.58628	9.32034	3.26873	2.60861	-8.23188	-3.32819	3.71825	1.58732	1.49959	-0.576399	-1.16743	-1.94361	-4.08729	-3.43627	-3.09839	-5.20454	1.69514	-2.02118		-0.211717	1.00623	18
5.6	7.15582	10.3797	3.26873	4.57776	-4.84535	-0.0427043	4.78831	0.602196	0.516266	-2.09531	0.333197	-2.92287	-3.60593	-1.43984	-1.1226	-4.2167	-0.338293	-2.02118		0.498399	0.964246	18
5.7	6.12135	10.2708	3.26873	3.5851	6.22627	-2.44707	4.78831	-0.398805	2.57547	-1.58026	-0.66722	-2.41646	-5.08103	-1.43984	-3.09839	-4.2167	-0.338293	-1.04099		0.783946	0.98213	18
5.8	6.08568	9.22263	4.26541	4.57776	3.451	-1.02187	4.78831	-0.390946	1.00793	-0.576399	-0.66722	-4.41374	-4.10779	-1.43984	-2.12046	-5.69846	0.676713	-0.0409983		0.755428	0.929991	18
5.9	8.1647	7.12619	2.29491	5.07409	2.89133	-1.51422	3.75663	0.602196	2.52353	-1.58829	-1.66764	-8.88632	-9.57413	1.65767	-1.1226	-7.18023	-0.338293	-1.05161		0.0648849	1.16119	18
6	6.08568	8.08959	3.30162	2.6184	0.800494	-6.29915	3.75663	-0.398805	1.51471	-1.58026	-0.66722	-1.92897	-1.11714	-2.43734	-5.14785	-5.20454	-0.338293	-2.04149		-0.055219	0.90168	18
6.1	7.15582	8.08959	4.30833	2.6184	2.92252	-2.48326	3.71825	-0.398805	1.51471	-2.08219	-0.66722	-4.91069	-2.12143	0.603759	-4.09744	-6.19239	0.676713	-3.01177		0.313495	0.938826	18
6.2	7.08448	8.08959	4.30833	4.57776	2.38973	-3.83206	4.78831	0.602196	2.52353	-3.66155	-1.16743	-4.43836	-8.62743	-3.47116	-6.09553	-5.20454	-0.338293	-1.54124		-0.222981	1.13182	18
6.3	8.1647	7.05225	4.30833	4.09939	4.00105	-1.51422	5.82	0.602196	1.51471	-1.07833	-1.66764	-3.42014	-4.37099	-2.47042	-2.65173	-6.22328	0.676713	-1.04099		0.655645	0.968471	18
6.4	9.17358	5.95313	4.35213	3.5851	2.92386	-2.96983	4.78831	0.602196	1.51471	-2.61035	-0.673959	-2.42592	-5.13201	-4.44171	-2.14202	-7.18023	0.676713	-1.04099		0.27515	1.00633	18
6.5	9.17358	5.01453	5.31504	2.6184	0.259874	-2.58464	5.82	0.602196	1.01029	-2.59777	-1.16743	-4.95994	-9.10078	-3.43627	-2.16402	-6.25417	-0.341715	-1.04099		-0.212989	1.08154	18
6.6	8.71582	3.98154	5.31504	2.6184	4.55675	-1.98805	4.78831	0.596244	0.500841	-1.58026	-0.673959	-3.89754	-9.57413	-3.95644	-2.14202	-5.72936	0.676713	-1.04099		0.064829	1.05334	18
6.7	9.17358	3.94022	5.26209	2.11709	1.87207	-2.92341	3.71825	1.58732	-0.513335	-1.58026	-0.66722	-5.42229	-8.66412	-5.44716	-5.14785	-5.20454	-0.338293	-0.0409983		-0.459937	1.06564	18
6.8	8.1647	3.89975	6.32175	2.64489	3.451	-3.8896	4.78831	1.58732	1.51471	-1.58026	-1.1708	-5.88046	-8.23199	-4.44171	-3.16144	-7.25187	-0.341715	-3.01177		-0.366065	1.11278	18
6.9	5.19597	3.94022	5.31504	2.64489	4.02263	-2.92776	3.75663	2.5784	1.01029	-2.61035	-0.673959	-3.45411	-7.82892	-5.42005	-3.16144	-7.25187	-0.341715	-1.04099		-0.347061	0.983171	18
7	11.3053	4.97756	7.40297	1.61579	2.92252	-3.42525	5.82	0.590408	0.505879	-2.55841	-1.66764	-3.91678	-8.70987	-6.38838	-2.14202	-8.16807	-0.341715	-0.0404928		-0.123235	1.24884	18
7.1	5.24361	1.86553	6.32175	2.60542	3.97948	-4.85144	3.75663	1.57176	1.53013	-3.51731	-1.66764	-3.93642	-6.92094	-5.44716	-3.16144	-6.75302	-0.341715	-3.963		-0.76032	0.998788	18
7.2	5.69988	3.94022	6.32175	3.62102	5.11868	-4.82602	2.72494	0.590408	0.511072	-2.04887	-1.1708	-4.89142	-5.89897	-4.91733	-2.14202	-7.32496	-0.85093	-1.52638		-0.392762	0.999362	18
7.3	5.1903	3.89975	6.38602	2.64489	4.55675	-6.65981	3.71825	0.602196	0.505879	-1.5491	-1.66764	-5.35448	-8.70987	-6.38838	-4.18085	-4.73641	-4.32733	-3.01177		-1.06009	1.09588	18
7.4	6.27326	3.89975	6.38602	1.64879	3.97948	-4.39176	3.75663	0.596244	0.505879	-1.5491	-1.66764	-4.38947	-8.26939	-6.45261	-2.14202	-7.25187	-4.32733	-1.05161		-0.802598	1.0661	18
7.5	5.1903	2.87305	5.42422	2.64489	3.47258	-3.91084	2.72494	1.6032	0.511019	-1.56453	-0.66722	-6.9381	-9.66562	-7.88154	-3.16144	-5.78521	-1.36014	-1.05161		-0.974559	1.062	18
7.6	5.1903	2.36522	5.36908	2.6184	5.09088	-3.51009	2.72494	1.6032	1.018	-1.05705	-1.66764	-8.30686	-8.26939	-8.37926	-3.64494	-9.06634	-2.35462	-0.0415142		-1.12876	1.1534	18
7.7	4.68072	-1.23372	5.36908	2.64489	-1.17286	-4.41301	3.75663	0.596244	1.53013	-1.5491	-2.66805	-5.36884	-7.82892	-8.37926	-3.16144	-7.10999	-5.32543	-3.01177		-1.81359	0.999236	18
7.8	4.17114	2.90287	5.31504	1.63212	-0.137019	-6.73135	3.75663	0.602196	1.53013	-2.54092	-0.673959	1.05308	-7.82892	-7.88154	-3.16144	-8.20882	-5.32543	-3.04199		-1.3649	1.04126	18
7.9	3.15198	0.828184	6.32175	2.6184	-4.29703	-5.34526	4.83825	1.6032	1.53013	-2.55841	-2.16785	-5.34047	-8.75188	-9.3747	-3.16144	-2.33324	-4.37094	-3.01177		-1.65673	1.04045	18
8	3.15198	0.828184	5.31504	1.61579	-2.28018	-6.29419	3.75663	2.6042	-0.502948	-1.57239	-1.65112	-1.92897	-5.46924	-6.45261	-4.18085	-7.7149	-4.82638	-2.04149		-1.53575	0.903733	18
8.1	4.17114	-0.20703	6.38602	1.61579	-1.77926	-4.89859	4.78831	1.6032	0.511019	-3.58798	-2.66805	-7.97159	-8.70987	-6.45261	-6.09553	-3.36172	-5.32543	-2.02118		-1.88908	1.04077	18
8.2	3.15198	0.819664	5.36908	2.6184	-1.78551	-4.39643	4.78831	1.6032	0.516266	-4.13141	-1.1708	-6.36763	-8.74727	-6.45261	-4.18085	-5.80564	-5.32543	-2.06222		-1.75327	0.990436	18
8.3	4.21395	-2.26042	5.36908	1.61579	-1.77926	-4.37052	2.6971	1.6032	-1.01255	-3.55229	-1.66764	-6.43117	-8.79389	-7.38382	-4.15979	-3.39666	-5.32543	-3.01177		-2.09145	0.928123	18
8.4	4.21395	-0.211335	6.38602	1.61579	-4.11225	-4.90377	3.75663	1.58732	-0.508089	-3.55229	-2.66805	-5.40765	-9.18774	-8.37926	-3.12959	-8.66199	-4.37094	-1.52638		-2.16998	1.0605	18
8.5	3.68297	-1.23372	5.36908	0.61317	-2.79241	-7.17958	4.7394	1.58732	-0.508089	-3.62439	-2.66805	-3.43017	-8.79389	-7.45805	-3.19393	-5.36351	-5.32543	-2.02118		-2.08892	0.967981	18
8.6	3.15198	-0.204944	5.36908	3.5675	-3.31597	-5.42132	3.71825	1.58732	-0.508089	-3.66155	-2.16785	-4.89142	-4.51411	-7.45805	-4.18085	-4.3455	-5.32543	-3.01177		-1.75626	0.894475	18
8.7	3.15198	-0.208095	6.38602	1.61579	-2.25122	-6.81523	3.71825	2.5784	0.500841	-4.68647	-1.68449	-7.42089	-3.15624	-6.95533	-4.18085	-10.5832	-5.3791	-3.01177		-2.13231	1.06867	18
8.8	2.13282	0.828184	6.32175	1.61579	-8.215	-6.85574	3.71825	2.5784	0.516266	-3.66155	-2.66805	-6.36763	-4.02066	-8.37926	-5.20027	-4.3902	-4.87502	-2.04149		-2.16463	1.02325	18
8.9	2.13282	-0.20916	6.25877	0.61317	-3.25965	-4.39258	3.71825	0.602196	-1.5272	-4.14999	-2.66805	-5.92922	-2.64929	-8.37926	-4.18085	-7.31758	-5.32543	-3.01177		-2.20416	0.900828	18
9	0.0936755	1.84636	5.31504	1.11448	-5.81816	-4.47841	3.71825	2.63051	-0.500429	-3.58798	-2.66805	-6.38737	-3.15624	-8.87698	-4.18085	-8.16807	-3.36278	-2.02118		-2.13823	0.947406	18
9.1	2.63171	-0.20703	4.26541	1.61579	-5.33801	-3.39787	2.6971	1.6032	0.505879	-3.60619	-2.66805	-8.84262	-5.91494	-8.37926	-4.18085	-8.31324	-4.37094	-2.04149		-2.44119	0.963416	18
9.2	2.11143	3.74584	6.19702	0.61935	4.02263	-3.51009	3.75663	1.6032	0.500841	-5.65247	-2.66805	-6.42618	-9.66562	-8.37926	-4.18085	-12.1194	-3.36278	-2.04149		-1.96941	1.22172	18
9.3	2.11143	-2.26042	6.25877	0.61317	-6.32584	-3.42525	2.6971	2.6042	1.51471	-3.6011	-1.66764	-7.39546	-9.22976	-8.87698	-3.16144	-12.0009	-4.37094	-1.53108		-2.6693	1.14169	18
9.4	2.6424	-1.23372	3.30162	-0.397474	-3.78819	-6.20752	2.6971	2.6042	-0.497911	-2.61035	-2.66805	-6.93311	-8.79389	-9.3747	-4.18085	-8.78938	-3.36278	-2.04149		-2.75745	0.968986	18
9.5	1.10255	-1.25955	2.34203	0.61317	-1.65833	-7.83645	2.6971	1.58732	-0.513335	-4.08991	-2.17627	-5.88046	-8.79389	-9.3747	-5.20027	-5.41868	-3.36278	-3.01177		-2.79079	0.886965	18
9.6	2.11143	-2.3322	1.31463	-0.397474	-1.12925	-4.43467	1.67594	3.6052	0.505879	-4.59184	-2.66805	-5.9046	-8.79389	-9.87242	-3.68739	-7.78122	-4.37094	-1.04099		-2.6551	0.911246	18
9.7	3.15198	-3.35599	1.30128	-0.90904	3.4885	-6.92317	1.67594	1.6032	-0.502948	-4.63843	-1.66764	-5.80369	-6.8888	-9.3747	-6.15698	-11.0227	-3.86686	-1.04099		-2.8295	1.01316	18
9.8	2.13282	-3.93933	0.290195	-1.43532	-7.30274	-9.93312	2.72494	1.6032	0.511019	-3.06821	-1.68449	-5.87068	-6.86394	-10.2679	-3.16144	-12.1799	-3.36278	-2.04149		-3.54718	1.04014	18
9.9	1.60699	-1.27288	2.34203	-3.46687	-11.483	-4.38709	2.75336	1.6032	-0.502948	-3.62439	-1.66764	-6.36763	-7.30903	-10.319	-5.14785	-6.44716	-4.37094	-2.04149		-3.33902	0.973909	18
10	1.10255	-1.27288	0.287232	-2.46903	-7.50425	-4.97848	1.71092	1.6032	-0.502948	-2.58412	-2.66805	-5.35448	-7.82892	-9.3747	-5.20027	-11.5614	-3.36278	-3.01177		-3.49834	0.900806	18
10.1	2.13282	-2.30777	1.30128	-1.9501	-9.1626	-7.12319	1.69325	1.6032	-0.502948	-2.55841	-2.64163	-5.37862	-5.46924	-11.2536	-4.18085	-12.1194	-4.37094	-4.00235		-3.68284	1.00669	18
10.2	2.11143	0.828184	0.28433	-3.53935	-9.64774	-4.51076	1.69325	2.6042	0.505879	-1.56453	-2.66805	-8.85756	-6.86394	-10.8118	-5.20027	-11.686	-5.32543	-2.04149		-3.59387	1.07976	18
10.3	3.12031	1.82758	0.287232	-3.50274	-6.52377	-3.96597	1.67594	1.6032	-1.51178	-3.55229	-2.66805	-3.40058	-3.57316	-11.2536	-4.18085	-7.39953	-4.37094	-2.04149		-2.74614	0.851479	18
10.4	5.13807	-0.202899	1.30128	-2.46903	-6.92175	-4.87268	0.648155	-1.41398	-1.01507	-2.06147	-2.66805	-6.86459	-6.86394	-11.2536	-6.15698	-12.1194	-4.37094	-2.54174		-3.59492	1.02152	18
10.5	1.11366	0.803137	1.30128	-0.39651	-5.96583	-3.47562	1.67594	-0.402854	-0.508089	-1.56453	-1.68449	-6.81196	-7.34643	-11.3096	-5.20027	-9.35915	-4.37094	-2.04149		-3.08576	0.912361	18
10.6	3.12031	-0.202899	1.30128	0.61317	-2.29149	-3.91364	1.67594	0.602196	-0.508089	-1.5491	-2.66805	-6.87943	-7.82892	-11.2536	-5.20027	-12.9791	-3.36278	-2.04149		-2.96477	1.04378	18
10.7	0.0944981	-0.204944	-0.732619	0.61317	-4.57511	-3.44183	0.648155	-0.402854	-1.5272	-1.5491	-1.67606	-7.42507	-11.0992	-12.2392	-5.20027	-10.1893	-4.37094	-2.04149		-3.62886	0.968609	18
10.8	2.61587	-0.204944	0.287232	-0.393419	-2.10065	-5.92738	1.69325	-0.402854	-1.01507	-1.5491	-2.66805	-5.32602	-9.75887	-8.4635	-4.18085	-8.41754	-4.37094	-3.01177		-2.95526	0.837804	18
10.9	0.0953376	-1.2212	1.2882	-0.907012	-4.09254	-5.94238	1.69325	-0.402854	-0.508089	-1.06759	-2.66805	-6.40155	-9.27638	-8.37926	-6.21969	-13.1073	-3.397	-2.04149		-3.47531	0.945621	18
11	1.12457	-0.720377	2.29491	-2.41896	-4.0836	-4.47841	1.69325	-0.398805	-1.51178	-3.58798	-3.16826	-4.91069	-9.66562	-8.4635	-6.15698	-9.34246	-4.37094	-3.01177		-3.39874	0.833267	18
11.1	1.11366	0.819664	0.281486	-1.40619	-4.55122	-4.06839	1.69325	-1.39981	-0.508089	-1.57738	-1.66764	-6.83067	-10.1435	-8.96622	-4.18085	-12.0009	-4.37094	-3.04199		-3.37809	0.93232	18
11.2	2.15465	1.82758	3.26873	-2.93773	-4.13184	-5.95432	1.71092	0.608269	-1.5272	-2.58412	-3.66847	-8.68556	-6.93081	-9.46894	-5.22177	-9.75949	-4.37094	-2.04149		-3.20625	0.955669	18
11.3	0.609745	1.82758	2.27205	-2.44374	-2.16946	-3.94908	1.69325	0.608269	-1.54294	-1.56453	-2.16785	-11.795	-8.74266	-9.46894	-8.17525	-12.9791	-3.88397	-1.04099		-3.49514	1.12125	18
11.4	-0.924662	1.82758	3.26873	-1.42061	-3.69793	-4.45675	0.654791	1.61939	-2.54631	-3.10426	-2.66805	-6.29576	-6.86394	-9.3747	-5.20027	-11.5118	-3.36278	-3.02192		-3.17107	0.904532	18
11.5	0.0953376	0.811317	1.30128	-2.41896	-4.11219	-3.44183	1.69325	1.6032	-2.49541	-1.59631	-2.66805	-7.25142	-10.1947	-10.4223	-5.20027	-7.47564	-3.36278	-2.04149		-3.1765	0.886021	18
11.6	0.609745	1.82758	2.27205	-0.392475	-6.44379	-7.28661	0.661563	2.6042	-1.49666	-3.03786	-2.18975	-9.24814	-9.66562	-9.46894	-6.21969	-11.686	-4.37094	-2.04149		-3.64293	1.07768	18
11.7	0.0953376	0.811317	2.27205	0.607112	-5.6311	-4.43467	1.69325	2.65737	-0.502948	-2.58412	-1.66764	-9.7402	-9.66562	-10.4744	-4.22385	-11.1316	-3.397	-3.04199		-3.24215	1.06728	18
11.8	0.616378	0.819664	3.30162	2.56698	-6.88473	-3.45873	0.654791	4.65276	-0.497911	-1.59631	-2.66805	-7.33852	-10.1901	-10.4223	-4.22385	-13.1073	-2.37857	-2.04149		-2.89976	1.17757	18
11.9	-1.96397	-0.204944	2.29491	2.54203	-6.00933	-5.45912	0.661563	4.65276	-2.03675	-2.55866	-2.66805	-7.73869	-6.42708	-11.3656	-6.21969	-9.81072	-4.37094	-2.04149		-3.26243	1.02012	18
12	-0.944172	-1.2212	2.29491	1.5968	-6.98798	-5.95918	-0.366362	4.65276	-1.5272	-3.55229	-3.1501	-8.75608	-6.86394	-9.46894	-7.23911	-7.39953	-1.38838	-2.04149		-3.24008	0.954743	18
12.1	-2.52069	-0.720377	3.33518	0.61317	-6.97371	-3.53262	0.654791	4.65276	-1.5272	-3.11737	-2.66805	-7.36154	-5.89897	-10.92	-7.19747	-7.94136	-3.397	-3.01177		-3.19623	0.957527	18
12.2	-5.15945	0.819664	3.33518	1.58408	-7.03081	-5.52336	0.661563	4.65276	-2.03675	-3.62439	-2.66805	-8.68531	-6.86394	-10.4744	-5.25377	-13.1073	-4.37094	-2.04149		-3.65482	1.11709	18
12.3	-6.21075	-2.26042	3.33518	1.58408	-6.05009	-6.41773	0.648155	3.67882	-0.513335	-3.62439	-3.18174		-6.86394	-11.3656	-4.22385	-9.30362	-1.37412	-1.05161		-3.12911	1.03222	17
12.4	-1.46939	0.819664	3.33518	1.58408	-7.01891		0.661563	2.65737	-1.51178	-3.58798	-2.66805		-10.1435	-12.361	-8.17525	-13.2381	-0.345208	-2.04149		-3.34392	1.32075	16
12.5	-3.0249	0.819664	3.33518	1.58408	-6.55738		0.661563	2.65737	-0.508089	-1.59631	-2.69501		-9.70763	-11.3656	-8.17525	-10.8711	-1.37412	-2.04149		-3.05369	1.20642	16
12.6	-3.0249	-1.2212	3.33518	1.56869	-6.54548		1.71092	2.65737	-0.502948	-2.58412	-2.16785		-8.79389	-12.361	-6.21969	-7.47564	-4.41543	-2.04149		-3.00509	1.10408	16
12.7	-3.54509	0.819664	2.29491	0.607112	-7.3627		-0.362675	1.61939	-0.502948	-3.58798	-1.66764		-9.75887	-11.8633	-5.20027	-7.55333	-4.37094	-2.06222		-3.28105	1.04668	16
12.8	-5.05293	-0.20703	3.33518	1.59977	-6.85677		0.661563	2.63051	-0.508089	-3.08605	-1.68449		-10.1435	-12.361	-5.25377	-8.96984	-2.40302	-2.04149		-3.14631	1.15749	16
12.9	-4.06527	-0.20703	3.33518	2.59244			0.661563	0.614466	-1.49666	-3.62439	-2.66805		-10.1435	-10.4744	-5.22702	-8.50412	-3.90622	-1.05161		-2.94431	1.10475	15
13	-4.58545	-0.20703	3.33518	2.59244			0.661563	-0.402854	-1.51178	-3.6011	-2.16785		-8.79389	-11.4227	-7.23911	-9.5326	-1.37412	-2.04149		-3.08605	1.14175	15
13.1	-6.08259	-1.2212	3.33518	1.10344			0.661563	-0.402854	-2.57254	-4.63843	-0.673959		-9.75887	-10.4744	-4.22385	-9.43556	-2.40302	-2.04149		-3.25524	1.07533	15
13.2	-6.146	-1.2212	2.31823	1.61579			-0.370124	-0.402854	-1.49666	-4.56901	-1.66764		-9.71224	-13.3564	-9.18438	-8.50412	-4.41543	-1.05161		-3.87758	1.19105	15
13.3	-6.08259	-0.20703	2.31823	1.61579			-1.37351	-0.398805	-1.52736		-1.68449		-10.6214	-10.5808	-4.22385	-9.43556	-1.37412	-1.05161		-3.18764	1.15933	14
13.4		0.819664	2.34203	1.61579			-0.370124	-1.41398	-1.49666		-1.68449		-9.66562	-12.4853	-6.21969	-8.50412	-1.37412	-2.54174		-3.15218	1.2797	13
13.5			2.31823	2.56698			-0.362675	-1.41398					-11.5771	-13.3564	-5.25377		-2.42798	-1.05161		-3.39537	1.89064	9
13.6			2.31823	2.56698			-0.370124	-1.42844					-10.6214	-11.3656	-6.21969		-4.41543	-1.05161
13.7			3.33518	2.56698			-0.370124	-2.4251						-12.361	-6.21969
13.8			2.31823	1.56869			-0.370124	-2.4251							-6.21969
13.9			3.33518	2.08153			-1.40181	-2.40081							-6.21969
14			3.36942	2.54203			-0.366362	-2.40081							-5.74198
14.1			3.33518	1.61579			-0.366362	-2.40081
14.2			5.36908	1.61579			-0.370124	-2.40081
14.3			5.36908	1.59977			-0.370124
14.4			3.36942	2.59244			0.661563
14.5			5.36908	1.59977			-0.370124
14.6			3.36942	2.06784			-1.38751
14.7			3.36942	2.56698			-0.366362
14.8			5.36908	2.56698			-0.366362
14.9			3.36942	3.54989			1.67594
15			3.36942	1.59977			0.654791
15.1			3.36942	2.57971			1.67594
15.2			3.36942	3.54989			1.65899
15.3			2.31823	3.51537			1.65899
15.4			3.36942	1.10344			1.65899
15.5			3.36942	0.61317			1.65899
15.6			3.36942	1.58408			0.648155
15.7			3.33518	2.54203			1.65899
15.8			2.31823	1.57638			1.65899
15.9			2.31823	1.58408			0.641652
16			3.36942	1.58408			1.67594
16.1			2.31823	-0.37799			1.65899
16.2			2.31823	1.09263			1.64237
16.3			1.30128	0.601173			1.64237
16.4			2.31823	0.601173			1.67594
16.5			2.31823	0.601173			0.641652
16.6			2.31823	1.09263			0.648155
16.7			2.31823	1.58408			0.641652
16.8			2.31823	1.58408			0.648155
			2.31823	1.58408			1.64237
			1.30128	1.59193			1.64237
			1.30128	0.601173			1.64237
			3.30162	2.59244			1.65899
			1.27538	1.58408			1.64237
			3.30162	1.58408			1.62608
			3.30162	1.58408			0.635278
			3.23649	1.58408			1.64237
			4.22334	0.595349			1.65899
			2.27205	1.08202			0.641652
			4.30833	0.61317			0.648155
			4.30833	0.595349			1.62608
			6.19702	1.56869			0.635278
			4.30833	1.58408			0.648155
			5.31504	1.59977			0.648155
			5.31504	-1.37821			0.635278
			5.26209	-0.385551			1.62608
			7.18386	-1.37821			2.64308
			8.1707				0.635278
			7.18386				1.62608
			7.18386				1.67594
			8.1707				2.6971
			8.1707				2.66982
			8.09088				1.67594
			9.15755				0.654791
			8.09088				2.66982
			9.15755				1.65899
			8.1707				1.65899
			9.15755				1.65899
			10.1444				2.66982
			9.06808				1.65899
			10.1444				0.641652
			8.1707				1.64237
			9.15755				1.64237
			8.1707				1.64237
			9.06808				1.64237
			6.19702				1.64237
			6.25877				1.64237
			5.26209				1.64237
			6.32175				1.64237
			5.31504				1.64237
			3.33518				1.64237
			2.34203				2.66982
			2.34203				2.64308
			2.34203				1.64237
			0.287232				2.66982
			0.28433				2.64308
			1.30128				1.65899
			-0.747868				1.65899
			0.290195				1.65899
			0.287232				2.66982
			-0.747868				1.65899
			-0.747868				2.66982
			-0.740165				2.66982
			-0.740165				2.66982
			0.287232				1.65899
			-0.740165				2.66982
			-1.78593				0.648155
			-2.82399				1.64237
			-1.78593				2.66982
			-2.82399				1.67594
			-1.78593				0.648155
			0.281486				0.648155
			0.281486				0.648155
			0.281486				2.66982
			1.27538				1.65899
							1.65899
							1.65899
max	-0.924662	-1.18512	-1.71466	-0.393419	4.02263	0.451573	-0.359062	0.596244	1.49959	-0.576399	-0.660614	1.04235	-0.11123	-2.38292	0.897805	0.722508	0.656584	1.94118
at

## Sheet: Fig 4bc ASH 0-200 mM NaCl
	S6-200nawoGl-1	S6-200nawoGl-2	S6-200nawoGl-3	S6-200nawoGl-5	S6-200NawoGly-6	S6-200nawoGl-7	S6-200NawoGly-10	S6-200NawoGly-12	s6-ctx-200-1	s6-ctx-200-2	s6-ctx-200-4	s6-ctx-200-10	s6-ctx-200-11	s6-ctx-200-12	s6-ctx-200-13	s6-ctx-200-15	s6-ctx-200-3	s6-ctx-200-9			mean	sem	n
																											mean
0	-2.33084	0.628034	-2.29322	-0.0492647	0.354519	0.334469	-0.513194	0.149646	1.31792	-4.9123	0.220538	0.626517	0.40423	0.00782962	-1.53255	0.796499	1.39757	3.17048			-0.123507	0.415381	18
0.3	-1.34168	-0.351139	-1.30721	-1.04677	-0.139157	-0.657354	-0.513194	-1.84132	0.312444	-5.88572	0.220538	-1.36828	-0.604852	0.00782962	-2.53895	-1.2083	-0.150497	2.18975			-0.901325	0.379026	18
0.4	-0.352509	0.641834	-0.324375	-1.05732	1.35932	-1.70994	-0.513194	0.14783	1.31792	-4.34951	-0.784126	-1.36828	0.40423	-1.01211	-2.53895	-0.209874	2.86116	1.15367			-0.351901	0.383161	18
0.5	-1.32876	-0.850476	-0.324375	-1.05732	0.358282	-4.64399	3.55846	-6.55474	1.83754	-2.79884	-0.784126	0.632777	-0.598804	-0.507393	-0.531722	-0.211994	2.35922	0.16256			-0.626873	0.550467	18
0.6	-1.32876	-0.352564	-0.318102	0.459288	-0.642753	0.331135	3.55846	-3.20162	1.31792	-0.756864	-0.776275	-1.38211	-1.58199	-2.05306	-1.53255	-0.211994	-1.15438	-1.36457			-0.6106	0.343261	18
0.7	2.72366	-0.35399	-0.327606	-1.04677	-0.629753		-0.513194	-0.85492	-0.185479	-0.752867	0.220538	-1.36828	-1.5978	-0.981824	-0.531722	-0.210934	-0.150497	0.16256			-0.376405	0.228037	17
0.8	0.643245	-0.851902	-0.324375	-0.0497673	0.358282	2.36833	2.53675	0.149646	0.823494	-0.74887	-0.784126	-1.36828	-0.598804	-1.48654	-2.05668	-0.209874	0.344687	-0.840078			-0.116381	0.283484	18
0.9	0.639951	-1.34981	0.171921	0.929706	0.8588	-1.65891	0.478132	-0.846745	-1.67219	-0.74887	0.220538	0.632777	-0.598804	-1.00181	-2.56499	-0.209874	1.35356	0.162576			-0.289114	0.253769	18
1	-0.355803	2.3859	0.175314	-0.0492647	-0.142236	1.32616	-1.00886	1.15421	0.32921	-0.74887	1.2252	0.632777	-1.5978	-0.981824	-1.53255	-1.2083	-1.15438	-0.84863			-0.133319	0.265748	18
1.1	-0.352509	-1.34981	0.176929	0.948241	0.358282	0.33787	-0.518157	0.651929	-0.183843	-0.741035	0.218397	0.632777	-0.601828	-0.496989	-1.54836	-0.211994	-0.65421	-2.90367			-0.346554	0.218378	18
1.2	1.69374	2.84578	0.171921	-0.0497673	-0.139157	1.31309	0.483095	0.149646	-0.183843	1.743	1.21307	0.632777	-0.598804	1.96774	-0.030232	-0.209874	-0.646003	0.657331			0.611861	0.231001	18
1.3	-0.352509	-0.349742	0.178513	-1.03643	-0.642753	-0.670556	-1.51196	0.14783	1.31792	2.2398	1.21307	0.632777	-0.598804	0.997483	2.44433	0.788549	-0.636187	-0.82348			0.185436	0.265456	18
1.4	3.75357	-1.33093	0.67985	0.948241	-1.13523	0.334469	0.483095	0.149646	-0.183715	2.21816	1.70446	-0.364098	1.3992	2.00692	2.44433	-0.207796	-1.13002	0.165097			0.663069	0.324712	18
1.5	2.69566	1.32071	0.681696	0.948241	1.95124	0.331135	0.483095	1.16626	-0.180412	3.20199	2.20774	0.632777	0.400197	0.00782962	2.44433	0.784653	-0.149049	-0.82348			1.00581	0.260004	18
1.6	-0.355803	1.30487	0.678234	-0.0497673	-1.62771	1.32616	-1.00886	1.16626	-0.679874	3.20199	1.20222	-0.36775	0.400197	0.997483	3.43088	-0.209874	-0.149049	0.656561			0.550899	0.309617	18
1.7	-1.3418	1.78667	0.173537	-0.0492647	-2.12327	-0.66389	-2.49585	2.18102	0.315652	3.20199	-1.78879	0.632777	1.3992	2.00692	1.44377	0.780757	-1.14618	0.159448			0.248484	0.378422	18
1.8	-0.362593	-2.33439	0.175314	0.948241	-1.62771	0.334469	-1.50452	1.6565	-1.67219	1.72624	-1.78879	1.6333	1.3992	1.98714	1.45105	0.294351	-1.63991	-0.339545			0.0186747	0.346882	18
1.9	0.663824	-2.81615	-0.327606	-0.0497673	1.95124	1.33949	0.00525835	3.16334	-1.67219	2.21816	-1.78879	-0.36775	1.88684	0.512648	1.47208	1.82338	-5.19866	-0.840078			0.109737	0.484973	18
2	-2.30823	-2.3011	0.678234	0.94799	-2.61882	0.327868	-1.51941	2.15878	-2.6384	0.250483	-1.78879	-0.371475	2.3982	1.01747	1.47208	0.788549	-5.72934	-1.86142			-0.616519	0.496069	18
2.1	-0.366093	1.79787	-0.324375	-0.0492647	-0.0719071	0.327868	-0.513194	1.16626	-2.17172	2.21234	-1.78879	-1.36828	1.38536	1.00738	1.47208	0.796499	-6.23637	-0.831697			-0.197557	0.459148	18
2.2	0.663824	-2.8274	0.175121	-1.04677	0.939664	0.33787	-1.50452	1.15421	-0.679874	2.19693	-0.775204	-1.38211	1.38536	-0.496989	0.47297	1.80499	-5.72934	-2.39209			-0.427964	0.453212	18
2.3	-1.35485	0.807004	-0.324375	0.957789	-3.60994	1.33949	-0.515675	-5.65197	-0.671696	2.19693	-0.776275	-1.36828	2.37448	0.00782962	1.43002	1.30994	-3.6641	-0.840078			-0.464097	0.504723	18
2.4	-1.35485	5.91889	-0.324375	1.94575	-3.09677	2.29831	-0.513194	-4.6417	-0.183715	2.67835	-0.278939	-0.36775	2.37448	0.00782962	1.43002	1.80499	-4.22198	-3.92682			-0.0250816	0.649375	18
2.5	-0.352443	-3.26195	0.671449	-0.0492647	-3.57472	4.31123	-1.51941	1.15421	-0.180412	4.14544	1.21307	-0.36775	1.8939	0.493052	1.43002	1.82338	-5.70936	-1.34656			0.0429935	0.595803	18
2.6	-0.355803	1.30521	0.674841	-0.0497673	-2.57607	1.33949	-1.50452	3.70316	-1.65584	3.17118	1.21307	0.639163	2.42239	0.987785	2.4138	-0.211994	-4.16604	0.160989			0.417281	0.472569	18
2.7	-1.35485	-4.26969	1.67567	-1.04677	3.4305	1.32616	-1.00638	4.21054	-1.17603	2.67365	1.21307	-1.38211	-1.63039	1.94872	1.43002	-0.211994	-4.62164	0.16256			0.0761684	0.565854	18
2.8	-0.355803	-4.29516	2.67651	0.948241	1.41214	3.38356	-0.518157	5.27921	-2.64658	1.21127	1.21202	-3.40339	-0.604852	1.96774	3.39758	-0.211994	-3.19964	2.1571			0.46721	0.617105	18
2.9	-2.30823	1.76687	1.66727	1.92654	-2.59333	2.34452	0.478132	5.2253	-2.66788	2.17612	0.216298	-3.43815	0.400197	1.47804	2.35872	-2.22898	-3.62773	4.13173			0.405858	0.622455	18
3	-1.34168	5.79605	2.16518	0.938882	-4.51204	3.31621	-0.513194	5.2253	-2.66451	2.17612	1.7104	-3.43815	0.40423	1.94872	3.27067	0.80461	-5.61554	3.17048			0.71343	0.754503	18
3.1	-0.352509	3.30928	4.24137	-0.0487722	-0.0895631	2.32119	-0.513194	5.2253	-2.66451	2.17612	1.21307	-2.41719	0.400197	0.968948	5.19968	0.295227	-2.64203	4.2484			1.1595	0.600196	18
3.2	-1.34168	6.81273	4.7255	-0.0482892	-3.54019	3.31621	-2.49585	5.2253	-2.16835	1.21127	1.21307	-3.43815	-1.63039	2.0271	1.40331	-0.211994	-6.60945	7.25372			0.650215	0.893958	18
3.3	-2.33084	5.3132	4.7494	1.92654	-3.54019	1.33949	-1.50452	5.75963	-2.67782	0.246415	2.20774	-3.43815	0.40423	0.00782962	3.33291	0.812888	-4.13788	9.32675			0.988757	0.870855	18
3.4	-0.352509	5.30787	4.74989	1.92654	-1.05423	2.29831	2.529	4.21054	-0.686611	2.67365	3.20241	-2.44213	-0.604852	0.978275	3.84866	-0.211994	-3.62773	10.5048			1.84722	0.782153	18
3.5	-2.33084	0.786642	3.73334	1.92654	-0.553713	0.334469	-1.50452	6.30437	-1.18774	2.68406	2.70508	-2.42966	-1.63039	0.978275	2.39748	-0.211994	-4.09707	12.5723			1.13759	0.901932	18
3.6	-1.34168	-0.235142	2.68151	0.938882	3.36139	1.31309	-1.50452	0.146049	-0.185479	2.19693	3.20241	-2.44213	0.408344	0.987785	4.21084	1.82338	-3.62773	13.606			1.41888	0.868022	18
3.7	-0.355803	0.786642	2.17859	2.9729	-4.97635	2.27588	0.529297	4.25404	0.318926	2.68406	1.7104	-3.43815	-0.604852	0.00782962	4.66142	1.80499	-3.62773	12.1813			1.29797	0.887963	18
3.8	-1.34168	4.76956	2.16518	1.92654	1.35932	2.29831	0.483095	7.32953	-0.707658	2.17612	-0.784126	-1.41064	-0.611024	-0.981824	5.15101	-0.710146	-2.13687	13.7481			1.81793	0.929433	18
3.9	3.71508	4.76956	1.17776	0.938882	-1.53548	1.31309	-0.518157	7.32953	-0.189252	3.14097	-0.281794	-2.44213	-1.61393	0.00782962	6.14878	0.796499	-0.649222	12.7595			1.93709	0.903097	18
4	2.66823	0.767191	0.671449	1.92654	1.13727	1.3531	1.48435	6.30437	-0.189252	4.12563	-0.784126	-3.43815	0.40423	-0.491943	6.99434	2.84214	0.351446	14.7926			2.2733	0.938922	18
4.1	0.649966	5.77149	0.671449	2.91419	1.85299	2.29831	0.483095	6.30437	2.4174	2.17612	-0.281794	-3.43815	0.40423	-0.991716	8.74764	1.80499	-0.167417	15.8371			2.63635	1.02344	18
4.2	2.66823	4.21241	0.668123	0.938882	0.358282	2.32119	-2.49585	0.146049	1.89534	4.14544	-1.807	-2.44213	0.40423	-0.953289	7.82482	3.86091	-0.66571	17.0598			2.11887	1.07836	18
4.3	2.66823	0.752246	-0.321208	0.948241	1.9784	1.33949	2.53986	6.30437	2.95776	2.68406	-1.29957	-2.44213	0.40423	-0.991716	8.74764	3.88078	1.89543	15.1081			2.61968	0.965491	18
4.4	3.67736	-4.17362	-0.324375	0.938882	5.64718	2.32119	-0.518157	7.40579	5.08084	4.14544	-0.281794	-2.44213	1.41331	-1.47665	7.82482	3.90065	2.39542	14.9487			2.8046	1.05657	18
4.5	2.69566	0.240205	0.173537	1.92654	2.49907	2.34452	-2.49585	6.30437	5.60841	4.65755	0.218397	-2.44213	1.41331	-0.991716	7.89749	3.98262	2.43262	12.036			2.69448	0.86556	18
4.6	2.69566	0.244216	1.16936	0.938882	-0.636595	2.34452	-0.0175307	2.15698	6.66355	4.14544	3.23453	-3.47362	-0.604852	-1.99126	8.8289	4.98116	4.04379	13.1144			2.65764	0.943748	18
4.7	0.636657	-3.69478	1.16113	-0.0487722	1.9935	2.29831	0.483095	3.16334	7.26788	5.66159	2.20774	-3.47362	0.40423	-1.99126	9.29108	4.98116	5.66677	16.0042			2.88957	1.12885	18
4.8	-0.354156	-2.74771	0.668123	-0.0497673	5.09623	2.27588	0.483095	3.16334	7.80108	6.1535	2.20774	-2.44213	0.40423	-0.981824	6.902	7.06108	8.38124	14.1927			3.23415	1.0558	18
4.9	-0.352509	-3.21595	0.175121	0.938882	5.53018	2.36833	-0.518157	4.16791	7.71869	6.1535	1.21307	-2.41719	0.408344	-1.97148	6.03466	4.98116	9.93553	15.5506			3.15004	1.13928	18
5	-2.33084	-2.76295	0.668123	1.9077	-3.46405	6.36462	-0.518157	4.16791	8.29308	4.20643	2.20774	-1.39623	-0.611024	-1.97148	6.03466	6.02112	10.0962	12.1672			2.72667	1.10506	18
5.1	-2.33084	-3.24641	-0.321208	0.948241	-0.642753	2.39262	0.483095	2.1633	8.86747	5.16967	2.70508	-0.371475	2.88584	-1.95208	7.97152	3.94121	9.5633	13.1144			2.85227	1.06804	18
5.2	-2.3539	-2.77376	-0.321208	-0.0482892	4.49815	1.32616	1.53861	2.15878	7.76551	4.18583	2.2188	-0.375276	3.3972	-0.981824	8.95388	6.02112	10.8879	14.7318			3.37942	1.12049	18
5.3	-3.32001	-3.76567	-2.28204	0.440221	5.06668	2.29831	-0.518157	4.16791	8.86747	4.70324	2.20774	-1.38211	2.3982	-1.95208	7.03135	6.02112	9.83101	14.0413			2.99192	1.1641	18
5.4	-3.28771	-4.21335	-2.25989	1.92654	3.50249	2.32119	-0.518157	3.16334	7.80108	4.22703	2.20774	-0.375276	1.3992	-1.93306	7.03135	6.9884	9.88272	15.1081			2.94287	1.17581	18
5.5	1.17185	-2.76295	-2.24893	1.92654	3.46612	3.25149	0.483095	4.16791	6.66355	3.23342	2.2238	-1.38211	0.40423	-1.45259	7.03135	6.51011	9.45422	13.3654			3.08369	1.00753	18
5.6	3.71508	-3.27748	-2.74336	-0.0492647	2.95011	3.28353	-0.518157	4.16791	9.88704	3.23342	0.218397	-1.38211	1.42771	-0.972126	6.53301	5.95915	8.82578	10.9577			2.90091	1.00168	18
5.7	1.67624	-3.27748	-2.7324	0.948241	3.46612	5.30626	-0.513194	3.16334	9.82897	3.73022	3.21847	-1.38211	0.40423	-1.93306	6.09118	5.95915	7.80471	9.77404			2.86294	0.957552	18
5.8	1.6591	-2.78929	-4.1828	1.92654	0.395153	4.39878	-0.518157	1.6565	9.25555	3.73022	3.20241	-0.371475	-0.611024	-0.972126	6.09118	4.9299	5.75207	9.77404			2.40703	0.906198	18
5.9	2.69566	-1.80085	-4.66627	-1.03643	3.4305	3.38356	-1.50452	4.21054	9.82897	3.23342	2.20774	-0.371475	-0.611024	-0.962616	5.64989	5.95915	6.85695	10.8409			2.63022	0.985834	18
6	2.69566	-2.3011	-6.00069	-0.542599	3.46612	0.33787	-1.51941	2.15878	9.3014	3.23342	2.70508	-1.38211	-0.611024	-0.962616	4.21084	4.87968	6.31707	9.09265			1.94883	0.941458	18
6.1	0.656825	-2.81615	-4.66627	0.948241	3.46612	2.32119	-2.02003	0.667137	8.77383	2.26188	2.20774	-0.878695	0.408344	-1.91441	6.902	5.95915	5.75207	7.64041			1.98163	0.901097	18
6.2	-0.362593	-0.215551	-1.71659	-0.0487722	0.963229	0.33787	-2.52066	2.15878	7.19112	3.26547	2.20774	-1.38211	-0.604852	-1.91441	6.902	3.90065	5.18131	7.64041			1.72128	0.773578	18
6.3	-0.362593	-0.236614	-7.08362	-0.0492647	-2.61882	0.334469	-4.4785	0.14783	6.66355	1.76009	3.20241	-0.375276	-0.604852	-0.991716	5.01034	4.39016	4.06955	7.107			0.882453	0.874649	18
6.4	-2.40143	-4.29516	2.18699	-1.04677	2.93757	-0.677359	-2.52066	0.149646	6.66355	2.26188	2.70508	-0.371475	-0.100311	-3.02108	6.41336	1.82338	3.54109	5.44869			1.09428	0.760115	18
6.5	-0.362593	-3.82322	2.18699	-1.03643	1.38753	0.33787	-3.03394	1.16626	4.0074	1.2583	3.20241	-0.375276	-0.611024	-0.953289	6.902	2.84214	3.54109	7.4036			1.33554	0.708244	18
6.6	-0.362593	-1.30718	2.17359	-1.02628	1.91081	-0.670556	-0.52322	-0.344543	5.05703	0.252816	3.21847	-1.38211	-1.63039	-1.91441	6.902	2.84214	1.93517	4.34729			1.08211	0.609356	18
6.7	-0.362593	-4.86169	0.176929	-0.0487722	3.46612	-1.69259	-4.52316	-0.838732	4.55327	-0.756864	1.21307	-0.371475	0.40423	-0.953289	5.97918	-0.211994	2.45812	4.3024			0.440675	0.678046	18
6.8	-0.362593	-4.88318	1.66727	-2.02408	2.40901	-0.6843	-1.5346	-0.846745	4.52946	-0.252951	0.7218	-1.36828	-0.611024	-2.50617	6.47263	0.796499	1.4049	3.33758			0.348068	0.634741	18
6.9	-2.85342	-3.38548	0.681433	-2.02408	-0.582854	-0.670556	-0.52322	-0.846745	3.46152	1.77753	2.20774	-1.36828	-0.611024	-0.981824	5.92472	0.796499	0.364428	3.30276			0.259397	0.556415	18
7	-3.38655	-2.32548	0.173537	-1.02628	-1.0936	1.33949	-2.52066	-0.838732	2.93946	0.256894	3.20241	-1.38211	-0.604852	-2.96113	5.87124	0.796499	1.41223	2.23493			0.115961	0.571281	18
7.1	-2.37742	-1.82757	-0.815794	-1.04677	2.4341	-2.70782	-0.52322	0.14783	2.4174	-0.756864	3.20241	-0.371475	0.40423	-2.99081	5.41819	0.796499	-0.156594	2.7518			0.222118	0.53298	18
7.2	-3.35295	-5.44017	-0.820703	-2.00428	-3.60994	-1.69259	-1.5346	-0.838732	1.37328	-0.756864	2.20774	-1.38211	0.40423	-1.99126	5.87124	-0.211994	-0.679609	1.18896			-0.737242	0.58428	18
7.3	-3.38655	-5.3861	-0.324375	-2.00428	-4.60105	-1.65891	-2.52066	-1.82351	0.849476	0.763774	2.22987	-1.38211	0.40423	-2.99081	4.05905	-0.211994	0.355324	1.19508			-0.912976	0.567558	18
7.4	-3.35295	-5.44017	-1.81162	-3.01174	1.91808	-1.70994	-1.02891	-0.842739	1.35901	0.255804	1.2252	-1.38211	0.40423	-1.95208	4.96515	-0.211994	-1.19008	1.18896			-0.589883	0.548688	18
7.5	1.74847	-5.44017	-1.78904	-2.50318	2.4341	-2.70782	-1.5346	-1.84132	0.851217	1.27065	0.220538	-1.38211	0.40423	-3.95078	5.87124	-0.207938	-2.7624	1.2012			-0.562095	0.623853	18
7.6	-0.845855	-5.44017	-2.77191	-2.00428	-4.60105	-2.65394	-3.52191	-1.82351	0.325675	0.762684	0.222723	-1.38211	-0.607938	-1.97148	4.96515	-1.23292	-2.7713	0.171923			-1.3989	0.546873	18
7.7	-4.352	-4.9051	-3.73543	-2.02408	-1.58429	-0.677359	-1.02891	-1.82351	0.329155	-0.247078	-0.784126	-1.38211	0.400197	-2.4663	4.96515	-0.214157	-2.7713	-2.96442			-1.40365	0.520942	18
7.8	-3.35295	-5.3861	-3.27922	-2.98227	-1.60234	-1.64258	-1.5346	-1.82351	-1.22433	1.2583	-0.280702	-0.375276	-0.598804	-2.93204	4.96515	-1.23292	-3.27452	-1.89999			-1.51104	0.519268	18
7.9	-3.38655	-5.3861	-3.75623	-2.00428	2.4341	0.33787	-2.54598	-1.85949	-1.74099	1.25224	0.222723	-0.371475	0.396245	-1.95208	4.02281	-1.23292	-3.27452	0.1658			-1.03771	0.549533	18
8	-2.37742	-5.92116	-0.227193	-1.02628	1.91808	-1.65891	-2.54598	0.149646	-2.77433	0.252578	-0.792137	-1.36828	2.3982	-2.43255	3.12485	-2.22898	-2.72864	-1.87097			-1.11719	0.510973	18
8.1	-5.40481	-5.92116	-4.7118	-3.96027	-1.08348	0.33787	-2.536	-2.30237	-2.75489	1.24025	-0.792137	-0.878695	1.3992	-2.93204	3.15295	-1.23292	-4.71527	-3.96746			-2.05906	0.597872	18
8.2	-3.89112	-5.92116	-4.22361	-2.98227	1.38753	3.38356	-3.52191	-3.79307	-2.23465	0.749384	-0.792137	-1.38211	0.40423	-1.95208	3.15295	-1.23292	-4.71527	-4.53121			-1.78311	0.642102	18
8.3	-0.373313	-5.3861	-5.68818	-3.96027	-1.10394	2.32119	-4.52316	-2.80829	-2.73217	1.24619	-1.807	-1.38211	0.400197	-2.93204	3.15295	-2.73323	-4.78816	-4.94998			-2.11374	0.624941	18
8.4	-0.373313	-5.3861	3.77169	-1.03643	-5.5375	2.36833	-2.04029	-1.82351	-3.22451	0.749384	-3.32929	-1.37014	-0.601828	-3.87395	3.14297	-1.2083	-3.70121	-3.92682			-1.52227	0.642315	18
8.5	-0.373313	-6.39194	-1.18276	-0.0487722	-2.09505	-1.67558	-1.5501	-2.80829	-1.70589	-0.733354	-2.85084	-1.36828	-1.61393	-3.87395	2.24686	-1.22049	-4.63982	-4.4441			-2.01831	0.462427	18
8.6	-3.45584	-5.92116	2.7452	-2.02408	0.884053	1.33949	-1.5346	-1.85949	-3.21971	-0.741035	-1.807	-1.38211	0.408344	-1.95208	2.22689	-2.20672	-5.16993	-6.03492			-1.65026	0.602418	18
8.7	-0.377038	-7.42992	2.23196	-3.01174	1.40207	-3.64896	-2.04029	-1.85949	-3.22451	-0.741035	-2.82186	-1.36828	-0.604852	-3.40299	3.1389	-1.22049	-5.71078	-5.5133			-2.01126	0.643129	18
8.8	0.693325	-6.89486	2.7452	-2.00428	-1.0936	-0.691386	1.54701	1.26013	-3.6934	-0.741035	-2.82186	-2.39275	-0.604852	-1.97148	2.22689	-1.69063	-7.12958	-4.85063			-1.56154	0.665795	18
8.9	0.693325	-2.30345	2.23196	-1.02628	-0.582854	-1.69259	-4.52316	-1.82351	-3.22451	-2.21784	-1.79789	-1.38211	1.3992	-2.96113	2.22689	-0.207796	-5.61554	-4.94998			-1.54207	0.536968	18
9	-0.351233	-2.88088	2.218	-2.997	1.38753	-1.69259	-3.53963	-2.80829	-2.69114	-1.73465	0.220538	-1.38211	-0.598804	-2.93204	1.32893	-0.207796	-5.61554	-4.35478			-1.59064	0.496592	18
9.1	1.74847	-5.33311	1.72764	-3.99939	0.874824	-2.70782	-1.5501	-3.79307			-0.784126	-1.38211	-0.598804	-3.38873	0.43097	-1.19635	-5.58794	-3.88701			-1.83917	0.590072	16
9.2	-3.42085	-3.85021	1.70997	-3.96027	-2.56568	-2.68061	-2.54598	-1.82351			-1.807	-1.38211	-0.598804	-2.90351	0.44227	-0.209874	-7.75747	-3.88701			-2.32754	0.5459	16
9.3	-3.45584	-6.89486	0.68869	-2.04428	-5.59217	-3.68563	-3.05166	4.29845			-2.31443	-2.39275	0.400197	-2.41828	-0.485238	-2.20672	-7.17338	-4.8998			-2.57673	0.730892	16
9.4	-0.380843	-3.38875	1.18462	-3.04178	1.91081	-0.670556	-2.54598	-2.3159			-1.807	-2.39275	-0.598804	-3.87395	0.446176	-1.2083	-7.12102	-3.38061			-1.82404	0.552079	16
9.5	-4.48576	-6.82685	-0.330903	-5.85895	-1.58429	-2.68061	-5.52441	-0.846745			-1.7928	-1.38211	0.408344	-3.87395	0.446176	-0.209874	-6.60023	-4.8998			-2.87767	0.638074	16
9.6	-3.42085	-5.80505	0.681696	-4.93826	-5.5375	-2.73558	-5.52441	0.14783			-1.78879	-0.371475	0.40423	-1.95208	0.44227	-2.19581	-7.10641	-5.9126			-2.8508	0.666759	16
9.7	-4.44026	-4.37811	0.678303	-4.89043	1.3804	-1.64258	-4.0352	-0.846745			-1.79789	-1.38211	1.41331	-2.42779	0.44227	-2.20672	-9.04705	-5.41188			-2.41203	0.710089	16
9.8	0.68952	-8.3621	0.685157	-3.96027	1.40207	-2.65394	-3.55735	-0.846745			-2.79346	-2.39275	1.3992	-2.90351	0.444223	-2.20672	-10.973	-4.85063			-2.55502	0.859757	16
9.9	-6.41395	-7.3354	-4.19073	-3.96027	0.884053	-1.65891	-4.54088	-1.84132			-1.807	-2.39275	0.400197	-2.93204	0.446176	-1.2083	-9.59118	-4.75519			-3.18109	0.729828	16
10	-4.39568	-7.85918	0.678234	-4.89043	0.37331	-1.64258	-5.52441	-1.83242			-3.29579	-1.38211	-0.598804	-2.89418	0.446176	-2.20672	-9.14234	-4.82654			-3.06209	0.723449	16
10.1	-4.39568	-7.36127	-0.324145	-2.95338	0.366039	-1.67558	-6.52567	-0.846745			-2.82186	-2.39275	0.40423	-1.91441	1.35895	-2.22898	-10.533	-6.92539			-3.0481	0.824527	16
10.2	-5.35105	-7.32476	-0.832175	-3.01174	-0.142704	-1.67558	-4.05834	-1.82351			-2.79346	-2.39275	0.40423	-2.90351	0.44227	-2.22898	-10.0459	-5.27028			-3.06301	0.708698	16
10.3	-1.30176	-7.25317	-1.81811	-3.99939	-0.144704	-0.677359	-4.52316	-1.84132			-0.792137	-3.40339	1.41331	-1.92373	0.438434	-2.22898	-10.973	-5.85327			-2.80511	0.789968	16
10.4	-4.352	-8.27497	-2.33929	-3.01174	-0.655447	-0.677359	-5.52441	-2.8359			-2.30023	-3.40339	-0.604852	-1.95208	1.80842	-3.23747	-9.50744	-4.85063			-3.23242	0.715754	16
10.5	-3.38655	-8.81849	-3.79345	-3.01174	-3.55239	-0.677359	-4.06304	-1.84132			-2.79346	-2.41719	1.40654	-1.93306	1.36509	-3.23747	-9.00477	-5.8242			-3.22393	0.724816	16
10.6	-4.352	-4.42194	-3.31185	-3.97983	-0.143457	-0.6843	-6.52567	-2.80829			-1.78879	-3.40339	2.3982	-2.90351	0.444571	-2.22898	-10.481	-5.79512			-3.12408	0.757372	16
10.7	-5.40481	-8.73218	-4.77945	-3.92191	0.362122	1.33949	-4.52316	-3.79307			-2.79346	-2.39275	0.400197	-2.90351	0.44227	-2.20672	-11.4651	-5.35195			-3.48275	0.850644	16
10.8	-3.38655	-7.78197	-5.30349	-3.96027	-1.15782	-0.66389	-6.02504	-3.79307			-1.78879	-2.39275	0.40423	-2.90351	1.36509	-1.70751	-11.0251	-4.8998			-3.43877	0.782531	16
10.9	-3.38655	-7.82267	-2.26801	-3.96027	-1.66019	-2.6278	-6.46115	-3.83047			-1.78879	-3.40339	0.408344	-1.45735	0.448521	0.80461	-10.481	-5.79512			-3.33008	0.773241	16
11	-4.39568	-5.90349	-6.23724	-4.93826	-1.15782	-2.6278	-7.52692	-2.80829			-1.78879	-2.39275	0.40423	-1.93306	1.32893	0.796499	-11.082	-5.79512			-3.5036	0.830328	16
11.1	-1.89894	-9.7638	-6.23724	-4.93826	-0.647077	1.3531	-6.52567	-4.77785			-1.29046	-3.40339	-1.10133	-1.93306	0.446176	0.796499	-9.68741	-6.35459			-3.49771	0.883657	16
11.2	-3.42085	-9.22518	-1.26698	-4.93826	-0.649036	1.33949	-6.52567	-2.80829			-0.784126	-3.40339	-0.598804	-1.93306	-1.40337	-1.2083	-12.139	-4.85063			-3.36347	0.878173	16
11.3	-6.28751	-8.27988	-2.74561	-4.93826	-0.649036	0.334469	-4.52316	-4.77785			-1.28646	-2.39275	-1.58199	-2.90351	-0.0180099	-1.2083	-12.631	-6.36026			-3.76557	0.858124	16
11.4	-5.29834	-8.73218	1.70997	-3.96027	-0.649036	0.334469	-5.52441	-3.79307			-1.78879	-3.40339	-1.61393	-3.83664	-0.46263	-0.211994	-9.6393	-6.85591			-3.35784	0.817147	16
11.5	-0.380843	-9.7638	2.7452	-3.99939	-2.64482	-0.670556	-6.49341	-5.70676			-1.78879	-1.39623	-0.598804	-2.48658	-1.3526	-0.211994	-10.1894	-7.93818			-3.30481	0.928348	16
11.6	-2.40143	-5.85788	-1.75998	-4.93826	-0.652242	-3.72304	-5.52441	-2.31223			-1.78879	-3.40339	-1.61393	-0.981824	-0.466989	0.812888	-12.5729	-6.85591			-3.37752	0.815238	16
11.7	-2.40143	-1.43147	-2.29905	-4.93826	-1.66019	-1.65891	-6.52567	-5.70676			-1.78879	-2.39275	-0.604852	-2.90351	0.43097	-0.717322	-11.6321	-7.93818			-3.38552	0.794518	16
11.8	-2.40143	-8.69228	1.70122	-5.85895	-2.16577	-1.65891	-3.54517	-5.76264			-1.78879	-3.40339	-0.604852	-1.97148	-1.3526	-1.22049	-11.0251	-6.41899			-3.5106	0.815691	16
11.9	-2.91114	-7.67118	-7.08362	-5.91626	-2.15251	-1.69259	-5.58011	-4.77785			-2.79346	-2.39275	0.40423	-2.45661	-0.46263	0.80461	-14.5607	-7.06866			-4.14445	0.961141	16
12	-1.38201	-8.15937	-2.75227	-4.93826	-0.649036	-1.67558	-4.52316	-5.70676			-2.29112	-2.39275	-1.10637	-2.96113	-0.905798	-1.23292	-11.5703	-9.0426			-3.83059	0.818724	16
12.1	-2.40143	-4.26586	-2.73202	-5.40335	-1.66019	-1.65891	-6.05289	-4.73158			-2.82186	-4.41403	-1.61393	-2.45176	-0.466989	-2.22898	-11.9728	-8.40476			-3.95509	0.736298	16
12.2	-2.40143	-5.35216	-2.2903	-6.89425	-1.65199	-2.73558	-5.52441	-6.68194			-3.29579	-4.41403	-0.592875	-0.972126	-1.34047	-0.216364	-13.5001	-8.01945			-4.1177	0.869221	16
12.3	-0.366093	-5.32833	1.71871	-4.93826	-1.64379	-0.677359	-6.52567	-7.20227			-1.807	-3.40339	1.3992	-2.90351	-0.46263	-1.22049	-12.4492	-9.00197			-3.42575	0.976109	16
12.4	-1.39601	-7.18299	-2.75227	-4.89043	-1.66019	-0.670556	-6.52567	-6.68194			-2.79346	-2.39275	0.40423	-1.94294	0.427337	-1.23292	-9.49775	-10.1699			-3.68489	0.844154	16
12.5	-2.42593		-2.25926	-4.93826	-2.67135	-2.6278	-6.52567	-6.68194			-2.79346	-2.39275	-0.604852	-3.91199	0.427337	-1.22049		-12.3652			-3.64226	0.860276	14
12.6	-6.28751		2.24621	-4.93826	-0.655447	-3.72304	-6.52567	-0.871772			-2.79346	-2.39275	0.40423	-2.93204	-1.3526	-1.22049		-11.0889			-3.00939	0.90293	14
12.7	-5.37793		1.71871	-5.91626	-2.67135	0.334469	-4.5092	-0.871772			-2.80766	-3.40339	0.40423	-3.99035	-0.46263	-1.22049		-12.2373			-2.92935	0.943723	14
12.8	-3.38655		-7.29514	-5.85895	-1.66019	-3.68563	-5.52441	-5.70676			-2.79346	-3.36933	0.40423	-3.4708	-0.0172898	-0.214157		-12.4958			-3.93387	0.905849	14
12.9	-4.352		1.72764	-5.85895	-1.15461	-0.670556	-5.52441	-3.3172			-2.29112	-3.40339	0.40423	-3.99035	0.423769	-0.209874		-11.3859			-2.82877	0.908786	14
13	-4.352		-2.75227	-7.796	-1.66019	-0.6843	-7.02629	-5.76264			-2.79346	-3.40339	1.3992	-2.90351	0.423769	-1.2083		-12.4958			-3.64394	0.979896	14
13.1	-5.29834		1.20547	-7.796	-1.16298	-0.66389	-6.52567	-6.68194			-2.31443	-3.43815	1.4113	-2.90351	-0.458348	0.788549		-12.4971			-3.30965	1.07567	14
13.2	-4.30917		2.23196	-5.85895	-0.652242	-1.67558	-7.45247	-7.65712			-2.82186	-3.43815	0.400197	-2.87553	-0.458348	-0.209874		-12.2373			-3.35818	1.03674	14
13.3	-1.91097			-7.796	-1.67693	-1.65891	-6.55858	-0.871772				-2.39275	1.41331	-2.87553	0.423769	-1.2083		-13.4097			-3.2102	1.192	12
13.4	-3.42085			-6.89425	-1.66019	0.341341	-6.52567	-5.76264				-3.40339	1.38536	-3.89297	0.423769	-0.209874		-12.4958			-3.50959	1.1518	12
13.5	-2.37742			-6.86087		-4.69066	-5.52441	0.153391				-1.38211	1.3992	-4.89195	-0.458348	-0.205759		-13.2711			-3.46454	1.26996	11
13.6	-4.44026			-6.89425		-1.69259	-2.59818	-5.76264				-3.40339	1.3992	-3.87395	0.423769	-0.207796		-12.4305
13.7	-1.39601							-2.31223				-1.36828	0.400197	-3.99035	-0.0155056	1.26256		-11.0889
13.8	-2.40143							0.153391					0.40423	-4.01054	-1.34047	0.773118		-12.2373
13.9	-1.38201							-4.73158					-1.61393		0.423769	2.73087		-11.2621
14	-1.89872							0.153391					-1.61393			1.73501
14.1													-1.61393			1.76931
14.2													-0.604852			-0.207796
14.3													-1.62216
14.4													-1.63039
14.5													-1.63039
14.6
14.7
14.8
14.9
15
15.1
15.2
15.3
15.4
15.5
15.6
15.7
15.8
15.9
16
16.1
16.2
16.3
16.4
16.5
16.6
16.7
16.8
highest	3.71508	6.81273	4.74989	2.9729	5.64718	6.36462	2.53986	7.40579	9.88704	6.1535	3.23453	-0.371475	3.3972	2.0271	9.29108	7.06108	10.8879	17.0598
at	3.9	3.2	3.3	3.7	4.4	5	4.3	4.4	5.6	4.8	4.6		5.2	3.2	4.7	4.8	5.2	4.2

## Sheet: Fig 4ac ASH 100-200 mM NaCl
	s6-100-200-18	s6-100-200-19	s6-100-200-20	s6-100-200-21	s6-100-200-22	s6-100-200-24	s6-100-200-2	s6-100-200-3	s6-100-200-4	s6-100-200-5	s6-100-200-6	s6-100-200-7	s6-100-200-8	s6-100-200-9	s6-100-200-10	s6-100-200-11	s6-100-200-12				mean	sem	n
0	-0.0214751	8.84547	0.198121	-3.9101	2.02094	0.477293	4.34681	-2.31059	1.68659	11.2101	4.02827	-0.830777	1.75265	3.02159	0.00454806	0.815354	-1.23931				1.77032	0.916891	17
0.3	0.946315	8.8728	-0.802279	-2.9136	3.13976	0.477293	5.23296	-1.76871	0.687028	10.1757	4.02827	0.157763	0.771979	1.99493	0.00454806	0.831835	-1.23931				1.79984	0.860393	17
0.4	0.467627	8.8728	-0.806323	-2.37926	3.62519	-0.512806	6.26295	-1.23794	-1.3535	10.1533	3.53917	-0.830777	-0.22414	1.02908	1.01819	1.32286	-0.23979				1.68862	0.884993	17
0.5	1.95028	8.8728	0.200143	-2.85271	3.13976	0.477293	6.26295	-0.185417	-2.33756	10.1757	2.03434	-1.82267	-0.22414	1.49665	-0.497189	0.823512	-0.237435				1.60449	0.891196	17
0.6	0.955433	8.8728	0.202206	-2.39463	3.22542	-0.512806	-0.613558	-0.182307	-2.88745	8.17575	4.02827	0.158551	-0.218252	0.00180033	0.00454806	0.831835	-1.23931				1.08284	0.791186	17
0.7	0.466635	7.8728	-0.302079	-3.95152	3.71562	0.482073	-0.606557	1.82678	-3.43107	8.17845	2.53718	0.158551	-1.21254	0.505098	-0.497189	0.832711	0.759734				1.01969	0.782005	17
0.8	0.955433	7.8728	1.22303	-3.95152	1.68345	0.482073	-0.616874	0.808877	-3.34359	7.16432	3.0313	0.158551	-1.21254	0.998364	0.00454806	0.823512	-0.23979				0.931879	0.728279	17
0.9	-0.529775	6.36654	1.22303	-3.93614	2.16888	-0.512806	-1.63594	0.805025	-2.34951	6.15288	2.03434	1.15616	-1.71274	0.00180033	0.00454806	-0.173468	-0.23979				0.519001	0.645656	17
1	-0.0221628	5.8728	0.198121	-0.801149	1.68345	0.482073	0.836144	1.77773	-0.329232	8.17443	3.02274	0.158551	1.8065	0.00180033	0.00454806	-0.175185	-0.23979				1.32067	0.581232	17
1.1	-0.0167793	5.8728	1.21065	1.18098	0.741127	0.482073	0.882697	0.808877	0.674207	8.16798	2.52562	-0.834916	-0.230706	0.00180033	0.00963389	-0.175185	0.759734				1.29768	0.56179	17
1.2	-0.529602	6.8728	-1.82088	1.66897	0.284245	-0.517927	-1.61903	0.318727	2.13289	10.1533	4.00987	-0.839055	1.29719	-0.994763	0.998052	-0.669614	-0.237435				1.20634	0.768268	17
1.3	-0.0204939	6.86528	0.196139	2.1677	-0.205951	0.48695	1.85848	-1.18732	3.55726	9.17442	3.02274	0.652443	1.8065	-0.496481	1.48503	-1.16229	0.767423				1.70399	0.668883	17
1.4	-0.0409772	6.8728	0.196139	1.17023	2.16888	0.48695	0.894325	-1.69034	2.6051	9.61484	3.02274	0.160159	1.29719	-0.994763	1.97201	-0.176937	0.767423				1.66622	0.679592	17
1.5	-0.0218154	5.8728	1.19852	1.65877	-0.607609	0.482073	-0.597371	-0.678291	4.03651	7.17914	3.02274	1.16782	-0.230706	-0.994763	1.48992	-0.67541	0.767423				1.35704	0.579782	17
1.6	-0.0218154	3.8728	-0.794352	2.14731	-3.59811	-0.0179268	0.894325	-0.177316	1.67022	6.18776	-1.02006	0.160159	-0.22414	-0.491565	0.00454806	-1.18571	0.752197				0.479902	0.523392	17
1.7	-0.0409772	3.3728	-0.794352	4.08201	-1.61791	0.48695	1.86816	-0.177316	1.12747	8.16925	-1.05278	1.16782	-0.22414	0.00180033	-0.998925	-0.668737	0.264994				0.880359	0.587609	17
1.8	-0.528941	1.8728	0.196139	4.06255	-2.59811	-0.523151	-2.17251	0.31578	0.17566	4.13002	-1.06949	1.16782	-1.22841	0.00180033	-2.0024	-0.175185	-1.23931				0.0226506	0.465127	17
1.9	-1.03739	1.8728	-0.29423	4.06255	-3.59811	-0.0179268	-4.64539	0.801172	-2.36175	3.11858	-2.08049	-1.91295	-1.22455	-1.02548	-2.0024	-1.18571	0.759734				-0.633619	0.546892	17
2	-1.03739	2.86149	1.17497	3.09493	-3.57791	0.482073	-6.66296	0.793617	-0.344794	2.10715	-0.0478148	-1.91295	-0.226285	-1.00479	-1.50575	-1.18571	0.767423				-0.366159	0.573772	17
2.1	-1.52469	2.90488	0.196139	4.10146	-3.57791	-0.517927	-6.69712	1.27718	0.655905	4.205	4.00987	-1.91295	-0.228473	-2.05275	0.00454806	-1.18571	0.759734				0.0245403	0.694689	17
2.2	-0.509292	2.8728	-0.786581	4.06255	-5.59811	-0.517927	-6.66296	0.316743	-0.833651	3.21362	2.03169	-3.41125	1.27111	-2.55072	-0.998925	-0.680447	-0.242193				-0.530796	0.700253	17
2.3	-0.0204939	1.3728	-0.78277	3.57874	-5.59811	-0.517927	-7.20151	-0.17539	-1.33152	1.09502	0.00810395	-4.87813	0.764257	-1.01503	0.00454806	-1.18571	-0.23979				-0.948406	0.645572	17
2.4	-0.0204939	1.8728	0.194196	5.07854	-5.59811	-0.018101	-6.62948	-0.178299	-2.27756	2.10715	-1.02006	-4.394	1.77024	-1.00479	-0.497189	-1.19778	1.25573				-0.621012	0.705751	17
2.5	-0.0204939	1.82997	-0.786581	4.06255	-4.58801	-0.523151	-7.59472	-2.71273	-3.3608	1.02607	-0.00280787	-3.90986	-0.22414	-0.501497	0.00454806	-0.176937	0.759734				-0.983462	0.661263	17
2.6	-0.0208146	1.3728	0.196139	4.06255	-6.60821	-1.5029	-6.06384	0.801172	-4.39427	-2.14196	-0.00280787	-2.89195	-1.21254	-1.01503	0.506285	-0.673675	-0.237435				-1.16626	0.647882	17
2.7	-0.0208146	1.8728	-0.786581	3.06604	-3.59811	-0.517927	-8.59343	0.808877	-1.31138	0.43272	-1.02006	-3.90986	-0.226285	-1.00479	0.00454806	-1.18571	-0.237435				-0.954553	0.625767	17
2.8	-0.0208146	-0.1272	-0.295221	1.63833	-4.60801	-0.517927	-8.68053	-2.21585	-0.320223	-1.20375	-0.00280787	-4.92778	-0.22414	-2.03186	1.00802	-0.175185	0.263816				-1.32007	0.624433	17
2.9	0.955433	0.89379	0.196139	4.06255	-5.59811	-0.517927	-7.06242	-1.66851	0.661886	-0.0773287	1.01444	-4.92778	0.764257	-2.01139	2.0115	-1.17388	-0.237435				-0.747928	0.688348	17
3	0.955433	-0.00484694	-2.6953	4.06255	-5.59325	0.482073	-6.54527	-2.26224	1.62302	0.0043027	0.0190158	-3.90986	-0.218252	-1.52877	0.506285	-1.17388	-1.22707				-1.02977	0.634708	17
3.1	0.955433	0.975545	-0.289597	0.66457	-5.10306	-0.517927	-2.49968	-1.77165	1.13653	0.555177	-0.00280787	-4.92778	0.764257	-1.99133	0.00454806	-1.17388	-0.237435				-0.791711	0.466912	17
3.2	0.955433	1.41973	-1.75021	2.10769	-6.58821	-0.517927	-3.94021	-1.7192	0.644282	0.0842828	-0.0480534	-4.41882	0.764257	-2.00136	0.506285	-0.669614	-0.237435				-0.906415	0.55546	17
3.3	0.964891	0.924681	-1.26459	2.10769	-5.59811	-0.517927	-4.42038	0.786206	0.165211	-0.099496	0.978243	-3.90986	-1.21149	-2.01139	3.01497	-2.19448	-0.237435				-0.736662	0.5627	17
3.4	0.472118	0.429632	0.194196	2.60131	-5.59811	-1.51793	-6.34107	-6.58303	1.14105	-1.10964	2.03169	-2.38299	1.75265	-2.01139	2.51323	-1.19778	-0.237435				-0.93197	0.709441	17
3.5	0.964731	-0.0654177	-1.75021	4.10146	-4.61286	-1.51793	-5.8609	0.300395	3.62657	-1.10964	1.01444	-1.87403	0.764257	-1.01503	3.01497	-0.176937	-0.237435				-0.260799	0.628383	17
3.6	0.964731	-0.00484694	-0.794352	3.12438	-3.13257	-0.517927	-5.88718	2.7543	3.49409	1.09572	-0.0594207	1.23951	0.764257	-2.04231	5.07277	0.823512	-0.242193				0.391322	0.627848	17
3.7	-0.0208146	-1.05552	-1.2684	3.61292	-2.62781	-0.517927	-6.40295	2.82448	4.39803	1.57178	1.01444	2.24332	5.7633	-3.11201	6.08642	0.831835	-0.733429				0.741628	0.794339	17
3.8	2.41932	-2.04562	-0.786581	4.10146	-1.59811	0.482073	-4.97526	3.96183	2.61501	0.0043027	-0.00280787	4.32146	7.29986	-0.506615	8.19675	1.32702	0.759734				1.50434	0.815352	17
3.9	1.96957	-1.05552	-0.802279	4.06255	-1.59811	0.482073	-2.99217	6.16399	6.49115	4.09138	-0.0478148	8.72317	9.9553	2.55954	9.78576	2.82091	0.759734				3.02172	0.980654	17
4	2.93611	-2.94602	1.17497	4.62037	2.98775	2.50715	-0.584999	4.6736	7.74521	4.09138	-0.0478148	9.92955	8.9367	4.06912	9.22077	2.87843	-0.23979				3.64426	0.892715	17
4.1	3.44805	-1.59136	4.19972	5.12785	5.513	2.50715	-3.59175	11.4162	9.18318	1.40396	0.99056	12.7784	11.6015	6.16546	11.3854	3.37343	0.759734				4.98061	1.18401	17
4.2	3.96028	1.8728	4.72621	6.1747	10.4726	2.50715	-1.09004	16.5818	11.5077	1.9255	1.50511	13.4741	14.3217	8.30531	12.42	3.89748	-0.237435				6.60734	1.34647	17
4.3	3.96028	1.91478	6.32715	5.60137	14.3032	2.50715	3.84595	19.3011	13.7656	4.01167	-0.0478148	15.6904	13.2819	10.49	13.0076	5.87569	-0.23979				7.85861	1.46161	17
4.4	5.89246	1.85139	6.20052	11.1575	17.5598	3.55315	6.51659	24.5644	16.9336	7.14092	0.99056	16.8927	16.5736	10.1493	14.6407	4.86692	0.759734				9.77905	1.69625	17
4.5	6.99761	2.80668	9.85259	10.2588	21.1463	2.50715	10.1481	24.4047	19.0974	6.07872	2.02751	15.6904	17.6244	12.0441	14.1179	7.02625	0.759734				10.7405	1.72247	17
4.6	10.0851	5.88278	11.3157	9.16436	24.5245	3.55315	14.3763	25.1082	21.907	8.1812	2.55286	19.7883	18.8735	13.1388	14.6407	8.0558	0.775268				12.4661	1.83039	17
4.7	11.0375	6.89631	12.5163	12.154	24.0722	3.55315	19.3353	28.2282	23.0448	9.23952	2.02893	19.228	20.0424	13.2842	15.7689	6.05911	-0.238613				13.3088	1.99197	17
4.8	12.156	8.95816	15.6746	14.2887	25.1711	4.57356	24.2017	30.3367	27.1098	11.3491	2.02893	20.3486	21.3436	16.6049	15.8518	9.17987	0.759734				15.2904	2.11194	17
4.9	14.1962	8.92913	15.6746	16.4668	28.1076	4.08693	25.1185	31.8277	27.4881	10.295	2.02893	20.5792	21.2226	17.7117	16.9082	8.0558	-0.238613				15.7917	2.27965	17
5	17.4197	12.0819	14.6433	16.3019	30.5676	4.57356	29.2818	35.0894	30.2626	12.4032	3.59668	21.1458	24.0384	19.0292	14.7953	10.1729	-0.237435				17.3627	2.45613	17
5.1	17.0818	12.176	15.4003	15.3726	33.7277	3.55315	28.6366	38.7839	29.316	12.4032	4.12605	20.8151	22.7852	19.1242	15.8518	10.1149	-0.237435				17.5901	2.59389	17
5.2	18.8319	13.3043	15.838	18.5004	35.311	4.62072	33.1627	43.1113	31.7744	13.4573	4.12605	20.5792	24.7077	24.3529	15.8518	9.08534	-0.237435				19.1987	2.87864	17
5.3	19.3556	12.7345	17.0579	18.6897	36.9306	3.55315	37.175	44.2822	33.9018	12.9598	5.17532	22.5345	25.7024	23.3634	18.1565	10.2201	-1.22707				20.0333	3.07252	17
5.4	20.9268	13.3043	17.0579	16.658	36.4473	3.55315	35.2618	46.6241	36.3467	13.5163	4.12605	20.3486	28.5828	23.5062	15.8518	9.17987	-0.229822				20.0625	3.17335	17
5.5	20.3045	13.3043	17.2394	14.5806	36.9306	3.07432	39.1188	48.3996	34.6249	13.5163	4.12605	20.4639	26.3649	23.7723	16.4703	10.3276	-0.23979				20.1399	3.26822	17
5.6	21.1581	13.7549	16.7148	15.5289	36.9306	3.55315	41.0893	49.557	33.5591	13.0036	4.12605	19.228	26.3649	26.864	16.021	10.1149	-1.23931				20.3723	3.36611	17
5.7	23.5142	13.3043	16.1751	14.5806	36.689	3.55315	40.1557	51.5899	35.9003	12.4999	5.20725	20.5792	27.4739	26.0395	16.021	10.3276	-0.23979				20.7865	3.4211	17
5.8	20.3161	13.2286	17.2394	12.5261	38.0801	2.53274	43.4114	51.8718	35.7396	14.5817	5.19685	17.5471	21.6884	23.9084	14.7953	9.17987	-1.72188				20.0071	3.55715	17
5.9	21.5301	12.8053	14.9517	13.4849	36.4473	3.55315	42.1588	48.3111	38.8499	14.5113	4.14686	18.5225	24.1469	22.6404	15.942	9.17987	-0.23979				20.0554	3.40946	17
6	20.9774	11.1766	14.9517	12.3995	36.3559	3.55315	44.5724	48.3612	36.9944	14.4769	5.20725	17.9494	24.1469	23.472	14.7953	9.65273	-1.23931				19.8708	3.46453	17
6.1	22.2458	13.2286	13.8986	11.3827	31.1835	2.53274	44.769	48.9661	36.9277	7.08945	5.20725	17.1794	24.1469	25.6127	13.6725	10.1149	-0.23979				19.2893	3.4898	17
6.2	22.2458	10.0861	13.8317	7.31546	35.7812	3.55315	42.6595	50.137	37.7906	13.3994	5.20725	16.0461	24.2886	22.0066	13.7388	9.08534	-1.23931				19.1725	3.5657	17
6.3	19.872	8.9878	13.8986	7.31546	34.6318	2.53274	42.0651	47.5186	36.5138	9.23759	5.20725	16.0461	24.4178	23.7723	12.6216	9.08534	-0.242193				18.4401	3.47334	17
6.4	20.6232	7.96543	11.3859	6.29864	31.3337	2.53274	38.0665	50.1343	33.5478	7.08945	4.14686	16.0461	23.2964	23.472	11.6258	8.0558	-2.23884				17.2578	3.48041	17
6.5	20.0897	6.91706	10.7394	2.23078	32.2371	1.00744	36.2428	52.4505	33.5346	12.5499	3.62728	15.5649	18.7407	20.6098	10.4589	7.02625	-2.23884				16.5758	3.57841	17
6.6	18.8989	5.85748	9.68633	3.28073	28.8847	1.52793	31.7441	43.2837	29.3119	13.4283	3.08646	13.7795	18.1983	23.5062	10.5694	7.02625	-1.22707				15.3437	3.02976	17
6.7	19.0311	4.83316	8.68481	0.705558	29.4019	1.51233	32.5559	48.4362	27.8667	12.4032	2.02606	12.0796	15.8563	23.7723	8.84749	6.48092	-1.75662				14.8669	3.31945	17
6.8	16.4654	2.7378	8.63326	-0.810022	26.9862	0.48695	33.3244	48.9902	26.7028	13.4573	3.61666	11.513	14.2464	22.5004	8.28151	4.91653	-2.23884				14.1065	3.35231	17
6.9	16.0978	1.69613	6.59659	0.19774	26.2496	0.491925	36.2697	47.2421	26.7734	11.3133	3.08646	11.2578	13.7098	23.5062	7.24689	7.02625	-1.25181				13.9712	3.34801	17
7	15.2817	0.631221	4.90188	-4.75842	24.0722	-0.528483	32.8707	43.1113	25.2127	11.8762	2.02606	9.59557	12.6366	20.8221	5.69496	4.96769	-1.23931				12.1867	3.20812	17
7.1	15.1657	-0.3872	5.47403	-2.82319	25.513	-0.528483	35.698	43.1113	25.0787	10.295	2.02606	7.84637	13.1732	21.0323	4.10065	3.89748	-1.23931				12.202	3.30504	17
7.2	14.6419	-1.8016	2.81745	-3.82977	20.7755	-2.54335	33.5425	42.6125	23.5245	10.295	2.02893	8.48741	10.49	16.9807	3.07662	1.84061	-1.23931				10.6882	3.22303	17
7.3	13.5944	-4.4439	0.202206	-5.81342	21.325	-0.528483	31.2204	39.5984	22.5441	10.8221	0.965666	5.65435	9.31668	18.3581	3.60983	1.84061	-1.23931				9.8251	3.1478	17
7.4	10.9216	-2.29536	-1.83944	-11.7632	19.6766	-2.0383	31.8009	37.041	21.5905	9.22709	2.02893	4.60886	8.78574	21.0323	3.07662	1.84061	-2.26142				8.90783	3.21199	17
7.5	10.3438	-5.41571	-2.33541	-12.1981	17.7715	-1.53325	30.8625	37.2565	18.4482	10.295	1.50904	4.55834	9.31668	18.1622	2.0526	-0.176061	-2.23884				8.03993	3.17718	17
7.6	9.82544	-5.24074	-3.84189	-9.7701	16.141	-2.51793	28.402	36.0428	17.4333	8.70845	-0.0478148	2.36632	7.11727	17.817	2.03184	-0.176937	-1.23931				7.23828	3.0167	17
7.7	8.78882	-6.1272	-6.80468	-10.7667	13.7705	-5.80831	27.1567	32.1958	15.6928	6.05919	-1.15513	1.25007	6.06656	16.6049	0.511371	-2.17258	-1.73295				5.50172	2.94948	17
7.8	6.13379	-8.34443	-6.84411	-9.68359	13.4711	-2.54335	25.4151	31.0384	14.6947	8.1812	-1.15513	0.168713	5.01585	14.781	0.00454806	-1.16809	-1.25181				5.17141	2.79263	17
7.9	7.23388	-9.43822	-6.87342	-5.5591	13.1519	-3.51793	23.6735	29.3023	14.6184	9.22709	-1.05278	-1.95353	2.35461	13.2842	-0.497189	-1.17388	-1.25181				4.79577	2.65819	17
8	5.60129	-8.41781	-7.80508	-8.19619	8.23168	-2.54335	21.3514	25.5089	13.3155	6.60404	-2.08049	-1.40804	-0.232985	13.1388	-1.0091	-2.15111	-2.23884				3.39227	2.44505	17
8.1	4.0818	-10.3801	-10.204	-7.73041	7.03347	-2.54335	20.1904	26.3474	11.6937	6.09784	-1.56664	-2.95202	0.796098	10.5171	-1.0091	-3.15067	-1.23931				2.70483	2.44837	17
8.2	4.54357	-9.1272	-10.6993	-8.19619	4.81856	-2.54335	21.0389	20.2775	9.63835	7.14092	-1.05278	-3.47156	0.294384	7.74989	-2.0024	-3.17128	-2.25013				1.94047	2.22074	17
8.3	5.00533	-9.28114	-12.0655	-10.1943	4.77023	-5.80831	24.136	22.9675	9.58613	7.14888	-3.10819	-4.97844	-1.28839	7.06115	-2.50414	-3.17128	-3.27104				1.47085	2.53393	17
8.4	2.51711	-11.6272	-13.5367	-9.30257	4.2494	-4.69401	24.2719	24.9652	9.93347	7.14888	-4.0718	-6.00682	1.88362	9.74788	-3.00587	-3.63434	-1.25181				1.62273	2.67329	17
8.5	1.98945	-14.1272	-13.5367	-12.9756	2.73523	-5.80831	19.8592	18.8267	9.45095	6.13491	-3.07615	-5.08296	-0.75639	8.08293	-3.00587	-4.12876	-3.27104				0.0770796	2.43295	17
8.6	1.98925	-12.1272	-14.4517	-8.86836	2.17681	-3.55345	16.516	17.4978	6.72757	6.13491	-4.0718	-6.06923	-2.3391	5.87739	-4.00935	-4.12876	-3.27104				-0.351196	2.14621	17
8.7	0.969472	-13.1272	-14.5175	-9.21434	0.0719954	-2.54335	11.8446	17.3066	2.66856	0.683973	-4.0718	-7.03521	-2.31488	5.35828	-5.01282	-3.67598	-2.26142				-1.463	1.94626	17
8.8	-0.0208146	-14.1272	-14.166	-10.5728	-0.496067	-2.54335	18.1866	16.9498	1.63845	5.14145	-5.08905	-8.06359	-3.35466	5.30151	-6.01629	-6.16737	-1.75662				-1.47976	2.21649	17
8.9	-0.523826	-14.1272	-15.4982	-11.9225	-2.54719	-3.51793	18.2884	13.8089	1.15017	2.91648	-4.13589	-8.99944	-4.39444	5.24592	-5.01282	-5.11758	-1.25181				-2.09641	2.15155	17
9	-1.00636	-16.3518	-16.479	-12.854	-3.55729	-3.55345	12.8335	10.742	-1.33851	3.11858	-6.1063	-10.0174	-3.35466	3.72863	-5.95648	-4.12876	-2.26142				-3.32604	1.96891	17
9.1	-1.00636	-13.1272	-16.479	-10.513	-5.09306	-2.54335	16.8901	10.2482	-2.33756	-0.242596	-4.13589	-10.0174	-3.32023	2.65165	-6.51803	-5.61199	-3.23836				-3.19965	1.94557	17
9.2	-1.99191	-14.1272	-17.4598	-10.9909	-6.09316	-3.55345	14.6955	7.20468	0.671096	0.882421	-5.59768	-10.9241	-4.39444	1.03974	-6.94998	-5.16867	-2.26142				-3.82466	1.86941	17
9.3	-1.99191	-14.1272	-17.3702	-10.0593	-8.59811	-3.0484	12.639	4.22346	-0.811304	0.882421	-6.1063	-11.8127	-6.34231	1.03974	-7.8653	-6.16737	-1.76299				-4.54581	1.75582	17
9.4	-2.49465	-14.6272	-18.0858	-10.9832	-6.0883	-2.54335	3.31258	3.13459	-2.29059	-2.93563	-7.12355	-11.8127	-5.89294	0.00180033	-5.95648	-4.66932	-2.26142				-5.37154	1.41292	17
9.5	-2.49465	-15.1272	-18.4406	-10.9909	-6.5785	-4.51793	9.31045	3.53723	-1.29124	-3.52858	-6.61493	-12.8103	-5.3784	-2.11808	-7.94348	-6.1064	-2.23884				-5.49014	1.61243	17
9.6	-2.97745	-15.1272	-18.1737	-12.2529	-7.56375	-2.54335	9.70764	2.95493	-2.24545	1.02607	-6.1913	-12.8103	-5.3784	-3.66909	-7.48163	-5.61199	-3.27104				-5.38876	1.64964	17
9.7	-3.4851	-15.3439	-19.0477	-15.361	-9.02948	-3.55345	2.5423	1.90237	-3.15078	-1.74266	-6.1063	-13.3091	-4.34932	-3.17802	-7.48163	-5.16867	-2.23884				-6.35891	1.49422	17
9.8	-3.00721	-18.372	-18.6546	-12.7346	-8.48272	-6.86094	6.43943	0.850863	-3.14023	-1.01747	-6.1063	-14.6593	-5.32371	-3.11201	-7.94348	-6.16737	-2.26142				-6.50313	1.61151	17
9.9	-3.963	-16.1272	-19.0477	-13.6576	-8.03023	-3.55345	3.68204	-0.189721	-1.75093	-1.93858	-6.1063	-13.8079	-5.32371	-4.14995	-7.94348	-5.63754	-2.26142				-6.45922	1.46893	17
10	-3.963	-16.1272	-20.0097	-12.7346	-10.0341	-3.0484	0.429968	-2.78091	-4.26298	-1.93858	-8.03703	-13.8079	-5.32371	-5.74496	-8.44024	-6.1064	-2.26142				-7.30537	1.35738	17
10.1	-2.97745	-16.1272	-19.2327	-13.3762	-9.51968	-2.54335	3.66249	-2.77778	-4.65565	-3.63907	-7.31644	-13.2055	-5.32371	-6.75091	-7.94348	-6.22957	-2.26142				-7.07163	1.39541	17
10.2	-4.43156	-17.3619	-19.9117	-12.0353	-11.3124	-3.55345	-0.120818	-2.19336	-5.22333	-5.37608	-7.17128	-14.4263	-8.37951	-6.22583	-8.88812	-5.61199	-2.26142				-7.91085	1.33429	17
10.3	-4.90013	-17.4817	-17.4598	-11.2011	-11.3673	-2.54335	-2.29764	-3.19939	-4.22093	-6.57023	-7.12355	-15.1069	-5.83301	-6.22583	-8.39626	-5.11758	-2.26142				-7.72389	1.22994	17
10.4	-3.963	-18.372	-19.4213	-13.4337	-12.3289	-2.54335	-2.79973	-3.70241	-4.13962	-4.97289	-7.12355	-14.598	-7.28678	-7.26377	-7.94348	-6.1064	-3.33841				-8.19632	1.31725	17
10.5	-5.38809	-17.6015	-19.327	-13.0996	-12.3289	-3.55345	-2.25346	-4.24837	-4.06061	-4.71741	-8.19592	-14.2339	-8.37951	-8.86422	-7.94348	-6.1064	-2.26142				-8.38607	1.27042	17
10.6	-4.90013	-17.8745	-19.0477	-13.0376	-12.3289	-3.55345	-3.79164	-8.39897	-5.51066	-7.14807	-9.27441	-15.2623	-8.37951	-9.25521	-8.88812	-5.11758	-2.26142				-9.0606	1.20788	17
10.7	-5.38809	-15.3417	-20.0097	-13.916	-13.2492	-2.54335	-3.24569	-10.0423	-5.02439	-5.10454	-7.31644	-15.1069	-8.29511	-10.4864	-9.37999	-6.1064	-2.26142				-8.98928	1.24311	17
10.8	-5.87606	-17.2446	-19.2327	-15.7966	-13.2538	-4.51793	-3.75136	-10.561	-5.99708	-5.35086	-8.24671	-14.2339	-7.28678	-9.9076	-8.93699	-5.11758	-2.23884				-9.26767	1.22839	17
10.9	-5.01973	-16.3518	-20.0097	-12.8065	-14.1695	-3.55345	-6.31644	-11.3622	-6.11392	-6.99575	-8.35481	-16.1248	-5.86365	-10.3776	-8.928	-5.11758	-1.75037				-9.36564	1.23578	17
11	-6.3024	-16.3518	-20.1068	-14.9981	-11.7302	-3.55345	-6.35203	-10.2416	-6.5004	-8.16984	-8.35481	-15.2623	-9.30344	-11.4808	-9.83276	-6.1064	-2.26142				-9.81816	1.15404	17
11.1	-5.81915	-17.3619	-19.4213	-14.0488	-11.3124	-3.51793	-8.9527	-10.1394	-5.8846	-9.27989	-8.24671	-14.2339	-8.29511	-10.1665	-8.93699	-6.1064	-2.26142				-9.64619	1.1133	17
11.2	-5.84289	-17.3619	-19.7184	-15.4727	-12.1599	-4.56356	-9.57284	-12.6643	-5.97192	-9.01862	-8.54053	-15.2623	-7.24542	-12.4535	-9.83276	-5.11758	-1.26456				-10.1214	1.20952	17
11.3	-6.78564	-17.3619	-18.4406	-13.3546	-10.1602	-4.03569	-9.32429	-13.1275	-6.47147	-7.69155	-8.03703	-16.2078	-6.27845	-12.4535	-10.3246	-5.11758	-1.27757				-9.79118	1.16975	17
11.4	-5.9364	-17.3619	-18.4406	-14.7934	-12.8053	-3.55345	-16.3201	-11.8941	-7.60438	-7.53838	-8.03703	-15.2623	-6.47401	-11.3515	-8.93699	-6.1064	-1.75662				-10.2455	1.21072	17
11.5	-6.49095	-18.372	-19.2327	-15.1426	-11.0035	-4.51793	-15.3545	-12.206	-7.14734	-6.97723	-7.12355	-15.7765	-7.28678	-11.2982	-10.3735	-6.1064	-2.23884				-10.3911	1.21206	17
11.6	-7.13082	-18.497	-19.0477	-13.4859	-11.0035	-4.56356	-12.5883	-13.2611	-7.08221	-7.53838	-8.03703	-15.2623	-6.27845	-11.2982	-9.93049	-6.1064	-1.23931				-10.1383	1.17508	17
11.7	-6.56205	-18.8769	-20.0097	-14.3223	-11.8481	-3.55345	-15.1672	-13.1275	-6.88016	-10.2134	-8.03703	-15.2623	-6.81968	-11.6917	-11.3084	-6.13688	-2.23884				-10.7091	1.23308	17
11.8	-8.14639	-18.372	-20.1021	-16.8966	-11.5718	-4.56356	-14.8838	-13.5558	-6.84793	-9.78076	-8.08379	-15.5327	-8.29511	-12.0773	-10.8165	-6.16737	-1.23931				-10.9961	1.24024	17
11.9	-6.53245	-18.2444	-20.9716	-16.1009	-13.1453	-3.55345	-18.3279	-15.7815	-7.14376	-8.68293	-8.03703	-15.2623	-7.28678	-12.0773	-10.8165	-6.107	-2.23884				-11.1947	1.35137	17
12	-7.13082	-17.6015	-20.1965	-15.2052	-14.0887	-3.51793	-16.8364	-14.5395	-6.62931	-9.67431	-7.12355	-16.0315	-5.32371	-12.4552	-10.3246	-5.06748	-1.23931				-10.7638	1.35369	17
12.1	-6.62303	-18.372	-20.0097	-13.3546	-13.044	-4.03569	-16.7508	-15.8832	-7.53511	-9.16638	-8.35481	-16.8007	-8.13132	-12.0773	-10.8165	-6.04662	-1.24556				-11.0734	1.29315	17
12.2	-6.58713	-19.9078	-20.9716	-15.6954	-14.0887	-4.51793	-20.4618	-19.296	-8.40282	-8.36029	-8.76056	-14.2339	-8.13132	-13.9411	-10.8165	-7.02576	-0.242193				-11.8495	1.47972	17
12.3	-7.05901	-19.1372	-19.7184	-16.1009	-13.5131	-3.51793	-19.9916	-15.2403	-8.36474	-9.33239	-9.39319	-15.1069	-7.18346	-13.2849	-10.8165	-6.16737	-2.2167				-11.5379	1.34147	17
12.4	-7.05901	-19.5225	-20.9716	-15.2899	-13.1453	-4.61012	-19.0461	-16.5291	-7.74747	-10.3045	-8.24671	-16.0436	-6.15452	-14.0905	-11.2509	-6.16737	-1.23931				-11.6129	1.40398	17
12.5	-8.06437	-20.1789	-20.7879	-14.8061	-12.9376	-3.55345	-20.6105	-17.1116	-7.24531	-9.73076	-7.31644	-15.1069	-7.14292	-13.5872	-10.8165	-5.66802	-1.25181				-11.5245	1.4585	17
12.6	-7.05901	-18.8769	-20.204	-14.3223	-12.9376	-4.51793	-18.3151	-20.3142	-8.59744	-10.3045	-8.24671	-15.1069	-7.59737	-13.0839	-10.8165	-6.16737	-2.7386				-11.718	1.34063	17
12.7	-6.62303	-19.5225	-20.204	-16.1746	-12.9376	-4.51793	-19.0526	-20.024	-7.67493	-10.3045	-8.24671	-15.3009	-6.15452	-14.4547	-10.3246	-7.09522	-1.25181				-11.7567	1.4468	17
12.8	-8.06437	-19.9078	-20.5878	-16.2575	-13.6529	-3.55345	-21.4359	-18.7301	-7.67493	-9.72938	-8.24671	-14.8055	-8.13132	-14.3816	-11.6852	-5.61199	-3.30438				-12.1036	1.43627	17
12.9	-7.5976	-20.4233	-19.4213	-15.2899	-14.5604	-5.01793	-20.2905	-21.38	-9.51995	-10.3045	-8.76056	-13.9471	-5.32371	-14.2338	-10.8165	-6.1064	-3.23836				-12.1313	1.42681	17
13	-7.5976	-20.9387	-19.2327	-13.1043	-15.6899	-5.51793	-21.0004	-19.3156	-7.70657	-10.3045	-8.24671	-14.3763	-7.16514	-15.4906	-11.8002	-4.16997	-4.32429				-12.1166	1.40849	17
13.1	-7.13082	-20.9387	-20.7879	-11.2011	-14.0887	-5.51793	-21.5077	-22.3141	-9.43253	-12.4737	-7.31644	-13.9471	-7.0731	-17.1389	-11.3621	-6.1064	-3.26118				-12.447	1.50486	17
13.2	-8.06437	-19.9078	-21.1752	-11.9679	-14.0887	-4.51793	-25.597	-20.5203	-8.4409	-11.2766	-7.31644	-13.4432	-7.0731	-18.2601	-10.8165	-5.69912	-3.27104				-12.4374	1.59819	17
13.3	-8.06437	-20.5588	-20.4021	-10.8887		-3.55345	-24.0267	-19.7066	-9.69971	-12.4466	-8.24671	-13.0711	-5.77429	-18.2102	-10.8165	-5.16867	-2.23884				-12.0546	1.67991	16
13.4	-7.5976	-20.1789	-21.1752			-3.55345				-12.6484	-7.31644	-14.3742	-3.28651	-18.008	-10.8165	-7.09522	-3.27104				-10.7768	1.87793	12
13.5	-8.06437	-19.9078				-5.51793				-12.9593	-8.24671		-6.27845	-18.5436	-11.3084	-6.2302	-3.27104				-10.0328	1.76971	10
13.6						-3.55345				-12.6484	-8.76056			-19.7037	-10.8165	-5.27398	-2.29098
13.7						-4.03569				-10.4833	-8.35481			-19.4904	-11.6852	-6.1064	-3.23836
13.8						-4.56356				-11.465	-8.35481			-19.2815			-2.28447
13.9										-11.2766				-19.2815			-3.27104
14
14.1
14.2
14.3
14.4
14.5
14.6
14.7
14.8
14.9
15
15.1
15.2
15.3
15.4
15.5
15.6
15.7
15.8
15.9
16
16.1
16.2
16.3
16.4
16.5
16.6
16.7
16.8
	23.5142	13.7549	17.2394	18.6897	38.0801	4.62072	44.769	52.4505	38.8499	14.5817	5.20725	22.5345	28.5828	26.864	18.1565	10.3276	1.25573

## Sheet: Fig 4c ASH 0-300 mM NaCl
	S6-300NawoGl-4	S6-300NawoGl-5	S6-300NawoGl-6-6	s6-300-6	s6-300-7	s6-300-9	s6-300-11	s6-300-13	s6-300-14	s6-300-15	s6-300-16	s6-300-17	s6-ctx-300-1	s6-ctx-300-3	s6-ctx-300-4	s6-ctx-300-8	s6-ctx-300-9	s6-ctx-300-10	s6-ctx-300-16	s6-ctx-300-17	s6-ctx-300-18	s6-ctx-300-19		mean	sem	n
																															mean
0	2.65825	4.06082	1.383	6.14223	1.2975	0.144729	-2.61336	0.518247	-0.449225	-1.11075	1.40662	-1.80186	0.497016	2.79714	-0.991065	-0.193942	-1.64064	4.08606	-14.5104	-1.41514	0.0619663	0.58101		0.0412827	0.832245	22	0
0.3	5.67561	3.01279	0.383	6.14223	2.28175	0.144729	-3.15272	-1.48398	-0.449225	-0.112418	-1.58332	2.17919		3.31067	-0.00143211	-0.193942	-1.64064	4.07915	-13.4739	0.632188	-0.935816	0.585194		0.2571	0.867547	21	0.3
0.4	4.68733	0.988654	0.41331	6.14223	2.28175	0.144729	-3.62747	-0.983421	0.543824	-0.112418	0.407648	0.188666	0.497016	3.8242	-0.00143211	0.810957	-1.64064	5.09121	-9.32804	-1.40073	-1.95315	1.5781		0.388742	0.685038	22	0.4
0.5	-0.254108	2.00574	1.3931	5.1178	2.2931	1.15218	-2.64047	-0.493471	-0.453752	0.894867	-0.101248	0.190572		2.82507	-0.00143211	-0.690113	0.370249	4.07224	-13.4208	-1.40073	-0.945314	1.5781		0.0710302	0.78317	21	0.5
0.6	0.242411	0.988654	-0.617	6.10514	1.35074	0.643443	-3.66497	-1.52304	0.560595	-0.112418	0.395347	0.687249	-0.494089	1.33054	-0.00143211	-0.19577	-1.13883	5.60247	-9.32804	-0.876565	-1.43443	-0.399189		-0.0854173	0.628008	22	0.6
0.7	0.748941	-0.00333438	0.888051	4.11701	1.35074	-1.84716	-1.10774	-2.5366	0.549302	-0.112418	0.397356	-0.814694		-0.172324	-0.00143211	-0.680141	-0.643538	5.09121	-11.8926	0.619651	-1.95315	2.0746		-0.2823	0.702757	21	0.7
0.8	-1.75389	-0.00835457	0.383	5.63427	0.322964	-0.353242	0.421076	-2.5366	-0.453707	-0.112418	0.395347	0.188666	0.502026	0.835137	-0.00143211	-1.19429	-1.14209	5.59911	-11.8926	0.619651	-1.95315	2.5514		-0.179507	0.703552	22	0.8
0.9	0.748941	0.49517	1.41393	4.61749	0.316377	1.15218	1.41503	-4.13026	0.543824	-0.112418	-0.102273	-0.806595		-1.17146	1.00818	-1.18259	-0.637026	6.10345	-13.3947	0.622754	0.0625249	1.56416		-0.0701585	0.80057	21	0.9
1	0.260107	-0.00333438	-0.607099	5.14387	1.36474	0.649194	1.8935	-2.51059	-0.449225		0.395347	-0.313014	-1.49502	-0.672767	-0.00143211	-0.19577	-0.637026	5.59754	-12.3533	-0.376554	0.0572176	-2.48141		-0.320712	0.741192	21	1
1.1	0.748941	-0.00835457	1.38805	2.20102	-1.17468	1.15218	2.36265	1.5048	0.549302	0.894867	-0.598907	0.188666		-2.17059	-0.00143211	-0.18992	0.366587	6.59616	-5.77855	-0.376554	1.05975	-4.69525		0.191369	0.542716	21	1.1
1.2	-1.25482	-0.00835457	0.383	3.62644	-0.677659	0.146214	3.33722	1.50466	0.0500386	0.894867	-0.601861	-0.806595	-0.50401	-1.17146	-0.00143211	0.81933	0.362997	7.09548	-7.29637	1.12283	2.05753	-7.47116		0.0730404	0.654285	22	1.2
1.3	1.77503	-1.50387	1.3931	5.14387	-2.16871	-0.3525	2.38558	0.518247	-3.42837	-0.112418	-0.601861	0.190572		-1.17233	-0.501194	-0.675955	1.35664	6.09362	-5.80356	-1.35919	1.55864	-9.13467		-0.30473	0.719242	21	1.3
1.4	0.260107	-1.00536	-0.117	3.63699	-0.684446	0.146214	1.40822	1.50466	-0.453707	-0.112418	-0.101248	0.692252	0.497016	-1.17146	-0.00143211	0.810957	1.35664	6.09038	-7.30617	0.613568	2.03727	-9.03498		-0.0424523	0.65873	22	1.4
1.5	-1.25482	-1.00536	0.383	3.14077	-1.67169	0.146214	0.417248	-0.482865	0.549302	-0.112418	0.407648	1.19584		-2.17059	-0.00143211	-1.18259	1.35664	6.09038	-6.81347	2.61206	1.04934	2.01663		0.222373	0.534855	21	1.5
1.6	-1.75389	-1.00536	-0.12205	3.15019	-1.17807	-0.851213	0.421076	0.51347	0.549302	-0.112418	-0.103257	-2.79712	0.502026	-1.67694	-0.00143211	0.810957	1.35664	6.09038	-6.32077	0.621523	1.04934	2.43917		0.071889	0.498175	22	1.6
1.7	-1.25482	-1.01038	-1.5972	3.13515	-1.67169	-0.3525	0.421076	1.49025	1.55231	-0.112418	-0.601861	0.190572		-2.1491	-0.00143211	0.810957	-0.630644	4.60726	-4.43513	1.61586	4.01312	5.38446		0.447802	0.519116	21	1.7
1.8	-0.261936	-2.96986	-2.0972	5.1178	-0.684446	-0.851213	1.42891	1.98098	-0.449225	-0.112418	-0.103257	0.190572	0.502026	-1.17146	-0.00143211	1.81955	0.858057	4.11289	-1.71766	-3.36517	2.0174	6.43847		0.485517	0.518278	22	1.8
1.9	-1.75389	-0.00835457	-0.617	4.11038	-0.175752	0.144729	0.42498	2.42482	-0.453707	-0.112418	1.40662	1.19584		-1.17146	-0.00143211	2.33831	2.35028	5.10164	-2.24402	-3.36517	3.02519	3.45112		0.765271	0.472091	21	1.9
2	-1.25482	-0.00333438	-0.617	3.12381	-0.69137	0.144729	0.42498	3.41996	-0.453707	0.894867	0.399364	-0.814694	0.497016	-1.17146	1.00818	1.81955	0.359477	5.10164	-1.77883	-1.3866	1.53337	3.47334		0.637658	0.385276	22	2
2.1	-2.25297	0.998695	-0.617	4.1104	-0.69137	-1.82897	0.421076	3.41996	-0.453707	-0.112418	0.900982	1.19584		-1.17146	-0.00143211	2.32917	-0.618253	4.11289	-1.77883	-1.34624	0.0619663	4.47739		0.531225	0.44908	21	2.1
2.2	-2.26434	-0.00835457	-0.617	3.0699	-0.189747	-0.842847	2.40898	2.934	-2.43532	-0.112418	0.395347	1.69847	-0.499	-2.1491	-1.00096	2.79979	1.34334	4.60726	-2.70922	-5.35758	2.05753	3.47334		0.300095	0.522594	22	2.2
2.3	-3.25112	-0.00835457	-1.117	2.58044	0.31957	-0.86049	2.82274	3.38739	0.549302	-0.112418	0.395347	1.18393		-2.1491	-0.00143211	1.81545	0.359477	5.10497	-2.70922	-4.36137	1.55344	4.44147		0.473477	0.531242	21	2.3
2.4	-3.25112	0.998695	0.383	1.02963	-1.67169	-0.868455	1.40142	4.34996	0.549302	-0.112418	0.397356	0.188666	-0.499	-0.172324	-0.00143211	0.802751	0.359477	4.12424	-3.66534	1.64865	2.03727	2.00335		0.455999	0.404307	22	2.4
2.5	-2.25297	-0.00333438	0.383	0.978726	-1.67169	0.144729	2.38558	3.38739	0.549302	-0.112418	-1.59907	-0.806595		-1.17146	-0.00143211	1.31525	-0.624387	3.62502	1.94275	-2.41718	3.05531	4.40047		0.547952	0.431848	21	2.5
2.6	-2.25297	-0.00333438	-0.62205	-1.03571	-0.677659	0.144729	0.421076	4.34996	-0.955212	-0.112418	1.42097	-0.814694	0.497016	-0.172324	-0.00143211	1.8382	0.362997	3.12414	0.0476534	-4.40529	1.04934	4.92554		0.324024	0.430775	22	2.6
2.7	-3.25112	-1.00536	-0.617	0.00329101	0.316377	1.1294	0.920003	4.34996	-0.449225	-0.112418	-0.102212	-0.312061		-1.17146	-1.00096	0.810957	-1.62116	4.61207	-2.76068	-1.36987	2.03727	1.52393		0.0918917	0.425811	21	2.7
2.8	-2.76844	-1.00536	-0.612049	0.516462	-0.189433	0.147728	-0.578948	5.31252	0.549302	-0.113536	0.399364	1.19584	0.492105	-0.172324	-0.00143211	1.3103	-1.62428	2.57646	0.00477084	0.632188	3.51916	1.53708		0.505794	0.362232	22	2.8
2.9	-0.259274	-0.995521	-2.55818	0.00329101	1.36474	-0.356767	2.43284	3.86867	0.549302	-0.113536	-0.104262	-0.814694		-2.17059	-0.00143211	1.80127	-2.61793	0.105118	0.0819595	-2.39283	6.04866	3.08587		0.331273	0.477654	21	2.9
3	-2.24182	-1.98269	-2.55818	0.00329101	-0.684446	0.146214	4.39688	4.34996	0.0477975	-0.113536	-0.607888	1.18393	2.48905	-0.172324	1.00818	0.802751	-2.61793	0.528159	-0.383237	-2.39283	6.04866	-1.38231		0.266713	0.496427	22	3
3.1	-3.25112	-0.0034335	-1.57778	-0.018882	-0.684446	0.146214	6.38477	4.34996	0.549302	-0.113536	0.403464	1.19584		-1.17146	-0.00143211	-1.17112	-2.61793	1.08186	5.45491	-1.3866	8.04423	3.079		0.890086	0.645762	21	3.1
3.2	-2.73597	-1.00536	-0.597392	-0.0410549	-0.684446	-0.859748	9.46034	5.31252	0.549302	-1.12194	0.407648	-0.814694	3.52013	-1.17146	-0.00143211	-1.17112	-2.13427	-0.00365693	6.40295	-0.376554	10.6448	3.50568		1.2311	0.783021	22	3.2
3.3	-2.25297	1.01346	-2.06798	-0.0135605	-0.705648	-0.859748	9.46034	6.27509	-0.449225	-0.113536	-0.104262	0.692252		-0.172324	-0.00143211	-1.15987	-1.62428	-0.453069	7.02214	0.122214	11.1488	5.94967		1.50981	0.854349	21	3.3
3.4	-0.757045	1.48716	-2.55818	1.50265	-0.677659	-0.361863	11.3545	9.6931	-0.453707	-0.113536	-0.601861	0.188666	6.67252	0.826807	-0.00143211	-0.67601	-2.1082	2.10236	5.30342	2.58633	12.1566	8.39366		2.45265	0.943092	22	3.4
3.5	-3.21897	5.51034	-2.07769	5.16218	-0.705648	-1.88464	13.7515	12.1673	0.549302	-0.113536	-0.597802	2.2011		1.84435	-0.00143211	-1.15987	-2.64425	1.10374	14.2621	0.607604	15.3346	11.88		3.42715	1.3494	21	3.5
3.6	-2.2346	7.04099	-0.597392	5.70204	0.31957	-1.36793	13.7515	16.2122	-0.453707	-1.12194	-0.601861	-0.814694	9.7526	1.84435	-0.00143211	0.790919	-2.59212	2.06867	16.9735	3.60827	13.5747	17.5316		4.51751	1.46957	22	3.6
3.7	-2.25297	9.65594	-1.57778	6.26313	2.41792	-0.851213	16.9988	17.1936	1.55231	-0.108971	-0.104262	-0.814694		3.37786	-0.00143211	-1.15987	-3.64787	1.58621	16.5886	3.60827	17.7317	18.5603		5.00075	1.67957	21	3.7
3.8	-0.755741	9.61496	-1.10215	7.34667	0.31957	-0.859834	16.9988	19.8417	-0.451466		-0.607888	0.693205	12.9658	4.92165	-0.00143211	2.772	-2.61793	1.58621	19.3518	3.5727	18.771	17.5316		6.18529	1.74962	21	3.8
3.9	-1.25482	11.1819	-2.5873	9.00341	2.35123	0.146214	16.2912	22.5427	-0.453707	0.903998	-0.607888	0.190572		4.92165	-0.00143211	2.77344	-2.14245	3.07737	20.357	3.53784	19.8102	23.4805		6.35817	1.92888	21	3.9
4	-0.259274	12.8385	-2.09225	9.45275	2.82961	0.144729	15.572	23.5438	-3.42837	0.903998	0.403464	-1.81996	14.0032	5.94115	-0.00143211	4.7027	-2.64425	3.10099	23.1864	5.5829	22.1186	26.2898		7.2895	2.04376	22	4
4.1	0.244833	14.3801	-2.5873	10.523	4.37962	-1.38099	14.4922	24.0444	-0.449225	1.92267	0.403464	0.188666		5.94115	-0.00143211	5.68167	-1.13883	4.09961	26.5868	10.6881	24.2189	25.2619		7.97617	2.14538	21	4.1
4.2	0.246138	14.0103	-2.55818	11.6724	3.90738	-0.868455	17.0187	26.8153	0.549302	1.92267	-0.10012	1.19584	14.0032	6.96066	1.00818	8.7039	-0.637026	5.10164	27.0998	13.7068	22.1186	26.4307		9.01399	2.10112	22	4.2
4.3	0.748941	17.3054	-1.5972	12.7543	4.37962	-0.868455	17.3791	27.3209	-3.42837	1.92267	-1.61514	1.19584		7.03234	-0.00143211	13.0457	0.366587	5.59754	29.8664	16.5731	23.4146	28.6381		9.52526	2.40731	21	4.3
4.4	0.748941	19.0797	-2.5873	11.0582	5.44911	-1.88464	20.1081	25.804	-0.449225	1.92267	-0.607888	-0.814694	15.0405	7.03234	-0.00143211	17.2976	-0.132029	4.05813	29.0213	19.3211	25.2747	30.511		10.2386	2.40504	22	4.4
4.5	1.7484	19.0797	-1.5972	12.7543	6.4737	-0.868455	20.1081	26.8153	-0.945749	1.92267	0.403464	-1.81996		7.03234	1.00818	18.8416	1.3702	5.09121	33.1672	19.3211	25.8111	32.0851		10.8477	2.59927	21	4.5
4.6	1.75716	25.2996	-2.55818	11.5933	8.01058	-0.851213	22.2913	28.1104	-0.45828	2.97164	0.912215	-0.312061	15.1982	8.06234	1.00818	21.6378	2.37381	7.12916	29.2221	20.3587	25.8111	30.3616		11.7241	2.46191	22	4.6
4.7	1.75716	25.9326	-2.09225	13.2499	8.52288	-0.868455	21.6312	28.1104	-0.45828	1.94248	0.403464	-0.822958		9.18696	-0.00143211	23.8481	3.91851	9.16711	27.8411	22.669	26.8838	32.0851		12.0432	2.64565	21	4.7
4.8	1.75716	28.7686	-2.5873	13.7339	11.662	-0.851213	24.4745	30.1535	-1.44227	1.92267	0.403464	1.19584	15.1982	9.18696	1.00818	26.0693	5.43919	11.7442	28.3647	25.2962	26.3474	30.3025		13.0976	2.60067	22	4.8
4.9	2.76537	24.4067	-3.55798	13.8362	13.7871	-1.88464	28.7342	29.132	0.0472995	2.97164	0.403464	-0.806595		8.14623	-1.00096	27.1203	6.45297	14.3528	30.6645	25.57	25.8111	27.1209		13.0511	2.74057	21	4.9
5	3.812	25.6854	-1.5972	13.7908	16.1928	-0.365564	31.4903	29.132	0.543824	1.94248	-1.60208	-2.82523	16.2464	8.14623	-0.00143211	28.321	7.07009	20.6865	29.8111	25.2962	26.8838	33.8413		14.2046	2.77286	22	5
5.1	3.812	27.2457	-2.5873	16.1281	17.2499	-0.851213	33.2123	29.132	0.549302	1.94248	-0.607888	-0.814694		8.14623	0.503376	30.595	8.65595	18.4154	32.9864	26.6524	25.5372	34.1987		14.7667	2.98268	21	5.1
5.2	3.812	27.227	-2.5873	13.3938	19.364	-0.851213	32.8652	29.7982	-0.453707	2.97164	-0.607888	-0.814694	12.9658	8.14623	-1.00096	31.6571	7.62118	28.8866	33.2828	32.4157	25.1435	34.9132		15.3704	3.02875	22	5.2
5.3	4.38203	26.7131	-3.53857	15.1533	19.5709	-0.851213	32.8652	29.132	-1.44227	2.97164	0.403464	-2.82523		7.10551	-0.00143211	33.0707	10.7869	30.8242	27.1651	26.6524	21.5202	30.1555		14.753	2.99494	21	5.3
5.4	4.36568	28.4042	-3.55798	15.2203	20.6393	-0.868455	30.6143	29.7982	-3.42837	2.97164	-1.11151	-2.79712		7.07428	-1.00096	33.0707	10.8376	32.1284	32.7757	31.3213	20.4475	31.6975		15.1715	3.19618	21	5.4
5.5	3.812	26.7131	-2.5873	15.2749	22.9048	-0.855651	31.4903	30.4644	0.549302	2.97164	-0.607888	-0.806595	9.7526	9.18696	-0.00143211	32.5339	10.8376	33.1686	31.5067	27.7349	22.3532	28.7117		15.2322	2.89067	22	5.5
5.6	4.34608	25.6854	-3.53857	15.6467	24.102	-0.868455	31.4903	28.4001	-2.43532	2.97164	-0.104262	-0.312061		8.14623	-1.00096	35.6001	11.9514	33.1686	31.3987	28.8174	18.968	28.1815		15.2674	3.07981	21	5.6
5.7	3.812	30.7885	-3.53857	15.6467	20.8622	-0.868455	28.385	28.7713	0.546563	2.97164	-0.614037	-1.81996	8.72591	8.14623	-1.00096	31.9971	13.0653	33.8398	28.3647	27.3513	15.9853	28.1815		14.5272	2.84702	22	5.7
5.8	5.90913	29.8972	-2.57274	13.9407	23.1536	-0.868455	27.3499	28.1104	-0.449225	1.94248	-0.607888	-1.81996		8.14623	-0.501194	33.9723	12.537	32.6953	27.3174	25.8497	15.2996	25.2639		14.5031	2.89867	21	5.8
5.9	4.88016	30.4219	-2.5873	15.7062	20.8622	-1.86571	27.07	28.1104	-2.45973	2.97164	-0.105287	-3.83049	8.72591	8.14623	1.00818	33.4297	10.8376	33.5976	30.4594	26.9441	14.7673	26.0604		14.2341	2.86599	22	5.9
6	4.88016	29.22	-2.09225	15.1533	22.2419	-0.86049	26.0455	28.1104	0.549302	2.97164	0.399364	-2.82523	6.6047	8.14623	-0.00143211	33.4297	13.0653	32.5414	26.2701	25.57	14.6139	24.9998		14.047	2.70945	22	6
6.1	6.45966	29.3725	-2.5873	15.8339	23.022	-1.86571	25.2797	25.4352	0.0500386	1.94248	-0.0991986	-3.83049		7.62587	-0.00143211	31.0972	13.0653	32.4089	26.2701	24.4875	12.5354	22.3485		13.7548	2.7686	21	6.1
6.2	6.45966	29.0037	-2.09225	14.2684	21.5608	-0.869955	23.3679	23.0026	-0.449225	2.97164	0.399364	-0.814694		8.14623	-0.00143211	29.85	13.0653	30.3067	24.1755	21.2401	13.5747	19.4922		13.1741	2.50867	21	6.2
6.3	4.88016	28.3232	-2.5873	11.7533	21.9421	-0.868455	21.9475	21.1754	-0.453707	1.94248	-0.607888	-0.814694	4.61913	8.14623	-0.00143211	28.7764	13.0653	30.5708	20.3524	25.8497	9.88885	18.9675		12.1303	2.42285	22	6.3
6.4	7.57777	22.8369	-3.5774	13.6176	21.5329	-0.851213	19.697	16.1815	-3.9249	1.42324	0.399364	-0.815647		7.18022	-0.00143211	26.6293	12.0087	28.8565	21.766	24.7554	9.32082	17.7627		11.5417	2.35977	21	6.4
6.5	6.93809	26.7493	-2.09225	12.529	21.09	-0.353242	18.4957	18.2672	0.549302		-0.104262	-0.814694	4.61913	7.62587	-2.00048	25.2842	12.0087	27.9151	23.8389	24.0802	8.29225	16.6088		11.8822	2.29946	21	6.5
6.6	7.0102	25.5692	-3.5774	11.9204	20.982	-0.868455	18.4957	17.9922	-1.44227	0.903998	1.42097	-0.806595		7.10551	-1.00096	22.9164	12.0087	25.0511	21.766	23.405	7.69884	13.1957		10.9403	2.21471	21	6.6
6.7	8.13441	23.8753	-3.08235	12.4795	15.4626	-1.36273	16.3243	17.0469	0.549302	1.94248	-0.0991986	-0.806595	1.50806	7.10551	0.00361356	20.1915	10.952	24.8347	25.2228	22.0835	3.11739	12.7401		9.91924	2.0453	22	6.7
6.8	6.49037	24.5253	-2.5873	11.4414	15.6315	-1.86571	16.3243	18.9163	-0.449225	0.903998	-0.601861	1.19584		8.23189	-1.00096	19.7634	10.952	22.6873	21.2478	21.2401	1.07036	11.2128		9.7776	2.05405	21	6.8
6.9	7.0102	23.4814	-2.09225	9.68412	14.2291	-0.86049	14.1956	16.7029	-0.94799	-0.114678	0.403464	0.190572	1.49303	5.54442	-1.00096	17.4776	8.7464	22.2512	20.586	19.8361	2.58746	10.6302		8.63788	1.85515	22	6.9
7	8.14635	21.7985	-2.5873	9.53731	13.1607	0.144729	13.152	17.5372	-2.45973	0.903998	-0.607888	-2.82523		5.02406	-0.00143211	16.4375	9.8954	22.3378	19.6931	16.5519	2.0782	5.84986		8.27462	1.86634	21	7
7.1	5.97054	20.0328	-2.57274	9.5659	16.3658	1.14067	12.1084	17.5372	-0.453707	0.913317	-1.58332	0.190572	0.497016	5.02406	-1.00096	14.2888	8.83876	19.0301	22.4835	16.3784	-1.9731	7.90826		7.75865	1.77084	22	7.1
7.2	8.18316	19.6203	-2.5873	8.45545	14.2291	-0.859834	11.1338	16.536	-0.94799	-0.114678	-1.59907	-0.814694	0.502026	5.02406	-0.00143211	14.2095	7.17802	15.699	22.9964	15.33	0.556109	12.0219		7.48863	1.69999	22	7.2
7.3	5.97054	19.5189	-2.55818	8.99638	11.9645	0.146214	10.1593	14.9625	-0.453707	-0.114678	-2.09767	-1.80186	-1.49502	4.5037	-0.00143211	11.5174	5.60964	19.7956	20.4318	14.2815	-0.945314	8.68026		6.68502	1.6614	22	7.3
7.4	7.65229	17.3797	-1.60215	8.42685	10.9074	-0.85548	8.78267	13.5327	-1.44227	-0.114678	-2.57068	-0.814694	-0.499	5.02406	-0.00143211	9.98914	5.60964	19.6463	19.406	14.2815	-0.945314	11.7806		6.52606	1.57738	22	7.4
7.5	3.89122	13.5868	-3.53857	7.34499	10.3273	-1.88464	7.30642	12.5316	-1.95822	-0.114678	-1.59907	1.19584	-1.49502	3.98334	-0.501194	8.93012	5.08684	16.5786	17.2293	12.0704	-1.43471	9.6494		5.32664	1.40115	22	7.5
7.6	4.96223	11.0692	-3.53857	7.34499	9.85029	-0.859834	8.29059	11.5305	-3.46273	0.913317	-1.59907	-1.32146	-1.49502	5.02406	-1.00096	7.8711	4.56405	16.9888	15.6854	7.82691	-0.935816	8.55774		4.83026	1.31442	22	7.6
7.7	3.89122	13.5868	-2.55818	6.25252	9.95555	0.144729	7.30642	10.5294	-2.45973	0.903998	-1.59907	-1.81996	-2.46648	5.02406	-0.00143211	6.86251	2.9829	15.3822	17.0939	9.8807	-2.90236	9.19408		4.78108	1.33657	22	7.7
7.8	4.41105	10.9587	-3.53857	6.28578	7.17818	-1.36708	6.26095	7.52603	-1.45672	-0.114678	-2.59628	-0.814694	-1.48028	3.98334	-1.00096	6.86251	1.41257	15.897	16.9714	8.81405	-3.89028	6.56356		3.94844	1.27596	22	7.8
7.9	4.98266	13.7251	-4.02876	4.10134	4.51711	0.147728	4.3118	8.52715	-1.45672	-0.114678	-1.11151	0.190572	-1.49502	5.02406	-1.00096	3.29905	1.91745	14.401	17.6016	7.74739	-3.92916	7.60291		3.86183	1.25426	22	7.9
8	3.89122	15.3347	-3.53857	4.63742	4.47034	-0.868455	3.33722	8.52715	-2.48462		-0.607888	-0.814694	-1.49502	3.98334	-0.00143211	3.79831	-0.650183	15.3822	15.0631	6.73093	-3.39632	7.56065		3.75521	1.30059	21	8
8.1	3.89122	11.5727	-4.49041	3.04428	3.95274	-0.361863	5.33809	7.4518	-2.48462	-0.114678	-1.11773	-0.814694	-2.46648	3.98334	-0.00143211	1.78336	0.373987	15.897	14.4482	6.73093	-2.90236	7.63513		3.24311	1.18955	22	8.1
8.2	2.85156	13.0833	-4.47137	4.63742	4.51711	-0.868455	3.35349	6.02437	-1.45672	-1.13335	-1.63154	-1.80186	-1.49502	3.46298	-1.01105	1.78336	-0.650183	15.281	13.4328	6.80002	-4.92695	3.09089		2.67599	1.18991	22	8.2
8.3	3.89122	8.92536	-4.02876	2.53237	2.39994	-0.859748	1.40142	6.52492	-2.48462	-0.114678	-1.61514	-1.80186	-1.49502	2.94261	-1.00096	1.28903	-0.650183	13.1643	12.8179	4.65077	-4.87821	4.61373		2.10111	1.04207	22	8.3
8.4	2.33173	11.5175	-5.44224	2.00937	1.36474	-0.868455	3.43677	5.99717	-1.45672	-1.12194	-2.12697	1.19584	-1.49502	3.98334	-1.00096	-0.193942	-1.66065	14.6774	11.8127	2.62519	-4.90258	1.5781		1.92092	1.10153	22	8.4
8.5	1.8119	10.9587	-4.95681	3.57375	-0.705648	-1.86571	1.41503	6.46061	-2.96123	-2.13034	-1.63154	0.190572	-0.499	2.94261	-0.00143211	-0.682531	-2.67111	15.1817	11.8127	2.63831	-5.86613	3.57229		1.66303	1.14365	22	8.5
8.6	2.33173	7.81178	-4.47137	3.04428	0.333013	-0.868455	1.912	4.94716	-2.45973	-1.12194	-1.10969	-2.82523	-1.49502	3.46298	-0.00143211	-2.15009	-3.6613	14.5851	9.62217	3.68156	-4.87821	3.6066		1.37709	1.02717	22	8.6
8.7	1.8119	9.81989	-4.00497	3.04428	-0.684446	-0.868455	1.40142	5.3638	-4.46574	-3.1707	-1.59907	1.19584	-1.49502	2.94261	-1.00096	-2.13497	-4.65148	14.6338	9.80224	2.61206	-4.87821	5.62086		1.33158	1.10341	22	8.7
8.8	1.29206	7.73608	-5.44224	1.47343	-2.78514	-1.87006	1.40142	5.41609	-4.46574	-4.23248	-2.11073	-3.79238	-2.46648	3.98334	-0.501194	-3.12906	-4.65148	14.173	7.63176	0.124652	-5.98451	2.52808		0.196747	1.08778	22	8.8
8.9	1.82686	9.34741	-4.47137	1.98533	-0.713012	-0.868455	3.33722	2.00508	-1.47145	-5.26164	-2.62239	-1.30423	-2.46648	3.98334	-1.00096	-3.62982	-5.15328	12.66	6.63655	-0.376554	-7.9203	3.53865		0.366386	1.04957	22	8.9
9	1.8119	5.79997	-4.47137	1.45586	-0.70595	-0.864101	3.31657	-2.59027	-4.46574	-5.31634	-2.62239	-0.814694	-2.46648	3.98334	-0.00143211	-3.15989	-6.6587	12.6265	4.14853	-1.35919	-7.84198	1.59291		-0.391046	0.986012	22	9
9.1	-0.267427	8.45408	-4.47137	0.926384	-3.69649	-0.859748	-0.56692	-7.00531	-4.46574	-5.31634	-2.11877	-2.79712	-1.48028	1.88232	-0.00143211	-5.087	-6.6587	13.0872	6.72658	0.136449	-6.85406	-3.48006		-1.08699	1.08342	22	9.1
9.2	-0.267427	7.89533	-5.40957	0.420027	-2.80506	-1.86571	-0.56692	-10.4365	-4.46574	-5.31634	-1.61514	0.190572	-2.46648	1.88232	-0.00143211	-5.06239	-7.66232	11.0341	3.53324	-1.35919	-8.00019	-2.51727		-1.58464	1.04905	22	9.2
9.3	-0.787257	10.9587	-3.53857	1.42563	-3.32807	-0.859748	-0.572874	-8.69009	-2.45973	-2.15203	-2.62239	-2.29949	-2.46648			-4.13917	-5.65509	13.0544	5.07999	0.613568	-5.86613	-5.6328		-0.996881	1.1963	20	9.3
9.4	-1.29362	10.411	-6.34777	-0.132564	-4.84644	-0.859748	-1.06985	-9.23423	-3.46273	-1.62614	-2.62239	-1.81996	-1.48028			-6.06597	-8.12603	13.0872	4.51864	0.120379	-5.86613	-6.74306		-1.67298	1.26332	20	9.4
9.5	-1.29362	10.9587	-5.38623	-0.121844	-4.89711	-0.859748	-0.578948	-9.33622	-5.46875		-2.13209	-1.81996	-0.499			-2.69207	-4.65148	11.534	2.44207	-2.32263	-7.76521	-7.23189		-1.69063	1.24792	19	9.5
9.6	-1.30035	8.87615	-5.38623	-0.132564	-3.29364	-1.86571	0.421076	-10.9866	-3.46273	-2.13034	-2.62239	-2.82523	-2.49103			-5.13719	-7.64294	12.0229	2.44207	0.613568	-6.3601	-7.70982		-1.94856	1.19424	20	9.6
9.7	-1.30709	6.9461	-6.34777	-0.662039	-4.70051	-1.36273	1.40142	-10.553	-4.46574	-2.13034	-1.63154	-2.81117	-3.48705			-4.14854	-6.6587	11.5285	3.96825	-0.356741	-6.85406	-4.07503		-1.88539	1.12155	20	9.7
9.8	-0.270259	4.43475	-5.38623	-0.633373	-2.80506	-0.859748	3.28968	-9.51883	-1.47145	-2.13034	-2.62239	-0.814694	-2.46648			-5.13719	-9.07659	11.0341	3.96825	-1.35919	-5.80868	-2.51727		-1.50755	1.05414	20	9.8
9.9	-2.32258	5.85675	-7.23605	-2.11503	-4.84644	-0.859748	3.24334	-5.10494	-4.46574	-1.12194	-2.62239	-1.81996	-2.46648			-7.42339	-8.57977	11.0341	4.51864	-3.29937	-6.92251	-5.00613		-2.07798	1.10407	20	9.9
10	-2.34675	4.87923	-6.34777	-2.11503	-3.85109	-0.859748	2.29644	-9.82198	-2.45973	-2.13034	-2.62088	-2.82523	-2.46648			-6.00727	-4.65148	9.04378	3.47555	-2.32263	-6.88829	-5.51482		-2.17672	0.977384	20	10
10.1	-3.38641	3.39876	-6.79191	-1.07804	-3.85109	-0.859748	3.30532	-8.51834	-4.46574	-1.13335	-3.62964	-3.83049	-1.48028			-5.65328	-7.06532	9.02125	1.95418	-1.35919	-6.85406	-3.51753		-2.28975	0.951528	20	10.1
10.2	-1.8338	5.91465	-5.38623	-2.62889	-6.39923	-0.859748	1.35585	-6.24274	-1.95822	-1.13335	-1.61514	-2.82523	-2.46648			-6.06597	-6.6587	9.02125	0.490498	-2.3341	-5.86613	-5.51383		-2.15028	0.916381	20	10.2
10.3	-3.38641	4.39047	-5.38623	-1.13418	-5.88163	-1.84716	0.406203	-7.94944	-1.47145	-1.13335	-2.62239	-0.814694	-2.46648			-5.13719	-8.4953	8.5368	0.490498	-1.35919	-6.85406	-5.6328		-2.3874	0.914386	20	10.3
10.4	-2.87346	5.43621	-6.34777	0.961522	-7.95203	-1.36273	0.406203	-7.38054	-2.45973	-1.13335	-2.62239	-0.814694	-1.48028			-6.08256	-8.4953	8.50176	1.42385	-2.32263	-6.78694	-4.56983		-2.29773	0.98147	20	10.4
10.5	-2.34675	4.92748	-6.34777	-0.559548	-6.2795	-1.86571	1.37498	-9.71846	-2.48462	-1.13335	-2.12697	-0.814694	-1.48028			-6.97675	-9.47917	8.01697	0.888811	-2.34557	-6.78694	-8.09792		-2.68179	1.02774	20	10.5
10.6	-3.90624	2.43544	-6.34777	-0.0410549	-3.81124	-1.88464	1.36857	-9.76769	-4.46574	-1.13335	-2.64904	-1.80186	-2.49103			-6.45857	-8.53265	8.50176	0.405632	-5.22272	-5.86613	-8.65671		-3.01625	0.968145	20	10.6
10.7	-4.42607	2.9242	-5.38623	-2.01725	-4.84644	-1.87006	0.406203	-8.6168	-1.47145	-1.13335	-1.63154	-1.31733	-2.46648			-6.97675	-7.58613	8.06788	-1.07627	-4.27612	-6.39925	-8.65671		-2.9378	0.904064	20	10.7
10.8	-4.46205	4.92748	-5.83495	-1.95359	-5.92321	-1.86571	1.40142	-9.82476	-2.45973	-2.13034	-2.12697	-3.86938	-2.46648			-5.11308	-9.47917	7.49848	-2.49344	-4.27612	-6.78694	-6.67131		-3.19549	0.943607	20	10.8
10.9	-4.42607	4.4339	-5.38623	-3.93349	-4.84644	-1.36708	0.413495	-10.9186	-1.47145	-1.13335	-1.61514	-2.79712	-1.49502			-6.12583	-8.08295	8.01697	-3.45979	-4.27612	-8.82991	-11.7402		-3.45202	1.05063	20	10.9
11	-6.9864	3.86386	-5.35876	-2.03099	-5.88163	-1.86571	0.413495	-10.4002	-3.98685	-1.13335	-2.13533	-3.83049	-3.45267			-5.54713	-8.4953	8.95252	-2.97662	-4.78078	-6.85406	-13.0395		-3.7763	1.07352	20	11
11.1	-6.43843	3.43708	-5.38623	-3.93349	-5.82139	-0.868455	1.38807	-10.9186	-5.46875	-1.13335	-1.64827	-2.82523	-2.49103			-4.14854	-8.4953	7.968	-1.55945	-3.33195	-5.86613	-10.9407		-3.42411	1.01002	20	11.1
11.2	-5.98556	3.92584	-6.31572	-2.49305	-5.70453	-1.86571	0.413495	-9.24262	-5.46875		-2.64904	-0.814694	-2.49103			-4.61777	-8.57977	7.968	-1.59182	-6.16932	-6.92251	-11.9161		-3.71161	1.0678	19	11.2
11.3	-6.43843	4.92748	-6.28367	-3.47236	-5.64784	-0.859748	-0.561082	-9.76769	-3.00391	-1.13335	-4.12862	-0.814694	-3.48705			-4.18985	-9.47917	5.58699	-0.523006	-5.25286	-5.80868	-8.93741		-3.46375	0.926182	20	11.3
11.4	-6.9864	3.94031	-5.33129	-2.04939	-5.30909	-1.36273	-0.561082	-9.76769	-3.49779	-1.13335	-4.59069	-4.83576	-1.52538			-4.7363	-8.4953	6.07172	-4.90461	-4.73907	-7.84198	-9.87037		-3.87631	0.916826	20	11.4
11.5	-9.52532	1.55817	-5.37752	-3.03837	-5.82139			-11.6283	-3.49779	-1.13335	-4.11017	-0.814694	-2.51608			-4.10803	-9.47917	3.6475	-1.55945	-1.34588	-5.86613	-9.89129		-4.13929	0.966669	18	11.5
11.6	-9.01084	3.94031	-5.38623	-4.01693	-6.77656			-12.2104	-4.51096	-0.114678	-2.62239	-1.81996	-1.51005			-4.12344	-8.57977	2.69522	-2.54893	-1.34588	-8.82991	-8.65671		-4.19045	1.01094	18	11.6
11.7	-10.5543	3.94031	-6.34777	-2.62889	-5.82139			-10.464	-3.48026	-1.13335	-2.63572	-4.83576	-2.49103			-5.13719	-9.9711	3.14684	-6.35886	-4.76449	-7.84198	-10.1943		-4.86518	0.999434	18	11.7
11.8	-10.5543	2.95315	-6.34777	-3.15201				-9.88184	-2.45973	-2.13034	-1.63154	-1.81996	-3.45267			-3.65421	-9.57341	1.16767	-6.36811	-4.31832	-6.88336	-10.8254		-4.64306	0.977932	17	11.8
11.9	-8.58472	0.988369	-6.34777	-4.93919				-10.9186	-5.46875	-2.13034	-1.63154	-2.85391	-2.49103			-4.14854	-9.47917	1.1887	-5.90788	-6.22961	-6.85406	-8.35937		-4.95102	0.840974	17	11.9
12	-8.58472	0.475673	-5.867	-4.01693				-9.76769	-5.46875		-3.14447	-1.81996	-2.54164			-4.14854	-9.47917	-0.279901	-7.34354	-4.78559	-6.85406	-7.79247		-5.08867	0.782134	16	12
12.1	-8.58472	-2.88467	-6.34777	-4.10208				-8.51834			-1.63154		-2.49103			-4.14854	-9.47917	-0.769435	-6.37736	-5.25286	-7.38225	-10.7124		-5.62015	0.823877	14	12.1
12.2	-11.9745	-2.86655	-8.61969	-4.189				-7.99867			-2.64904		-2.49103			-3.15989	-9.47917	-1.7485	-7.32522	-5.25286	-8.91808	-11.7402		-6.31517	0.948762	14	12.2
12.3	-13.5022	-3.82068	-6.28367	-4.189							-2.14029		-2.49103			-4.14854	-8.4953	-2.76796	-10.2058	-6.22961	-7.9203	-12.7681		-6.53557	1.05978	13	12.3
12.4	-11.4653	3.94031	-7.23605								-1.63154		-3.48705			-4.12828	-8.4953	-3.2575	-7.32522	-2.84554	-7.38225	-11.7402		-5.42116	1.27744	12	12.4
12.5	-9.62438	1.45792	-7.23605								-1.61514		-2.49103			-3.15989	-8.4953	-2.89075	-7.34354	-4.31832	-6.92251	-12.7681		-5.45059	1.14632	12	12.5
12.6	-12.993	-0.487741	-8.18843										-2.49103			-3.61855	-8.4953	-3.88937	-7.81756	-6.22961	-6.92251	-12.8352		-6.72439	1.19809	11	12.6
12.7	-11.7037	-0.976409	-7.23605										-2.51608			-4.10803	-8.94103	-2.80835	-8.29158	-5.25286	-8.82991	-12.9024		-6.68785	1.16816	11	12.7
12.8	-14.0115	1.93722	-8.18843										-2.51608			-5.03779	-8.4953	-3.70664	-8.77013	-3.36517	-7.4214	-10.8254		-6.40005	1.33035	11	12.8
12.9	-13.5022	0.9597	-7.23605										-2.51608			-5.94969	-9.43297	-2.80835	-8.29158	-3.33195	-7.84198	-11.927		-6.53438	1.30771	11	12.9
13	-15.3825	-0.967127	-7.23605										-2.51608			-6.6113	-8.4953	-0.830857	-8.29158	-4.31832	-6.92251	-11.9901		-6.68743	1.34827	11	13
13.1	-12.6122	-0.00371385	-7.23605										-2.51608			-6.90986	-8.4953	-1.25897	-11.1629	-5.25286	-7.84198	-10.9407		-6.74824	1.24948	11	13.1
13.2	-14.5207	-0.00835457	-6.28367										-2.51608			-4.61777	-9.47917	0.26037	-12.0837	-4.31832	-7.38225	-11.8639		-6.61941	1.49497	11	13.2
13.3	-13.5665	-0.487741	-7.23605													-4.232	-8.4953	0.26037	-10.6843	-4.31832	-6.85406	-12.8299		-6.84438	1.50084	10	13.3
13.4	-13.6412															-4.68911	-9.47917	0.26037	-10.6617	-5.3047	-4.92695	-11.7402		-7.52283	1.63208	8	13.4
13.5																-5.18837		0.209633	-12.0837	-5.3047	-6.85406	-11.2828		-6.75067	1.84363	6	13.5
13.6																		0.745158	-12.5986	-5.76715	-6.3601	-10.7124					13.6
13.7																		1.22995	-12.12	-5.3047	-8.91808	-9.78685					13.7
13.8																			-9.23961	-6.22961	-5.80868	-11.802					13.8
13.9																				-5.3047	-4.87821	-10.8254					13.9
14																				-5.25286	-8.82991	-10.2496					14
14.1																				-5.25286	-6.78694	-13.7959					14.1
14.2																					-6.3601	-11.8639					14.2
14.3																					-5.86613	-10.9407					14.3
14.4																						-13.0395					14.4
14.5																						-12.049					14.5
14.6																						-9.99794					14.6
14.7																											14.7
14.8																											14.8
14.9																											14.9
15																											15
15.1																											15.1
15.2																											15.2
15.3																											15.3
15.4																											15.4
15.5																											15.5
15.6																											15.6
15.7																											15.7
15.8																											15.8
15.9																											15.9
16																											16
16.1																											16.1
16.2																											16.2
16.3																											16.3
16.4																											16.4
16.5																											16.5
16.6																											16.6
16.7																											16.7
16.8																											16.8
	8.18316	30.7885	1.41393	16.1281	24.102	1.15218	33.2123	30.4644	1.55231	2.97164	1.42097	2.2011	16.2464	9.18696	1.00818	35.6001	13.0653	33.8398	33.2828	32.4157	26.8838	34.9132

## Sheet: Fig 4ac ASH 100-300 mM NaCl
	s6-100-300-1	s6-100-300-2	s6-100-300-7	s6-100-300-8	s6-100-300-9	s6-100-300-10	s6-100-300-11	s6-100-300-12	s6-100-300-14	s6-100-300-15	s6-100-300-16	s6-100-300-17			mean	sem	n
0	2.83274	-0.91584	-0.664082	-0.151836	0.612456	1.5826	0.890849	2.03885	2.2714	-4.02445	-0.630472	4.83071			0.722743	0.65121	12
0.3	2.35825	0.0765267	0.34867	-0.153449	0.0567886	-0.3802	-0.067618	0.092814	0.300662	-6.25922	0.365336	3.87668			0.0512703	0.675726	12
0.4	-2.18002	0.578066	1.36179	-1.18259	2.57164	1.56756	-0.067618	0.0955296	0.297711	-3.00588		2.92265			0.268986	0.558356	11
0.5	-0.157173	0.0765267	0.352202	-2.2252	1.57164	2.5421	0.953632	-0.917362	0.309878	-1.38287		4.92266			0.549639	0.593198	11
0.6	-0.156349	0.0769093	0.34867	-1.18259	0.57164	-0.384324	-0.0684453	-0.917362	-0.696085	0.177937	-0.630472	2.98681			0.0105286	0.310236	12
0.7	-2.6871	1.0796	0.34867	0.851739	-1.42836	-0.888837	0.899299	-0.410916	-0.201189	0.668393	0.365336	2.02355			0.0516825	0.366436	12
0.8	-0.658461	0.0772919	0.355806	-1.14702	-1.42836	-1.41618	0.905927	-0.917362	3.32381	1.15038	-1.61026	1.03229			-0.0276775	0.422925	12
0.9	2.33483	0.578448	-0.65411	-0.151836	-0.407952	0.641114	-0.0684453	-1.95004	2.33054	2.12926	0.365336	2.50529			0.637703	0.409331	12
1	1.339	0.0772919	0.34867	-0.153449	0.57164	-0.372357	0.420148	0.0941718	1.29095	2.59398	0.365336	0.0588256			0.55285	0.237718	12
1.1	-0.154733	-1.92733	-0.657389	-1.15864	0.57164	-0.368319	0.899299	-0.890207	-1.21868	1.15038	0.369026	0.0585998			-0.277196	0.269721	12
1.2	2.80487	-0.934389	-0.65083	-0.153449	0.542131	-0.881654	0.907914	1.08648	-2.71646	1.15038	-0.630472	-0.954046			-0.0357938	0.410638	12
1.3	0.334152	-0.929705	0.352202	-0.150254	-0.438261	-1.41618	-0.0684453	1.10842	-0.189317	1.15038	0.369026	-1.99797			-0.156328	0.271745	12
1.4	-2.13086	0.0772919	0.345208	-0.150254	-0.42836	0.634829	-0.0684453	1.10842	-0.714722	0.171008	0.365336	-0.98717			-0.148143	0.244527	12
1.5	-1.14977	-0.91584	-0.641249	0.835124	-0.418259	1.11811	-1.05863	-0.917362	-1.20145	0.170509	0.365336	-3.59628			-0.61748	0.354843	12
1.6	1.339	0.578066	-0.638098	1.80282	-1.42836	-0.364514	-1.09052	0.104671	0.304105	2.10928	-0.636797	-5.16174			-0.25684	0.550184	12
1.7	-0.668478	1.0796	0.345208	-0.151836	0.57164	-0.366492	-0.577121	2.10008	-1.69269	2.12926	0.372791	-6.23866			-0.258058	0.631369	12
1.8	-2.16803	1.0796	0.341814	-0.151836	0.532424	-2.39814	-1.09052	0.092814	-1.19787	1.11952	0.369026	-6.27193			-0.811926	0.599804	12
1.9	-7.19723	0.0772919	0.345208	0.843349	0.532424	-1.31947	-1.09052	0.0919441	-0.19571	2.07047	-0.133886	-5.274			-0.93751	0.766088	12
2	-4.73027	0.0765267	0.345208	0.851739	0.532424	-1.37307	-1.09052	0.0971637	1.28455	4.08701	0.369026	-5.30297			-0.404431	0.734651	12
2.1	-5.2383	1.06889	0.341814	-0.151836	0.532424	-2.37418	-0.602342	1.07583	0.297711	2.58418	-0.636797	-5.87062			-0.747768	0.733862	12
2.2	-6.25436	0.57271	0.350507	0.843349	0.551838	-1.34574	0.907914	1.07583	-1.21159	3.04977	-0.636797	-6.40931			-0.708823	0.828475	12
2.3	-5.21192	0.0765267	-0.644401	0.345757	1.54194	-3.79065	-1.09052	1.07062	-0.699527	2.07047	0.369026	-7.40578			-1.11404	0.833266	12
2.4	-6.22798	1.06889	0.341814	0.843349	0.0567886	-3.44414	0.907914	2.07926	-2.68937	3.07867	-0.132003	-6.9018			-0.918218	0.921203	12
2.5	-2.64429	1.57541	-0.644401	-0.151836	-1.42836	-2.39814	0.447026	1.0654	-0.703039	2.56973	-0.636797	-7.48669			-0.869666	0.746287	12
2.6	-3.14221	0.0765267	0.34867	0.843349	-2.42836	-3.32469	1.8803	1.07583	-1.19787	1.1399	0.369026	-8.47167			-1.06927	0.840613	12
2.7	-4.65678	1.0796	0.84842	-0.151836	-0.418259	-3.44414	0.963764	0.0937012	-0.696016	1.12961	0.369026	-6.3746			-0.938126	0.720584	12
2.8	-2.65512	0.578448	1.30889	1.84773	-0.92836	-4.46546	2.88056	0.589213	-0.699527	2.58418	0.369026	-6.33989			-0.410858	0.813851	12
2.9	-1.14977	2.10299	1.38988	0.860299	-1.42836	-4.35349	1.42182	1.08648	-1.70122	3.07867	0.369026	-7.93872			-0.521865	0.891353	12
3	-2.59254	0.0772919	1.37569	0.860299	-2.41846	-3.40913	-0.0684453	1.07583	-0.196172	2.08969	0.369026	-5.33194			-0.680737	0.647859	12
3.1	-2.10435	1.09053	1.36874	0.851739	-2.41846	-3.3082	0.963341	1.09734	-2.68937	2.11887	0.369026	-5.83591			-0.708058	0.712667	12
3.2	-2.59254	0.0772919	2.30164	0.851739	-2.42341	-3.34151	2.88056	-0.881507	-2.19956	2.10928	-0.643252	-5.274			-0.761271	0.725222	12
3.3	-6.00986	0.584303	1.32173	0.353425	-2.42836	-4.24756	0.447448	0.092814	-1.69269	2.10928	-0.636797	-6.83323			-1.41163	0.839281	12
3.4	-5.57618	0.0780725	1.33482	0.851739	-2.43846	-4.26849	-0.0684453	0.092814	-1.69269	3.09341	-0.640025	-5.274			-1.20895	0.782898	12
3.5	-4.56533	1.09053	1.32173	-0.153449	-1.42836	-4.24756	2.86662	0.092814	-3.72317	3.10814	0.372791	-5.21728			-0.873544	0.84313	12
3.6	-4.09717	1.09053	1.83172	0.851739	-2.40875	-3.83665	0.963341	0.594643	-2.20458	4.08701	-0.643252	-5.16174			-0.74443	0.806373	12
3.7	-7.95385	1.0796	2.30164	-0.153449	-1.42836	-3.40913	2.92923	0.092814	-1.20639	4.12674	-0.636797	-5.16174			-0.784974	0.992937	12
3.8	-8.07635	1.59676	1.32173	0.353425	-0.93331	-2.32697	4.10347	1.0654	-0.699527	5.11529	-0.130082	-0.987289			0.0335456	0.959569	12
3.9	-10.0132	1.09053	2.32443	0.860299	1.54194	-2.32447	4.08774	1.05516	-1.72715	6.10385	-0.643252	1.5909			0.328897	1.1517	12
4	-10.5062	2.10299	1.82962	0.860299	0.633496	-0.368319	5.14688	0.0910909	0.306743	8.16095	-1.65929	5.16897			0.980602	1.3216	12
4.1	-9.96429	3.6428	2.30164	1.87569	4.82164	-1.34574	5.66858	1.07583	0.300662	9.70946	-1.67631	6.19127			1.88344	1.43722	12
4.2	-10.0132	5.19295	0.359484	1.87569	7.84999	0.126255	7.23369	0.092814	0.306743	10.2596	-1.65929	9.31602			2.57839	1.65137	12
4.3	-8.9831	6.28	2.39558	2.89109	13.6006	1.67938	9.37507	0.0932576	2.34064	11.955	-1.65096	12.4513			4.36899	1.92085	12
4.4	-6.06918	6.76458	3.31404	3.90648	16.28	3.22716	10.473	-0.890207	5.39149	13.5571	-1.64262	13.4842			5.64967	1.96393	12
4.5	-5.54652	7.31339	2.83085	4.97228	17.7206	4.77494	12.2981	-0.899079	8.01536	13.5571	-0.643252	16.1523			6.71217	2.08634	12
4.6	-5.52168	8.91244	3.31404	5.99809	18.7844	5.83158	15.4202	0.0937012	10.5839	14.5863	-1.65929	16.9304			7.77284	2.25412	12
4.7	-4.6106	9.4781	3.31404	7.17084	19.632	9.18715	19.2329	1.08648	12.9777	15.3398	-2.19823	19.8857			9.20799	2.4633	12
4.8	-1.12797	10.5223	2.42028	10.4218	21.6486	10.361	17.5386	0.092814	17.0996	15.7773	-1.69368	23.143			10.517	2.55632	12
4.9	1.31701	11.6885	4.34667	8.39377	23.9868	13.7375	22.0715	2.05886	18.3409	15.7773	-1.67631	26.7027			12.2288	2.73837	12
5	0.343971	12.7437	4.34711	9.46347	25.2383	14.7458	21.7543	2.03885	23.4882	15.9424	-1.67631	27.0954			12.9604	2.92578	12
5.1	3.79087	11.6885	3.45067	10.647	25.2383	14.0427	26.5692	1.0654	26.2013	17.173	-1.67631	26.7027			13.7411	3.07597	12
5.2	4.38444	13.2713	5.51147	9.67133	26.6615	16.267	26.5692	2.02904	29.442	16.1109	-2.67534	27.4769			14.56	3.19726	12
5.3	4.39466	13.7989	6.47513	8.57708	25.5379	17.1883	25.2497	1.05516	32.0651	16.1109	-2.67534	27.4769			14.6045	3.25886	12
5.4	7.92021	14.8541	7.05706	11.0036	26.9807	15.4992	25.8125	0.0937012	32.9922	16.9932	-2.67534	28.0042			15.3779	3.27942	12
5.5	11.4108	14.782	7.57226	13.2387	26.0997	15.8874	28.2601	0.590091	36.211	16.8172	-1.65929	26.7027			16.3261	3.28595	12
5.6	10.7285	15.9093	6.54186	13.0925	27.7851	17.5745	27.2447	0.092814	37.7797	16.9932	-2.67534	26.7027			16.4808	3.4624	12
5.7	11.7657	16.9645	5.56886	15.3028	26.6615	16.0635	27.0914	1.07583	37.6998	18.0441	-1.67631	27.7686			16.8609	3.37627	12
5.8	12.2842	16.9645	6.64476	14.1976	25.5379	15.8595	28.3831	1.09734	38.4946	16.9932	-2.70278	28.8345			16.8824	3.46421	12
5.9	13.7663	16.9645	6.67954	13.2387	24.9761	13.5316	28.3831	0.0937012	40.4215	16.3853	-1.65929	27.6284			16.7008	3.5153	12
6	14.2112	16.4369	5.62746	12.1212	27.7851	12.4335	28.3831	1.09734	39.2765	15.7773	-1.65929	25.3676			16.4048	3.47343	12
6.1	13.8399	14.8541	7.65111	11.255	26.6615	10.0397	28.0637	0.092814	40.0831	15.2573	-1.65929	23.1374			15.773	3.46922	12
6.2	15.3113	16.4369	6.67954	9.02066	25.2383	9.61523	29.5215	2.07926	41.1361	14.7373	-1.64262	21.149			15.7735	3.49193	12
6.3	16.3485	15.9093	6.6107	7.91618	25.2383	7.80234	29.5215	1.07583	40.8897	15.9424	-2.67534	19.8857			15.3721	3.57854	12
6.4	11.7027	17.4921	6.67954	6.75989	24.8326	7.80234	27.6606	1.0654	39.7314	12.6574	-2.64844	18.8421			14.3815	3.47712	12
6.5	12.6714	16.9645	5.62746	5.47714	23.2907	5.47231	27.2447	0.589648	39.0251	11.6175	-0.649839	16.5828			13.6594	3.39275	12
6.6	12.2212	18.0197	4.62404	6.68272	21.6486	5.51167	26.535	0.092814	38.2132	9.53754	-1.14623	15.7111			13.1376	3.33878	12
6.7	13.1847	16.4369	5.15568	5.5084	21.3977	3.09164	25.8125	0.0937012	37.4148	9.01756	-1.64262	15.5499			12.5851	3.32543	12
6.8	12.6781	15.9093	6.54186	3.18099	20.5497	1.89191	25.8125	0.0946062	36.8339	9.53754	-1.65929	13.4316			12.0669	3.30571	12
6.9	13.3214	15.3817	5.51147	3.21684	20.5497	3.09164	24.5558	-0.403132	34.6963	8.49759	-1.64262	11.1895			11.4972	3.14727	12
7	11.1434	15.9093	4.52774	3.21684	19.4508	-1.02754	23.2992	0.0946062	34.1238	6.39035	-1.64262	11.1238			10.5508	3.16976	12
7.1	9.59198	15.9093	5.59816	2.06347	18.3519	-1.59999	20.8411	0.0946062	33.9579	5.32307	-1.65929	10.9696			9.95348	3.10195	12
7.2	11.1947	15.7432	6.34567	0.945953	15.9629	-1.59481	19.7403	0.583889	31.2612	5.32307	-2.67534	10.4736			9.44203	2.90551	12
7.3	8.7023	15.7432	4.57538	-0.173604	15.3318	-3.83812	18.5441	2.03885	32.0148	4.80845	-1.65929	8.98579			8.75613	2.95663	12
7.4	8.7449	15.7432	6.34567	-0.171567	13.789	-3.24769	17.5386	1.05516	29.541	2.21324	-2.68906	6.93427			7.98306	2.80982	12
7.5	8.65426	15.7432	5.51147	0.945953	12.5501	-4.91943	15.7145	0.572706	28.6432	3.23201	-2.70278	4.47891			7.36867	2.73816	12
7.6	8.05224	14.1769	4.9453	-0.169575	11.4749	-6.11389	15.1701	2.01922	26.3824	2.19161	-2.67534	3.98784			6.62014	2.59888	12
7.7	8.98655	13.6548	4.48107	-0.714171	11.4749	-7.25059	12.9284	1.04512	24.6809	2.19161	-2.70278	1.03685			5.81772	2.54722	12
7.8	7.539	12.6106	4.43536	-1.26072	10.2738	-6.04413	11.7755	1.05516	25.6717	2.19161	-2.70278	0.0597026			5.46706	2.50978	12
7.9	6.54891	13.6548	4.52774	-1.24699	8.09012	-6.9342	11.18	0.577825	21.8035	1.17199	-3.69138	-1.3896			4.52439	2.36281	12
8	6.09315	13.6548	2.96095	-3.40953	7.08228	-3.02161	7.54816	1.0654	21.367	2.12926	-3.76792	-1.88548			4.15137	2.19054	12
8.1	4.50572	13.5137	4.39057	-4.44267	4.88743	-3.44414	5.85132	-0.881507	19.2477	2.6187	-4.80503	-2.85807			3.21531	2.12708	12
8.2	3.48944	12.997	3.38098	-4.53998	2.78217	-1.91217	5.31276	-0.393373	18.1531	2.12926	-4.80503	-1.88548			2.89239	1.97185	12
8.3	3.48944	11.3299	3.34717	-4.97752	1.16507	-2.42283	4.69021	-1.91086	16.3854	0.170509	-3.82754	-2.82954			2.05078	1.84657	12
8.4	3.46858	11.3884	3.86382	-4.4908	0.654973	-2.40171	3.06007	-1.89186	15.6586	1.62459	-3.84769	-3.79276			1.94118	1.80018	12
8.5	2.95001	10.4135	3.34717	-5.57207	-1.42836	-2.32697	0.988544	-2.41223	13.5373	1.12961	-3.84769	-3.27857			1.12502	1.67093	12
8.6	1.8933	9.89685	2.32443	-5.57207	-2.47003	-2.32697	-0.0719306	-3.91633	13.7931	1.12961	-4.90678	-2.80155			0.58097	1.70614	12
8.7	0.871275	10.4135	3.38098	-5.57207	-4.52114	-3.76171	0.963341	-2.94314	10.2969	0.168568	-4.95929	-3.77417			0.0469198	1.60663	12
8.8	0.360853	9.28422	2.34767	-6.04219	-3.46918	-2.32697	-0.0692896	-3.91633	11.0823	1.11952	-4.35153	-3.75559			0.0219564	1.55272	12
8.9	-2.24741	9.23722	2.37138	-6.51232	-5.50999	-5.4311	-1.09094	-2.88464	9.53234	0.643572	-3.84769	-4.70962			-0.870767	1.5738	12
9	-1.73516	9.28422	2.37138	-7.65178	-6.5304	-4.73341	-2.1126	-2.37405	9.48419	0.167625	-4.90678	-5.69143			-1.20235	1.646	12
9.1	-3.28455	7.67153	2.42028	-5.45394	-7.48897	-5.16884	-3.13468	-0.899079	7.86544	2.07047	-4.90678	-4.70962			-1.25156	1.48806	12
9.2	-3.79137	6.09117	1.34817	-7.49132	-6.5304	-4.26931	-2.62364	-0.899079	8.22406	0.644043	-5.96587	-7.57242			-1.903	1.49622	12
9.3	-2.23567	7.23859	3.39822	-7.57155	-7.48897	-5.32308	-4.72197	-1.89186	5.62003	-0.774368	-5.96587	-7.57172			-2.27402	1.5066	12
9.4	-2.25916	5.14038	2.39558	-7.65178	-9.59163	-6.07256	-5.28718	-0.885857	6.15007	-0.774368	-4.85537	-6.61768			-2.5258	1.46335	12
9.5	-7.34511	4.12792	2.37138	-6.58207	-9.19535	-5.21925	-5.17883	-1.85496	5.5611	0.168568	-4.90678	-5.66365			-2.80975	1.38817	12
9.6	-1.18617	4.10723	2.32443	-7.5707	-8.35905	-6.13118	-5.71261	-0.908129	4.00602	-0.774368	-4.85537	-9.04892			-2.8424	1.36812	12
9.7	-2.21266	4.08654	2.32443	-6.58207	-9.2715	-5.21975	-6.6439	-1.37258	4.53606	0.168568	-4.90678	-8.52575			-2.80162	1.38371	12
9.8	-3.77455	4.08654	1.86439	-6.58207	-10.9055	-6.07256	-7.14977	-0.890207	1.35114	0.172575	-4.90678	-5.20982			-3.16805	1.28541	12
9.9	-5.29213	3.05363	1.40436	-8.62908	-12.5395	-6.19095	-7.1139	-0.899079	2.3892	1.11952	-4.95929	-5.66365			-3.61007	1.42486	12
10	-4.24915	3.05363	1.34817	-7.5707	-12.5395	-5.75701	-6.13803	-2.82841	1.3653	-0.774368	-4.42408	-8.60968			-3.92698	1.33052	12
10.1	-3.20618	2.06126	2.34767	-7.49132	-12.5395	-6.25189	-7.14977	-1.86409	0.306145	-0.303372	-5.96587	-8.4442			-4.04176	1.34314	12
10.2	-4.24394	1.06889	1.37569	-7.49132	-12.108	-6.22261	-8.07963	-1.89186	-0.205954	0.167625	-5.96587	-6.55416			-4.17926	1.23207	12
10.3	-5.80537	1.07425	1.38988	-8.53862	-12.5374	-5.11939	-7.6147	-1.87323	-1.22962	-1.24536	-6.02971	-8.4442			-4.66446	1.24384	12
10.4	-5.20681	-0.906839	1.34383	-7.5707	-13.1931	-7.23312	-8.07963	-1.39547	-0.710206	-0.774368	-5.46258	-8.4442			-4.80276	1.24957	12
10.5	-5.18555	0.0757767	0.363239	-7.49132	-13.1931	-6.73834	-8.07963	-2.9136	-1.75931	-0.774368	-6.02971	-7.57172			-4.94147	1.17016	12
10.6	-3.67679	-0.411118	0.355806	-8.01497	-13.9284	-7.16264	-7.14977	-3.83927	-1.72072	-1.69971	-4.90678	-8.60887			-5.0636	1.18569	12
10.7	-4.63594	0.0757767	1.38988	-7.5707	-13.0788	-6.67271	-8.16151	-2.85625	-2.77231	-1.70803	-4.95929	-9.00277			-4.99606	1.19283	12
10.8	-3.64012	0.0757767	1.36874	-7.49132	-13.8302	-7.37829	-8.16151	-2.83754	-1.74492	-0.782383	-3.88886	-9.47978			-4.81587	1.29674	12
10.9	-5.13385	-0.898013	1.37569	-7.49132	-12.2127	-8.05587	-8.19811	-2.85625	-4.18439	-0.774368	-3.86828	-8.52575			-5.0686	1.14171	12
11	-4.70389	-1.88945	0.355806	-7.49132	-13.9284	-7.19788	-9.17324	-3.83927	-1.71845	-1.71636	-5.01293	-10.4338			-5.56243	1.2162	12
11.1	-6.19139	-1.88026	0.355806	-7.49132	-13.0788	-7.16264	-9.17324	-2.36013	-4.72988	-1.71636	-3.88886	-9.47978			-5.56641	1.13044	12
11.2	-5.18555	-1.88945	1.36179	-7.49132	-14.7617	-6.58884	-9.67911	-4.77531	-4.25059	-2.65835	-1.74802	-8.0903			-5.47973	1.22955	12
11.3	-5.18555	-1.87107	0.352202	-7.49132	-14.0497	-7.02573	-9.26714	-5.80531	-5.20464	-2.20449	-3.88886	-6.68243			-5.69367	1.08601	12
11.4	-6.62759	-1.87107	1.37569	-8.45003	-13.9284	-8.17434	-9.17324	-6.78833	-6.21762	-0.782383	-3.84769	-9.04433			-6.12744	1.22196	12
11.5	-9.30254	-1.87107	0.34867	-8.45003	-12.9668	-7.02573	-9.67911	-4.34985	-5.70298	-1.73333	-2.78861	-9.5721			-6.09113	1.17221	12
11.6	-12.1655	-1.85303	1.38988	-8.45003	-13.9284	-6.19095	-9.17324	-2.85625	-6.74331	-2.19584	-3.88886	-9.47978			-6.29461	1.31777	12
11.7	-13.3668	-1.85303	1.36543	-7.5707	-13.9284	-7.60418	-10.185	-1.87323	-7.59703	-1.72037	-2.81844	-9.5721			-6.39365	1.43032	12
11.8	-12.4141	-2.81671	0.359484	-7.49132	-13.9284	-7.09353	-10.6347	-2.86619	-8.0961	-1.71636	-2.78861	-9.52134			-6.58399	1.32191	12
11.9	-13.7352	-3.28051	0.363239	-7.49132	-13.6784	-7.25517	-9.67911	-2.85625	-9.07729	-1.75063	-2.28323	-9.5721			-6.69133	1.35474	12
12	-13.7352	-3.81717	0.352202	-7.49132	-13.3095	-6.07256	-10.185	-2.82841	-10.5576	-2.20881	-2.81844	-8.52575			-6.76646	1.32795	12
12.1	-10.0503	-3.31225	1.34817	-7.41359	-15.4284	-6.89393	-9.67911	-2.81476	-11.2198	-2.68428	-2.81844	-9.38922			-6.69633	1.368	12
12.2	-8.97828	-4.74406	1.36179	-9.38907	-14.4284	-6.95092	-11.0844	-1.89186	-10.7165	-2.68428	-2.78861	-9.42999			-6.81038	1.34343	12
12.3	-11.5738	-2.81671	1.36179	-7.5707	-14.0497	-5.16884	-10.185	-3.83927	-11.7769	-2.21746	-1.74802	-9.38922			-6.58115	1.40002	12
12.4	-11.8681	-3.72209	1.33482	-7.5707	-14.7316	-6.68215	-10.0828	-3.80186	-12.1578	-2.68428	-2.81844	-9.4345			-7.0183	1.38303	12
12.5	-13.3197	-2.78982	1.38988	-8.45003	-15.4284	-7.30498	-10.0828	-4.33078	-12.2802	-2.68428	-1.74802	-9.47978			-7.20908	1.50159	12
12.6	-15.9292	-1.35811	0.367072	-6.89537	-13.4284	-6.10524	-10.0828	-3.83927	-11.7769	-2.21746	-2.78861	-10.5353			-7.04913	1.51598	12
12.7		-0.880866	-0.667497	-7.41359	-14.5597	-6.01504	-9.08123	-3.83927	-10.7702	-1.75063	-4.39782	-10.4846			-6.35094	1.36916	11
12.8		-2.76345	-0.664082	-8.36326	-13.0788	-7.90338	-10.5836	-3.34776	-11.2735	-1.73333	-3.88886	-10.5353			-6.73958	1.31886	11
12.9		-3.7089	-1.70131	-7.33745	-13.1931	-7.09418	-10.0828	-3.83927	-12.6475	-1.75063	-3.88886	-10.5353			-6.88903	1.2734	11
13		-2.73756	-1.71901	-7.33745	-14.2996	-6.01504	-10.0828	-2.85625	-12.5312	-2.68428	-2.78861	-11.4985			-6.77731	1.39397	11
13.1		-1.81799	-1.19325	-7.33745	-15.4284	-7.68373	-10.0828	-3.80186	-13.0211	-3.15976	-2.7594	-10.5353			-6.98373	1.45665	11
13.2		-0.864362	-1.70131	-8.27825	-15.8541	-6.95921	-10.1288	-3.82056	-10.7165	-3.63524	-3.80739	-10.48			-6.93143	1.39165	11
13.3		-0.85634	0.355806	-8.53862	-15.4284	-5.61715	-10.0828	-2.85625	-12.8326	-3.63524	-3.76792	-11.0687			-6.7571	1.55369	11
13.4			-1.61801	-8.27825	-11.2323	-6.95921	-10.6347	-2.85625	-12.4088	-3.63524	-3.78765	-9.6662			-7.10766	1.23281	10
13.5			0.352202	-8.27825	-13.0788	-6.07256	-10.0828	-3.31514		-2.21746	-3.80739	-10.0537			-6.28378	1.46419	9
13.6			-0.15108	-8.36326	-14.4284	-6.13118	-10.0828	-3.80186		-2.68428	-3.80739	-11.4985
13.7			-1.66698	-8.27825	-14.2996			-3.80186		-2.71071	-3.80739	-10.4338
13.8				-9.29365				-3.83927		-2.6975	-4.85537	-11.4432
13.9				-7.77056				-3.83927		-3.63524	-5.37937	-10.4338
14								-4.82229		-3.67079	-5.96587	-11.4386
14.1											-5.96587	-10.4338
14.2											-7.02495	-9.47978
14.3											-6.95135
14.4											-5.90336
14.5											-6.95135
14.6											-6.95135
14.7
14.8
14.9
15
15.1
15.2
15.3
15.4
15.5
15.6
15.7
15.8
15.9
16
16.1
16.2
16.3
16.4
16.5
16.6
16.7
16.8
	16.3485	18.0197	7.65111	15.3028	27.7851	17.5745	29.5215	2.10008	41.1361	18.0441	0.372791	28.8345

## Sheet: Fig 4c ASH 0-500 mM NaCl
	s6-ctx-500-1	s6-ctx-500-2	s6-ctx-500-3	s6-ctx-500-8	s6-ctx-500-9	s6-ctx-500-10	s6-ctx-500-11	s6-ctx-500-12	s6-ctx-500-14	s6-ctx-500-15	s6yc-ctx-500-5	s6-ctx-500-2	s6-ctx-500-3	s6-ctx-500-4	s6-ctx-500-5	s6-ctx-500-6	s6-500-2	S6-500NawoGl-1	S6-500NawoGl-4		mean	sem	n
																											mean
0	2.55482	-0.767089	-2.98285	0.365085	3.18084	2.68313	1.45172	2.78649	-1.15422	2.76884	2.43615	2.27535	-5.89015	-5.39955	-0.195779	-0.416589	-1.6355	0.749819	-0.360316		0.128959	0.617857	19
0.3	-1.36491	1.21424	0.0299226	1.37689	1.68084	-0.223785	1.45172	3.85766	-0.154219	1.77923	2.46013	4.28058	-6.93114	-4.41694	0.830778	-0.412302	-0.664726	0.749819	-0.360316		0.272815	0.594304	19
0.4	0.599771	0.21977	-1.00449	-0.616268	2.24145	0.781166	-0.518757	4.82315	-0.154219	1.70955	3.48238	2.27535	-4.90845	-6.38217	0.8223	-0.412302	1.32207	0.749819	0.642572		0.298564	0.587178	19
0.5	2.57986	1.22645	-1.01467	0.356891	1.7364	0.271265	0.478418	1.8012	-0.154219	2.7412	2.46013	0.267526	-5.94898	-4.90824	2.30991	-0.920056	0.325395	-0.251253	1.64904		0.263488	0.531942	19
0.6	-2.42326	0.21977	-0.000330267	-0.62809	1.23135	-0.218834	-0.518757	1.79217	0.845781	2.76884	-0.547526	1.27274	-5.96834	-4.41694	2.77744	-0.403981	0.325395	-0.250013	0.642572		-0.184212	0.497379	19
0.7	0.607476	0.22199	-1.00449	0.880037	1.23135	0.801368	0.478418	-0.196469	-0.155814	0.738802	1.50171	0.276524	-6.95994	-4.90824	2.80521	-0.416589	0.328739	0.749819	-0.362107		-0.178011	0.50813	19
0.8	0.619382	0.22199	-1.50656	0.368963	2.27237	1.82157	-0.523968	-0.196469	-0.154219	1.24494	0.496476	-0.739998	-5.89015	-5.41647	1.30082	0.092324	1.33545	1.25036	-0.360316		-0.198079	0.491046	19
0.9	-1.38568	-0.774705	1.00382	0.350326	2.24145	0.266314	-0.523968	0.801891	0.845781	1.7437	2.50955	-0.747657	-7.83277	-4.41694	1.30082	-0.4081	0.328739	0.749819	-0.360316		-0.226732	0.548308	19
1	-2.39873	0.21977	-0.000330267	-1.61009	0.221248	0.751463	0.478418	-2.16366	-0.662475	-0.251316	0.995368	-2.77973	-50.6821	-4.90824	1.28885	-0.412302	0.325395	0.246802	-0.360316		-3.24747	2.65879	19
1.1	-2.39873	-1.78694	-0.0156117	-0.646719	0.180844	2.27662	-0.516389	-1.20268		0.256232	-0.508755	-1.75277	-27.8328	-6.37467	1.30569	1.07515	-1.66796	1.76861	0.137904		-2.09461	1.58094	18
1.2	-2.42326	0.22199	0.993842	0.368963	0.726298	-0.218834	0.478418	-2.16366	-0.154219	0.753728	-1.50914	2.27535	-27.8883	-11.9825	0.309107	0.591067	-1.66796	0.749819	0.642572		-2.09983	1.58791	19
1.3	-0.932807	0.22199	-0.000330267	0.880037	-0.788853	-0.708733	1.49579	-1.69888	-4.19622	-0.253828	0.493869	1.24789	-30.0592	-11.6499	-0.197773	0.585301	-0.671283	-0.251253	0.642572		-2.41272	1.67314	19
1.4	1.62542	0.22199	0.501747	0.368963	-0.788853	-0.198632	-0.523968	-2.20698	1.82754	-1.75386	-0.508807	1.24186	-11.8359	-14.316	-1.18075	2.53883	0.328739	-0.75179	0.639349		-1.30374	0.995263	19
1.5	1.60939	0.22199	1.00382	0.370943	-0.298954	0.246707	0.478418	-3.21128	0.845781	-4.24134	-0.513969	0.264981	-4.31409	-14.8493	-1.1876	1.57474	1.33545	-0.253784	-1.35676		-1.17236	0.86195	19
1.6	-0.930249	0.22199	-0.492523	1.39111	-0.819156	-1.21883	1.4808	-2.20698	-0.154219	-3.24383	-1.00765	1.26019	-3.45518	-13.2136	-1.68249	0.591067	0.349045	-0.744348	0.161219		-1.24809	0.738034	19
1.7	2.63145	-1.76918	0.993842	-1.60233	0.221248	-0.218834	-0.526627	-2.18511	-0.154219	-4.28405	-1.52181	-0.725137	-2.12736	-5.41647	-2.70409	0.585301	-0.677972	-1.25233	-0.851866		-1.13608	0.417898	19
1.8	0.61337	0.22199	-0.994502	-0.62809	-0.788853	-0.198632	-2.52874	2.87238	0.854287	-2.22416	-0.00950229	-1.22147	-0.724524	-3.47036	-3.17706	-0.900682	-0.671283	-0.251253	-1.35676		-0.767571	0.337337	19
1.9	1.62542	0.22199	0.993842	-0.622121	-0.283803	-0.733391	0.483251	-1.2148	0.845781	-0.250084	-4.59169	-2.71046	-2.61176	-2.98383	-2.69302	-0.412302	-0.671283	-1.25233	-0.360316		-0.906364	0.363901	19
2	0.619382	-2.76366	0.993842	-0.634176	-1.79895	-1.21883	-0.523968	-3.17942	0.84417	-3.21182	-2.01306	-3.77831	-1.70975	-2.62893	-3.19286	-3.44006	1.3491	-1.25233	0.642572		-1.41563	0.387904	19
2.1	2.63145	1.23891	0.993842	-0.64478	-2.30906	-1.22359	-1.01261	-1.16313		-2.22416	1.47221	-1.73511	-2.61176	-0.738025	-3.6927	-2.4308	1.3491	-1.25233	0.642572		-0.706109	0.407978	18
2.2	-0.382646	0.224254	1.00382	-3.57408	-0.757932	-0.198632	-0.529285	-0.198371	0.845781	-3.24383	-0.00986381	-2.71046	-1.78343	-0.206283	-2.19318	-1.43613	1.3491	-1.26498	0.642572		-0.759135	0.326579	19
2.3	1.62542	-2.7914	-0.984716	-3.68213	-3.81916	-2.21883	0.483251	-3.21128	-0.155814	-2.24633	1.50171	-2.25032	-1.78343	1.15288	-2.19318	-1.40727	1.3491	-0.253784	1.64904		-1.01243	0.432031	19
2.4	2.63145	-0.790402	-0.492523	-2.59899	-3.31916	-2.21883	-1.52636	-0.202292	-3.18612	-2.23524	-0.0122369	-3.77831	-2.67737	1.51127	-3.67195	-1.92618	1.3491	-0.759382	0.139337		-1.25075	0.424469	19
2.5	2.65804	0.224254	-0.000330267	-0.646719	-1.81916	1.29127	-1.02516	-3.7195	-0.155814	-4.24134	-1.52181	-2.73772	-2.61176	0.207429	-3.65615	-4.54114	0.330446	-3.19061	0.642572		-1.29017	0.468761	19
2.6	0.629565	-1.78694	-0.000330267	-0.653183	-4.31916	-2.21883	-2.52874	-5.21989	0.845781	-2.22416	1.48681	-2.71046	-3.62784	0.618425	-3.16126	-2.45567	0.328739	-0.251253	0.642572		-1.40031	0.450312	19
2.7	-2.44831	-1.78694	0.501649	-1.16102	-2.80906	-1.71378	-0.529285	-0.200312	-0.155814	-2.22416	-0.524181	-0.732493	-2.54496	0.99902	-5.14082	-2.44838	0.328739	-2.70362	-0.360316		-1.35021	0.344226	19
2.8	-1.407	-1.78694	1.00382	-1.67533	-3.81916	0.811469	-2.52874	-1.20268	-0.159102	-1.23047	-1.00016	-1.7178	-1.55835	1.15288	-4.16684	-2.45567	0.328739	-3.19061	1.14581		-1.23453	0.372117	19
2.9	-0.386695	0.224254	0.496756	-2.69748	-2.81916	-0.198632	-0.529285	-0.681116	-1.16591	-2.20243	1.48681	0.264981	0.00446545	-0.132836	-3.6769	0.585301	0.332152	-1.7222	-0.360316		-0.693591	0.310115	19
3	0.61337	-0.782475	-0.97512	-0.646719	-2.31916	-0.218834	-1.52636	2.84317	-0.157441	-3.18042	-0.00744291	2.69583	0.00446545	0.00483198	-5.14082	-0.907684	-0.677972	-4.1315	0.141128		-0.756271	0.450921	19
3.1	1.13058	0.22199	0.998833	-0.653183	-0.788853	0.781166	-2.54155	3.89727	0.845781	-3.21182	-1.53739	3.1825	0.94331	0.0422371	-3.22509	0.591067	1.3491	-3.17034	0.642572		-0.0264116	0.462223	19
3.2	0.619382	1.23891	-0.000330267	-0.620561	1.23135	-0.718834	-0.529285	9.02172		-2.22416	-0.52176	6.04378	4.73679	-0.971242	-4.71354	0.591067	-0.677972	-2.20919	-0.360316		0.551989	0.753396	18
3.3	2.63145	2.25357	-0.000330267	2.34103	2.78773	-0.198632	-1.52636	11.1862	-1.15422	-0.251316	1.44385	7.97169	6.55723	1.03713	-4.17261	0.591067	1.3491	-2.67367	-0.360316		1.56908	0.84455	19
3.4	2.64475	5.35185	0.993842	3.36629	3.3237	-1.71883	-2.52874	14.4424	0.837443	-0.251316	1.94242	9.02254	11.4988	0.99902	-3.0999	2.5894	2.36605	-1.23992	-0.360316		2.64102	1.06397	19
3.5	4.69056	6.44296	2.50007	5.87047	6.95825	-0.218834	-4.00982	17.5814	-0.154219	1.76129	2.48459	10.2963	18.9886	2.01183	-1.1759	3.58857	3.383	-2.19846	-0.85011		4.10266	1.39889	19
3.6	5.64956	8.51431	5.02045	9.37631	8.55198	-1.71378	-3.49607	20.1084	-0.159102	1.77923	2.44331	13.1721	24.8413	2.43768	-3.11985	7.11381	5.47262	-2.18773	-0.360316		5.44443	1.75042	19
3.7	5.70682	8.60343	6.06025	11.0479	9.58291	-2.21883	-2.52874	23.5526	2.87449	4.83267	3.48238	15.3094	26.5061	2.94843	-1.67658	9.48885	6.50002	-1.70775	-0.851866		6.71118	1.86975	19
3.8	6.86223	9.54998	8.03291	13.6569	14.266	-1.20873	-2.52874	27.086	2.87449	5.85048	6.36894	16.3945	31.2417	5.46956	0.805852	8.84942	5.47262	-1.21584	-0.356805		8.28797	2.09256	19
3.9	8.06661	11.743	10.195	15.1901	10.7642	-1.21883	-1.52636	28.4892	6.15326	7.96721	5.58931	18.5026	34.5175	6.00441	0.80681	11.023	7.60563	-1.70178	2.65551		9.51718	2.19008	19
4	7.98222	13.9823	13.4591	18.1161	15.229	-2.21883	-2.52874	31.8015	9.11925	8.43556	6.59772	17.8513	37.7273	7.99049	2.30537	12.0637	8.64369	-2.18773	2.65551		10.896	2.42339	19
4.1	11.1171	13.9823	15.0934	20.203	17.4574	-2.21883	-2.04543	33.2731	10.9508	8.99549	8.64361	19.715	42.8413	8.86785	4.85308	13.1045	8.64369	-2.67367	2.65551		12.2873	2.63239	19
4.2	11.3648	17.3384	17.7847	20.203	15.9704	-0.723785	-2.52874	34.3895		11.1669	9.22123	21.4692	40.7765	10.8526	7.91745	14.1453	8.64369	-3.15961	2.65551		13.1937	2.72437	18
4.3	15.018	17.3384	20.0872	21.2465	18.7615	-1.69843	-3.53113	37.7388	13.8124	11.7038	10.9016	20.339	46.7515	11.1254	11.023	16.3974	10.2008	-0.718953	2.65551		14.6922	2.83206	19
4.4	13.6521	18.4073	21.1444	21.998	19.8368	-1.20873	-3.02993	39.294	12.6017	15.4836	12.9134	25.3492	46.9708	13.4438	11.0746	20.6042	11.8813	-0.251253	4.66845		16.0439	2.87087	19
4.5	13.5061	19.6867	23.5074	22.5252	19.9653	-2.21883	-1.54182	39.294	13.5217	14.2838	14.0194	23.9051	49.0356	14.901	12.4949	22.4714	10.7198	-1.22776	6.31111		16.5874	2.93743	19
4.6	14.1145	19.9017	25.9215	25.4297	21.1808	-1.70863	-3.53113	34.7779	13.9625	14.9587	13.2344	23.5056	48.6077	17.6952	13.6189	20.2917	10.7198	-0.253784	6.83001		16.803	2.86335	19
4.7	14.7344	19.6867	25.9215	24.8968	20.6374	0.811469	-2.04809	34.7779	16.857	14.2838	15.0587	25.6166	47.5646	17.6952	16.2775	21.886	9.68175	-3.12921	6.74937		17.261	2.81781	19
4.8	13.6521	22.0862	28.0816	26.6353	21.1808	-0.713784	-2.50363	38.6009	18.1135	15.4836	16.6941	24.823	47.8677	17.9368	17.8727	20.8231	11.8813	-4.09174	7.29763		17.9853	2.96748	19
4.9	14.0415	20.9939	29.0969	27.0283	23.2504	-1.20873	-2.50363	38.3958	17.2234	13.3839	16.7958	23.7563	47.5646	18.9099	19.038	21.886	11.8813	0.249283	11.1566		18.4705	2.86384	19
5	17.0836	23.1784	30.9095	27.3196	22.8475	-0.693375	-2.55436	36.317	19.1887	14.0411	20.2685	26.9566	46.0626	17.6952	21.2895	18.8981	10.7198	-3.12921	11.1566		18.8187	2.8854	19
5.1	21.0008	20.9939	31.8126	26.781	21.7364	-1.19843	-1.54453	34.3895	17.2234	14.5869	21.8626	25.0861	43.392	18.9099	21.4052	13.8879	12.9302	0.753615	11.1566		18.6929	2.6663	19
5.2	16.156	21.2258	32.0134	27.3196	22.8475	-0.178018	-1.52636	35.506	19.0814	17.7699	23.5571	24.823	39.4676	18.9099	22.9019	10.6465	11.8813	-1.22776	10.6323		18.5162	2.65652	19
5.3	13.6521	22.0862	30.1382	26.6353	21.4556	2.88321	-0.53471	36.6224		18.0579	20.3675	25.3492	40.7919	18.0648	23.1507	9.64339	13.9792	-2.18773	12.2756		18.4684	2.75128	18
5.4	15.8166	20.9939	32.3707	25.9626	22.9911	-0.703683	-1.54182	36.6224	27.006	27.612	22.9642	24.823	36.0899	16.9638	23.405	9.13044	13.9792	-2.18773	14.6092		19.3109	2.6877	19
5.5	13.5849	20.1215	31.9953	26.2424	20.8999	-0.238636	-3.56689	34.3895	19.3973	26.5396	26.7287	24.8269	31.9173	16.5957	23.2809	7.3983	12.7959	-1.18969	13.4072		18.1645	2.60012	19
5.6	14.5768	19.6867	35.3934	27.3196	22.0235	-0.718834	-1.54182	32.7149	20.4842	31.1634	26.887	23.2602	31.712	15.9907	23.9543	6.27576	13.9792	-0.251253	13.3945		18.7528	2.63785	19
5.7	14.6614	18.8095	31.9953	25.9626	20.6253	1.82157	-5.5359	32.1567	18.5115	23.3225	29.689	22.2157	26.3232	14.0446	22.8558	6.27576	13.9792	0.757411	14.6092		17.5305	2.44459	19
5.8	14.5768	18.8095	30.1382	25.9626	18.4031	-2.21883	-2.52874	27.3851	20.4842	24.8016	32.3141	21.9861	24.9797	15.2354	21.208	9.02864	13.9792	-1.21584	14.6092		17.2599	2.38688	19
5.9	14.7344	17.5258	32.7361	26.1025	27.6415	0.801368	-4.06845	24.0728	26.2038	25.4672	33.4259	21.8106	24.6153	16.218	23.794	7.31627	12.8685	1.75975	14.0018		18.2646	2.4669	19
6	12.3039	15.3649	32.923	25.9626	21.2994	-0.198632	-3.53113	24.2073	26.2038	24.136	33.043	23.0198	21.4859	14.2528	22.1225	7.31627	15.1875	-1.21584	13.3945		17.2251	2.46046	19
6.1	13.5061	16.4454	30.8264	27.0283	25.0697	0.796317	-2.55436	24.0728	17.2234	20.3374	36.0103	18.885	19.3996	13.4727	21.9989	5.1122	14.1274	-1.21584	14.0018		16.5549	2.40021	19
6.2	14.7344	16.4454	33.4939	23.2983	16.5205	-0.218834	-3.06063	21.8646	18.3103	22.4913	37.887	20.7381	15.4924	12.7788	20.3329	3.98602	16.2476	-0.689158	13.3945		16.0025	2.43645	19
6.3	12.5699	15.2007	32.7361	23.5797	21.7364	-2.21883	-4.53351	20.2085	20.9393	20.1053	38.6554	20.2265	14.6981	12.2875	19.327	1.78558	9.68175	0.246802	13.3945		15.2961	2.55956	19
6.4	12.4355	16.4454	32.923	23.8566	16.2745	-1.21883	-2.52874	18.5523	18.5115	21.4073	38.314	17.8513	12.9023	11.7065	19.5214	-2.73539	13.9792	1.75089	13.3945		14.9128	2.49397	19
6.5	11.3648	15.3649	31.6073	22.5252	17.06	-1.70863	-5.5359	17.2576	22.0505	19.5691	36.4138	15.6224	9.91357	10.4956	20.4343	-6.21188	10.2679	0.746098	12.3347		13.6616	2.59882	19
6.6	10.3555	10.8096	30.266	22.7654	17.1699	-1.21883	-3.06063	14.9921	16.0497	18.831	39.0934	16.9835	6.70801	9.99938	19.3477	-5.00597	8.55481	0.749819	12.3347		12.9329	2.54208	19
6.7	10.2941	10.9251	29.21	23.7054	16.1808	-1.71883	0.488183	13.6825		17.1573	36.8264	15.4643	5.35951	8.35706	18.2611	-7.27655	8.64369	0.246802	12.27		12.1154	2.58872	18
6.8	10.2941	10.9251	29.6755	19.3618	16.4056	-2.21883	-3.56689	11.3033	18.1135	17.7699	35.8975	15.3094	5.51595	9.10986	17.1746	0.640026	11.8813	-1.22776	11.2157		12.2937	2.33707	19
6.9	9.7588	9.85626	31.9682	21.3641	15.3223	-2.21883	-3.54901	11.3033	12.7371	14.4338	36.102	14.3067	6.53778	7.77107	16.2647	4.93212	7.52742	0.250523	10.1079		11.8303	2.3076	19
7	8.1528	9.85626	28.3819	20.4162	15.282	-2.21883	-1.5576	6.97194	12.8755	14.3588	36.4642	10.9131	3.77574	7.77107	14.1458	8.06845	5.47262	-1.23992	12.4669		11.0714	2.22556	19
7.1	9.22347	7.63685	30.8264	18.6378	10.0697	-2.22904	-3.56689	5.02531	10.5866	13.3839	36.8264	10.5068	4.20483	7.77107	11.9427	8.42738	4.93628	-0.250013	9.05923		10.1589	2.28171	19
7.2	8.68814	6.57927	29.1138	18.1161	8.40307	-0.218834	-5.5359	4.9732	13.6655	14.4338	36.6264	10.4005	2.2021	6.26018	11.8707	8.75928	4.39995	-0.251253	12.4669		10.0501	2.28316	19
7.3	11.2446	4.41738	26.5628	17.0726	4.97205	-1.71883	-3.56689	2.9022	13.6655	11.7559	36.0103	9.3877	0.302036	7.22852	11.9427	6.7202	4.39995	-0.744348	11.3957		9.15526	2.22886	19
7.4	11.1269	4.41738	26.8534	17.6126	5.06973	-0.218834	-3.56689	0.831189	11.5378	6.93893	34.1281	8.33468	-2.73171	7.63143	11.8707	8.71512	2.34216	-1.23992	9.70312		8.38715	2.21403	19
7.5	9.45559	2.30027	22.8343	14.679	9.36766	-2.72894	-3.06063	-2.25207	10.3638	7.3772	37.5346	8.20883	-0.801998	7.16313	10.6037	8.75928	3.383	-1.24612	8.53488		7.91976	2.23901	19
7.6	12.1751	2.30027	24.6854	13.7981	5.51659	-2.72894	-3.56689	-3.27696	7.73221	4.73622	33.624	8.37493	-0.0966614	6.69483	11.7417	8.75928	2.34216	-1.25233	8.01054		7.34576	2.16495	19
7.7	8.84533	0.228925	21.6926	12.7653	2.70258	-1.20873	-4.53351	-7.41999		6.86829	31.1589	5.33662	6.39073	6.56647	9.46568	6.61927	2.35411	-2.23107	9.15528		6.37538	2.15632	18
7.8	8.89113	-0.798491	22.3953	11.5486	6.07095	-3.21388	-4.55647	-6.35163	2.9642	3.26383	33.0507	3.86839	4.16315	4.82163	8.43637	6.58607	0.328739	-2.23107	9.15528		5.70488	2.1462	19
7.9	7.81863	-1.82355	22.5765	11.6126	-1.10177	-5.24914	-6.6045	-8.2328	6.15326	3.73871	33.7935	1.29861	6.08489	3.88503	8.3053	6.521	1.33545	-1.7355	8.01054		5.07299	2.2867	19
8	8.28712	-1.82355	20.6695	10.0309	5.06973	-3.73399	-3.60339	-6.75788	5.15485	-0.248853	31.5273	2.37006	1.40603	4.35333	8.1769	3.67235	-0.671283	-1.23992	8.01054		4.77104	2.06567	19
8.1	7.73934	-3.83437	15.8035	9.56828	2.71517	-4.23904	-5.59197	-6.2242	2.9642	-0.253828	27.7584	2.32198	5.29176	4.82163	7.16191	3.6247	-0.671283	-2.23107	7.52866		3.90809	1.86035	19
8.2	8.7556	-3.87366	16.2797	8.45952	2.70258	-4.23399	-5.5359	-7.2285	4.00587	-1.24882	26.5014	4.28058	2.57625	3.88503	9.89674	1.6062	-1.66796	-2.72665	6.96185		3.65241	1.87482	19
8.3	6.21495	-3.87366	14.5108	6.90444	1.04877	-4.21883	-4.57943	-13.1226	1.86439	-3.34384	29.0383	6.28582	3.33564	3.88503	9.07546	1.11804	-2.66464	-2.72665	5.91316		2.87711	2.04008	19
8.4	4.69056	-5.86368	12.9247	8.45952	-0.627667	-3.73924	-4.53351	-10.5322	1.88337	-5.7332	26.8458	7.28843	0.568699	3.41673	8.17142	2.5894	-3.62525	-4.21337	5.88245		2.30805	1.95029	19
8.5	5.70682	-4.84903	12.2783	4.82037	-2.17678	-4.21883	-4.09141	-9.14533	-1.16756	-8.57337	27.942	4.23818	3.40253	2.85484	6.63578	2.61545	-2.66464	-3.19061	5.85175		1.90887	1.9342	19
8.6	4.16402	-7.81372	11.6861	4.3245	-4.89443	-2.21883	-4.57943	-10.1397		-8.57337	23.6162	4.34593	1.30074	2.39088	5.08985	1.59023	-3.62525	-4.15176	3.25723		0.876073	1.89552	18
8.7	6.79194	-6.87834	11.0389	3.82863	-4.89443	-3.21883	-7.46583	-10.0399	-5.25948	-10.6416	24.6534	3.34487	0.0436352	2.94843	4.53123	0.602952	-4.56709	-4.17203	3.77613		0.232763	1.92078	19
8.8	4.71977	-10.7195	8.23689	2.43833	-4.88299	-4.72408	-5.56393	-10.5918	-7.15422	-11.5701	23.5571	3.34487	0.373647	1.42557	4.00509	1.57458	-4.61209	-5.15346	3.77613		-0.606321	1.89432	19
8.9	0.619382	-7.81372	4.36714	0.85647	-7.08003	-5.18913	-5.59197	-11.134	-3.21867	-13.4879	18.481	3.30412	-0.375912	0.99902	3.94296	0.579648	-4.61209	-5.15346	2.73833		-1.46152	1.61322	19
9	1.62542	-6.87834	4.34355	2.34103	-7.06249	-5.17962	-5.59197	-11.0244	-4.15422	-14.4276	17.1679	3.34487	0.278808	1.92693	2.8772	1.54419	-4.61209	-4.68342	2.72957		-1.33867	1.59147	19
9.1	3.16617	-9.82265	3.23989	-1.59457	-10.1349	-4.21883	-5.55886	-13.4857	-6.34467	-13.6266	19.5066	3.34487	2.91635	2.94843	3.39249	1.54419	-5.57161	-4.17203	1.68301		-1.72571	1.79037	19
9.2	1.64178	-10.7195	3.77993	-1.11909	-10.1685	-4.20398	-6.53829	-12.9935	-7.15422	-15.1654	17.8801	1.81017	0.558327	2.01183	1.32922	1.54419	-4.65799	-3.7178	0.655864		-2.38036	1.71572	19
9.3	0.625516	-8.81819	2.15982	-2.56702	-11.4279	-5.18913	-6.53829	-11.2457	-9.15422	-14.8071	16.3278	4.32385	0.185696	0.573171	0.324231	1.54419	-7.57262	-5.15346	1.16944		-2.90736	1.65081	19
9.4	-1.92765	-9.72498	2.671	-1.59457	-11.346	-4.70398	-5.55886	-15.3723	-5.20632	-14.8071	12.5949	5.2832	1.89828	1.07523	0.830778	1.55924	-6.52149	-4.68342	0.655864		-2.88833	1.59788	19
9.5	-4.45578	-9.82265	-0.000330267	-1.15262	-10.7684	-5.21883	-5.59197	-14.2586	-8.67697	-13.9127	12.1165	1.28554	1.89828	1.11849	1.34183	1.52944	-6.58578	-4.21337	0.142291		-3.43293	1.48971	19
9.6	-5.5859	-9.82265	-1.06322	-1.65852	-14.5718	-7.16981	-6.53829	-16.1056		-15.8461	15.543	4.368	2.6863	1.07523	-3.97052	1.52958	-5.59894	-4.21337	-0.367553		-3.73945	1.83754	18
9.7	-0.388699	-9.72498	-2.1148	-1.65852	-14.9894	-8.21883	-6.08348	-14.6849	-10.1542	-14.8071	14.2417	1.29861	1.79236	0.104872	-4.4131	-0.395984	-7.49869	-3.72644	0.142291		-4.27786	1.63925	19
9.8	-2.39873	-10.7195	-2.63248	-3.64539	-14.4575	-5.22914	-7.61704	-15.2629	-12.0338	-16.2734	13.3976	3.27797	1.68831	1.07523	-3.86399	-0.392101	-6.58578	-5.15346	-1.38426		-4.64265	1.66623	19
9.9	-2.39873	-10.8271	-3.17204	-2.67033	-17.9496	-5.18913	-8.45827	-16.1056	-8.15422	-16.8851	8.60227	3.24551	1.89828	1.07523	-3.30333	0.0890604	-7.53083	-4.70895	-0.877769		-4.91161	1.61619	19
10	-3.42214	-10.7195	-2.07102	-3.14456	-17.3301	-5.70398	-7.50325	-15.2629	-10.1542	-16.0124	9.01019	-0.24	0.802284	0.645758	-3.80686	-0.392101	-7.49869	-5.15346	-0.371282		-5.17517	1.52315	19
10.1	-3.40476	-13.568	-4.65938	-4.60112	-22.0987	-6.7849	-7.54067	-18.185	-10.1542	-16.7102	7.00227	-0.747657	2.6863	0.207429	-3.80686	0.574105	-8.47589	-5.15346	-0.877769		-6.12097	1.71153	19
10.2	-4.38875	-11.7139	-5.15053	-5.58357	-18.7128	-7.16933	-5.5359	-17.2715	-14.2972	-16.3747	6.96134	0.275475	0.359271	-0.230242	-4.30011	-0.881029	-7.57262	-6.13488	-2.40096		-6.32221	1.5546	19
10.3	-5.41684	-10.7195	-6.2124	-4.60112	-18.8729	-4.70398	-6.03268	-17.2715	-9.15422	-17.2007	3.0955	0.279642	0.898411	-0.797968	-3.26952	-2.38255	-8.47589	-5.17899	-1.38426		-6.17902	1.42996	19
10.4	-4.36671	-13.568	-6.73007	-3.64539	-20.4858	-5.18913	-7.61704	-16.3446	-9.42126	-18.2064	4.74026	4.32385	-0.969766	-0.797968	-4.27806	-1.40727	-8.47589	-5.20453	-1.89969		-6.29176	1.59234	19
10.5	-5.41684	-11.7139	-6.2124	-5.09699	-20.1235	-6.6306	-5.59197	-19.0885		-18.2064	4.66604	0.278234	-0.807746	-2.71261	-6.00536	-2.40643	-8.47589	-5.20453	-2.40096		-6.73058	1.5844	18
10.6	-4.4108	-11.7139	-8.6638	-5.53807	-19.0365	-6.1404	-6.56632	-19.0885	-10.1542	-16.7918	3.69008	2.29831	-1.3257	-0.767996	-4.7881	-2.37568	-9.36167	-5.20453	-2.41327		-6.75542	1.48909	19
10.7	-5.36273	-12.7084	-8.19821	-6.54746	-20.1136	-6.16981	-6.6045	-17.9403	-9.15422	-17.2089	3.62678	2.83883	2.6863	0.138632	-4.7881	-3.4056	-9.40738	-5.7001	-2.40096		-6.65367	1.56437	19
10.8	-5.88278	-10.7195	-8.669	-7.50207	-21.9043	-4.19903	-6.6045	-20.7001	-9.06355	-16.2114	-0.587025	-1.80796	0.00446545	-0.425983	-7.08025	-1.39326	-9.36167	-6.13488	-1.89969		-7.37592	1.47743	19
10.9	-5.36273	-11.7139	-8.19821	-5.59285	-21.1035	-5.69903	-6.6045	-17.6254	-14.2972	-17.7077	1.56443	-0.763455	-0.969766	0.99902	-7.96444	-0.894624	-10.3294	-7.1163	-1.39843		-7.40937	1.52941	19
11	-5.36273	-12.5833	-8.19821	-7.97937	-20.8404	-6.17923	-7.61704	-18.3256	-15.0041	-17.2089	-1.67136	-0.241202	-0.969766	-0.914546	-5.24464	-0.395984	-10.3294	-8.09773	-3.41766		-7.92533	1.45943	19
11.1	-6.82041	-11.7139	-9.1294	-6.52007	-24.3661	-7.74409	-6.53829	-19.6752	-13.8766	-16.3747	0.503852	-0.779927	-0.88948	-0.454857	-8.50638	-1.37954	-10.4303	-6.62559	-3.41766		-8.14414	1.5617	19
11.2	-5.41684	-14.4108	-9.44497	-7.04333	-22.0987	-6.17923	-8.54306	-18.8434	-12.0338	-17.1239	0.51177	0.278234	-1.85579	-0.0602396	-6.28631	-2.38255	-10.8327	-7.1163	-3.41766		-8.01577	1.50663	19
11.3	-7.81151	-12.7084	-8.03357	-6.45681	-21.9043	-6.67516	-8.08512	-19.0405	-8.97465	-17.2089	-3.72566	-2.88266	-3.68337	0.814702	-8.31615	-3.4056	-12.1474	-7.1163	-2.92162		-8.43594	1.35668	19
11.4	-5.36273	-12.7084	-9.5398	-8.4017	-24.2632	-6.67428	-10.5478	-20.9144	-14.9601	-17.2089	-1.56141	-0.793976	-1.85579	0.778642	-8.46933	-1.35287		-7.1163	-2.42557		-8.521	1.69967	18
11.5	-7.35476	-11.7139	-9.94205	-8.4017	-24.4713	-7.16933	-8.62957	-21.1331		-16.2114	-1.55329	-1.82713	0.898411	0.743226	-7.26418	-0.402042		-6.65599	-3.92601		-7.94201	1.75979	17
11.6	-5.86073	-11.5986	-8.57639	-8.4017	-23.8168	-8.71883	-9.08751	-20.9144	-9.95504	-17.119	-2.63067	-0.763455	-0.88948	0.0711112	-7.30123	0.579648		-7.18683	-3.41766		-8.0882	1.63316	18
11.7	-7.2108	-12.7084	-9.75209	-8.78936	-24.4713	-5.21883	-8.54306	-20.5006	-10.9354	-18.2064	-5.8483	-2.88266	-1.70975	0.901396	-7.29608	-0.399944		-7.1163	-3.43519		-8.5624	1.61556	18
11.8	-6.42287	-12.7084	-11.9304	-9.284	-24.0319	-7.68913	-7.61704	-19.8789	-12.0338	-17.039	-4.2019	-2.88266	-0.724524	1.76176	-8.27395	-0.872485		-7.1163	-3.45272		-8.57768	1.61009	18
11.9	-8.26826	-12.5833	-9.1294	-9.81062	-25.1402	-8.15943	-8.58124	-18.8434	-13.1542	-15.7127	-4.59169	1.31194	-0.880764	0.778642	-9.28373	-0.395984		-8.09773	-2.92162		-8.52576	1.64673	18
12	-8.35077	-12.7084	-9.03773	-9.37415	-24.2493	-6.67428	-8.54306	-17.6254	-14.2972	-17.2089	-5.60979	-3.93819	-0.807746	-0.0921879	-6.7593	-1.36607		-8.17798	-3.42997		-8.79169	1.5126	18
12.1	-7.35476	-10.8271	-11.046	-9.284	-24.5908	-9.36169	-10.5478	-18.6503	-11.0437	-17.6178	-7.32103	-2.88266	0.00446545	-0.914546	-8.73244	-1.85112		-5.33688	-3.45272		-8.93394	1.52267	18
12.2	-7.92767	-11.7139	-11.1122	-8.4017	-26.6452	-7.66438	-8.11901	-18.6503	-11.0437	-17.039	-6.83697	-2.92522	0.00446545	-0.746393	-7.73276	-1.37954		-8.09773	-2.93915		-8.83169	1.59316	18
12.3	-9.34679	-11.8316	-12.1724	-10.2388	-25.6718	-7.16933	-9.54545	-17.6254	-11.2669	-15.2139	-8.45413	0.278234	-0.969766	-0.914546	-7.19157	-2.38255		-8.09773	-3.45272		-8.95928	1.52789	18
12.4	-8.89087	-10.6139	-11.4333	-9.37415	-25.5583	-9.18913	-9.64211	-17.2866	-12.594	-16.5419	-6.561	0.275475	-0.562301	-1.34109	-7.65087	-3.84992		-8.09773	-4.42671		-9.07436	1.50552	18
12.5	-8.43494	-10.8271	-12.1724	-9.32908	-24.0354	-8.15943	-8.07497	-17.8079		-14.2164	-7.7826	0.283957	-0.88948	-0.856797	-8.14576	-3.37183		-8.13785	-6.33896		-8.72335	1.49132	17
12.6	-8.52083	-10.8271	-13.1868	-11.1034	-25.3245	-7.72438	-9.54545	-23.2974	-11.0437	-15.2139	-5.60979	1.29861	-0.724524	-1.2363	-8.19125	-1.37954		-8.99092	-5.82643		-9.24709	1.67171	18
12.7	-8.89588	-12.7084	-11.9304	-9.37415	-24.4713	-7.21883	-8.54306	-20.0349	-10.0536	-16.2114	-7.64599	0.28105	-0.639773	-2.62893	-8.19125	-4.31831		-8.09773	-5.84074		-9.25131	1.4806	18
12.8	-10.3428	-12.5833	-12.5586	-10.1937	-26.0985	-7.21883	-9.13584	-18.8434	-12.8962	-16.8724	-8.66409	1.31194	-2.58247	-1.29901	-8.19125	-3.37183		-8.17798	-5.34252		-9.61448	1.56018	18
12.9	-10.447	-12.7084	-10.0419	-10.2471	-27.4751	-7.16933	-9.4507	-17.8079	-13.1542	-16.0513	-8.66409	-3.42752	-0.639773	-1.83392		-1.35287		-7.6824	-6.80102		-9.70321	1.62356	17
13	-9.944	-12.7084	-11.1122	-9.37415	-25.8119	-7.18913	-8.62957	-21.2871	-14.2972	-16.0513	-9.58452	-6.1799	-0.807746	-0.914546		-2.38255		-7.18683	-6.33896		-9.98824	1.61836	17
13.1	-9.53709	-12.5833	-12.1724	-10.2471	-26.0414	-8.15943	-8.54306	-24.5481	-13.4227	-16.0431	-9.72679	-7.41836	-1.78343	-2.33774		-1.88104		-7.18683	-6.83718		-10.4982	1.65716	17
13.2				-11.6337	-25.2477	-6.23904	-9.54545	-15.9014	-10.1542	-17.039	-8.75329	-8.52042	0.185696	-2.62893		-0.399944		-7.71837	-7.26308		-9.34706	1.80753	14
13.3				-10.2471	-27.1525	-7.21883	-11.5502	-18.0892	-13.2156	-16.0513	-10.1373	-5.64075	-0.888756	-2.13469		-3.37183		-9.9628	-7.75638		-10.2441	1.8588	14
13.4				-9.284			-8.62957	-19.8789		-15.7893	-11.6593	0.275475	-4.41578	-2.5859		-0.881029		-9.07915			-8.19274	2.053	10
13.5							-10.5478	-17.8079	-11.1542	-14.2164	-11.7184	0.278234	-1.55835	-1.15418				-9.16913			-8.5609	2.10993	9
13.6								-20.9144	-14.2972	-16.2114	-13.4488	3.31108	-3.57132	-2.62893				-8.17798
13.7									-11.1542	-15.3672	-14.0407			-1.21075
13.8									-13.2871	-15.2139	-16.1101
13.9									-16.3174
14									-13.2871
14.1									-11.0437
14.2									-11.1542
14.3									-13.2871
14.4									-15.3073
14.5
14.6									-15.3073
14.7									-16.3174
14.8									-13.2871
14.9									-15.3073
15									-15.3073
15.1
15.2
15.3
15.4
15.5
15.6
15.7
15.8
15.9
16
16.1
16.2
16.3
16.4
16.5
16.6
16.7
16.8
highest	21.0008	23.1784	35.3934	27.3196	27.6415	2.88321	1.49579	39.294	27.006	31.1634	39.0934	26.9566	49.0356	18.9099	23.9543	22.4714	16.2476	1.76861	14.6092

## Sheet: Fig 4ac ASH 100-500 mM
	s6-ctx100-500-2	s6-ctx100-500-3	s6-ctx100-500-4	s6-ctx100-500-7	s6-ctx100-500-8	s6-ctx100-500-9	s6-ctx100-500-10	s6-ctx100-500-1	s6-ctx100-500-2	s6-ctx100-500-8	s6-ctx100-500-13	s6-ctx100-500-14	s6-ctx100-500-15	s6-ctx100-500-2	s6-ctx100-500-5	s6-ctx100-500-8	s6-ctx100-500-9	s6-ctx100-500-2	s6-ctx100-500-3	s6-ctx100-500-4	s6-ctx100-500-17	s6-ctx100-500-18	s6-ctx100-500-19	s6-ctx100-500-21		mean	sem	n
0	-0.820579	3.6796	1.484	1.26576	3.40862	-0.42279	2.72996	-0.403811	1.52871	0.153025	0.466493	-1.32735	4.4676	5.41811	3.90844	2.71089	-0.710182	1.48029	1.20739	3.21232	5.37605	-0.602441	-3.18762	1.73844		1.53171	0.455092	24
0.3	0.16338	2.25785	0.497281		3.40862	-0.42279	0.744231	0.581696	0.531641	0.151495	0.466493	-0.333506	4.4676	7.56552	-0.0610244	-0.307324	-0.717275	0.474994	0.227901		1.38233		1.75251			1.14158	0.446332	20
0.4	-0.828839	1.7195	-0.494353	0.258788	0.421203	-0.42279	0.744231	-0.399851	-0.465427			0.163418	2.55135	3.45705	1.42302	-2.30629	-1.73607	1.46554	1.23152	2.23582	1.38233			2.75107		0.657562	0.338657	20
0.5	1.13924	-0.250592	0.00392189		-0.580403	-0.42279	2.72996	1.58278		0.153025	-0.536181	-0.333506	1.50846	3.49255	3.94746	3.71896	-0.717275	0.470255	1.23152	1.21454	3.35278	-1.5978				1.00535	0.375043	20
0.6	-0.837264	-0.248043	-1.4909	1.25317	-0.56892	-0.42279	-0.232534		-0.470152			1.67082	1.49311	2.44907	1.92371	1.68573	-0.710182	1.48029	1.21934	2.23582	4.338			0.775897		0.818113	0.336734	19
0.7	0.169638	-0.250592	-2.00924	0.261393	1.41701	-2.39677	1.72417	0.587466	-1.47726	0.153025	-0.530873	0.666993	0.486569	0.428501	2.43443	2.71089	-3.68469	0.470255	-0.763537	1.21454	4.338			-1.24256		0.213971	0.38112	22
0.8	1.16173	-0.251803	-1.50595	0.261393	1.41701	-1.42174	2.72996	-0.41197	-2.50968	0.153025	-2.51631	-0.336831	1.49311	-0.0708787	1.94284	1.1988	-0.717275	1.46554	0.729712	0.215646	-1.08372		2.74683	-1.23019		0.150402	0.309814	23
0.9	1.16173	1.77146	-1.49341	-1.74734		0.581994	0.744231	-1.40317	-0.470152		1.46917	-0.336831	0.486569	3.45705	0.931342	0.687721	1.27282	0.465609	0.230157	-0.783244	-0.58811	-0.600439				0.291858	0.281724	20
1	-0.854635	0.258113	-0.499369		-1.57041	-0.42279	0.75729	-0.40785	-0.465427	1.15534	1.46917	0.668655	-0.519973	1.44109	1.42753	-1.29547	0.281319	-0.519869	0.230157	-0.77556	-3.61529	-1.5978	-5.15668	0.261602		-0.42395	0.326087	23
1.1	0.166447	-0.250592	-0.499369	2.29316	-0.580403	0.576158	-1.24849	0.581696	1.54407	-0.840872		0.673779	-1.51147	0.423982	0.931342	0.694764	-0.717275	1.48029	1.23152	1.22685	-1.08841	1.40228	2.77464	-0.239635		0.392368	0.237817	23
1.2	2.15702	-1.22064	-0.491846	-0.742974	0.429723	0.076684	-2.31338	-1.41729	0.531641		-0.530873	-0.336831	-0.514958	2.44907	-1.1044	-2.28361	0.282738	-2.5156	-1.77257	-0.783244	-3.61529	1.40228	2.80303	-1.23019		-0.467023	0.336858	23
1.3	1.16173	-0.750387	-0.499369	-0.750505	-1.58623		-5.95383	0.593352	0.52643	-0.849288	-0.536181	-0.333506	-1.51147	-0.56942	0.931342	-1.32137	1.28559	0.474994	-0.771208	-0.791083	3.48975	0.396917	-0.238268	-2.20358		-0.42633	0.355165	23
1.4	1.16173	-2.22252	1.02074	-1.74734	-0.580403	0.581994	-7.54416		-0.465427	-0.840872	0.466493	-0.336831	-0.514958	-1.56734	-3.13182	-2.30629	3.28845	0.474994	-0.274439	-1.76457	-4.14643	1.40228	-1.24257			-0.92224	0.472852	22
1.5	1.15038	-1.73566	1.52915	-0.735592	-1.57041	0.581994	-5.57995	0.587466			-1.53886	0.660342	-0.514958	-2.51563	-2.60448	-1.30829	1.28559	-3.54617	-0.771208	0.217886	-0.619306	-2.59315	3.81752	-1.24256		-0.774813	0.427117	22
1.6	-1.86136	-1.22064	0.00136312	-1.74734	0.42542	0.576158	1.16278	0.593352	-0.470152	1.15534		-0.336831	-2.4834	-3.04676	-4.07104	-1.29547	-0.210047	-0.525031	-0.771208	-0.783244	-2.58415	1.41657	3.81752	-0.234878		-0.543176	0.354673	23
1.7	-0.845861	0.251854	-1.4909	0.261393	-1.58623	1.57511	6.56044	1.61489	-0.465427	-0.849288	-0.536181	0.666993	-2.4834	-4.51632	-2.06642	0.694764	-0.717275	0.47983	-0.771208	-0.783244	-3.61529	0.38899	-3.21908	0.760438		-0.445476	0.442437	24
1.8	-0.837264	-2.31432	2.48807	-0.735592	-1.57041	-0.42279	6.56044	-1.43171	0.531641		1.45457	-1.32902	-4.41338	-4.51632	-2.06642	-3.27175	2.28702	-1.53559	0.230157	-2.75358	-5.62534	0.392914	-5.20772	0.783864		-1.01315	0.580795	23
1.9	-0.845861	0.761719	1.484	1.26576	-1.07541	0.576158	5.59002	0.599358	2.52578	0.153025		0.666993	-2.4834	-5.55903	-1.07503	1.70283	1.29861	-2.5156	-0.779035	-1.76457	-1.58913	-0.602441	1.77034	0.26278		0.015994	0.453336	23
2	-1.86136	-0.252842	2.44661			1.57511	5.59002	-1.44641		0.153025	0.461847	1.67082	-1.49672	-5.50438	-3.06873	-1.30829	0.284156	0.474994	-0.775121	-0.791083	0.401695	-0.602441	-1.23045	0.760438		-0.215196	0.476116	21
2.1	0.169638	0.739454	2.47072	-0.742974	0.429723	2.08758	4.62002	-0.420464	-0.460795		0.471232	-0.336831	-3.57542	-6.42921	-0.0617895	0.694764	0.28705	-0.525031	-0.779035	-1.78213	0.404813	1.38827		-0.234878		-0.0720592	0.452558	22
2.2	-0.872732	1.25545	0.502197	0.261393	-0.580403		4.61959		1.51365	1.15534	1.45457	-0.336831	-2.53306	-7.4076	0.940524	1.70283	0.284156	2.46083	-1.77257	0.217886	-2.6369	-2.64572	0.75819	0.768089		-0.0405056	0.50895	22
2.3	1.20951	0.754149	1.51379	1.26576	-0.580403	-0.42279	4.57607	0.605487	1.52871	1.15534	1.45457	0.666993	-2.55864	-7.48051	-2.0255	-0.310283	-0.216559	0.470255	-0.779035		-1.62168	-3.6988	-0.238268	1.26192		-0.150866	0.484942	23
2.4	0.166447	0.260713	0.509771	-0.735592	0.42542	0.576158	10.7208	-3.49832	0.531641			-0.336831	-2.53306	-7.97454	-2.54194	0.694764	-0.717275	0.474994	-1.77257	0.217886	0.408781	-3.62453	2.77464	1.75575		-0.191677	0.710374	22
2.5	0.169638	2.75344	-0.494353	1.25317	1.43124	0.576158	12.8578	-2.5242	1.54407	1.179	-0.536181	-0.336831	-2.53306	-9.45663	-1.0641	-1.30829	-0.717275	0.470255	0.230157	0.217886	2.46411	1.38827	-0.240452	1.80981		0.38057	0.731111	24
2.6	0.171283	-0.248017	0.507213	-2.69753	-1.61883	0.576158	12.6237	-3.57164	1.54407	1.19119	-1.52359	-1.34066	-2.53306	-4.51632	-2.04576	-1.30829	-1.71871	2.48558	-1.77257	1.22685	1.43645	0.38899	-0.236129	1.27075		-0.0712034	0.66057	24
2.7	0.168027	0.769444	0.507213		-1.57041	0.576158	10.6392	-2.5242	-0.470152		-0.525668	-0.333506	-1.52652	-6.49244	-0.0610244	-2.81183	-1.71871	-1.52032	-0.771208	-1.78213	1.42401	-4.62989	-1.23045	2.80696		-0.503522	0.678288	22
2.8	1.1972	-0.245494	-0.504486	0.256234	-0.580403	-3.41964	4.66397	-3.57164	1.54407	3.22463	3.54564	-0.336831	-1.51147	-8.50082	-1.04814	-0.310283	-1.20159	2.51083	1.23152	-0.783244	3.48975	-3.66129	-3.21908	1.80981		-0.225864	0.598064	24
2.9	1.17332	1.25026	1.0233	2.22541	-0.580403	-0.42279	5.69886	-3.57164		1.16705		-1.32735	-2.01725	-3.56318	-4.97335	-2.30629	-4.67619	-0.525031	-0.270525	-0.783244	-0.588025	2.40764	3.85688	1.77341		-0.228598	0.570702	22
3	2.17861	-0.245494	-0.499369	0.253729	-0.580403	-0.42279	3.22478		3.59445		4.52255	-0.33018	-0.519973	-9.55071	-4.97335	-0.313301	-2.69319	-0.530297	-1.77257	1.22685	4.51539	-2.64572	-3.25118			-0.419627	0.710933	21
3.1		-0.26481	-0.491846	1.25317	1.43124	-1.4077	5.6439	-4.61909	1.55974	1.16705	2.49689	-1.32735	-1.52652	-10.5486	-1.05339	-2.30629	-1.70168	2.51083	0.227901	1.22685	5.54104	-0.602441	-1.25494	1.79143		-0.0980284	0.684833	23
3.2	1.1972	1.75379	-0.494353	-1.71294	1.4388	0.576158	2.72996	-4.57118	-1.49233	2.22458	4.52255	-0.333506	-0.519973	-8.55279	-4.03049	-2.32943	-3.68469	0.47983	0.225689	-0.791083	5.46763	-4.62989	1.82605	2.77873		-0.33007	0.653206	24
3.3	0.168027	2.75344	3.45743	2.24755			4.25562	-2.5242	0.542381		2.47184	-2.29838	-0.519973	-10.4447	2.91607	-5.35362	-2.72014	1.49533	2.23289	-1.80005	10.5611	-2.11349	-7.3419	2.80696		0.0377221	0.979464	21
3.4	2.15702	2.69955	2.96407	3.24193	2.41282	-0.41863	3.79286	-1.47676	2.63054	3.25796		-0.333506	0.491686	-8.38599	-0.57251	-4.3189	-1.71871	0.47983	0.227901	1.22685	16.128	-6.57457	1.8071	3.82249		1.02352	0.956415	23
3.5	3.1839	2.24665	2.47072	2.24755	4.40443	0.576158	5.93	-0.429314	2.6581	3.25796	5.53538	-1.31431	1.50846	-7.4076	-4.11241	-4.3023	-2.69319	1.49533	0.74212	1.23942	15.7974	-3.58851	4.98441	4.83802		1.63618	0.934495	24
3.6	2.22312	-0.25322	0.00392189		5.45454	0.576158	10.4	3.80024	1.62574		6.54821	-0.330246	0.491686	-9.42826	-1.05339	-5.3003	-3.69816	1.51068	0.232459	3.24479	21.1871	-2.61917	8.12343	4.83802		2.16261	1.30803	22
3.7	4.18919	0.754149	-0.494353	7.21944	8.55807	1.57511	16.7497	5.9173	3.78688	2.20181	5.53538	-0.333506	0.496909	-5.55903	-3.55956	-3.33749	-6.72586	4.54183	2.25545	4.25376	24.2182	-0.614571	18.0128	5.91362		3.98146	1.48763	24
3.8	6.39228	6.81064	0.499739	11.4242	9.67236	0.576158	22.0278			2.20181		0.666993	2.49965	-9.45663	-2.06642	-4.3023	-3.68469	2.48558	3.23425	4.25376	25.2993	-0.627204	17.9159	8.04809		4.94625	1.8782	21
3.9	9.60136	9.94977	1.46954	12.3138	14.9582	1.60726	25.7454	8.20809	5.86779		7.63841	-0.336831	1.49311	-7.55487	-4.05574	-2.30629	-4.67619	3.45611	3.26694	3.24479	32.3476	1.44605	32.1141	8.04809		7.12376	2.22625	23
4	11.575	8.97573	3.36973	17.5115	15.275	3.64589	27.7444	12.5338	8.0744	3.25796	4.56884	0.666993	1.49311	-7.45194	-3.09995	-4.3023	-5.61207	4.49616	3.26694	6.33569	37.5975	3.55622	24.0306	6.93957		7.68537	2.18105	24
4.1	14.6847	13.0099	7.4043	19.7409	18.6498	9.81729	34.893	15.9505	10.1098	3.25796	5.70888	-0.336831	2.49965	-6.55695	-4.97335	-3.30462	-4.67619	5.50145	5.31694	5.31643	40.2227	6.84213	29.8812	8.21849		9.88243	2.46933	24
4.2	17.2953	12.8054	6.35492	23.0521	22.9315		36.3775	18.5424	14.2013	3.25796	5.59203	0.666993	3.5062	-1.59867	-4.04082	-2.30629	-4.723	6.64027	6.36579	7.43074	39.901	3.55622	17.7995	9.08468		10.5519	2.48066	23
4.3	25.052	18.2967	6.38625	23.8407	25.3436	10.8921	37.7397	21.0126	15.2507			0.670386	3.5062	-5.61477	-6.01522	-4.25989	-3.68469	6.64027	7.46386	7.43074	39.1177	5.77223	30.5642	8.1324		12.4335	2.89081	22
4.4	24.2325	20.049	7.33199	26.4325	27.0101	7.8027	41.599	25.5339	16.3001	4.29135	5.64985	0.673779	4.60579	-2.08962	-5.02286	-4.3023	-4.723	7.58833	7.46386	7.35494	46.8525	5.77223	32.8481	7.01151		12.9278	2.95975	24
4.5	23.6564	21.8383	9.83012		30.5036	8.83251	44.7363	20.1096		5.32474	2.54854	0.666993	9.7419	2.50005	-8.66849	-0.313301	-4.69463	5.61435	7.54169	7.43074	46.2161	5.23728	32.8481	10.3356		12.8107	3.17709	22
4.6	27.3145	21.1085	11.3512	28.5253		16.2081	43.6072		19.6544		1.53061	1.68778	7.87192	3.52877	-8.16226	-3.30429	-4.723	7.66619	7.54169	8.46049	43.3912	7.99766	33.2278	11.3941		13.6132	3.2147	21
4.7	27.3145	22.3077	15.3792	28.5253	36.6686	12.1727	37.9964	25.8258	19.6544	4.29135	0.491189	-1.32735	6.87254	3.52877	-2.04576	-2.32943	-4.723	6.50674	9.62799	7.43074	48.4584	8.08515	35.538	8.1324		14.7659	3.03835	24
4.8	30.7053	24.9946	18.6257	28.827	37.088	19.533	32.3555	28.1123	19.6544	6.42453		1.67082	12.8236	6.12975	-7.1498	-3.27175	-4.67619	7.66619	9.15715	7.50812	45.9675	7.99766	26.6047	10.2273		15.9554	2.94511	23
4.9	34.4858	25.6279	18.1192	30.2038	39.3758	14.2756	31.6352	28.1123	20.7149		1.53061	1.67082	7.68746	6.75449	-5.02286	-3.33749	-5.14413	6.64027	9.72946	8.54858	49.6013	7.91203	35.9536	11.3941		16.3682	3.21461	23
5	34.4858	28.29	20.8487	26.712	44.4599	20.5844	29.449	29.5938	20.7149	6.35812	1.53061	-0.335169	12.9568	7.80482	-4.99323	-2.81686	-5.66769	5.55733	9.72946	9.58905	49.041	7.99766	30.4668	11.516		16.4114	3.10747	24
5.1	36.0409	28.7523	23.1173	26.2089	45.617	15.3271	30.1478	31.4783	19.4482	6.42453	3.65797	1.68778	7.68746	7.80482	-1.0641	-1.32137	-5.66769	7.74567	9.72946	10.52	48.7626	8.08515	30.9175	11.3941		16.7709	3.06842	24
5.2	35.2925	29.2539	26.471	27.2892	41.6636	17.7099	27.6754	33.45	19.8651	7.54752		1.68778	14.1417	5.70416	-1.0641	-3.30429	-4.723	5.67256	8.67531	11.67	50.1709	6.91619	27.7733	13.6557		17.5302	3.11212	23
5.3	38.3538	29.6512	23.8991	28.3695	43.3028		33.6866	32.28	20.9369	7.54752	3.65797	0.666993	14.1417	8.94945	-2.0108	-1.32137	-5.66769	6.64027	10.8985	10.52	49.041	9.07913	35.9536	8.1324		17.683	3.30684	23
5.4	37.9154	27.2921	26.7127	29.7715	44.4599	21.255	44.0556	33.846		9.65791	-0.564406	0.666993	13.9747	11.0724	-7.07798	-1.32137	-6.13563	5.61435	10.2565	11.67	45.8681	6.91619	37.5614	12.4526		18.0835	3.51955	23
5.5	39.0586	30.3898	28.5468	29.4498	48.2012	20.1692	49.2077	37.3975	19.6544	7.4687	3.61975	0.666993	13.8508	8.85515	-4.51167	-1.32137	-7.65069	7.19297	9.72946	11.67	48.4584	7.99766	34.785	11.3941		18.9283	3.54162	24
5.6	39.9724	31.5298	29.2209	26.2089		22.1007	49.2077	35.4495	20.7149	7.4687		0.666993	17.1084	7.27965	-3.00812	-0.313301	-6.65919		10.8985	12.7104	46.7811	7.99766	28.1019	11.3941		18.8015	3.52291	21
5.7	41.1423	32.2585	26.7486	25.1286	47.3217	24.5121	50.2381	36.6475	18.5939	7.54752	0.491189	-0.333506	14.878	4.75431	-2.0255	0.194324	-7.5756	7.66619	11.9638	10.6295	47.8624	9.07913	34.0141	11.3941		18.8805	3.53949	24
5.8	41.6292	31.5427	24.2383	25.403	47.3217	23.6836	45.086	35.0298	20.9369	7.4687	4.71357	-0.333506	18.3367	7.88797	-1.51986	0.701949	-7.5756	8.78222	9.72946	12.8441	45.8549	9.17845	26.9195	10.3356		18.6748	3.29172	24
5.9	41.345	34.1858	23.5408	24.3109	50.2513	23.4264	40.9886	36.2137	22.0088	6.35812		0.666993	17.9597	5.82718	-5.89786	-0.31638	-5.66769	6.64027	9.83308	11.7927	47.911	8.08515	33.2248	11.6405		19.3186	3.53798	23
6	41.8231	32.0665	23.8013	21.0345	46.151	30.2693	42.2682	35.4495	17.7213	5.32474	1.53061	0.666993	16.0705	5.82718	-5.44039	2.7669	-7.65069	5.67256	9.83308	11.67	46.1727	5.83471	24.5546	13.6557		17.7947	3.35943	24
6.1	39.2616	33.7975	19.031	25.9703	49.0668	26.9764	37.616	37.8455	15.5776	5.32474	3.61975	-0.336831	17.288	4.19819	-6.01522	-0.825545	-6.65919	7.74567	10.8985	10.7413	45.0298	5.89856	26.0453	10.2273		17.4301	3.36031	24
6.2	42.9795	28.7619	24.34	22.371	50.2513	25.8788	37.8267	36.2137	17.7213	4.29135	3.61975	0.666993	15.6305	7.88797	-3.43674	1.73809	-8.55737	7.74567	8.67531	7.50812	48.4584	9.07913	21.5167	11.516		17.6118	3.35648	24
6.3	40.6666	29.9338	20.9443	23.7372	50.2513	32.8249	40.572	37.3975	17.9133	4.29135	3.61975	1.18078	16.7599	5.76502	-3.99074	1.72028	-4.723	6.70911	9.72946	7.58713	49.6013	7.91203	22.4556	9.08468		17.9977	3.416	24
6.4	41.8231	31.0962	22.0762	21.5042	49.0668	28.0741	37.616	35.4495	13.728	4.29135	6.82476	-0.336831	16.0705	9.04577	-2.94985	0.709283	-7.15494	4.54183	9.83308	6.53573	50.1745	5.89856	26.9195	11.3941		17.593	3.38523	24
6.5	44.1359	30.3364	20.2611	21.2668	48.4924	33.9347	38.5466	38.5814	9.45004	2.22458	7.88035	-0.336831	16.7601	5.82718	-2.98863	-0.319523	-7.65069	6.64027	9.72946	10.52	47.3156	5.77223	22.4556	12.5858		17.5592	3.43989	24
6.6	42.813	34.9334	22.3289	25.6835	51.4358	30.6053	38.015	40.2416	3.91258	3.25796	3.61975	0.673779	16.0705	4.70354	-4.8772	1.72028	-6.72586	7.74567	8.58484	8.73039	44.4584	5.83471	28.1019	11.2747		17.6309	3.54249	24
6.7	39.5102	34.9258	20.3783	22.371	51.4358	29.4955	38.6681	39.0436	2.86854	1.179	4.71357	-3.31505	15.0326	5.82718	-5.84088	0.701949	-5.78231	4.58844	8.67531	8.46049	45.5503	7.37708	28.9419	11.3941		16.925	3.55911	24
6.8	37.6324	32.6839	24.6186	21.8876	51.4571	30.6053	38.5466	40.2416	3.91258	1.179	4.71357	-1.34066	13.9947	2.55318	-6.93858	-0.31638	-6.68756	6.64027	8.67531	8.46049	50.7441	5.77223	25.436	9.17984		16.8188	3.64576	24
6.9	34.5264	33.6077	19.8124	21.8876		33.1933	37.3478	37.3975	7.31603	0.156179	4.66432	-2.3212	13.0929	5.7961	-8.90381	-1.8372	-6.72586	4.54183	9.67872	7.43074	48.476	4.6525	28.9419	11.34		14.9596	3.4037	23
7	36.4625	33.7975	21.8857	24.0482	50.8537	29.1717	38.6681	39.0436	12.6326	0.154586	4.71357	-1.32735	13.4758	6.90004	-7.9212	-3.33749	-8.817	5.61435	7.54169	7.43074	50.7441	5.77223	24.8546	11.3941		16.8232	3.6259	24
7.1	38.8024	32.2948	20.0391	23.2188	53.2511	36.3635	49.7201	37.3975	15.7463	-0.857875	5.76916	-1.32735	12.9568	3.68145	-7.42989	-3.37137	-8.64219	5.61435	7.54169	9.58905	47.911	4.6525	28.6073	8.1324		17.4859	3.84674	24
7.2	36.0409	31.3487	21.0706	24.5793	52.0524		53.264	37.3975	16.6494	0.156179	6.75345	-1.32735	16.7601	2.60858	-7.99996	-4.3897	-8.228	6.70911	7.54169	8.46049	42.7441	6.84213	26.2971	10.3356		16.7681	3.82858	23
7.3	36.0409	27.8023	17.5485	19.9424	50.2513	30.6053	46.1967	33.846	18.7932	1.19119	6.82476	-1.334	13.0929	4.19819	-6.87092	-3.33749	-8.817	5.55733	5.51288	7.50812	46.1727	5.83471	30.9175	8.04809		16.4802	3.56948	24
7.4	33.7281	29.4154	17.7494	22.1266	52.0524	31.7151	39.5276	36.2137	20.7149	0.157805	7.88035	-2.3212	14.5782	2.58059	-2.94985	-2.32943	-7.72729	5.55733	5.51288	8.54858	44.5212	6.91619	26.2971	9.27702		16.6559	3.42363	24
7.5	34.4858	26.9821	18.8943	22.1266	50.8537	33.1933	37.2253	35.79	21.7755	-0.866637	5.76916	-1.32735	11.9189	0.457631	-1.02249	-0.31638	-8.72872	6.64027	5.91529	6.46766	45.0298	4.6525	21.6766	10.2273		16.1592	3.38525	24
7.6	31.4153	25.5686	19.8124	18.8503	53.8972	31.7151	38.2664	35.79	22.836	0.157805	4.66432	-3.28245	11.9189	-0.603846	-4.97383	-0.825545	-7.77143	7.66619	5.4554	6.46766	40.4584	4.70233	19.145	5.97492		15.3044	3.40423	24
7.7	33.3426	26.4469	20.7099	16.6661	47.8822	30.6053	39.5084	36.96	19.4482	-0.866637	5.76916	-1.32735	13.9947	7.92267	-7.69394	-1.33471	-8.72872	3.52633	6.49854	7.50812	38.1727	5.26852	20.2869	5.97492		15.2725	3.27739	24
7.8	29.913	25.556	20.9443	20.1626	52.0524	32.0711	41.3899	38.5814	22.0088	0.156179	7.88035	-3.28245	12.3766	10.1186	-7.76823	-1.32137	-6.79387	3.56252	4.41225	6.46766	43.9682	2.56253	17.0561	8.21849		15.8455	3.45785	24
7.9	26.4834	24.7103	18.9288	17.9543	50.2513	28.0741	35.1629	33.45	19.6544	-0.866637	5.76916	-0.837081	15.0326	2.58059	-6.87092	-2.37714	-9.6337	4.63601	5.4554	6.53573	45.0298	1.47678	14.9185	8.04809		14.3153	3.28412	24
8	25.056	23.8679	18.4714	16.8501	49.0668	30.0504	33.7618	35.79	20.7149	-1.88945	4.71357	-1.32735	12.8236	2.58059	-6.87092	-0.319523	-6.72586	4.54183	3.33434	5.48433	38.1727	2.56253	17.0561	8.1324		13.9958	3.14381	24
8.1	23.3203	22.1865	18.3692	19.0584	49.9602		34.1237	32.28	18.5939	-0.866637	2.60238	-0.336831	12.8236	5.76502	-7.38649	-2.32943	-8.72959	5.55733	4.88291	4.38673	36.0027	2.56253	19.145	6.03751		12.9569	3.15754	23
8.2	25.3402	26.3828	19.3739	17.9543		30.6053	30.0403	29.5938	20.9369	-0.866637	5.76916	-1.34066	11.6762	6.82649	-8.81702	-1.33471	-4.723	5.55733	3.33434	5.48433	37.32	3.67177	12.2934	7.01151		12.2648	2.71455	23
8.3	25.8916	24.7168	20.8004	17.9543	50.8337	28.0741	29.8248	31.542	18.5939	-0.866637	5.76916	-0.333506	11.7963	3.60351	-7.84397	-2.85732	-6.79387	3.59946	3.33434	4.38673	42.2613	4.6525	13.2834	2.86517		13.5453	3.17743	24
8.4	23.6564	25.2722	21.9652	17.9543	53.8049	26.6835	30.8995	29.5938	20.4976	-0.857875	5.76916	-1.31431	12.0441	4.70354	-4.92481	-3.33749	-8.72872	3.52633	1.24395	5.4272	35.8028	5.77223	14.4124	4.99007		13.5357	3.11885	24
8.5	23.395	22.9242	20.8939	15.5739	53.8049	30.6053	29.8248	29.5938	21.7755	-0.866637	7.96444	-0.83043	13.7098	4.74031	-8.90381	-4.34556	-8.09916	2.51083	1.24395	3.34627	36.3553	2.56253	15.5415	2.83576		13.1732	3.2118	24
8.6	16.7632	21.6992	23.0365	15.5739	47.2574	26.9764	26.0428	23.5393	19.4482	-1.87034	5.76916	-0.333506	12.693	2.58059	-7.9212	-0.319523	-6.72586	4.58844	2.27847	2.30581	35.8028	2.53535	17.7995	3.90175		12.2259	2.84692	24
8.7	16.7632	19.3963	21.624	15.241	49.663	28.0741	29.8248	26.969	19.4482	-1.88945	4.71357	0.666993	12.5651	1.50285	-10.869	-5.35362	-7.72729	3.52633	1.26311	2.30581	37.32	1.47678	16.4841	3.94263		11.9555	3.09008	24
8.8	15.3195	17.4975	21.7324	14.1722	49.663	24.7812	29.5087	24.6826	19.4482	0.156179	5.83073	-0.336831	14.878	1.53572	-11.9694	-0.319523	-4.723	4.54183	1.25664	2.33012	35.2503	0.418202	10.902	2.86517		11.6426	2.92433	24
8.9	15.3195	15.4835	20.9879	16.486	48.4562	27.7692	26.8504	21.0126	18.3988	-0.866637	6.82476	-1.32735	12.8236	0.460241	-7.42989	-6.42636	-8.18474	5.61435	2.30196	0.224885	33.5929	0.947489	13.2834	1.31029		10.9964	2.89502	24
9	10.8764	16.0308	20.2434	14.3254	46.6977	28.0741	35.4479	22.1429	18.3988	-1.88945	6.82476	-1.32735	12.9568	2.55318	-8.99232	-2.35985	-8.72872	4.58844	-0.779035	1.26535	35.8028	0.418202	1.92702	-2.29399		10.5085	3.03882	24
9.1	12.0753	15.6899	20.2434	10.1133	49.6549	24.3746	43.1679	20.1096	16.1308	-1.87034	3.65797	-0.336831	10.8811	3.64206	-11.3026	-4.3897	-7.80544	2.51083	-0.779035	1.26535	34.1453	-0.633719	8.47928	-1.26804		10.3232	3.16776	24
9.2	7.50654	14.2537	18.2628	12.1647	47.8568		40.336	18.752	14.2013	0.157805	3.61975	1.67082	14.5782	3.07038	-9.98469	-2.35304	-7.80544	3.56252	0.232459	0.224885	33.5929	-1.68121	7.46905	-0.242087		9.54114	3.05478	23
9.3	7.50654	11.316	15.9265	12.1647		21.0266	40.7383	18.752	11.1703	-0.866637	6.89758	-1.32735	12.8236	2.58059	-12.8343	-3.37137	-5.25772	1.49533	-0.779035	1.27872	34.6978	-0.640373	5.14669	-3.28623		7.61558	2.6305	23
9.4	5.41172	10.4843	16.5227	13.3897	50.2455	22.1007	33.7231	15.1894	13.4338	0.157805	4.71357	-1.32735	13.8508	1.51911	-12.5257	-6.36169	-7.72729	2.5366	0.745723	-0.807245	32.4879	-2.72869	2.9862	-1.26804		8.61469	2.98795	24
9.5	3.28262	8.24597	15.0538	10.0041	50.8337	22.3407	33.4076	12.954	12.2309	-0.866637	4.71357	-0.333506	11.2436	1.50285	-11.9694	-4.34556	-6.79387	1.49533	1.25664	-0.815578	29.9472	-1.68121	1.88534	-3.31994		7.928	2.9156	24
9.6	2.29342	6.65083	14.3856	10.0041	49.663	21.0266	35.0909	10.6002	15.2507	0.156179	2.57518	-2.29838	12.9568	0.991389	-12.8343	-5.35362	-7.72729	-0.530297	-0.787022	-0.815578	28.3814	-2.72869	1.86516	-3.31994		7.31235	2.95528	24
9.7	0.174677	5.10998	12.978	7.75961	50.2513	18.6779	39.3285	9.49483	15.0924	1.19119	6.82476	-2.3212	15.5847	1.50285	-12.5907	-5.38596	-9.58641	0.474994	0.234808	-1.83699	26.6685	-2.72869	-1.30705	-4.34589		7.13525	3.03735	24
9.8	0.174677	3.46055	11.3651	8.92376	48.4562	18.6779	39.1294	8.29781	14.0539	0.157805	5.76916	-1.32735	13.4362	-1.6313	-9.79008	-3.33749	-6.72586	1.49533	-0.787022	-0.815578	29.0015	-4.82366	-0.249647	-4.30176		7.0254	2.94501	24
9.9	-1.92014	4.95049	10.7902	7.84344	51.4026	16.3786	45.1871	8.3895	15.0924	1.19119	4.71357	-1.32735	11.9189	-1.6313	-7.39128	-7.52117	-5.78231	2.51083	-0.795173	-2.86674	29.173	-4.27495	-5.53666	-6.33283		6.84008	3.18619	24
10	-3.93239	1.84583	9.76291	6.69083	50.2513	15.3271	43.7997	6.11131	11.8538	0.156179	4.66432	-2.3212	13.8508	-3.71013	-9.88643	-2.35304	-8.72872	2.51083	-1.79053	-1.85604	28.068	-2.70046	0.825705	-4.34589		6.42058	3.08862	24
10.1	-3.93239	0.777328	8.64686	4.55329	48.4924	14.7271	45.8212	5.01806	14.0539	-0.866637	4.66432	-1.32735	12.693	-3.19884	-9.88643	-4.3897	-6.72586	-0.530297	-2.80202	-4.92624	26.122	-4.77371	-8.61798	-6.33283		5.30247	3.16721	24
10.2	-2.87686	-1.31088	7.63005	3.48451	49.3718		49.2591	3.88239	10.826	0.157805	9.0313	-2.3212	11.6762	-1.64814	-8.90381	-5.40803	-6.72586	1.49533	-0.787022	-1.85604	27.7614	-3.77618	-5.53666	-7.27449		5.48482	3.33841	23
10.3	-3.93239	-0.775201	5.59641	2.41574		14.2756	44.6289	2.80097	11.8538	0.156179	6.82476	-1.32735	13.7098	-3.71013	-9.88643	-4.3897	-8.817	1.51068	-1.80885	-3.89649	24.2182	-6.84697	-6.59406	-5.31729		3.07344	2.57327	23
10.4	-2.81941	-2.36311	5.59641	3.52216	49.663	13.0865	43.4366	2.77102	10.826	1.19119	8.93595	-1.32735	13.2014	-3.74879	-11.9694	-5.85766	-4.77075	0.474994	-2.77394	-3.93697	24.7587	-6.84697	-2.33995	-6.26917		5.10169	3.09326	24
10.5	-3.85314	-2.33948	6.04341	2.44185	49.663	12.046	47.2634	1.71954	10.608	-0.866637	9.99154	-1.32735	11.6762	-4.74954	-9.34694	-4.40175	-7.80544	-0.53567	-1.79053	-4.92624	23.1371	-8.82876	-5.47896	-5.26384		4.7115	3.19038	24
10.6	-5.86372	-4.33074	6.4815	1.33272	48.4924	12.046	40.336	-2.57825	7.58672	0.156179	11.0471	-2.3212	11.6762	-4.79912	-9.79008	-1.34833	-6.31763	-0.53567	-2.29628	-4.92624	21.8203	-8.82876	-8.61798	-5.37184		3.87705	3.02028	24
10.7	-4.80998	-4.90714	5.95618	2.41574	47.9313	10.8921	41.7378	1.70117	8.68122	2.22458	9.88716	-0.336831	12.8236	-13.0648	-8.81702	-4.34556	-5.72443	0.474994	-0.779035	-5.95599	23.1371	-8.73915	-11.6355	-5.84712		3.87085	3.11326	24
10.8	-5.92336	-4.24407	3.45743	2.41574	49.663	10.8921	38.7392	-0.438542	8.50818	0.157805	8.93595	-1.32735	12.8236	-7.86777	-8.36911	-1.33471	-5.72443	-0.525031	-2.80202	-4.92624	20.4344	-9.85475	-7.57164	-5.31729		3.74171	2.99108	24
10.9	-8.03606	-4.69689	2.4953	0.275246	48.4924	10.8921	40.2385	-0.433879	8.50818	-0.866637	6.75345	-0.338528	11.6762	-11.8206	-13.0919	-2.35304	-7.72729	-0.525031	-2.77394	-3.93697	20.7507	-9.80473	-16.813	-6.33283		2.52212	3.16637	24
11	-3.85314	-3.3107	2.4953	2.39019	47.3217	9.86232	39.3464	-1.47676	9.50525	-0.875581	7.88035	-0.336831	13.7098	-8.81585	-12.0295	-2.35304	-6.22514	-1.53559	-2.77394	-4.92624	18.2222	-12.8014	-12.0078	-7.27449		2.92239	3.02617	24
11.1	-5.74797	-4.28696	-0.491895	1.31877	46.7741	6.25798	35.0419	-2.55094	6.57961	0.159465	7.88035	-0.340224	13.7098	-8.81585	-13.0919	-1.34833	-4.723	0.474994	-1.79053	-5.95599	17.8006	-12.8014	-13.0765	-4.30176		2.36143	2.90454	24
11.2	-5.74797	-5.35574	0.51233	0.269533	46.7364		37.5002	-5.66653	5.5725	1.20364	7.96444	-0.340224	12.1207	-7.78713	-12.8343	-3.37137	-9.6337	-1.52032	-2.77394	-5.89534	17.1751	-7.80277	-11.8811	-6.33283		1.83094	3.06775	23
11.3	-5.74797	-9.24228	-2.52533	1.3051		8.74245	40.5253	-5.78782	4.56539		5.83073	0.673779	11.5585	-10.3037	-13.3893	-2.37714	-7.65069	-1.55117	-3.7753	-6.98573	15.0809	-13.6782	-13.8497	-5.34457		-0.633031	2.59405	22
11.4	-6.66764	-7.24299	-2.53812	2.34067	44.4599	7.72314	38.3567	-2.57825	4.6118		6.89758	-0.340224	9.7419	-12.9307	-9.79008	-2.40173	-7.17835	-1.53559	-3.7753	-4.97743	13.5102	-12.8014	-19.2829	-6.33283		1.18558	3.10382	23
11.5	-3.77701	-6.24335	-3.51911	1.31877	47.3217	6.77289	35.7406	-3.60947	4.56539		5.83073	-1.35423	9.7419	-12.7994	-9.79008	-4.43475	-4.723	-2.54088	-3.7753	-4.97743	11.9395	-11.7859	-20.1277	-6.33283		1.01918	3.09421	23
11.6	-6.86901	-6.21243	-3.51911	0.27236	45.0952	6.70383	34.5861	-5.72653	3.55828		5.76916	-1.32735	11.7963	-12.9307	-9.84303	-3.40594	-7.5756	-2.5156	-3.73785	-5.02969	9.74339	-13.6782	-16.9887	-5.31729		0.558597	3.00297	23
11.7	-6.86901	-6.43651	-3.484	-0.766037	44.4599	6.70383	34.3982	-6.71397	2.57709		4.66432	-2.81812	10.6595	-14.3924	-11.8517	-8.54998	-8.64219	-2.54088	-3.73785	-5.95599	9.74339	-14.6835	-14.2978	-4.36841		-0.126178	3.01059	23
11.8	-6.86901	-6.99068	-2.96139	-1.78315	43.8097	5.68451	39.9416	-5.72653	2.55117		5.70888	-4.3089	10.6595	-17.7105	-17.4538	-5.97796	-9.74116	-2.54088	-3.7753	-9.04523	9.84527	-13.6782	-15.378	-5.37184		-0.483125	3.22247	23
11.9	-5.92336	-6.30644	-3.41585	-3.79418	44.9804	4.6652	40.336	-5.72653	2.55117		5.70888	-3.31505	9.64268	-16.0169	-9.98469	-5.46356	-7.72729	-2.5156	-3.7753	-6.0811	8.70712	-13.0444	-17.1681	-5.37184		0.0417955	3.15027	23
12	-5.86372	-9.79383	-1.93369	-0.758191	42.639	4.61811	40.336	-3.57164	1.52871		4.66432	-1.34066	8.71468	-18.7185	-14.7995	-5.40803	-11.6167	-3.51089	-3.7753	-4.97743	7.62627	-13.5421	-15.2139	-6.39779		-0.48238	3.14635	23
12.1	-4.76249	-8.49761	-2.43877	-1.78315	43.3028	5.68451	35.6732	-7.84359	1.52871		3.58231	-1.34066	10.552	-21.3794	-15.9389	-2.40173	-6.72586	-3.54617	-3.73785	-7.05835	5.48492	-13.5421	-20.5574	-4.34589		-0.873541	3.12765	23
12.2	-6.60311	-8.49761	-1.43592	-0.766037	39.6301	2.60005	33.8829	-4.61909	-1.46249		2.57518	-1.34066	9.45016	-18.7185	-16.9526	-6.49236	-9.17128	-3.54617	-3.7753	-7.05835	4.46969	-13.6782	-18.2255	-4.39093		-1.48374	2.91974	23
12.3	-4.76249	-7.81674	-4.30865	-2.8081		3.07353	35.0419	-7.84359	-1.46249		3.61975	-3.32669	7.76742	-17.8906	-14.7995	-4.43475	-9.73015	-1.56707	-4.77667	-7.05835	2.48212	-15.6889	-18.8218	-7.42374		-3.75161	2.36146	22
12.4	-4.76249	-8.16101	-2.41513	-2.77962	40.9885		33.0821	-7.84359	-1.49233		3.61975	-4.3089	8.71468	-24.5195	-13.3256	-3.44123	-11.733	-3.54617	-6.7794	-7.05835	1.43847	-13.6782	-28.6502	-4.34589		-2.7726	3.27164	22
12.5	-3.66829	-8.28932	-0.472934	-3.79418	34.8002	1.57511	33.7547	-4.61909	-3.49148		4.71357	-2.34448	7.60912	-24.7716	-19.2993	-2.35304	-11.733	-3.58217	-3.81352	-6.0811	0.41283	-15.5328	-21.7166	-5.37184		-2.52475	2.93466	23
12.6	-5.52963	-9.15076	-3.31846	-3.75607	35.2029	1.59102	35.3878	-3.57164	-3.60037			-2.34448	6.66024	-25.5174	-13.6823	-4.3897	-10.7316	-3.58217	-4.29509	-6.0811	0.925651	-15.5328	-23.7073	-6.4641		-2.9767	3.08646	22
12.7	-4.76249	-9.15076	-3.38275	-3.79418	40.9885	0.576158	29.1623	-4.57118	-5.61895			-1.35423	7.60912	-27.2417	-18.6963	-3.92035	-12.6082	-4.59767	-5.77804	-7.05835	-0.606447	-17.3508	-24.5499	-5.37184		-3.73082	3.21401	22
12.8	-8.7044	-8.49761	-0.954427	-4.80873	40.5197	-0.42279	34.3982	-3.57164	-4.63886			-1.86123	6.52582	-24.2775	-18.1034	-6.42636	-10.7316	-4.59767	-5.72072	-8.09881	-1.60524	-15.5328	-25.1002	-4.34589		-3.47983	3.2557	22
12.9	-5.80527	-7.74282	-1.41996	-3.83306	41.6636	0.576158	34.0699		-7.75431			-2.36823	6.52582	-25.6313	-16.9313	-4.43475	-12.6082	-4.55146	-5.72072	-6.0811	-2.61026	-14.4658	-20.7792	-7.42374		-3.206	3.38605	21
13	-3.85314	-8.16101	-1.44056		40.5197	0.576158	28.1824					-1.35423	6.52582	-24.2775	-17.9236	-4.3897	-13.3046	-4.59767	-3.7753	-8.35955	0.907326	-13.817	-13.3616	-5.42752		-2.49114	3.4448	19
13.1	-5.80527		-1.44751		37.7995	1.57511	31.4293					-2.34448	6.52582	-27.2417	-18.916	-6.36169	-13.8748	-4.59767	-5.72072	-8.27079	0.404813	-14.3942	-13.0765	-6.4641		-2.82116	3.72021	18
13.2	-7.95436				35.5376	-0.41863	33.2453					-1.35423	5.46412	-24.5195	-18.1034	-6.42636	-14.7373	-4.55146	-5.77804	-6.0811	0.400924	-14.5374	-12.8033	-6.4641		-2.88713	3.84312	17
13.3	-6.93886				31.5793	-1.42174	31.7915					0.680703	5.46412	-27.2417	-18.2869	-8.37782	-13.5997	-4.64482	-5.77804		-1.09161	-14.3942	-13.2942	-6.4641		-3.25113	3.9438	16
13.4	-8.87959						29.1623					-0.336831	5.57557					-2.59299			-2.61026	-14.5374	-10.4916	-5.42752		-1.12648	4.27115	9
13.5	-7.71892				34.0219	0.576158						-1.35423						-5.61317			0.404813	-13.5421	-10.3854	-5.37184		-0.998077	4.6578	9
13.6					31.7853	-0.41863						-1.36115										-14.5374	-7.49347	-6.39779
13.7					33.2757	-1.42174						-0.343687										-15.3797	-11.8811
13.8					31.7853	-2.39677						-1.35423										-15.5328	-11.757
13.9					26.7146	-2.39677																-16.5281	-10.9391
14					28.116	-3.38583																-15.5244	-15.9423
14.1					27.0101	-4.3749																-15.5328	-17.9253
14.2					24.7982	-5.41753																-16.5281	-25.654
14.3					22.8862	-4.3749																	-24.8237
14.4						-4.86944
14.5					21.2454
14.6					13.2977	-5.36397
14.7					18.8516	-4.41858
14.8					18.8516	-4.3749
14.9					14.3681	-5.36397
15
15.1
15.2
15.3
15.4
15.5
15.6
15.7
15.8
15.9
16
16.1
16.2
16.3
16.4
16.5
16.6
16.7
16.8
	44.1359	34.9334	29.2209	30.2038	53.8972	36.3635	53.264	40.2416	22.836	9.65791	7.96444	1.68778	18.3367	11.0724	3.94746	3.71896	3.28845	8.78222	11.9638	12.8441	50.7441	9.17845	37.5614	13.6557
