# Supplementary material for: Plasticity in gustatory and nociceptive neurons controls decision making in C. elegans salt navigation
Source: Commun Biol. 2021 Sep 9;4:1053. doi: 10.1038/s42003-021-02561-9 (PMC8429449; doi:10.1038/s42003-021-02561-9)
Supplement: Supplementary file 9 — Supplementary Data 5 [file 42003_2021_2561_MOESM9_ESM.xlsx]

## Sheet: Fig 5a wt ASER 30s 100-0mM
	flp-6-30s-1 off	flp-6-30s-3 off	flp-6-30s-4 off	flp-6-30s-5 off	flp-6-30-6 off	flp-6-30s-6 off	flp-6-100mM-30s off	flp-6-100MM-10 off			mean	sem	n
0	-0.100941	2.28044	0.77787	-2.06142	1.46856	-1.47763	-2.01655	2.00566			0.109499	0.632433	8
0.3	-0.584698	0.817025	0.77787	-1.1072	0.992001	-0.516565	-1.0791	0.575059			-0.0157005	0.315788	8
0.4	-3.06599	-1.63802	0.781667	-2.06662	-0.472037	0.46812	-0.103345	-0.944284			-0.880064	0.465095	8
0.5	0.898399	0.335628	0.785465	-1.11781	-0.472037	1.46293	0.398302	-1.92097			0.0462383	0.400466	8
0.6	-1.55782	-1.63802	1.78636	-0.134204	-0.472037	0.46812	0.891848	0.568			-0.0109693	0.419992	8
0.7	2.98621	-0.161821	0.296635	-2.10142	-1.4644	1.47771	-0.104296	-0.460137			0.05856	0.566488	8
0.8	2.46132	-0.659333	-0.19994	-0.135258	1.5104	0.4729	-0.104781	-0.957892			0.298427	0.406906	8
0.9	2.95544	0.335692	-0.19994	-0.135258	-0.476628	1.49278	-0.105266	3.14877			0.876949	0.519868	8
1	2.98621	-0.161821	0.303586	0.85812	1.528	0.4729	-0.105266	0.568			0.806216	0.365094	8
1.1	-0.47959	0.335692	-1.19309	-1.12864	0.53115	1.49278	0.413046	0.563404			0.0668447	0.327403	8
1.2	-0.0996107	1.33072	-0.19599	0.36534	0.53115	1.49278	0.402436	-1.45105			0.296972	0.328011	8
1.3	-0.0996107	0.337359	0.801112	0.867012	1.54361	-0.531905	-0.105266	-0.962487			0.231228	0.289476	8
1.4	0.903101	1.34405	-0.202001	-0.136333	1.03738	0.4729	-0.105266	2.61903			0.741608	0.339427	8
1.5	-0.100941	0.84834	-0.718075	-0.136333	1.54361	-0.531905	0.413046	-1.45105			-0.0166636	0.332836	8
1.6	0.917396	-2.67605	-1.21738	-0.638005	-0.473895	0.4729	-0.105266	-0.438574			-0.51986	0.386872	8
1.7	-0.0910039	-0.664299	-0.202001	0.876084	0.53115	-0.531905	0.398302	-1.93962			-0.202911	0.310941	8
1.8	1.93642	0.342426	0.299555	1.8896	0.0249192	0.4729	0.402436	2.0893			0.932194	0.308417	8
1.9	-2.09234	0.850041	-0.202001	0.876084	-0.476628	0.4729	-0.105266	-1.44549			-0.265337	0.37552	8
2	-0.0996107	1.35765	0.809173	0.876084	0.533492	-1.5215	-0.105266	-2.43277			-0.0728434	0.458297	8
2.1	-1.07808	-1.70538	-0.204104	-1.13968	0.53115	-2.51631	0.900901	-2.92593			-1.01718	0.48404	8
2.2	-2.03757	-1.70538	-1.21738	0.876084	1.54361	-1.5215	0.402436	1.06247			-0.324655	0.508057	8
2.3	-1.07808	0.342426	-2.721	1.39266	-5.2981	-2.51631	0.910138	-2.43277			-1.42513	0.796457	8
2.4	-1.0784	1.37154	-1.20511	0.876084	3.64258	-1.5215	-0.105266	-3.40014			-0.177527	0.7579	8
2.5	1.91654	0.345897	-0.202001	-0.137429	-2.43277	-1.50659	-1.10594	-2.92593			-0.756027	0.555045	8
2.6	-0.605654	-1.70538	-0.203053	0.876084	-0.472037	-1.5215	-0.105266	0.548715			-0.398512	0.318012	8
2.7	-4.01541	-1.70538	-1.21738	0.876084	0.527981	-1.5215	-1.10044	2.0893			-0.758345	0.666154	8
2.8	-2.09761	-0.679744	-0.204104	0.876084	-3.51869	-1.5215	6.1166	-2.92593			-0.494362	1.07227	8
2.9	-3.62113	-0.679744	-1.21738	-0.137429	0.53115	-2.51631	-1.60401	-2.92593			-1.52135	0.505459	8
3	-4.17771	-1.19256	-1.22364	-0.137429	-0.997499	-4.50593	-0.104296	-0.981431			-1.66506	0.604812	8
3.1	-3.19086	-0.679744	-2.25355	-1.13968	0.53115	0.477778	-0.602853	0.0405179			-0.852155	0.464588	8
3.2	-5.6802	-1.70893	-1.24268	-0.638005	-0.481311	-0.537226	-0.607864	0.0352996			-1.35761	0.644794	8
3.3	-1.13184	-3.79564	-3.24394	-2.14302	-0.481311	-0.531905	0.900901	0.0356362			-1.29889	0.576847	8
3.4	-2.12905	-6.69615	-2.23066	-2.14302	-1.47894	-0.537226	1.92653	0.549051			-1.59243	0.897832	8
3.5	-3.09627	-5.74894	-3.24394	-1.13968	-0.481311	-2.51631	2.44988	0.549051			-1.65344	0.900944	8
3.6	-3.09627	-4.73372	-2.74874	-0.136333	0.027261	-1.53671	2.44988	1.06247			-1.08902	0.840646	8
3.7	-1.63016	-6.35088	-4.25721	-1.13968	-0.476628	-1.53671	1.92653	1.06247			-1.55028	0.950712	8
3.8	-2.13967	-7.7794	-4.25721	-0.137429	-1.47894	-2.54152	1.9168	1.06247			-1.91936	1.09559	8
3.9	-3.6473	-5.77845	-4.25721	1.8896	-0.476628	-2.54152	2.94292	0.554722			-1.41423	1.10229	8
4	-0.102325	-5.80795	-3.2772	0.876084	-0.481311	-2.54152	2.45981	1.06247			-0.976493	0.95891	8
4.1	-2.13967	-4.28897	-3.29418	0.876084	-4.57736	-0.537226	2.45981	2.63003			-1.10893	1.02612	8
4.2	-3.10668	-4.78231	-1.24268	1.90923	-0.473895	-0.0272351	2.45981	-0.421743			-0.710688	0.84647	8
4.3	-3.09627	-5.80795	-1.24268	1.90923	-0.481311	-3.54632	5.07912	1.57588			-0.701287	1.23681	8
4.4	-2.59694	-6.35088	-1.24268	-1.15094	0.0277072	-2.54152	2.95807	2.11129			-1.09824	1.0348	8
4.5	-3.06599	-6.90445	-1.2299	-1.15094	-2.48125	-2.54152	4.04164	2.11129			-1.40264	1.177	8
4.6	-2.09761	-6.3562	0.825796	-0.138548	-1.47894	-4.50593	4.04164	0.0666298			-1.20539	1.13946	8
4.7	-3.0762	-4.78231	1.34291	0.885342	-1.47894	-2.54152	3.50743	2.11129			-0.503998	1.02028	8
4.8	-3.06599	-5.29513	5.01455	-0.644746	-2.48125	-2.56724	3.50743	1.06814			-0.55803	1.24427	8
4.9	-2.10298	-4.78231	5.01455	1.90923	-1.9801	-2.56724	2.94292	0.555065			-0.126356	1.16064	8
5	-1.10968	-4.78231	6.61408	-1.15094	-2.48125	-2.54152	2.43473	0.555065			-0.307728	1.24833	8
5.1	-6.09228	-4.78231	7.17961	-0.137429	-2.98241	-2.54152	2.97322	0.0356362			-0.793434	1.52779	8
5.2	-2.59762	-4.78231	7.17961	0.880713	-2.48125	-2.56724	4.53426	1.07381			0.154997	1.44054	8
5.3	-0.101626	-5.26563	6.18883	1.90923	-2.48125	-1.55223	2.97322	-1.43856			0.0289993	1.26175	8
5.4	-2.56255	-6.76417	5.06745	1.90923	-2.48125	-1.55223	3.50743	0.554722			-0.290172	1.35058	8
5.5	-1.13184	-6.29127	7.33441	-0.137429	-2.48125	-1.55223	3.52289	0.555065			-0.0227063	1.43896	8
5.6	-1.10968	-5.74894	8.95271	-0.137429	-1.49377	-2.56724	3.00415	1.07381			0.246701	1.5409	8
5.7	1.90681	-5.74894	8.41328	1.39729	-1.98751	-2.56724	3.50743	0.0413065			0.620302	1.51886	8
5.8	1.89707	-5.74894	7.25618	0.885342	-2.48125	-1.55223	3.50743	1.07381			0.604675	1.3963	8
5.9	1.89707	-6.76417	8.36841	0.876084	-3.03557	-2.54152	4.04164	0.0356362			0.359697	1.64276	8
6	1.39313	-6.69615	9.39089	0.885342	-1.49377	-3.51112	2.99402	0.554722			0.439632	1.67991	8
6.1	2.89574	-6.69615	9.49325	0.373956	-2.53172	-3.51112	2.97322	0.0359799			0.379144	1.74189	8
6.2	3.93403	-6.22255	8.41328	0.885342	-4.57736	-1.55223	2.97322	-0.477779			0.421995	1.67316	8
6.3	0.408803	-5.74894	9.59561	0.885342	-2	-3.54632	4.02085	-0.477779			0.392194	1.67875	8
6.4	-1.10968	-5.24133	9.49215	0.876084	-3.48357	-4.50593	2.97322	0.0363235			-0.120341	1.69419	8
6.5	0.922292	-4.73372	9.49215	0.373956	-3.48357	-0.537226	2.97322	-0.477435			0.566209	1.53778	8
6.6	-3.0363	-6.72506	10.6862	0.885342	-3.96253	-3.01371	3.48664	-0.991194			-0.333822	1.92009	8
6.7	-2.08246	-6.76417	10.5839	1.90923	-4.4415	-4.50593	3.50743	-0.991194			-0.348089	1.97349	8
6.8	-2.0772	-5.77845	11.6499	0.885342	-5.43387	0.482756	3.49228	0.0356362			0.407048	1.95868	8
6.9	-3.0363	-5.80795	11.6499	-0.137429	-5.48819	-0.537226	1.94639	-0.477435			-0.236032	1.94876	8
7	-2.57159	-6.83359	11.6499	0.876084	-5.93005	-0.537226	2.45981	-0.991194			-0.234735	2.03472	8
7.1	-2.09761	-7.85923	11.6499	-0.137429	-7.34584	-0.537226	1.43298	-1.00116			-0.736954	2.13335	8
7.2	-3.12717	-6.83359	11.1104	1.90923	-6.38986	-0.537226	1.94639	-0.991194			-0.36412	2.01952	8
7.3	-2.13967	-6.38631	11.6499	0.885902	-6.36323	-5.44663	2.45981	-0.996177			-0.792053	2.12992	8
7.4	-3.15869	-5.86818	9.39089	1.90923	-5.43387	-5.44663	1.94168	-0.482418			-0.893498	1.85672	8
7.5	-2.67611	-5.83806	9.39089	0.885342	-7.34584	-5.44663	2.45981	0.0363235			-1.06678	1.94014	8
7.6	-1.13184	-4.83191	9.59561	0.885342	-7.34584	-5.44663	2.97322	-0.991194			-0.786654	1.9179	8
7.7	-1.13184	-4.83191	9.59561	1.39729	-8.32846	-6.36898	2.47527	-1.50461			-1.0872	2.01565	8
7.8	-2.13967	-4.83191	9.05029	-0.137429	-9.31107	-4.41818	3.52289	-0.996177			-1.15766	1.97643	8
7.9	-3.12717	-4.83191	8.50498	1.90923	-10.6802	-3.47661	-3.10324	-0.991194			-1.97451	1.95796	8
8	-1.61405	-5.83275	7.88058	-0.137429	-10.1937	-4.46162	-0.106256	-0.482418			-1.86845	1.86548	8
8.1	-2.0772	-5.86818	9.59561	1.39729	-10.2389	-3.98637	-1.62012	-1.00116			-1.72488	2.04123	8
8.2	-0.529449	-5.83806	7.33441	1.90923	-3.55454	-3.51112	-1.62012	-0.99085			-0.850063	1.43047	8
8.3	0.927187	-4.83191	9.54388	2.96376	-3.55454	5.72743	-2.1176	0.0370253			1.0869	1.71417	8
8.4	-3.97681	-6.83359	10.4582	1.92927	-2.50623	-1.55223	-2.1176	0.0370253			-0.57024	1.82338	8
8.5	-2.98826	-5.31993	9.49215	0.885342	-3.5418	-3.54632	-1.61452	-2.01278			-1.08076	1.63963	8
8.6	1.9567	-5.80795	10.571	-0.138548	-1.49377	-8.31979	-3.12377	-1.4886			-0.980588	2.00472	8
8.7	0.917396	-6.32077	10.571	3.99824	-1.98751	0.477778	-2.12832	-3.01422			0.314201	1.82017	8
8.8	0.407885	-7.85923	10.804	0.373397	-2.48125	0.477778	-1.63085	-0.487155			-0.0494258	1.83256	8
8.9	0.927187	-7.34641	9.70136	1.90923	-2.46901	0.482756	2.03213	-4.39621			0.105129	1.8042	8
9	-2.00962	-6.83359	10.0316	2.93312	-3.44914	-7.41665	-2.13904	0.0370253			-1.10579	1.98957	8
9.1	0.927187	-6.83359	7.33441	2.93312	-3.44914	-6.43164	-2.62068	-3.48254			-1.45286	1.71821	8
9.2	0.927187	-6.83359	9.54388	0.885342	-4.4415	1.50817	-2.6314	-2.01802			-0.382493	1.74875	8
9.3	-0.100941	-7.85923	8.32354	-0.138548	-4.4415	-8.31979	4.08409	-1.97667			-1.30363	2.01342	8
9.4	-1.09894	-6.32077	7.33441	0.885342	-5.38061	-3.58224	5.10578	-3.94127			-0.874787	1.75764	8
9.5	3.46495	-5.80795	9.59561	0.885342	-3.96253	-3.58224	-2.62068	-1.97667			-0.500522	1.77232	8
9.6	2.92529	-4.78231	9.49215	-0.138548	-4.4415	-0.212516	1.50743	1.09721			0.680899	1.58727	8
9.7	-1.09894	-4.78231	9.49215	0.373397	-3.94532	-7.41665	4.08409	-3.00419			-0.787222	1.91627	8
9.8	-0.0955678	-5.83275	8.95271	0.885342	-4.4415	0.482756	-2.62068	-4.95803			-0.953465	1.68556	8
9.9	-0.100941	-5.80795	10.571	0.885342	-3.96253	-5.50074	-1.61452	-4.51357			-1.25549	1.90207	8
10	1.43705	-5.31993	11.7902	1.92927	-3.48357	-6.49555	-1.12265	-3.04485			-0.538756	2.05128	8
10.1	-3.0363	-6.83359	11.9067	1.92455	-3.48357	2.55991	-0.608844	-3.53773			-0.138612	2.03896	8
10.2	-2.05719	-6.73016	11.9067	-0.138548	-4.4415	2.58679	-0.614452	-3.95146			-0.42998	2.03648	8
10.3	-0.0996107	-7.70118	11.1739	0.894792	-3.94532	3.63367	-0.106256	-6.40721			-0.319645	2.12968	8
10.4	-0.100605	-8.7062	9.49215	3.99824	-3.48357	2.55991	-0.614452	-6.93935			-0.474235	2.10151	8
10.5	-3.12717	-1.70893	9.59561	2.93312	-2.48125	2.55991	-0.106256	-2.02833			0.704588	1.50144	8
10.6	-1.64147	-1.7231	10.1481	2.96376	-4.4415	1.52387	1.42827	-2.53144			0.715809	1.60262	8
10.7	-5.91604	-1.70538	8.50498	-0.138548	-5.43387	2.55991	0.910138	-2.03864			-0.407183	1.63663	8
10.8	-0.617082	-1.70538	9.59561	0.373397	-4.93769	1.50817	1.42827	-3.99093			0.206796	1.57992	8
10.9	-3.12717	-3.77615	8.45913	3.99824	-4.4415	-0.537226	-0.106256	-2.01802			-0.19362	1.55483	8
11	-1.61405	-3.75667	10.804	0.894792	-6.36323	-0.537226	0.401941	-6.44128			-0.826463	1.94207	8
11.1	-1.12065	-2.75937	9.54976	-1.16244	-6.36323	3.63367	-0.107266	-2.03864			-0.0460199	1.68642	8
11.2	-1.12065	-1.7231	11.7769	0.895363	-6.36323	-0.537226	-0.106256	-2.53144			0.0362937	1.84638	8
11.3	-2.6078	-8.16035	13.0093	-0.138548	-6.42624	-0.537226	-0.106256	-2.53144			-0.937314	2.25052	8
11.4	-1.09894	-8.7062	11.9067	0.885342	-7.34584	-1.53671	0.919564	-2.01802			-0.874266	2.21474	8
11.5	-1.0884	-7.70118	11.1739	0.885342	-6.85454	-1.55223	0.401941	-2.51612			-0.906404	2.05047	8
11.6	-0.594337	-7.70118	10.571	-0.138548	-6.36323	2.58679	0.910138	-6.93935			-0.958587	2.15573	8
11.7	-1.07808	-7.7794	8.41328	-0.138548	-6.36323	2.55991	0.910138	-2.53144			-0.750921	1.80403	8
11.8	4.05785	-8.74531	10.804	0.894792	-7.2745	2.55991	-0.608349	-2.53144			-0.105379	2.22259	8
11.9	0.0569652	-8.7062	10.804	0.885342	-6.81886	-2.51631	-0.100648	-3.04485			-1.18007	2.08858	8
12	-3.9018	-8.20369	9.70136	-0.138548	-6.36323	2.55991	0.910138	-4.49403			-1.24124	2.03717	8
12.1	1.04127	-9.71123	9.70136	0.894792	-5.89855	3.63367	-1.11143	-3.04485			-0.561872	2.09713	8
12.2	-0.0989653	-8.7062	10.804	-0.138548	-5.43387	2.55991	0.401941	-2.53144			-0.392894	2.04402	8
12.3	0.404096	-7.70118	10.804	-0.138548	-5.40724	2.55991	-0.106256	-2.01802			-0.200403	1.96292	8
12.4	-1.10968	-7.73519	12.0394	0.894792	-3.44914	-0.0142712	0.920069	-3.04485			-0.187362	2.02019	8
12.5	-0.101626	-7.70118	10.9244	0.894792	-4.4415	0.482756	0.910138	-3.04485			-0.259632	1.93179	8
12.6	0.412431	-7.23267	11.2316	0.894792	-4.4415	1.50817	0.406654	-3.04485			-0.0331776	1.94045	8
12.7	0.927187	-7.70118	13.0093	0.894792	-5.43387	2.55991	0.910138	-3.04485			0.265184	2.21935	8
12.8	-1.12065	-7.70118	13.0093	0.378122	-6.36323	1.52387	1.94639	-3.05516			-0.172811	2.2585	8
12.9	-1.59827	-7.70118	13.0093	-0.138548	-6.36323	1.52387	0.406654	-3.52811			-0.548683	2.25255	8
13	-0.0989653	-7.7794	13.0093	-0.138548	-6.36323	-2.54152	1.44895	-2.56791			-0.62891	2.24512	8
13.1	-0.0996107	-8.83975	13.0093	1.41203	-7.34584	3.63367	1.92653	-5.047			-0.168829	2.48391	8
13.2	0.889183	-7.7794	10.1409	0.894792	-7.34584	-0.537226	0.406654	-6.0027			-1.1667	2.08954	8
13.3	1.89707	-7.34641	10.9244	0.894792	-9.22061	-1.55223	0.401941	-2.52097			-0.815251	2.18085	8
13.4	3.44987	-6.83359	10.6862	0.885342	-9.22061	-0.537226	0.401941	-2.05969			-0.403464	2.16296	8
13.5	2.95544	-7.34641	13.0093	1.41203	-9.70714	-0.537226	-1.11143				-0.189342	2.80069	7
13.6	3.42966	-5.86818	11.9067	1.92927	-9.22061	0.482756	2.56186
13.7	2.92529	-7.85923	11.7769	0.894792	-9.70714	-0.537226	5.13245
13.8	-1.09894	-6.90445	11.7769	0.885342	-9.22061	-1.04473	-1.62012
13.9	-0.101283	-8.97698	12.0394	1.41203	-8.77453	-1.55223
14	0.927187	-7.46418	12.0394	1.92927	-8.24755	-1.55223
14.1	-3.0363	-6.90445	10.804	1.92927	-8.77453	-0.537226
14.2	-2.0772	-7.89997	10.804	1.92927	-8.24755	-0.537226
14.3	-3.50655	-6.90445	10.2527	1.41203	-7.76103	-0.537226
14.4	-0.102325	-7.42258	9.70136	1.92927	-8.24755	-0.537226
14.5	-0.101626	-7.94072	12.0394	0.894792	-7.76103	-0.537226
14.6	-1.61405	-6.90445	10.3129	1.92927	-7.34584	-0.537226
14.7	-0.101626	-7.42258	9.59561	1.92927	-8.24755	0.482756
14.8	0.412431	-6.90445	11.9067	1.92927	-6.85454	-0.537226
14.9	-5.85956	-7.42258	10.804	0.894792	-6.36323	-0.537226
15	-4.01541	-6.90445	10.6862	0.890067	-7.7967	-0.542656
15.1	-1.5828	-8.37205	11.9067	0.894792	-7.34584	-1.55223
15.2	-2.09761	-8.88487	10.804	1.92927	-6.85454	-0.534737
15.3	-2.09761	-7.85923	9.70136	0.373397	-6.36323	-2.56724
15.4	-3.5407	-7.94072	9.15003	1.92927	-8.24755	-2.54152
15.5	0.947388	-8.41811	9.70136	1.92927	-10.0956	3.63367
15.6	-2.11984	-6.90445	9.70136	0.894792	-10.0956	3.63367
15.7	0.889183	-7.85923	10.3129	0.895363	-9.13189	-3.54632
15.8	-2.97863	-7.7794	10.9244	1.90923	-10.0956	1.52387
15.9	-2.01833	-8.79463	9.86473	1.92927	-10.0956	1.52387
16	-3.9158	-8.79463	10.804	1.92927	-11.0592	1.52387
16.1	0.917396	-7.7794	10.804	0.895363		1.50817
16.2	0.403766	-9.80986	12.5969	0.885342		1.50817
16.3	-0.100269		12.0394	0.885342		1.50817
16.4	1.91688		10.6862	0.885342		0.487837
16.5	2.92529		10.3669	1.40731		2.55991
16.6	2.92529		9.80946	0.885342		1.52387
16.7	3.97446		8.50498	1.90923		1.52387
16.8			9.76156	1.39729		1.52387
			9.80946	0.885342		0.482756
			9.80946	1.90923		1.52387
			10.3669	1.90923		1.52387
			8.5987	1.39729		0.482756
				0.885342		0.482756
				1.90923		2.55991
				1.90923		1.52387
				1.90923		3.63367
				1.39729		2.58679
				1.90923		2.58679
				1.90923		3.67219
				1.90923		3.67219
				2.95374		-1.56807
				2.96376		1.56477
				1.90923		4.78081
				0.885342		0.487837
				2.94844		4.78081
				2.96376		3.67219
						5.85008
						4.73015
						4.73015
						4.78081
						5.85008
						4.73015
						4.73015
						4.73015
						3.67219
						3.63367
						2.04189
						0.482756
						0.482756
						0.487837
						5.85008
						0.482756
						5.85008
						6.91935
	4.05785	2.28044	13.0093	3.99824	3.64258	6.91935	6.1166	3.14877	0	0

## Sheet: Fig 5a wt ASER 10min 100-0mM
	flp-6-10m-1 off	flp-6-10m-3 off	flp-6-10m-4 off	flp-6-10m-5 off	flp-6-10m-6 off	flp-6-10m-6 off	flp-6-100mM-10m-1 off	flp-6-100MM-10m-10 off			mean	sem	n
0	2.08211	-0.142487	1.75824	1.38579	-2.8939	-1.54963	1.68282	0.697933			0.377609	0.631348	8
0.3	2.10252	-0.13436	-0.639923	-1.52405	-1.08945	-2.50801	0.730281	0.216558			-0.355804	0.50383	8
0.4	0.631418	-4.02727	2.7678	0.417734	-1.1045	-2.53149	0.241594	-0.267268			-0.483997	0.736024	8
0.5	-0.848011	-0.145087	2.79497	1.4134	-1.12003	-2.55542	1.23689	-0.269766			0.063368	0.596192	8
0.6	2.12334	-1.14711	1.80992	1.4134	-1.12528	-1.60812	0.748417	-1.2586			0.119496	0.550652	8
0.7	-0.352079	-3.14779	2.82268	0.419124	-0.158486	-0.642225	1.24922	-1.2586			-0.133519	0.621279	8
0.8	-0.856504	-2.14779	2.82268	-0.0780141	-0.159107	-1.62345	-0.251917	-1.26481			-0.444865	0.535542	8
0.9	3.17669	0.852208	2.39827	0.419124	-3.15066	-1.62345	-0.253198	-0.77167			0.130914	0.729845	8
1	3.17669	-0.147792	-0.163606	0.419124	1.32856	1.376	-0.253198	-0.274915			0.682608	0.430659	8
1.1	-0.856504	-0.147792	-1.15674	-0.075896	-5.09288	1.376	-0.254506	3.7987			-0.301201	0.88337	8
1.2	-0.856504	0.355155	-1.16846	-0.575152	-2.66318	1.376	0.755936	1.79825			-0.122244	0.521456	8
1.3	-1.85686	-2.14779	-2.17331	1.42762	1.84972	2.42252	-0.253198	-0.779308			-0.188826	0.661419	8
1.4	0.676125	-1.15929	-2.18439	-0.580901	-2.19751	1.39067	-0.755314	2.77963			-0.253872	0.618961	8
1.5	-0.856504	-1.15929	-2.19547	-0.075896	-3.21409	1.376	-0.255814	-2.26974			-1.08135	0.517373	8
1.6	-0.865168	-0.149185	-1.18042	0.42336	1.34519	1.376	-1.26756	1.7697			0.18149	0.433453	8
1.7	-0.855782	0.860916	-0.165365	0.427682	3.90201	0.354689	-0.755314	2.8084			0.822155	0.598889	8
1.8	-1.87563	1.36597	-1.16846	-0.580901	-0.165708	0.354689	-1.25481	-0.265961			-0.448852	0.360392	8
1.9	-0.865168	1.87102	-1.16846	0.934906	-1.18092	0.350649	-1.26756	-0.775494			-0.262629	0.415383	8
2	-1.36101	0.860916	-1.18042	0.427682	0.870574	1.376	-0.755314	-2.26974			-0.253913	0.463441	8
2.1	-0.865168	1.87102	-0.165365	1.44213	2.40116	0.354689	-1.25612	-1.78809			0.249281	0.543232	8
2.2	3.17669	2.88112	-0.165365	-0.580901	-0.165708	1.39067	-1.26756	-1.78809			0.435106	0.654761	8
2.3	0.154684	2.88112	-0.666032	-1.60121	1.88835	0.354689	-2.27931	-1.78809			-0.131977	0.644719	8
2.4	3.20911	1.87102	-0.163606	-0.586766	0.870574	0.354689	-1.26756	-1.2837			0.375469	0.553893	8
2.5	-0.865168	-0.147792	-1.16846	-0.0766095	1.38942	1.39067	-1.762	-1.28503			-0.315621	0.421836	8
2.6	-1.85686	0.860916	-1.16934	-4.50746	-0.165708	-2.65592	-2.27931	-1.2837			-1.63217	0.574554	8
2.7	2.16623	2.88112	-1.16846	0.427682	3.9424	0.354689	-1.26756	-1.2837			0.75655	0.718202	8
2.8	2.18833	0.360308	-0.672011	-1.60121	2.88543	0.354689	-1.26756	-2.29249			-0.00556523	0.64431	8
2.9	2.68767	1.89021	-0.163606	-2.58942	0.843368	-1.65505	-1.26756	-1.78809			-0.255311	0.671636	8
3	3.20911	-0.150606	-0.163606	-1.60121	-1.158	-1.65505	-1.77344	-2.29249			-0.698161	0.619519	8
3.1	2.16623	2.446	-2.17331	-1.60121	-0.666166	-2.65592	-0.768193	-2.79688			-0.756182	0.723317	8
3.2	3.20911	4.01313	-3.22703	-1.60121	-1.16934	2.44824	-0.258482	-2.29249			0.140241	0.962766	8
3.3	2.16623	7.21337	-2.21808	-1.6176	-1.16934	-0.66034	0.253897	-2.30409			0.208005	1.12672	8
3.4	3.20911	8.35404	-2.21808	-1.58516	-1.66184	2.44824	-0.258482	-0.787101			0.937592	1.26724	8
3.5	3.20911	9.51925	-3.24354	-0.586766	-1.158	3.49086	1.27465	-0.277568			1.5285	1.39077	8
3.6	4.27351	9.51925	-3.24354	-0.586766	-0.666166	3.45437	1.27465	-0.277568			1.71847	1.40278	8
3.7	4.27351	11.2015	-4.269	1.45694	-0.162988	1.86515	2.80779	-0.277568			2.11191	1.58039	8
3.8	5.30481	11.7967	-2.21808	2.48178	0.344632	3.38362	3.82988	-0.277568			3.08073	1.51639	8
3.9	5.30481	12.8837	-2.21808	2.48178	-0.162988	5.46126	4.3857	0.231965			3.54602	1.657	8
4	6.33612	11.3181	-1.20508	4.06069	1.34655	3.38362	5.41834	0.231965			3.86129	1.39889	8
4.1	5.34319	13.0254	-2.77641	3.54296	2.88543	8.79609	5.93466	0.741499			4.6866	1.71248	8
4.2	7.36743	11.9265	-1.21779	4.57842	3.41391	6.48258	6.51824	1.77884			5.10601	1.39977	8
4.3	8.48624	11.5035	0.87607	4.57842	3.9424	7.50389	7.03995	1.77884			5.71367	1.2641	8
4.4	8.48624	12.0591	4.0436	5.09615	4.48186	6.41658	8.12596	1.77884			6.31104	1.13059	8
4.5	9.62862	13.3183	5.11727	4.57842	4.96943	8.61364	9.22297	1.77884			7.15344	1.30233	8
4.6	10.6817	13.8801	4.63722	5.61388	6.57784	9.74652	9.18038	1.77884			7.76206	1.35939	8
4.7	11.2082	18.0152	7.38944	5.67264	6.059	10.7891	9.70209	2.82308			8.95735	1.63826	8
4.8	12.9238	16.8789	8.37985	6.71893	7.6957	10.7891	11.3318	2.82844			9.69331	1.50975	8
4.9	12.8557	16.8789	10.6321	6.71893	8.21998	10.7891	11.3318	3.87803			10.1631	1.39815	8
5	13.988	17.073	11.7828	5.67264	8.21998	12.4211	11.859	3.87803			10.6118	1.55153	8
5.1	13.988	25.0651	12.9335	5.67264	8.79353	13.0105	12.3862	4.4241			12.0342	2.25354	8
5.2	13.4559	15.9236	14.0262	4.57842	9.36708	14.2143	13.051	4.39817			11.1268	1.58862	8
5.3	15.2142	34.8177	15.2024	6.71893	11.0183	15.444	12.3862	4.94423			14.4682	3.22696	8
5.4	15.2142	25.4633	15.2858	6.71893	11.6098	15.444	13.5838	4.9183			13.5298	2.22096	8
5.5	16.2898	14.946	17.0406	6.71893	13.3597	15.444	13.5838	4.4241			12.7259	1.63542	8
5.6	18.6417	36.5244	18.8078	6.71893	7.48671	16.7006	14.6495	5.46983			15.6249	3.55267	8
5.7	17.3655	15.122	17.4954	8.90471	9.73541	16.7006	14.7341	5.46983			13.1909	1.6053	8
5.8	18.0036	41.3694	18.2492	6.71893	9.67565	15.6126	14.1167	6.02136			16.2209	3.96795	8
5.9	19.7291	18.6514	21.5226	8.90471	10.8896	17.9847	15.8844	6.02136			14.9485	1.99363	8
6	18.4412	39.5569	20.38	7.76522	10.8896	19.0846	15.7151	7.07257			17.3632	3.65579	8
6.1	20.9309	40.4632	21.0823	7.80629	11.9962	19.0846	17.5001	6.54696			18.1763	3.76779	8
6.2	22.1446	41.3694	19.2374	7.76522	10.8896	20.9657	16.9615	6.02136			18.1694	3.94896	8
6.3	22.1446	41.3694	25.2388	8.90471	11.9962	17.7885	16.9615	6.54696			18.8689	3.92049	8
6.4	23.3793	40.4632	23.2723	9.96206	12.0697	22.889	17.0597	7.11021			19.5257	3.74609	8
6.5	23.5023	41.3694	22.4093	9.48663	13.2498	19.0846	18.7794	6.54696			19.3036	3.80379	8
6.6	24.6139	41.3694	21.2796	7.84736	12.1308	21.7643	17.5001	6.02136			19.0659	3.9798	8
6.7	25.7254	41.3694	20.38	11.0194	13.2498	24.2874	19.1158	6.54696			20.2118	3.81628	8
6.8	27.1386	43.2297	24.083	9.96206	13.3249	24.2874	18.0386	9.86506			21.2412	3.93062	8
6.9	26.432	41.6502	24.3645	11.0194	14.5317	24.2874	19.3239	8.21023			21.2274	3.74521	8
7	27.1386	41.9139	20.6155	8.81151	12.6903	22.634	20.4127	7.07257			20.1611	3.97356	8
7.1	28.2627	41.9139	23.8079	11.0194	16.4225	21.5218	20.4127	7.67904			21.38	3.76899	8
7.2	27.7007	41.9139	19.4596	9.8578	11.0118	22.634	20.9572	8.17258			20.2134	3.94344	8
7.3	28.2627	43.2297	23.5051	12.0768	11.5102	22.634	20.4127	8.21023			21.2302	3.98441	8
7.4	28.2627	44.5455	22.9271	8.81151	10.8896	25.4249	20.9572	8.21023			21.2536	4.31831	8
7.5	30.2892	46.4729	24.083	9.23238	14.6847	24.0137	21.6199	8.74141			22.3922	4.36557	8
7.6	31.2124	46.4729	22.9271	10.9041	12.1308	25.2816	22.8391	8.74141			22.5637	4.41162	8
7.7	29.7208	49.8037	22.9271	9.8578	12.0635	25.4249	21.5016	11.0131			22.7891	4.64334	8
7.8	31.7874	48.805	24.083	11.9504	12.1308	25.4249	23.3895	8.21023			23.2226	4.64622	8
7.9	33.5122	49.8037	25.9642	9.86983	14.83	25.4249	23.3895	10.4461			24.1551	4.68631	8
8	32.3623	48.4524	27.5505	8.72025	12.1308	25.4249	23.9399	11.5443			23.7657	4.65131	8
8.1	33.3204	48.4524	26.3947	8.72025	12.7654	26.8685	23.9399	9.37232			23.7292	4.76562	8
8.2	33.9021	49.8037	27.7183	3.43614	13.2498	26.8685	25.1801	12.131			24.0362	5.1176	8
8.3	35.0653	49.8037	27.8725	9.28903	11.0118	25.4249	25.3195	11.5941			24.4226	4.90012	8
8.4	33.7072	29.1927	26.7032	8.81151	15.8693	25.4249	25.7367	9.37232			21.8522	3.29342	8
8.5	35.0653	31.4611	28.4572	6.64933	15.148	26.8685	25.7367	10.4461			22.479	3.66895	8
8.6	34.2888	51.1551	27.8725	6.58032	14.6008	25.7179	25.876	9.90921			24.5001	5.09388	8
8.7	35.0653	29.5624	27.8725	8.81151	11.8646	27.0318	26.4326	9.37232			22.0016	3.64365	8
8.8	35.0653	28.9295	27.8725	2.43188	12.8947	21.7643	26.9891	9.90921			20.7321	3.95804	8
8.9	36.4487	30.1953	29.0419	7.68479	10.5388	24.2874	26.73	10.4461			21.9216	3.83324	8
9	37.832	53.2259	28.7938	5.56047	10.6018	32.5975	26.9891	10.4461			25.7558	5.71633	8
9.1	36.655	30.1953	29.3854	7.68479	8.39671	28.0191	26.9891	10.4461			22.2214	4.0547	8
9.2	37.832	41.0256	29.3854	8.72025	10.0605	29.5097	26.9891	9.90921			24.179	4.58173	8
9.3	37.832	30.1953	29.3854	2.40767	9.46774	29.5097	27.5457	10.4461			22.0987	4.49968	8
9.4	40.6645	31.8646	30.5686	7.68479	8.39671	31.0354	28.1022	9.90921			23.5283	4.54236	8
9.5	40.6645	42.9149	31.7518	6.58116	6.18806	29.5097	28.9813	10.4461			24.6297	5.26436	8
9.6	40.6645	30.5825	30.5686	6.64933	4.0687	31.0354	28.2635	12.7556			23.0735	4.72404	8
9.7	39.4735	53.9652	31.7518	7.16706	4.62617	31.0354	28.9813	9.37232			25.7966	6.15076	8
9.8	42.36	41.6329	30.9345	7.68479	5.12838	31.0354	29.7155	11.6818			25.0217	5.2508	8
9.9	42.36	30.5825	31.5332	5.61388	4.0687	25.7179	28.9813	11.67			22.5659	4.88404	8
10	42.36	53.2259	32.1319	5.55632	4.0687	33.7892	28.9813	10.4461			26.3199	6.34722	8
10.1	43.5653	33.1466	34.9941	5.04389	4.62617	32.6164	28.9813	10.5087			24.1853	5.34991	8
10.2	45.3168	31.8646	30.9345	5.55632	4.0687	32.5975	29.5441	11.1024			23.8731	5.29934	8
10.3	45.3168	30.5825	33.3292	6.64933	2.99309	31.4058	30.8539	10.4461			23.9471	5.36626	8
10.4	45.9269	30.7812	33.9279	4.53147	2.97715	32.5975	30.4496	11.1024			24.0368	5.5552	8
10.5	45.3168	34.8759	34.5266	3.50663	4.0687	32.5975	30.2783	10.5596			24.4663	5.6584	8
10.6	45.3168	33.1466	37.3686	4.53147	6.18806	32.5975	29.5441	10.5596			24.9066	5.49643	8
10.7	46.5369	43.8163	35.1253	4.53147	5.69152	32.5975	28.9813	10.5596			25.98	5.9561	8
10.8	48.3468	53.9652	36.1567	4.53147	6.18806	34.1973	30.6698	11.1024			28.1447	6.69774	8
10.9	49.2744	53.9652	34.5266	3.47103	7.24773	27.5024	30.107	11.6451			27.2174	6.63996	8
11	51.4525	50.4861	34.3389	3.47103	7.82222	32.5975	30.8475	11.6451			27.8326	6.5481	8
11.1	51.4525	50.4861	37.3686	3.47103	8.39671	32.5975	32.1573	11.6451			28.4469	6.59231	8
11.2	50.8272	52.2162	37.3686	3.50663	8.44813	29.0224	30.8475	11.1024			27.9174	6.64415	8
11.3	50.2019	51.856	34.3389	2.45658	9.57057	35.8361	31.5881	10.6177			28.3082	6.64131	8
11.4	51.4525	50.4861	36.1567	2.45658	7.90682	35.0167	31.5881	10.5596			28.2029	6.7405	8
11.5	51.4525	52.2257	36.7627	2.45658	8.39671	34.1973	32.1573	9.47421			28.3904	6.87661	8
11.6	51.4525	49.1163	36.1567	1.44213	8.44233	26.3247	32.7265	9.47421			26.8919	6.69328	8
11.7	52.4115	49.1163	36.1567	2.45658	8.48795	37.5155	33.865	9.52628			28.692	6.81899	8
11.8	53.3705	50.4861	36.9918	0.42336	7.90682	34.6153	33.2958	9.47421			28.3205	7.08184	8
11.9	54.6369	49.1163	37.3686	3.50663	7.32568	37.9855	33.2958	9.47421			29.0887	6.9847	8
12	55.979	50.4861	37.3686	-0.580901	5.12838	37.9855	34.2549	9.47421			28.762	7.55172	8
12.1	55.3376	51.856	37.2135	1.94935	4.0687	39.2369	34.8307	9.47421			29.2459	7.50761	8
12.2	55.3376	42.5452	35.3734	2.48178	4.0687	29.0224	32.9215	8.38878			26.2674	6.84394	8
12.3	55.979	33.1466	35.3734	-0.580901	3.00903	35.8361	33.1034	9.47421			25.6676	6.93365	8
12.4	56.6203	35.0697	34.7601	2.48178	2.46881	35.8361	32.3457	8.9315			26.0643	6.85532	8
12.5	56.6203	38.2748	35.3734	1.44213	1.92859	35.8361	33.4842	8.38878			26.4185	7.09649	8
12.6	55.979	36.1746	35.3734	1.44213	1.40431	35.8361	33.6791	8.38878			26.0347	7.02549	8
12.7	56.6203	39.8221	36.9844	-0.580901	1.92859	37.5155	34.2549	7.84606			26.7989	7.39268	8
12.8	55.3376	42.6682	36.1567	-1.08303	1.40431	37.5155	34.2549	8.38878			26.8304	7.42283	8
12.9	57.6378	40.5981	39.0536	-0.580901	0.870574	37.5155	33.1034	8.38878			27.0734	7.56695	8
13	56.6203	41.3694	37.4484	-1.58516	0.880023	37.5155	32.9215	8.38878			26.6948	7.53995	8
13.1	57.6378	41.3694	37.0546	-1.58516	1.40431	37.5155	32.9215	12.3217			27.33	7.41466	8
13.2	58.6552	43.9669	38.3333	-0.0766095	1.92859	38.7514	34.2549	7.30334			27.8896	7.73726	8
13.3	59.9545	44.9141	37.0546	-0.580901	1.40431	37.5155	34.2549	11.773			28.2863	7.68311	8
13.4	58.6552	41.9139	37.0546	-1.58516	1.92859	37.5155	32.5276	7.30334			26.9142	7.67683	8
13.5	59.9545	42.6682	39.5386	-1.60121	2.46881	39.2369	33.1034	7.30334			27.8341	7.8807	8
13.6	59.9545	43.9669	37.8269	-0.0795423	1.92859	39.2369	32.7204				30.7935	8.35906	7
13.7	59.3049	45.8613	39.5386	-2.58942	0.351732	39.2369	33.1034				30.6868	8.77507	7
13.8	58.6552	43.9669	40.1595	-2.5637	0.880023	41.0019					30.35	10.2438	6
13.9	59.9545	43.9669	39.5386	-1.58516	0.880023	39.4858					30.3734	10.1949	6
14	59.0413	42.6682	39.5386	-1.60121	-0.16711	39.7347					29.8691	10.1624	6
14.1	58.6552	42.6682	42.2867	-2.58942	-0.16711	41.0019					30.3092	10.3685	6
14.2	59.6995	42.6682	42.5508	-2.58942	0.356457	39.2369					30.3204	10.3692	6
14.3	58.6552	41.3694	43.8084	-2.58942	-0.16711	41.0019					30.3464	10.3819	6
14.4	58.6552	41.3694	42.2867	-2.58942	0.870574	39.7347					30.0545	10.1763	6
14.5	60.0856	42.0188	43.8084	-4.55225	0.880023	41.5287					30.6282	10.6656	6
14.6	58.6552	42.6682	44.4372	-2.58942	1.39958	41.0019					30.9288	10.3053	6
14.7	58.6552	44.5455	43.8084	-1.58516	0.880023	39.7347					31.0064	10.2594	6
14.8	60.4907	44.5455	45.6399	-2.58942	0.880023	37.9855					31.1587	10.5698	6
14.9	60.7438	41.3694	44.3663	-1.60121	0.880023	37.9855					30.624	10.31	6
15	60.7438	39.4214	45.3529	-4.55225	1.92859	37.9855					30.1467	10.5121	6
15.1	60.7438	38.772	45.066	-3.55798	1.92859	40.6317					30.5974	10.4469	6
15.2	62.0602	38.772	46.9524	-3.57583	2.46881	39.7347					31.0687	10.5915	6
15.3	61.8159	38.1227	53.9687	-3.55798	1.94935	41.5287					32.3046	11.0555	6
15.4	62.888	37.4733	49.4607	-4.07297	2.99309	39.7347					31.4128	10.7847	6
15.5	61.5541	39.6765	45.9817	-2.58942	4.0687	41.5287					31.7034	10.3194	6
15.6	61.8159	41.9139	44.3663	-4.55225	2.46881	39.7347					30.9579	10.6484	6
15.7	62.888	40.0707	44.3663	-4.55225	3.00903	40.2452					31.0045	10.6626	6
15.8	62.888	40.7201	46.2767	-3.59368	3.00903	39.7347					31.5058	10.6453	6
15.9	62.888	44.5455	47.5185	-3.59368	0.880023	38.4674					31.7843	10.9988	6
16	64.222	40.5981	45.6399	-2.58942	1.92859	41.5287					31.888	10.7853	6
16.1	63.555	41.9139	47.861	-3.57084	1.92859	41.5287					32.2027	10.9631	6
16.2	64.222	40.7201	47.5185	-5.54653		38.4674
16.3	62.888	43.2297	54.6739	-4.55225		38.4674					38.9414	11.686	5
16.4	64.222	44.5455	47.5185	-4.55225		38.8601					38.1188	11.4726	5
16.5	63.555	42.2996	47.5185	-4.57011		39.2369					37.608	11.3471	5
16.6	62.888	41.3694	48.1636	-3.59368		37.9855					37.3626	11.0952	5
16.7	64.222	42.9489	47.5185	-5.6022		40.2452					37.8665	11.6379	5
16.8	63.9892	41.3694	46.2285	-4.59794		39.7347					37.3448	11.3357	5
16.9	66.4423	41.3694	46.8735	-4.07297		39.7347					38.0694	11.5589	5
17	65.0903	41.3694	53.367	-4.59794		38.4674					38.7392	11.8183	5
17.1	63.3132	37.9665	47.216	-5.54653		39.7347					36.5368	11.4331	5
17.2	61.5541	40.0707	48.1871	-4.59794		37.9855					36.6399	11.109	5
17.3	62.888	40.0707		-3.59368		39.7347					34.7749	13.8899	4
17.4	63.7383			-3.59368		36.7342					32.2929	19.5635	3
17.5				-4.59794		39.7347					17.5684	22.1663	2
17.6				-4.59794		36.7342					16.0681	20.666	2
17.7				-4.59794		37.9855					16.6938	21.2917	2
17.8				-5.6022		36.7342					15.566	21.1682	2
17.9				-6.5408		36.7342					15.0967	21.6375	2
18				-3.59368		36.7342					16.5702	20.1639	2
18.1				-4.59794		35.4828					15.4424	20.0404	2
18.2				-5.06724		36.7342					15.8335	20.9007	2
18.3				-4.55225		38.4674					16.9576	21.5098	2
18.4				-4.59794		38.4674					16.9347	21.5327	2
18.5				-6.5408		37.2002					15.3297	21.8705	2
18.6						38.4674					38.4674	#DIV/0!	1
18.7						38.4674					38.4674	#DIV/0!	1
18.8						37.2002					37.2002	#DIV/0!	1
18.9						37.2002					37.2002	#DIV/0!	1
19						37.2002					37.2002	#DIV/0!	1
19.1						38.9617					38.9617	#DIV/0!	1
19.2						37.6783					37.6783	#DIV/0!	1
19.3						37.2002					37.2002	#DIV/0!	1
19.4						37.2002					37.2002	#DIV/0!	1
19.5						37.2002					37.2002	#DIV/0!	1
						35.933					35.933	#DIV/0!	1
						35.933					35.933	#DIV/0!	1
						35.4828					35.4828	#DIV/0!	1
						35.933					35.933	#DIV/0!	1
						37.6783					37.6783	#DIV/0!	1
						37.6783					37.6783	#DIV/0!	1
						37.2002					37.2002	#DIV/0!	1
						38.9617					38.9617	#DIV/0!	1
											#DIV/0!	#DIV/0!	0
											#DIV/0!	#DIV/0!	0
max	60.7438	53.9652	45.6399	12.0768	16.4225	41.5287	34.8307	12.7556			34.7454	6.73898	8
	16.9	9.7	16.3	7.3	7.1	14.5	12.1	9.6			11.6875	1.37015	8

## Sheet: Fig 5bc unc-13 ASER 30s 100-0mM
	pos	pos	pos		pos		pos	pos
	unc-13F6-30s-1 off	unc-13F6-30s-2 off	unc-13F6-30s-3 off	unc-13F6-30-4 off	unc-12F6-30s-5 off	unc-12F6-30s-6 off	unc-13F6-30s-7 off	unc-13F6-30s-9 off	unc-13F6-30s-12 off			mean	sem	n
0	0.409494	-0.17549	-0.904184	0.339959	-0.501738	0.566545	-1.85454	-2.90944	0.54945			-0.497772	0.402775	9
0.3	0.409494	-0.17549	0.0652114	0.34337	-0.501738	0.566545	-1.88997	-1.96906	-0.440105			-0.399082	0.314086	9
0.4	0.409494	-0.17549	-0.921761	1.34885	-0.506508	0.5722	-2.83185	1.98193	-0.440105			-0.0625816	0.464838	9
0.5	0.409494	0.821592	-0.921761	0.34337	-0.506508	-0.419483	-1.90821	1.98193	0.554944			0.0394858	0.374648	9
0.6	-0.583497	-0.177233	-0.921761	0.34337	0.479779	-0.419483	-1.90821	-0.481634	-0.4445			-0.457019	0.233827	9
0.7	0.409494	-0.177233	0.0659984	-0.648694	0.479779	-0.419483	-0.938587	-2.0073	0.554944			-0.297898	0.275123	9
0.8	0.413595	-0.177233	0.0659984	-0.648694	2.53802	-0.419483	-0.938587	0.97468	0.554944			0.262582	0.348877	9
0.9	0.413595	-0.177233	-1.92762	1.36254	-0.511371	-0.419483	-0.938587	-2.9657	-0.4445			-0.623151	0.418184	9
1	-0.589355	-0.177233	-0.432407	1.36254	-0.511371	-1.41117	0.0503889	0.97468	-0.4445			-0.130936	0.280648	9
1.1	-0.589355	-0.177233	-0.930812	-0.648694	2.53802	0.577967	0.0503889	2.00243	0.554944			0.375295	0.399551	9
1.2	-0.589355	-0.177233	0.0659984	0.350398	-1.50252	1.57958	-0.947692	2.00243	-0.4445			0.0374563	0.379168	9
1.3	-0.589355	-0.177233	0.0668013	-0.655155	2.56437	1.5956	0.0503889	2.00243	0.56055			0.602044	0.390846	9
1.4	0.413595	-0.177233	0.0668013	0.346849	1.51649	1.5956	-0.947692	0.984928	0.0580248			0.428596	0.273639	9
1.5	-0.589355	0.326329	0.0668013	-0.655155	-1.50252	-0.423649	0.0503889	2.00243	-0.4445			-0.129915	0.320211	9
1.6	-0.0857882	0.82989	0.0668013	0.346849	2.53802	0.583851	1.05931	-2.0073	0.56055			0.432464	0.39766	9
1.7	0.417779	-0.179012	0.0668013	-1.64076	-1.50252	0.583851	0.0511629	2.00243	0.554944			0.0394086	0.369081	9
1.8	0.413595	-0.179012	6.29855	1.37652	-2.49367	-0.423649	2.08877	-2.0073	-0.45356			0.51336	0.869175	9
1.9	-0.589355	0.82989	0.0668013	-1.65716	-1.5174	-0.423649	2.08877	2.02335	-0.4445			0.0418605	0.455025	9
2	-0.589355	0.325439	0.0668013	-0.655155	-0.516332	-0.423649	1.07036	-1.02978	-0.4445			-0.244019	0.210845	9
2.1	-0.589355	-0.179012	0.0668013	-0.655155	-0.511371	0.583851	2.08877	-1.02978	-0.4445			-0.0744166	0.311507	9
2.2	-0.589355	-0.179012	0.575754	-0.655155	1.501	0.583851	1.07036	-2.0073	0.56055			0.095633	0.356308	9
2.3	-0.589355	0.82989	0.0668013	-0.655155	-0.511371	-0.423649	3.13942	-0.0325725	0.56055			0.264951	0.398786	9
2.4	-0.589355	0.325439	1.07365	-0.655155	0.48474	-1.42526	2.10489	-1.02978	-0.448985			-0.0177577	0.372516	9
2.5	-0.589355	-0.179012	-0.940045	-0.655155	-0.516332	0.583851	1.07036	-0.0325725	0.56055			-0.0775232	0.226895	9
2.6	-0.589355	-1.18791	0.0668013	-1.65716	0.48474	-1.42526	1.07036	-1.02978	0.0557826			-0.467976	0.312109	9
2.7	-0.589355	-0.179012	1.07365	-1.15616	-0.516332	-1.42526	0.0527587	-1.02978	-0.448985			-0.46872	0.248728	9
2.8	2.444	0.329673	0.0668013	-0.655155	-2.54378	0.583851	0.0519526	-0.0325725	-0.4445			-0.0221926	0.4334	9
2.9	1.41654	0.838358	6.23368	-0.655155	1.54845	-1.41117	0.0527587	-1.02978	0.56055			0.839361	0.758501	9
3	1.93027	-0.180826	0.0659984	-0.655155	1.54845	-1.41117	-0.956182	-1.03982	0.0557826			-0.0714056	0.3825	9
3.1	2.444	-0.180826	0.0652114	0.350398	0.505619	0.5722	-1.96512	-4.06158	-0.448985			-0.302121	0.606151	9
3.2	3.45711	-0.180826	-0.432407	0.346849	1.56493	0.5722	1.08165	-2.06757	-0.448985			0.43255	0.514114	9
3.3	0.413595	-0.180826	5.15306	0.346849	1.54845	0.5722	0.0527587	-3.08508	-0.448985			0.48578	0.718809	9
3.4	1.47572	-1.20001	7.26122	1.36254	2.61875	-0.419483	1.08165	-3.11645	-1.45852			0.845047	0.998722	9
3.5	0.944659	-1.20001	6.23368	0.346849	2.61875	-0.419483	1.08165	-1.03405	-1.45852			0.790392	0.808715	9
3.6	0.413595	-1.20001	5.15306	-1.64076	3.67257	0.5722	2.13275	-2.08849	-0.953752			0.673462	0.836747	9
3.7	1.41654	-1.20001	5.15306	0.350398	2.61875	-0.419483	0.0527587	-1.06053	-0.448985			0.718056	0.685625	9
3.8	1.41654	-1.20001	6.17014	0.348624	3.67257	-0.419483	0.0535815	-2.08849	0.572107			0.947287	0.84917	9
3.9	2.43683	-2.19682	6.20191	0.346849	4.22474	-0.419483	1.09317	-1.07121	-0.448985			1.12967	0.900858	9
4	3.45711	-1.69841	6.17014	-1.65716	4.7769	-1.39734	2.13275	-1.57985	-0.448985			1.08391	1.03479	9
4.1	2.41949	-1.20001	5.15306	1.36254	4.7769	-1.41117	2.13275	-1.07121	-0.953752			1.2454	0.859273	9
4.2	3.45711	0.847001	6.17014	-2.63282	3.67257	-1.39734	2.13275	-0.0325725	-1.45852			1.19537	0.964139	9
4.3	4.47022	-0.182678	6.23368	-0.655155	0.500238	-0.4154	1.09317	-1.07121	0.572107			1.17166	0.833681	9
4.4	4.47022	-0.180826	6.17014	-2.63282	4.7769	0.5722	2.13275	-0.0325725	-0.448985			1.64745	0.975312	9
4.5	4.47022	-0.181752	2.62419	0.354021	1.53231	-1.39734	2.13275	-0.0325725	-1.45852			0.8937	0.654226	9
4.6	4.51597	-0.182678	5.15306	-1.65716	1.53231	-0.419483	2.13275	-0.0325725	-0.448985			1.17702	0.786468	9
4.7	4.47022	-0.180826	6.17014	-0.655155	5.84194	-0.419483	2.15543	-1.07121	0.0586425			1.81886	0.977827	9
4.8	5.51657	-0.182678	6.17014	1.37652	2.59128	-1.39734	2.15543	-0.0325725	0.56627			1.86262	0.856689	9
4.9	6.56293	-0.182678	7.18723	-0.655155	1.53231	0.5722	2.68068	1.01697	-1.45852			1.91733	1.02149	9
5	6.56293	-0.182678	5.15306	0.353694	4.7769	-1.39734	3.20594	1.01697	-0.448985			2.11561	0.955884	9
5.1	5.48333	-0.182678	2.13997	1.36254	6.98151	-0.419483	-2.94385	1.01697	-0.448985			1.44326	1.03151	9
5.2	7.58641	-0.182678	6.17014	-0.655155	4.7864	-0.419483	-1.96512	1.01697	-0.953752			1.7093	1.17072	9
5.3	7.07467	-1.21236	6.17014	-1.64076	2.59128	0.5722	-2.94385	0.492197	-1.45852			1.07167	1.17866	9
5.4	6.56293	-0.182678	6.17014	0.350398	2.56437	-1.39734	-0.95698	-0.0325725	-1.45852			1.29108	1.03996	9
5.5	6.56293	0.847001	5.10103	1.37652	2.56437	0.5722	3.24025	2.08877	-0.448985			2.43379	0.748722	9
5.6	7.58641	-2.19682	5.10103	-0.655155	2.59128	-1.39734	-0.95698	2.08877	-0.448985			1.30136	1.10388	9
5.7	5.48333	-1.20001	5.10103	1.37652	2.59128	-1.39734	0.0511629	3.14944	-1.45852			1.52188	0.90748	9
5.8	6.02313	-1.20001	6.10788	1.37652	6.98151	-0.4154	-0.95698	2.08877	-1.45852			2.06077	1.14878	9
5.9	6.56293	-1.69841	5.10103	2.39901	4.67694	-1.39734	0.0566913	3.14944	-1.45852			1.93242	1.05409	9
6	7.58641	-2.19682	5.10103	-0.655155	2.59128	0.5722	1.07036	2.6191	-2.46805			1.58004	1.10239	9
6.1	6.56293	0.847001	5.10103	1.37652	3.63411	0.575083	1.07036	5.32763	-0.45356			2.67123	0.839625	9
6.2	6.56293	-1.20001	5.10103	0.36068	3.63411	0.5722	1.07036	4.25559	-1.45852			2.09982	0.956677	9
6.3	6.56293	1.89621	4.59761	-0.655155	8.05802	0.0763582	2.08877	4.21011	-1.45852			2.81959	1.09187	9
6.4	6.56293	-0.16149	4.05324	0.354021	8.05802	0.5722	1.07036	5.32763	-1.45852			2.70871	1.12135	9
6.5	7.58641	-2.2192	6.10788	-0.655155	8.05802	0.5722	3.13942	5.32763	-1.45852			2.93986	1.33362	9
6.6	7.58641	-1.20001	5.10103	-0.655155	6.98151	0.577967	2.08877	4.21011	-2.46805			2.46918	1.22376	9
6.7	7.58641	0.847001	5.10103	-0.655155	10.3223	-0.419483	3.13942	4.25559	-1.45852			3.19096	1.3432	9
6.8	7.58641	-0.176505	5.10103	1.37652	9.23411	0.5722	4.16831	5.86365	-1.45852			3.58524	1.23207	9
6.9	6.56293	-1.20001	5.08056	-0.655155	3.63411	1.57958	3.65387	5.32763	-1.45852			2.50278	1.0134	9
7	7.58641	-1.20001	5.05005	1.37652	3.67257	-1.39734	3.13942	6.46938	-1.45852			2.58205	1.15268	9
7.1	7.58641	0.855823	5.05005	-0.655155	9.23411	0.5722	2.11053	7.55304	-2.46805			3.31544	1.38684	9
7.2	6.56293	0.847001	5.05005	-0.655155	5.78021	-1.39734	3.13942	6.39967	-0.45356			2.80814	1.08738	9
7.3	7.58641	-0.182678	5.10103	-0.661747	9.23411	-2.35619	5.2515	6.46938	-1.47339			3.21871	1.45882	9
7.4	6.56293	-1.20001	4.05324	-1.65716	4.72639	-2.35619	4.16831	6.44033	-1.45852			2.14215	1.24308	9
7.5	7.58641	2.93661	5.60446	1.36254	8.14588	-1.38379	5.2515	6.46938	-1.47339			3.83329	1.21946	9
7.6	6.56293	1.89621	4.05324	1.37652	4.72639	-2.37929	5.2515	2.08877	-2.46805			2.34536	1.06404	9
7.7	7.58641	1.89621	6.10788	-0.655155	8.14588	0.5722	5.2515	6.46938	-2.46805			3.65625	1.29516	9
7.8	6.56293	1.89621	5.10103	-1.65716	9.23411	-2.35619	6.29109	6.46938	-1.47339			3.34089	1.4405	9
7.9	6.56293	1.89621	6.10788	-1.65716	9.23411	-2.35619	7.40796	8.73167	-1.45852			3.82988	1.57575	9
8	6.56293	3.977	6.10788	-0.655155	9.23411	-2.35619	6.35745	5.94055	-2.46805			3.63339	1.44544	9
8.1	5.53945	-0.180826	6.10788	0.354021	10.4361	-2.35619	8.45846	4.21011	-1.45852			3.45672	1.52056	9
8.2	6.49644	1.89621	4.05324	0.350398	9.23411	-2.35619	8.45846	5.32763	-1.45852			3.55575	1.40157	9
8.3	6.56293	3.977	5.05005	0.350398	9.23411	-2.35619	8.45846	6.46938	-2.46805			3.91979	1.47451	9
8.4	5.48333	1.87668	6.10788	1.37652	5.84194	-2.35619	9.6102	5.32763	-2.46805			3.42222	1.3637	9
8.5	6.56293	3.977	5.10103	0.350398	9.23411	-2.35619	9.6102	6.46938	-2.46805			4.05342	1.5288	9
8.6	6.56293	0.847001	5.57897	-1.65716	10.4361	-2.35619	9.6102	6.46938	-1.47339			3.77976	1.66635	9
8.7	7.58641	2.96749	4.05324	-1.65716	8.14588	-2.35619	9.6102	2.0665	-2.46805			3.10537	1.55174	9
8.8	6.56293	1.87668	5.10103	-1.65716	9.23411	-2.35619	9.6102	2.0665	-0.45356			3.33162	1.50516	9
8.9	7.58641	5.07015	5.05005	-1.65716	9.23411	-2.35619	10.6719	6.54293	-2.46805			4.18601	1.69728	9
9	6.56293	5.07015	5.10103	-0.655155	8.14588	-1.39734	10.6719	4.21011	-2.46805			3.91571	1.50576	9
9.1	7.58641	5.07015	6.10788	-1.65716	8.14588	-1.38379	10.7867	4.21011	-1.45852			4.1564	1.54698	9
9.2	7.58641	5.07015	5.05005	-0.661747	10.4361	-1.38379	12.9328	6.46938	-0.45356			5.00508	1.68278	9
9.3	7.58641	5.07015	5.05005	-0.655155	9.33587	-1.85866	12.9328	3.14944	-1.45852			4.35026	1.70288	9
9.4	6.56293	5.07015	5.05005	-2.63282	9.23411	-2.35619	12.9328	7.63614	-3.47759			4.22439	1.93321	9
9.5	6.56293	5.07015	6.10788	-0.661747	10.4361	-1.38379	14.158	3.14944	-3.47759			4.44015	1.90896	9
9.6	7.58641	5.07015	6.04686	0.350398	8.14588	-1.38379	14.158	3.14944	-2.46805			4.51726	1.75209	9
9.7	6.56293	5.07015	5.57897	-1.65716	8.14588	-1.38379	15.2427	3.14944	-3.47759			4.13684	1.94097	9
9.8	6.56293	5.07015	5.10103	0.350398	9.33587	-1.38379	17.6033	4.21011	-2.49322			4.92853	2.03851	9
9.9	6.56293	5.07015	5.05005	0.354021	10.4361	-1.38379	16.3274	3.14944	-2.46805			4.78869	1.9771	9
10	6.56293	5.07015	5.05005	-0.661747	10.4361	-1.38379	17.6033	7.63614	-2.49322			5.31332	2.12742	9
10.1	7.58641	5.07015	6.10788	0.354021	10.4361	0.5722	18.6999	4.21011	-2.46805			5.61874	2.10588	9
10.2	6.56293	3.977	5.05005	-1.64076	9.33587	-2.35619	17.6033	6.47089	0.56627			5.06326	2.04509	9
10.3	6.56293	5.07015	5.07554	-1.65716	4.7769	-2.35619	17.6033	7.55304	-0.45356			4.68611	2.02468	9
10.4	6.56293	2.90636	5.10103	-1.65716	10.4361	-2.35619	18.6999	12.2882	-2.49322			5.49866	2.44249	9
10.5	7.58641	4.01882	5.10103	-1.65716	9.33587	-2.35619	17.6033	7.63614	1.60244			5.43008	2.04316	9
10.6	7.58641	5.07015	5.10103	-0.661747	10.4361	0.566545	18.6999	8.73167	-0.45356			6.11961	2.06841	9
10.7	7.66485	5.07015	5.05005	-0.661747	10.4361	3.54725	18.9075	6.39967	-0.45356			6.21781	1.98115	9
10.8	8.69891	4.01882	5.05005	1.37652	9.33587	1.54849	18.9075	5.32763	-0.45356			5.97892	1.94769	9
10.9	9.73298	1.87668	5.05005	-2.65916	10.4361	-0.411395	20.241	5.27078	-0.45356			5.45371	2.38603	9
11	8.69891	5.07015	4.05324	0.350398	4.7769	1.56388	20.0163	5.32763	0.56627			5.60263	2.00708	9
11.1	9.73298	2.93661	5.08056	-0.661747	9.33587	0.5722	18.9075	6.39967	0.56627			5.87444	2.05913	9
11.2	8.60989	5.07015	5.05005	-0.661747	10.4361	0.5722	21.3621	6.39967	-0.45356			6.26499	2.29513	9
11.3	9.73298	1.87668	4.05324	-0.661747	4.7769	-3.32858	20.0163	7.47172	-0.45356			4.83154	2.34404	9
11.4	9.73298	5.07015	4.05324	-0.661747	10.4361	0.5722	22.4833	6.9357	-0.45356			6.46315	2.42785	9
11.5	8.69891	0.847001	4.05324	-1.65716	9.33587	-0.908414	21.3621	7.47172	-0.45356			5.41664	2.44909	9
11.6	8.60989	5.07015	6.10788	-1.65716	10.4361	0.566545	21.125	7.47172	0.56627			6.47737	2.27891	9
11.7	9.73298	5.07015	4.09419	-1.67389	10.4361	0.566545	14.0058	7.47172	0.56627			5.58554	1.75103	9
11.8	7.58641	5.07015	5.10103	-0.661747	9.33587	0.5722	21.3621	7.55304	0.56627			6.27615	2.22487	9
11.9	9.73298	5.07015	4.57714	0.354021	9.33587	-1.39734	22.4833	6.39967	-0.45356			6.23358	2.43689	9
12	8.60989	5.07015	5.10103	-3.62488	8.23568	0.5722	22.4833	9.2579	-0.45356			6.13908	2.52589	9
12.1	4.51597	4.01882	5.05005	-1.67389	9.33587	-0.4154	23.8724	7.47172	0.56627			5.8602	2.55262	9
12.2	8.60989	5.07015	5.05005	0.350398	10.5523	-1.39734	17.4121	12.1517	0.56627			6.48506	2.07976	9
12.3	4.38146	4.01882	4.05324	-0.661747	9.33587	0.5722	16.3274	7.47172	0.56627			5.11836	1.77425	9
12.4	6.63079	5.07015	4.05324	-2.63282	5.84194	1.56388	16.3274	6.39967	-1.45852			4.64397	1.84533	9
12.5	5.53945	1.87668	4.05324	-1.65716	10.5523	0.566545	22.4833	8.63669	-1.45852			5.6214	2.53551	9
12.6	8.60989	4.01882	4.59761	-0.661747	6.90699	1.56388	18.4968	6.39967	-0.45356			5.49759	1.94825	9
12.7	5.53945	4.01882	4.05324	-0.668474	6.98151	0.5722	18.4968	7.47172	-0.45356			5.11241	1.95687	9
12.8	5.53945	2.93661	5.10103	-1.65716	10.5523	0.5722	18.4968	7.47172	-0.45356			5.39549	2.09469	9
12.9	5.53945	5.07015	4.05324	-0.661747	10.5523	0.5722	19.5815	8.63669	-0.45356			5.87669	2.14848	9
13	9.73298	4.01882	4.05324	-2.63282	5.84194	0.5722	18.4968	8.63669	-0.45356			5.36292	2.1304	9
13.1	7.58641	4.01882	4.05324	-1.67389	9.33587	-1.38379	19.7965	8.54376	-1.47339			5.42261	2.3107	9
13.2	9.73298	4.01882	4.05324	-0.661747	9.33587	2.5812	19.7965	8.54376	-1.44395			6.2174	2.17513	9
13.3	8.69891	3.977	5.07554	-0.661747	9.33587	1.56388	18.6999	8.59603	-0.45356			6.09242	2.03106	9
13.4	8.69891	4.01882	4.05324	-0.661747	9.33587	1.56388	18.4968	9.72035	-0.45356			6.08584	2.04728	9
13.5	6.43129	4.01882	4.05324	-0.661747	9.33587	-2.35619	17.4121	8.63669	-0.45356			5.15739	2.06047	9
13.6	9.73298	4.01882	3.05643	-1.67389	4.82849	2.55556	19.7965	8.63669	-0.45356
13.7	9.73298	4.01882	4.05324	-1.67389	9.33587	-2.35619	18.4968	8.63669	-0.45356
13.8	7.58641	1.87668	4.05324	-0.668474	4.7769	0.5722	18.4968	9.72035	-0.448985
13.9	7.66485	4.01882	4.05324	-1.67389	8.23568	2.5812	18.4968	9.72035	-1.47339
14	10.8795	1.87668	4.05324	-1.65716	8.23568	1.56388	17.4121	8.63669	0.56627
14.1	7.66485	4.01882	6.10788	-1.67389	4.7769	-0.4154	17.4121	9.72035	-2.44339
14.2	10.8795	2.93661	5.05005	-3.66117	4.7769	1.56388	18.6999	9.72035	-0.45356
14.3	7.66485	2.93661	4.05324	-1.65716	5.905	1.56388	18.6999	9.72035	-2.44339
14.4	9.73298	5.07015	2.03916	-1.67389	4.7769	1.56388	19.7965	8.63669	-1.47339
14.5	9.73298	3.977	4.05324	-0.668474	6.98151	1.56388	19.7965	9.77378	-2.46805
14.6	8.69891	4.01882	4.05324	0.354021	5.84194	1.56388	19.7965	8.63669	-2.44339
14.7	9.73298	3.977	4.05324	-1.67389	4.7769	1.56388	17.4121	8.63669	-1.47339
14.8	7.66485	5.07015	4.05324	-3.66117	6.98151	1.56388	18.4968	9.72035	-2.46805
14.9	8.69891	2.90636	4.05324	-1.67389	6.98151	1.56388	18.4968	8.63669	-3.44283
15	9.73298	1.87668	4.55164	-0.661747	6.98151	1.56388	18.4968	8.63669	-1.47339
15.1	7.66485	1.87668	4.05324	-1.67389	6.98151	1.56388	17.4121	8.63669	-3.44283
15.2	8.69891	2.93661	4.05324	-1.67389	5.905	1.56388	17.4121	8.09487	-3.44283
15.3	10.8795	5.07015	4.05324	-0.661747	6.98151	2.55556	17.4121	8.63669	-3.44283
15.4	10.8795	3.977	5.05005	-0.668474	6.98151	2.55556	15.2427	8.63669	-2.44339
15.5	9.83467	2.90636	3.05643	-0.668474	6.98151	3.58281	17.4121	9.72035	-2.46805
15.6	11.9244	2.93661	4.05324	-0.668474	6.98151	4.63085	18.6999	8.63669	-2.44339
15.7	8.69891	1.89621	4.05324	-4.61695	5.84194	3.58281	17.6033	9.72035	-2.46805
15.8	7.66485	2.93661	4.05324	-4.61695	5.905	3.58281	18.6999	9.72035	-1.47339
15.9	6.43129	4.01882	3.05643	-1.69097	4.7769	1.56388	16.3274	9.72035	-2.44339
16	6.43129	1.87668	3.05643	0.354021	5.905	2.5812	19.7965	10.9227	-3.44283
16.1	9.83467	2.93661	4.05324	-1.67389	4.7769	1.56388	18.6999	8.63669	-1.47339
16.2	9.83467	0.847001	4.05324	-1.67389	7.05766	3.58281	9.6102	9.72035	-0.45356
16.3	8.69891	4.01882	3.05643	-0.668474	4.7769	1.56388	18.6999	8.63669	-1.47339
16.4	7.50955	4.01882	4.09419	-2.65916	5.905	3.58281	8.54854	8.63669	-2.49322
16.5	9.83467	4.01882	3.05643	-2.65916	4.7769	3.58281	9.6102	9.17852	-2.46805
16.6	9.83467	1.87668	5.05005	-1.67389	4.7769	3.51238	17.4121	8.63669	-2.49322
16.7	10.8795	1.87668	4.05324	-3.66117	4.7769	3.54725	18.6999	10.9227	-3.44283
16.8	10.8795	2.93661	3.02613	-1.67389	5.84194	3.58281	18.6999	9.72035	-3.44283
	9.83467	0.847001	3.05643	-0.668474	4.82849	3.54725	17.6033	10.9227	-3.47759
	9.83467	0.847001	3.05643	-1.67389	5.905	4.58443	18.9075	10.9227	-3.44283
	9.83467	2.96749	4.0131	-1.67389	5.905	4.58443	17.6033	9.72035	-2.46805
	10.8795	0.847001	3.05643	-0.661747	5.905	4.58443	17.6033	9.17852	-2.46805
	7.50955	0.847001	4.05324	-1.67389	5.905	5.6426	17.6033	8.63669	-3.44283
	7.50955	2.96749	3.05643	-3.66117	6.98151	5.58604	18.6999	8.63669	-3.44283
	9.83467	0.847001	4.05324	-1.67389	5.905	6.65435	17.6033	10.9227	-1.47339
	9.83467	1.87668	3.02613	-2.68604	5.905	4.58443	17.6033	9.72035	-3.44283
	7.50955	1.87668	3.02613	-1.67389	4.82849	5.6426	16.3274	10.9227	-2.44339
		2.96749	4.05324	-2.68604	6.98151	4.63085	18.6999	10.3215	-2.46805
			2.54779	-2.68604	5.905	4.58443	17.6033	10.804	-3.44283
			4.05324	-2.68604	5.905	4.58443	16.3274	9.72035	-4.44228
			3.05643	-2.68604	5.905	4.58443	17.6033	8.63669	-3.44283
			2.03916	-1.67389	5.905	5.6426	15.2427	10.9227	-3.44283
			3.05643	-1.67389	4.82849	4.58443	17.4121	10.9227	-2.44339
			2.05962	-1.67389	6.98151	5.58604	15.2427	10.375	-3.44283
			4.05324	-2.68604	5.905	6.65435	16.5067	9.72035
			2.03916	-1.67389	3.71186	5.58604	15.2427	10.9227
			4.55164	-1.67389	3.71186	6.65435	15.2427	9.72035
			4.05324	-1.67389	4.7769	6.65435	15.2427	10.9227
			4.05324	-1.67389	5.905	6.65435	14.158	10.9227
			4.05324	-2.68604	3.71186	5.6426	15.2427	10.9227
			5.05005	-2.68604	4.82849	6.65435	16.5067	10.9227
			4.05324	-1.67389	5.905	5.58604	13.0733	10.3215
			4.05324		5.905	6.65435	14.158	9.72035
			5.05005		4.82849	7.6661		8.63669
			5.05005		5.905	8.67785		9.8272
			5.05005		4.82849	7.6661		8.63669
			6.04686		4.82849	7.6661		7.55304
			7.04367		4.82849	6.65435		9.8272
			6.04686			6.65435		8.09487
			7.11473			5.58604		7.55304
			7.11473			7.6661		8.63669
						7.6661		7.55304
						7.6661
						6.65435
						6.65435
						6.65435

## Sheet: Fig 5b unc-13 ASER 10m 100-0 mM
	unc-13F6-10m-1 off	unc-13F6-10m-2 off	unc-13F6-10m-3 off	unc-13F6-10m-4 off	unc-12F6-10m-5 off	unc-12F6-10m-6 off	unc-13F6-10m-7 off	unc-13F6-10m-9 off	unc-13F6-10m-12 off			mean	sem	n
0	-0.412588	-0.122734	0.764812	-0.298563	-0.628287	1.18428	1.11105	0.176505	-0.537451			0.137447	0.236909	9
0.3	0.569526	0.882599	0.772293	-1.26944	0.328998	2.17854	1.12179	0.176505	0.431945			0.576973	0.303808	9
0.4	1.5712	-0.122734	0.776108	3.7303	-0.640216	1.19582	1.13273	1.16144	-0.547914			0.917416	0.444073	9
0.5	-0.420597	0.873749	0.779922	2.7202	-1.61278	1.19582	1.13273	0.670863	-0.5533			0.531846	0.416211	9
0.6	0.575303	0.873749	0.779922	-0.304218	-0.646356	2.20006	1.14389	3.28574	0.44065			0.927638	0.401515	9
0.7	1.58711	-1.13043	0.787705	-1.29432	-0.646356	2.20006	1.14389	0.182227	-0.558795			0.252345	0.415522	9
0.8	0.581196	-2.1157	-0.212312	-1.29432	-0.646356	1.20759	0.153068	-0.808657	-0.558795			-0.410476	0.330898	9
0.9	-0.420597	-1.11922	-0.214474	-1.29432	-0.652619	1.20759	0.154537	-0.808657	1.45467			-0.188121	0.322971	9
1	1.58711	-2.1157	-0.214474	0.69287	-0.652619	1.20759	0.154537	-1.79954	-0.558795			-0.18878	0.41931	9
1.1	1.59523	0.891628	-0.214474	-0.310101	-0.652619	1.2196	0.154537	-1.3041	0.445134			0.202759	0.310643	9
1.2	1.60335	0.383857	-0.214474	-1.30713	-0.659006	2.22202	-0.846205	-1.79954	0.445134			-0.0191112	0.440857	9
1.3	-1.43064	-0.123914	0.795644	-1.30713	-0.652619	1.2196	0.154537	-0.808657	0.445134			-0.189783	0.30887	9
1.4	0.581196	-0.121577	-0.21668	-0.310101	-0.659006	-0.777352	1.16689	1.22218	0.445134			0.147855	0.246954	9
1.5	0.078237	-0.121577	-0.716666	-0.310101	0.342783	-1.76982	1.16689	-0.808657	-0.558795			-0.299745	0.273852	9
1.6	-0.424722	0.893399	-0.214474	2.77656	-0.659006	-0.785242	0.156035	-0.816591	0.44971			0.152852	0.381296	9
1.7	1.60335	1.90837	-1.21665	1.23323	0.342783	-1.78766	1.16689	0.206763	0.445134			0.433579	0.415625	9
1.8	-1.43064	-1.10823	-0.21668	-0.310101	1.35833	-0.793293	-1.84695	2.25396	-0.5644			-0.295333	0.439657	9
1.9	-0.424722	0.882599	-0.21668	-0.310101	0.346403	-1.78766	0.156035	-1.81739	-0.5644			-0.415102	0.300768	9
2	-2.85978	1.88911	-0.21668	-0.310101	0.346403	-0.793293	0.156035	-1.81739	-0.5644			-0.463344	0.446485	9
2.1	-5.29484	1.88911	-1.21665	-0.310101	-0.665523	-0.793293	0.156035	1.22218	0.445134			-0.507549	0.683643	9
2.2	0.581196	1.88911	-2.21883	-0.310101	0.346403	-0.793293	0.156035	1.22218	-0.5644			0.0342561	0.399675	9
2.3	-0.424722	1.88911	-2.21883	-1.3202	0.346403	-0.793293	-0.854822	2.86958	-0.57012			-0.119655	0.531324	9
2.4	-0.424722	1.88911	-2.21883	-0.815151	0.342783	-1.80586	-0.854822	1.22218	0.44971			-0.246178	0.450258	9
2.5	-0.424722	0.873749	-2.21883	-0.310101	0.346403	-0.793293	-0.846205	0.190405	-0.0573451			-0.359993	0.295845	9
2.6	-5.29484	1.38143	-2.21883	-0.310101	-0.665523	-0.793293	-1.84695	-2.79043	-0.5644			-1.45588	0.628879	9
2.7	-3.36274	1.88911	-2.21883	-1.3202	2.44493	-1.80586	-2.87654	6.65646	0.445134			-0.016504	1.07729	9
2.8	-1.43064	-0.122734	-1.229	2.77656	2.44493	-1.80586	-1.86568	3.28574	-1.57393			0.0532644	0.719268	9
2.9	0.587208	2.89562	-1.21665	-0.310101	1.40133	0.217177	-1.86568	4.2299	-2.55768			0.37568	0.735613	9
3	1.09528	3.92712	-0.214474	-0.310101	1.40133	-0.777352	-0.854822	12.5543	-1.57393			1.69415	1.46401	9
3.1	1.60335	4.95861	2.82029	0.7	0.353869	0.217177	1.17874	14.0386	-2.56553			2.58945	1.58325	9
3.2	2.61949	5.97536	5.91713	2.23425	1.40133	0.217177	2.22256	17.4184	-3.55713			3.82762	1.94978	9
3.3	4.69962	7.06399	9.07796	3.7685	1.40133	0.217177	4.28599	22.7011	-2.58347			5.6258	2.43284	9
3.4	6.75276	9.21306	14.5447	5.86934	0.353869	-0.793293	5.3177	24.9503	-2.58347			7.06944	2.85022	9
3.5	7.30645	10.3101	15.4369	9.05562	0.353869	-3.87029	7.45802	19.3622	-2.58347			6.98105	2.61849	9
3.6	7.86013	11.4072	16.6548	9.05562	0.353869	-2.90704	8.50049	28.0778	-1.57679			8.60289	3.24227	9
3.7	8.99071	14.7077	20.0312	11.2563	1.40133	-4.94389	9.64342	31.2772	-0.57012			10.1993	3.70221	9
3.8	8.89735	14.7077	20.5644	15.7998	1.40133	-5.04844	11.7503	33.5782	-0.57012			11.2312	3.95477	9
3.9	12.135	18.0789	23.4804	14.4142	1.40133	-5.04844	14.0047	27.1995	1.48472			11.9056	3.58065	9
4	13.2585	18.0789	25.9153	16.6954	1.40133	-1.80586	16.3076	27.1995	2.51506			13.2851	3.49967	9
4.1	14.382	18.0789	24.8257	16.6954	1.3867	2.22202	18.6606	32.0142	4.6234			14.7654	3.47199	9
4.2	17.7477	20.4404	27.0048	16.6954	1.40133	5.17747	18.6606	28.9762	4.6234			15.6364	3.28783	9
4.3	17.7477	19.3576	29.5053	17.7592	1.40133	7.0232	19.7484	30.4775	4.6234			16.4048	3.42605	9
4.4	19.4669	21.6528	29.8339	19.0256	1.40133	9.94267	24.6356	31.6414	7.82813			18.3809	3.39384	9
4.5	21.1862	23.9481	30.6068	19.0256	1.40133	11.7745	23.2649	37.6107	11.2203			20.0043	3.61689	9
4.6	21.1862	25.0428	32.0615	20.3195	2.44493	12.7383	25.7476	39.5455	14.6012			21.5208	3.64525	9
4.7	22.512	26.4268	33.1753	22.4934	2.44493	13.5713	27.1616	46.0525	14.6012			23.1599	4.16039	9
4.8	23.606	27.5336	34.2891	22.4934	3.52549	15.4805	28.2862	44.444	15.7796			23.9375	3.93777	9
4.9	24.1529	27.5336	34.6753	22.4934	3.52549	15.4805	30.8824	49.4061	16.958			25.012	4.33612	9
5	24.6999	27.5336	34.6753	23.8396	3.52549	16.5934	30.8824	49.6779	19.3672			25.6439	4.25717	9
5.1	25.7939	29.4214	37.3486	24.9385	4.62908	17.5571	30.8824	52.033	21.8305			27.1594	4.37243	9
5.2	27.1853	30.8539	38.4878	26.3425	4.62908	18.5209	32.0198	52.6533	22.9534			28.1829	4.42014	9
5.3	27.1853	29.7471	38.4878	27.7464	3.52549	18.7011	33.5384	52.6533	24.3498			28.4372	4.48657	9
5.4	27.1853	30.3005	37.3486	24.9385	4.62908	19.6742	35.0925	50.27	25.064			28.2781	4.20388	9
5.5	28.2914	30.8539	39.627	29.9936	3.52549	20.6474	34.6889	50.2735	25.7782			29.2977	4.29968	9
5.6	29.7263	30.8539	38.4878	26.0374	4.62908	20.6474	36.2563	49.0563	28.4019			29.344	4.11749	9
5.7	30.8447	32.3184	38.4878	26.3269	4.62908	21.8329	36.2563	48.427	29.5639			29.8541	4.04952	9
5.8	30.2855	32.3184	41.812	31.4709	3.52549	21.8329	37.4201	47.7818	31.0872			30.8372	4.2178	9
5.9	29.7263	32.3184	40.7661	31.4709	4.62908	22.8156	36.2563	44.0281	31.0872			30.3442	3.82765	9
6	30.8447	32.3184	42.3882	27.438	4.62908	23.7983	39.0381	45.2793	31.0872			30.7579	4.01286	9
6.1	30.8447	27.5336	41.2359	31.4709	4.62908	22.8156	39.0381	45.2793	31.0872			30.4372	3.98802	9
6.2	29.7263	28.6403	42.3882	27.438	4.62908	23.7983	39.0381	45.2793	33.8365			30.5305	4.03359	9
6.3	29.1671	28.0869	41.2359	26.8824	4.62908	26.0194	37.8606	47.1204	35.448			30.7166	4.04798	9
6.4	28.6079	27.5336	42.3882	26.3269	4.62908	24.781	37.8606	48.3875	35.448			30.6625	4.20238	9
6.5	29.7263	27.5336	44.048	27.438	4.62908	25.0269	39.0381	47.1912	37.0987			31.3033	4.23414	9
6.6	29.7263	26.4268	42.3882	31.4709	5.75645	26.0194	37.8606	49.6627	37.708			31.891	4.16285	9
6.7	29.7263	26.4268	44.048	27.438	5.69494	27.0118	39.0381	48.427	38.3174			31.792	4.21297	9
6.8	29.7263	25.8734	44.048	31.1172	4.62908	26.0194	36.6831	48.427	40.0239			31.8386	4.29712	9
6.9	21.1862	25.32	46.3795	27.438	4.62908	27.0118	37.8606	48.427	38.3174			30.7299	4.55335	9
7	29.7263	25.32	43.5405	32.6073	5.69494	28.0043	39.0381	47.1912	40.0239			32.3496	4.14135	9
7.1	29.1671	27.0251	46.3795	28.87	3.52549	27.0118	37.8606	47.1912	40.0239			31.895	4.43224	9
7.2	28.6079	26.7226	45.2137	27.438	4.62908	28.0043	37.8606	47.1912	40.0239			31.7435	4.29601	9
7.3	26.0793	27.0251	45.2137	27.7464	3.52549	28.0043	36.2563	48.7378	40.0239			31.4014	4.4701	9
7.4	26.0793	24.2132	45.2137	28.87	4.67911	29.2873	36.6831	48.427	40.0239			31.4974	4.39027	9
7.5	23.606	26.4268	45.2137	27.7464	4.62908	28.2849	38.3117	48.427	40.0239			31.4077	4.45361	9
7.6	26.0793	26.4268	45.2137	27.7464	3.52549	29.2873	37.8606	47.7818	40.0239			31.5495	4.44556	9
7.7	26.0793	25.0428	45.7966	26.3269	4.62908	29.2873	38.3117	45.9554	40.0239			31.2725	4.3409	9
7.8	27.1853	27.5336	44.048	27.7464	3.52549	29.2873	36.6831	48.427	40.5239			31.6622	4.39055	9
7.9	27.1853	25.32	45.2137	27.7464	4.62908	29.2873	36.6831	46.5733	41.773			31.6013	4.32277	9
8	26.0793	23.3651	46.3795	30.3346	4.62908	28.9968	36.6831	45.3942	41.773			31.515	4.36539	9
8.1	22.2683	22.8535	46.9265	31.4709	3.56323	30.2898	35.5056	49.6627	41.773			31.5904	4.75991	9
8.2	26.0793	24.2132	46.0701	31.4709	3.56323	30.2898	35.5056	47.8356	41.773			31.8668	4.50912	9
8.3	23.606	21.7588	45.2137	31.4709	4.62908	31.6089	36.6831	51.5356	41.773			32.031	4.71201	9
8.4	26.0793	19.3576	46.9265	31.4709	4.62908	30.2898	35.5056	46.6149	41.773			31.4052	4.54647	9
8.5	19.8887	20.8929	45.2137	25.2157	2.47088	30.2898	35.5056	49.3671	41.773			30.0686	4.91796	9
8.6	22.512	23.1065	45.2137	27.7464	3.56323	31.6089	34.3281	51.5356	41.773			31.2653	4.78471	9
8.7	24.9732	19.3576	45.747	27.7464	4.62908	32.6215	33.9287	46.0525	41.773			30.7588	4.48558	9
8.8	24.9732	18.2748	45.2137	26.6228	2.47088	30.2898	32.7649	44.312	38.7901			29.3014	4.48594	9
8.9	23.606	20.6642	46.3795	30.3346	3.52549	32.6215	32.7649	44.312	38.7901			30.3331	4.39848	9
9	23.606	19.5695	46.9265	27.7464	2.47088	34.3291	31.6011	43.1204	40.5239			29.9882	4.56939	9
9.1	23.606	18.2748	45.747	30.3346	2.47088	33.6341	31.6011	41.9288	39.2747			29.6524	4.45237	9
9.2	23.606	17.192	46.9265	26.3269	2.47088	30.2898	31.6011	38.7168	39.2747			28.4894	4.42043	9
9.3	23.606	16.1091	45.747	29.1982	3.52549	32.6215	31.6011	45.9554	38.7901			29.6838	4.60031	9
9.4	22.512	18.2748	46.9265	26.6228	2.47088	33.6341	31.6011	40.7371	39.2747			29.1171	4.50212	9
9.5	23.606	18.4749	46.9265	25.2157	2.47088	33.6341	31.6011	36.7245	37.5564			28.4678	4.31071	9
9.6	22.512	17.3802	46.9265	25.4992	1.41626	32.6215	31.6011	37.6107	39.2747			28.3158	4.51382	9
9.7	22.512	13.9435	48.106	25.2157	2.47088	33.6341	30.4373	45.2793	36.3227			28.658	4.84921	9
9.8	22.512	13.9435	46.9265	24.1046	2.49737	35.3626	30.4373	43.2258	36.3227			28.3703	4.73093	9
9.9	22.512	15.0263	47.5162	25.2157	2.47088	32.6215	31.6011	42.9528	36.3227			28.471	4.66069	9
10	21.1862	15.0263	46.9265	24.1046	2.47088	32.9551	30.4373	41.2286	36.3227			27.8509	4.58625	9
10.1	21.1862	13.7941	46.9265	22.9935	3.56323	33.6341	27.7864	41.2286	36.3227			27.4928	4.56801	9
10.2	22.512	12.7229	45.747	29.1982	1.41626	32.6215	29.2735	40.0226	36.3227			27.7596	4.59901	9
10.3	17.5596	13.7941	46.9265	24.1046	1.41626	35.001	30.4373	40.0226	33.4426			26.9672	4.72935	9
10.4	21.1862	12.8607	46.9265	24.1046	1.41626	32.9551	27.7864	39.4197	33.4426			26.6776	4.60162	9
10.5	21.1862	11.6517	45.747	22.9935	1.41626	32.6215	27.7864	37.1623	35.089			26.1838	4.5435	9
10.6	21.1862	12.8607	46.9265	26.6228	2.49737	33.978	26.636	38.3539	33.8553			26.9908	4.49697	9
10.7	16.5004	11.7779	45.747	26.9255	1.41626	35.3626	29.2735	37.1623	33.8553			26.4467	4.67046	9
10.8	21.1862	11.7779	45.747	26.6228	2.49737	33.978	29.2735	38.8167	27.8881			26.4208	4.42334	9
10.9	21.1862	10.6951	44.5675	25.4992	1.41626	34.6467	26.636	37.1623	32.2239			26.0037	4.48032	9
11	21.1862	8.4381	46.9265	25.4992	1.41626	32.6215	26.636	37.1623	31.0053			25.6546	4.6651	9
11.1	21.1862	9.61233	46.9265	22.9935	0.365663	36.3961	26.636	38.3539	30.6319			25.9002	4.82797	9
11.2	20.1041	5.16906	45.747	25.4992	0.361649	34.3291	26.636	35.9707	26.3844			24.4668	4.80797	9
11.3	20.1041	5.22449	44.048	25.4992	0.365663	34.6467	26.636	37.1623	29.4279			24.7905	4.78399	9
11.4	20.1041	5.28112	45.747	25.4992	0.361649	33.6341	26.636	35.9707	29.4279			24.7402	4.8119	9
11.5	18.8182	4.19832	44.048	26.6228	2.49737	36.3961	26.636	35.9707	26.3844			24.6191	4.70854	9
11.6	13.1831	2.01088	45.747	25.4992	0.361649	32.6215	26.636	35.9707	28.2239			23.3615	5.10069	9
11.7	21.1862	2.01088	45.747	21.8824	0.361649	34.6467	28.1097	35.9707	28.2239			24.2377	5.02563	9
11.8	18.8182	3.11552	44.5675	20.5429	0.361649	35.3626	25.4856	35.9707	27.0199			23.4716	4.9131	9
11.9	18.8182	2.01088	45.747	24.3756	-0.692965	32.6215	28.1097	35.9707	23.7537			23.4127	5.03414	9
12	18.8182	2.03272	45.747	21.8824	-0.692965	33.978	25.4856	34.7791	21.1834			22.5793	5.00596	9
12.1	17.7477	2.03272	45.1572	24.3756	0.361649	33.6341	26.636	35.9707	22.5917			23.1675	4.95396	9
12.2	16.6771	2.03272	45.747	24.3756	-0.692965	33.6341	26.9459	34.7791	20.0347			22.6148	5.04857	9
12.3	17.9398	6.43365	45.747	24.3756	-0.692965	35.3626	25.4856	34.7791	20.0347			23.2739	4.83994	9
12.4	17.7477	5.33899	44.5675	25.4992	-2.77311	33.6341	25.7821	34.7791	20.0347			22.7345	4.92003	9
12.5	17.7477	5.33899	44.5675	25.4992	-0.700191	33.6341	25.4856	32.0142	21.1834			22.7523	4.67836	9
12.6	17.7477	4.19832	42.2994	24.3756	-0.692965	34.6467	25.4856	33.5875	20.0347			22.4092	4.67911	9
12.7	15.6066	4.24434	41.7165	25.4992	-0.692965	35.001	25.4856	33.5875	20.0347			22.2758	4.70035	9
12.8	16.6771	4.24434	41.7165	24.3756	-0.692965	33.6341	25.4856	32.0142	21.1834			22.0709	4.56642	9
12.9	17.7477	3.11552	44.5675	19.444	-1.74758	33.6341	25.4856	32.0142	20.0347			21.5884	4.8657	9
13	16.5004	4.24434	41.7165	23.252	-1.74758	33.978	25.4856	32.0142	21.1834			21.8474	4.64897	9
13.1	16.6771	4.19832	42.2994	19.444	-1.74758	33.6341	24.3352	32.0142	20.0347			21.2099	4.66535	9
13.2	12.135	3.11552	41.7165	23.252	-2.77311	34.6467	24.3352	30.8366	20.0347			20.811	4.8485	9
13.3	16.6771	3.11552	41.7165	23.252	-1.74758	33.6341	25.4856	32.0142	20.0347			21.5758	4.69817	9
13.4	14.382	4.19832	43.388	23.252	-1.74758	35.3626	24.3352	30.8366	20.0347			21.5602	4.80468	9
13.5	15.6066	5.28112	43.388	23.252	-1.74758	33.978	24.3352	32.0142	24.9158			22.3359	4.71413	9
13.6	15.6066	4.19832	43.388	18.3451	-0.692965	32.6215	24.3352	32.0142	17.5359			20.8169	4.6688	9
13.7	15.6066	4.19832	41.7165	23.252	-1.74758	36.3961	24.6183	30.8366	23.7537			22.0701	4.72472	9
13.8	14.382	3.08209	41.7165	21.8824	-1.74758	35.001	24.3352	32.0142	16.4002			20.7851	4.80373	9
13.9	14.382	4.19832	44.5675	17.0586	-1.74758	33.6341	22.0344	30.0751	22.5917			20.7549	4.80097	9
14	13.3228	4.19832	41.7165	21.8824	-1.74758	32.6215	23.1848	30.8366	22.5917			20.9563	4.60638	9
14.1	13.3228	3.08209	41.7165	23.252	-1.74758	36.3961	25.7821	30.8366	21.4296			21.5634	4.83862	9
14.2	11.0869	4.19832	42.2085	21.8824	-1.7295	35.3626	24.6183	36.8493	16.4002			21.2086	5.05404	9
14.3	14.5361	3.08209	40.5508	23.252	-2.80219	37.4296	23.1848	29.659	21.4296			21.1469	4.81081	9
14.4	14.382	4.19832	41.1336	18.3451	-2.80219	33.6341	24.3352	35.6286	13.9703			20.3139	4.90885	9
14.5	13.3228	5.28112	44.5675	23.252	-2.80219	35.001	23.4546	29.0702	13.9703			20.5686	4.92723	9
14.6	14.5361	5.28112	41.7165	20.7713	-3.81671	33.6341	23.1848	26.9859	18.8861			20.131	4.61257	9
14.7	13.3228	3.11552	41.7165	22.1284	-3.81671	33.6341	23.4546	29.659	21.4296			20.516	4.80713	9
14.8	13.3228	3.11552	41.7165	23.252	-1.74758	36.3961	22.0344	35.6286	18.8861			21.4005	4.97999	9
14.9	13.3228	6.43365	41.3796	18.3451	-0.700191	34.6467	23.4546	28.1498	20.0347			20.563	4.42057	9
15	8.89735	7.5283	41.7165	23.252	-1.74758	36.3961	22.0344	26.9859	12.8474			19.7678	4.72347	9
15.1	13.3228	5.28112	41.7165	23.252	-0.700191	35.3626	22.0344	26.9859	18.8861			20.6824	4.49986	9
15.2	13.4656	5.33899	40.5508	20.7713	-1.74758	36.3961	23.1848	26.404	17.7374			20.2335	4.53098	9
15.3	14.5361	4.19832	40.5508	22.1284	-2.80219	33.6341	22.0344	27.3039	17.5359			19.9022	4.52725	9
15.4	8.89735	4.19832	42.2085	23.252	-2.80219	37.4296	20.884	25.822	17.7374			19.7363	4.91548	9
15.5	8.89735	3.11552	39.9679	20.7713	-1.74758	35.3626	22.0344	24.6582	16.4002			18.8289	4.62944	9
15.6	13.3228	6.36393	39.385	23.252	-2.80219	36.0239	19.5092	27.3039	16.5887			19.883	4.50106	9
15.7	13.4656	5.33899	39.385	17.2462	-2.80219	35.001	22.0344	25.822	17.7374			19.2476	4.44728	9
15.8	13.3228	6.36393	39.385	22.1284	-1.74758	36.3961	19.5092	26.404	15.2646			19.6696	4.43365	9
15.9	8.89735	5.33899	40.5508	19.6602	-2.80219	36.0239	19.7336	31.5808	15.2646			19.3609	4.84525	9
16	13.3228	4.19832	40.5508	22.1284	-1.74758	36.0239	19.5092	32.7868	15.2646			20.2264	4.76761	9
16.1	14.382	8.62296	39.385	21.0048	-2.80219	36.0239	19.5092	24.6582	15.2646			19.5609	4.34153	9
16.2	9.93457	8.62296	39.385	19.6602	-3.85681	37.0468	19.7336	24.6582	15.2646			18.9388	4.56503	9
16.3	7.77933	8.71846	39.385	21.0048	-2.80219	38.8647	19.7336	25.822	16.4002			19.434	4.67449	9
16.4	8.89735	9.82523	39.385	17.2462	0.373955	36.0239	18.3719	25.822	15.2646			19.0234	4.25325	9
16.5	13.3228	8.62296	38.2193	20.7713	-2.80219	36.0239	17.2346	30.7967	15.2646			19.7171	4.45531	9
16.6	13.3228	8.62296	39.385	20.7713	-3.85681	36.0239	17.2346	24.6582	15.2646			19.0474	4.44083	9
16.7	13.3228	7.5283	40.5508	19.6602	-3.81671	36.0239	17.2346	24.6582	15.2646			18.9363	4.54631	9
16.8	13.3228	8.62296	38.2193	14.8847	-3.81671	36.0239	18.5832	22.0733	15.2646			18.1309	4.33561	9
	13.3228	7.5283	39.385	19.8812	-3.85681	37.0468	17.2346	30.3748	15.2646			19.5757	4.67224	9
	12.2636	7.5283	39.385	19.6602	-0.707573	36.0239	17.2346	24.6582	13.9703			18.8907	4.30034	9
	7.77933	7.5283	36.6266	19.6602	-3.81671	37.4296	17.2346	30.3748	14.1289			18.5495	4.68937	9
	11.0869	6.43365	38.2193	17.2462	0.369764	38.4631	17.2346	28.5658	14.1289			19.0831	4.46774	9
	6.75276	6.43365	37.7789	18.5491	-3.81671	39.4966	17.2346	30.3748	14.1289			18.5481	4.93832	9
	6.75276	7.5283	38.2193	19.6602	-1.76605	38.4631	18.5832	23.2238	14.1289			18.3104	4.5627	9
	6.75276	11.0544	37.7789	19.6602	0.369764	38.0697	18.5832	23.4943	15.2646			19.0031	4.26758	9
	11.0869	10.932	39.385	16.1473	-0.707573	38.0697	16.0973	27.3039	14.1289			19.1604	4.41638	9
	8.89735	9.82523	39.385	15.0484	0.369764	38.4631	17.2346	26.9859	14.1289			18.9265	4.46261	9
	12.2636		39.385	18.5491	0.369764	39.909	16.0973	32.9917	12.9933			21.5698	5.05831	8
	13.3228		38.2193	19.8812	0.369764	38.4631	17.2346	33.5875	12.9933			21.7589	4.85391	8
			39.385	18.5491	0.369764	39.4966	16.0973	35.1987	14.1289			23.3179	5.66314	7
			39.385	18.5491	0.369764	40.9532	14.9599	29.659	12.9933			22.4099	5.62606	7
			39.385	15.0484	0.369764	39.909	14.9599	33.5875	12.9933			22.3218	5.78049	7
			40.5508	19.8812	0.369764	41.3853	14.9599	30.4775	12.9933			22.9454	5.74989	7
			39.385	15.0484	-1.76605	39.909	14.9599	32.0142				23.2584	6.77364	6
			38.8022	17.438	0.365663	38.4631	16.0973	32.3959				23.927	6.22586	6
			39.385	13.9495	0.369764	38.4631	16.0973	30.8366				23.1835	6.3521	6
			38.2193	13.9495	-0.707573	39.4966	13.8226	29.3137				22.349	6.50454	6
			39.385	18.7576	0.369764	39.4966		25.5248				24.7068	7.28883	5
			39.385	17.438	0.369764	40.5301		28.4815				25.2409	7.49592	5
			38.8022	13.7977	-0.707573	41.3853		24.3743				23.5304	7.85793	5
			39.385	12.7108	-0.700191	39.4966		23.2238				22.8232	7.77196	5
			39.385	16.3269	0.369764	39.4966		20.6847				23.2526	7.42397	5
			38.2193	17.438	0.369764	40.9532		27.6294				24.9219	7.41611	5
			39.385	12.7108	0.369764	39.4966		19.5473				22.3019	7.64228	5
			37.0536	13.7977	-0.707573	41.5636		27.6294				23.8673	7.76695	5
			38.2193		-1.76605	40.5301		25.5375				25.6302	9.70848	4
			38.8022		-0.707573	40.9532		27.3039				26.5879	9.57909	4
			36.6266			39.4966		27.6294				34.5842	3.57473	3
			39.385			40.9532		28.821				36.3864	3.80969	3
			38.2193			40.9532		26.1263				35.0996	4.55554	3
			38.2193					31.1259				34.6726	3.54669	2
			36.6266									36.6266	#DIV/0!	1
												#DIV/0!	#DIV/0!	0
												#DIV/0!	#DIV/0!	0
												#DIV/0!	#DIV/0!	0
												#DIV/0!	#DIV/0!	0
												#DIV/0!	#DIV/0!	0
												#DIV/0!	#DIV/0!	0
												#DIV/0!	#DIV/0!	0
												#DIV/0!	#DIV/0!	0
												#DIV/0!	#DIV/0!	0
max	30.8447	32.3184	48.106	32.6073	5.75645	37.4296	39.0381	52.6533	41.773			35.6141	4.46197	9
	30.8447	32.3184	48.106	32.6073	5.75645	37.4296	39.0381	52.6533	41.773
	30.8447
	32.3184
	48.106
	32.6073
	5.75645
	37.4296
	39.0381
	52.6533
	41.773

## Sheet: Fig 5d eat-4 ASER 30s 100-0mM
	eat-4-F6-100mm-30s-5 off	eat-4F6-100mM-30s-8 off	eat-4F6-100mM-30s-10 off	eat-4F6-100mm-30s-1 off	eat-4F6-100mm-30s-3 off			mean	sem	n
0	1.066	-0.730643	8.9332	1.69172	2.42541			2.67714	1.64896	5
0.3	0.582333	-1.22286	5.96222	0.204554	1.44439			1.39413	1.22051	5
0.4	0.089547	-1.19754	6.95155	0.211499	-2.47966			0.715081	1.63406	5
0.5	1.08767	-2.20438	5.96222	0.210064	-0.522648			0.906586	1.37474	5
0.6	0.0944737	0.289386	6.94856	0.709581	1.96649			2.0017	1.2789	5
0.7	0.0956729	3.29872	7.44472	-0.288018	1.48103			2.40643	1.40777	5
0.8	-0.90749	4.87475	7.44472	-0.795473	-6.40371			0.842561	2.43003	5
0.9	-0.90749	4.35385	5.95625	-0.289452	1.48853			2.12034	1.32433	5
1	0.595019	0.808917	6.47352	0.213641	1.48609			1.91544	1.15811	5
1.1	0.0912024	-1.75828	4.96088	0.212178	1.48853			0.998904	1.11763	5
1.2	0.594464	-0.757956	4.96393	-0.795473	-0.507788			0.699435	1.09574	5
1.3	-0.90749	1.30908	3.97161	0.716735	0.477775			1.11354	0.801655	5
1.4	-0.90749	0.245301	5.95817	-0.290916	-0.517802			0.897453	1.27885	5
1.5	0.0912024	-3.6993	7.49063	-1.28849	0.477775			0.614365	1.86821	5
1.6	0.595019	-2.23655	9.03111	0.210064	0.983155			1.71656	1.91305	5
1.7	0.0912024	-1.24613	5.98469	0.709581	1.50385			1.40864	1.22926	5
1.8	0.0956729	-1.24613	5.97736	0.213641	-3.02938			0.402233	1.5117	5
1.9	-0.412614	-2.73176	8.50183	0.213641	-1.50853			0.812513	1.98663	5
2	0.0912024	-2.73176	4.94789	0.213641	-3.49484			-0.194773	1.48362	5
2.1	-0.911961	-1.24613	4.45975	-0.292379	-0.522821			0.297291	1.05335	5
2.2	-0.906935	-0.254279	3.97947	0.713158	-1.02314			0.501655	0.922511	5
2.3	0.0912024	-0.757956	6.50136	2.23041	-0.532985			1.50641	1.35578	5
2.4	-1.42025	-0.757956	7.98312	1.72585	-3.02938			0.900277	1.92905	5
2.5	-0.412614	-0.257794	7.46973	1.2091	-2.52906			1.09587	1.70128	5
2.6	-1.90507	0.242367	6.45214	-3.25053	-3.02938			-0.298095	1.79746	5
2.7	-1.40628	1.25573	7.98312	1.72585	-2.03401			1.50488	1.77591	5
2.8	-1.42025	2.28978	7.98312	-2.24782	-2.52906			0.815155	1.98893	5
2.9	-0.916431	1.79147	7.46973	0.716735	-1.53102			1.5061	1.60253	5
3	-1.90507	-0.236048	5.93759	3.73042	0.477775			1.60093	1.41897	5
3.1	-1.90507	1.77941	3.95862	1.21772	-0.532985			0.903538	1.00377	5
3.2	-1.92406	0.245301	1.49082	0.210064	-2.04912			-0.405401	0.685785	5
3.3	-3.40144	-0.258417	3.9361	0.709581	-1.54374			-0.111584	1.2238	5
3.4	-2.90265	-1.25812	1.9411	0.212178	-2.5545			-0.9124	0.899563	5
3.5	-3.90023	-0.761542	3.95574	0.716735	-2.04912			-0.407686	1.32893	5
3.6	-2.9317	-0.765129	2.94622	-0.292379	-2.54178			-0.716954	1.0449	5
3.7	-3.93933	0.245301	4.38111	-0.292379	-5.53099			-1.02726	1.73456	5
3.8	-3.43552	1.77941	4.89777	-0.292379	-2.56233			0.0773929	1.50961	5
3.9	-3.43552	0.758668	2.49082	0.212178	-2.58047			-0.510864	1.09502	5
4	-4.89782	1.26904	4.38111	0.716735	-2.58047			-0.222281	1.60808	5
4.1	-3.90023	1.26904	-1.89832	0.709581	-0.517512			-0.867488	0.933663	5
4.2	-3.91978	1.79826	2.83111	0.213641	-0.0252228			0.1796	1.15106	5
4.3	-2.9317	-0.236048	4.39352	0.716735	-2.5545			-0.1224	1.32132	5
4.4	-4.89782	-3.25289	5.42084	-0.289452	-3.0421			-1.21228	1.81584	5
4.5	-4.89782	-2.30356	0.95768	-3.73788	-1.54374			-2.30506	1.00001	5
4.6	-4.89782	1.81056	-0.989976	-0.290916	-2.5545			-1.38453	1.12411	5
4.7	-5.39661	0.757171	-0.493817	-7.21064	-2.5545			-2.97968	1.48437	5
4.8	-4.39903	-3.23543	-0.915749	-1.30149	-2.5545			-2.48124	0.636186	5
4.9	-6.8251	-2.77606	0.95768	-7.24172	-2.52906			-3.68285	1.52032	5
5	-6.36025	3.88385	2.888	-4.24462	-3.5297			-1.47254	2.04342	5
5.1	-5.39661	1.26904	2.888	-3.75151	0.482769			-0.901663	1.57029	5
5.2	-5.36759	2.31389	1.84653	-6.16055	-3.02938			-2.07942	1.77601	5
5.3	-5.8954	0.750516	2.53946	-7.70522	-3.5297			-2.76807	1.94018	5
5.4	-6.39419	2.28978	-0.00579596	-1.80605	-3.5297			-1.88919	1.48331	5
5.5	-6.85904	1.26904	-1.93543	-1.31477	-3.54748			-2.47754	1.34211	5
5.6	-4.89782	3.8608	0.00234167	-1.81946	-2.54455			-1.07974	1.46373	5
5.7	-6.36025	2.30184	1.43997	-2.32239	-3.5297			-1.69411	1.60198	5
5.8	-6.36025	3.34516	2.94336	-4.84518	-3.5297			-1.68932	2.0245	5
5.9	-7.31896	2.81747	2.04428	-1.31477	-3.02938			-1.36027	1.83492	5
6	-6.8251	3.34516	5.93759	-5.80746	-3.5297			-1.3759	2.54703	5
6.1	-6.39419	3.88385	4.92317	-1.82447	-2.51194			-0.384715	2.11076	5
6.2	-6.33123	3.34516	5.93963	-2.34619	-2.03134			-0.284794	2.18837	5
6.3	-6.8251	3.34516	4.91482	-3.86327	-1.54374			-0.794425	2.1918	5
6.4	-6.8251	3.36822	5.93111	-3.35357	-1.03836			-0.383541	2.28795	5
6.5	-7.28085	0.784803	4.91482	-3.86327	-1.54374			-1.39765	2.06547	5
6.6	-6.8251	2.31237	5.47805	-3.35357	-1.54374			-0.786399	2.1503	5
6.7	-6.78699	-0.772448	3.93744	-4.37297	-1.03836			-1.80667	1.8172	5
6.8	-7.24757	-0.262076	4.93152	-5.33795	-1.54374			-1.89196	2.12008	5
6.9	-8.71467	0.248296	5.43773	-3.37084	-2.53672			-1.78724	2.31735	5
7	-8.22564	-0.731358	4.42532	-2.84387	-3.04487			-2.08408	2.04232	5
7.1	-8.26375	0.248296	5.94393	-3.8412	-2.5545			-1.69345	2.35184	5
7.2	-7.76988	1.27583	6.96352	-3.35357	-4.503			-1.47742	2.56026	5
7.3	-8.71467	-0.772448	9.54777	-4.3509	-5.00333			-1.85872	3.11763	5
7.4	-9.15686	-1.74981	9.56605	-4.34576	-2.5545			-1.64818	3.08422	5
7.5	-8.71467	0.262333	4.94789	-4.34576	-5.00333			-2.57071	2.35979	5
7.6	-8.71467	-0.757956	6.45325	-4.32884	-5.00333			-2.47031	2.56344	5
7.7	-9.20371	0.245301	9.05073	-4.85546	-4.53035			-1.8587	3.11054	5
7.8	-9.15686	1.77276	8.9987	-3.86327	-1.02809			-0.655353	3.01498	5
7.9	-8.71467	3.33311	8.98116	-5.33795	-2.52906			-0.853482	3.15408	5
8	-8.66783	3.31053	7.48405	-5.39237	-0.532985			-0.759722	2.90325	5
8.1	-9.6459	1.77941	11.0978	-5.33795	-3.02938			-1.02721	3.54799	5
8.2	-9.59905	1.26239	11.5913	-3.86327	-1.02809			-0.327353	3.48955	5
8.3	-8.71467	1.26754	8.9332	-4.83339	-0.527764			-0.775018	2.98321	5
8.4	-9.6459	1.25573	10.0891	-4.32884	-0.0274417			-0.531475	3.26907	5
8.5	-9.69274	1.25573	10.5459	-5.84251	-0.527764			-0.852277	3.44618	5
8.6	-10.1302	0.750516	10.5527	-4.83339	0.488042			-0.634474	3.43606	5
8.7	-9.6459	0.750516	15.3216	-5.33795	0.472881			0.312229	4.22249	5
8.8	-8.71467	0.245301	10.4435	-5.33795	-1.02809			-0.878384	3.24627	5
8.9	-10.6192	0.248888	13.0308	-3.86327	-1.02809			-0.446179	3.85758	5
9	-10.1302	-0.761542	9.89249	-3.8412	-0.527764			-1.07364	3.24293	5
9.1	-8.71467	-0.256327	9.93891	-5.84251	-0.527764			-1.08047	3.18881	5
9.2	-10.6145	-0.256327	12.4973	-5.33795	1.49891			-0.44252	3.86443	5
9.3	-10.5676	0.750516	11.4626	-4.3509	2.00673			-0.139741	3.65027	5
9.4	-10.6708	2.28313	13.0308	-4.83339	0.477775			0.057501	3.95256	5
9.5	-11.5362	3.32785	9.94733	-4.32884	2.52493			-0.0129939	3.66212	5
9.6	-11.5362	4.37644	8.92644	-5.81764	-0.0199376			-0.81419	3.6225	5
9.7	-9.69274	4.37644	11.0372	-3.37084	1.48853			0.767714	3.50395	5
9.8	-11.0519	1.26239	12.1311	-6.81668	-0.0124224			-0.89751	3.95817	5
9.9	-11.5362	-0.237828	11.0287	-3.35357	-0.522648			-0.924318	3.61954	5
10	-10.5676	1.28262	11.0607	-7.25347	0.505775			-0.994405	3.76552	5
10.1	-11.5362	1.27583	13.1644	-10.2798	-0.00476512			-1.4761	4.48773	5
10.2	-12.445	0.777969	12.0742	-6.27126	-1.51338			-1.47549	4.07432	5
10.3	-12.0205	0.245301	11.0339	-9.28075	-1.51338			-2.3071	4.05036	5
10.4	-11.5362	0.750516	10.4998	-9.78027	-1.51594			-2.31643	3.96873	5
10.5	-11.5362	-0.256327	9.99357	-10.224	-0.527764			-2.51015	3.91361	5
10.6	-12.445	1.3077	11.5628	-8.74027	-2.01626			-2.0662	4.17969	5
10.7	-11.5362	0.245301	12.0515	-8.28172	-1.52841			-1.80992	4.07999	5
10.8	-12.9891	1.25573	10.4998	-9.28075	-2.50411			-2.6037	4.11732	5
10.9	-13.4734	2.28978	9.99357	-10.7235	-2.50411			-2.88354	4.27983	5
11	-11.5926	2.28978	9.97639	-8.3653	-3.01195			-2.14073	3.84249	5
11.1	-12.5048	2.28978	10.4998	-6.82686	-1.99652			-1.70773	3.92345	5
11.2	-12.9891	2.28313	13.1644	-9.23485	-2.50411			-1.8561	4.59108	5
11.3	-12.5048	2.28978	13.136	-7.21064	-3.49484			-1.55691	4.39463	5
11.4	-12.5048	3.31053	10.5121	-6.28365	-2.50411			-1.49398	3.95241	5
11.5	-12.9891	3.84348	12.0184	-5.8108	-1.51098			-0.889808	4.24277	5
11.6	-12.5048	2.28313	9.99357	-3.78607	0.472881			-0.708264	3.69801	5
11.7	-13.4089	0.757171	6.95546	-5.8108	0.472881			-2.20684	3.45245	5
11.8	-12.5612	0.242367	7.45355	-4.32884	0.472881			-1.74424	3.29505	5
11.9	-13.3444	0.777969	7.49629	-4.83339	0.472881			-1.88613	3.46893	5
12	-13.9577	2.33392	5.95015	-6.28365	0.970805			-2.1973	3.54934	5
12.1	-13.4734	-0.256327	7.95275	-6.22149	0.472881			-2.30512	3.58614	5
12.2	-14.442	-1.25812	6.95546	-6.74715	0.472881			-3.00379	3.59977	5
12.3	-13.4734	2.31389	5.46009	-7.7363	-0.520249			-2.7912	3.44867	5
12.4	-13.4734		5.95625	-6.78317	0.472881			-3.45687	4.23719	4
12.5	-14.442		5.95625	-7.74124	-0.522648			-4.18742	4.41693	4
12.6	-14.442		5.46009	-7.28268	-0.522648			-4.19682	4.29381	4
12.7	-14.442		5.46009	-7.74124	0.978309			-3.93622	4.44685	4
12.8	-14.442		6.95241	-7.81895	4.05655			-2.813	5.02368	4
12.9	-14.8525		5.47283	-6.78317	0.472881			-3.92249	4.42756	4
13	-14.442		5.44902	-7.28268	-0.522648			-4.19958	4.29174	4
13.1	-15.4106		5.95015	-8.78123	0.47544			-4.44157	4.75498	4
13.2	-14.442		9.57892	-8.78123	-0.522648			-3.54175	5.22442	4
13.3	-14.9263		5.95015	-9.28075	-0.0272818			-4.57105	4.66149	4
13.4	-15.263		8.5718	-9.28075	-0.0272818			-3.9998	5.2327	4
13.5	-15.4106		4.96393	-8.19979	0.468084			-4.5446	4.53661	4
13.6	-14.8571		5.95015		0.468084
13.7	-15.4106				-0.522648
13.8	-15.263				-1.51338
13.9	-15.4106				-1.01801
14					-1.01801
14.1					-0.522648
14.2					-1.51338
14.3					-1.51338
14.4
14.5
14.6
14.7
14.8
14.9
15
15.1
15.2
15.3
15.4
15.5
15.6
15.7
15.8
15.9
16
16.1
16.2
16.3
16.4
16.5
16.6
16.7
16.8

## Sheet: Fig 5d eat-4 ASER 10min 100-0mM
	eat-4F6-100mm-10m-4 off	eat-4F6-100mM-10m-8 off	eat-4F6-100mM-10m-10 off	eat-4F6-100mm-10m-1 off	eat-4F6-100mm-10m-3 off			mean	sem	n
0	13.5376	7.9793	16.1285	1.3631	1.54471			8.11064	3.0199	5
0.3	15.6598	6.52488	13.2295	2.24569	0.0801407			7.54799	3.02498	5
0.4	7.62515	6.04378	11.7838	3.67852	0.0809171			5.84243	1.95443	5
0.5	9.65948	6.06508	12.2785	0.75465	0.579621			5.86747	2.34118	5
0.6	5.0978	5.56537	12.2785	2.19764	0.0817089			5.0442	2.06566	5
0.7	6.60732	5.56457	12.793	2.67415	-0.416203			5.44458	2.2067	5
0.8	7.13356	5.06408	12.7971	6.65501	-0.416203			6.2467	2.11723	5
0.9	4.09774	5.56537	12.8063	3.70799	0.585437			5.35257	2.03234	5
1	5.09133	5.0649	13.3181	2.13606	-0.420403			5.038	2.31062	5
1.1	3.58937	2.62926	10.7867	6.17229	0.585437			4.75261	1.75575	5
1.2	6.10783	5.06572	12.3037	6.17229	0.0825167			5.94641	1.94491	5
1.3	6.11691	3.09755	10.7796	7.21687	0.585437			5.55928	1.748	5
1.4	5.61513	4.05298	9.27892	7.21687	0.585437			5.34987	1.47267	5
1.5	3.08759	4.05298	9.27892	6.19207	0.0825167			4.53881	1.53952	5
1.6	3.5728	4.05298	9.76423	6.19207	-0.417436			4.63293	1.66924	5
1.7	3.5728	4.05723	10.2719	5.16778	-1.42624			4.3287	1.86803	5
1.8	4.08118	4.05298	8.27373	2.13047	-0.923324			3.52301	1.49785	5
1.9	5.61513	3.04024	9.27283	1.13185	-0.420403			3.72793	1.7136	5
2	3.56099	4.04863	8.25743	7.78652	-0.420403			4.64663	1.58284	5
2.1	3.07102	3.04024	8.24114	2.67815	-1.42624			3.12086	1.53457	5
2.2	3.07102	4.04863	5.64335	5.68977	-0.923324			3.50589	1.21325	5
2.3	3.03722	3.04024	4.06639	6.7457	-1.42624			3.09266	1.31756	5
2.4	2.56924	3.03071	4.02815	6.21227	-0.923324			2.98341	1.16089	5
2.5	2.56924	3.53274	1.13337	-2.41395	-1.42624			0.679032	1.13846	5
2.6	2.53035	-0.344933	3.98911	4.14249	-1.42624			1.77815	1.13622	5
2.7	4.55269	-1.86893	5.11925	4.66353	-1.42624			2.20806	1.57848	5
2.8	4.06781	0.0506554	9.27892	4.14146	-1.42624			3.22252	1.86963	5
2.9	6.07166	1.48653	7.79711	4.14146	-1.42624			3.6141	1.63931	5
3	1.59222	1.50642	7.31049	4.14145	-1.42624			2.62487	1.46601	5
3.1	3.01286	1.50642	6.26336	4.14541	-1.42624			2.70036	1.29103	5
3.2	1.07343	1.00005	4.72397	3.61676	-0.923324			1.89818	1.00961	5
3.3	2.54149	1.52112	5.12806	1.03525	-1.42624			1.75993	1.06511	5
3.4	5.02264	2.51916	4.92871	-0.000156145	-2.43208			2.00765	1.44269	5
3.5	1.00975	0.974979	1.91957	0.500773	-1.42624			0.595766	0.555211	5
3.6	1.98656	3.02553	5.38513	1.01847	-1.42839			1.99746	1.12312	5
3.7	-0.943222	0.974979	5.80684	-0.000156145	-0.424689			1.08275	1.22226	5
3.8	0.535045	1.99808	1.34716	-1.03556	-1.92916			0.183113	0.732115	5
3.9	3.9771	-0.402024	1.93586	1.02389	-1.42839			1.02129	0.938084	5
4	1.97066	0.994866	0.0596823	1.0017	-0.420403			0.721302	0.415668	5
4.1	0.956927	1.99808	8.03076	1.54159	-0.424689			2.42053	1.46053	5
4.2	3.44151	1.99808	5.47403	2.02474	-0.424689			2.50274	0.968578	5
4.3	1.46379	3.02118	5.4579	2.55339	-0.424689			2.41432	0.96474	5
4.4	1.46379	2.51916	4.43939	3.61015	0.0854838			2.42359	0.770339	5
4.5	3.44151	1.99808	2.90277	1.52482	0.591371			2.09171	0.503037	5
4.6	2.91874	2.50963	2.37912	-0.0223459	1.0994			1.77691	0.543123	5
4.7	2.91322	3.01146	1.90537	-1.03556	1.60743			1.68038	0.732255	5
4.8	3.44151	3.5283	0.91882	-1.05775	2.65041			1.89626	0.87469	5
4.9	1.98656	4.03985	1.91079	-1.06317	3.6769			2.11019	0.902868	5
5	0.434162	3.51858	1.38172	-2.07096	3.6769			1.38808	1.06425	5
5.1	2.93157	4.03542	2.8629	-2.07096	5.78929			2.70964	1.30707	5
5.2	1.44544	3.00174	3.87033	-1.58087	5.76491			2.50031	1.23602	5
5.3	3.95145	4.03542	3.34114	-1.58087	6.82643			3.31471	1.36427	5
5.4	1.42885	4.03542	3.87033	-0.567654	7.86356			3.3261	1.41684	5
5.5	3.42316	5.07084	2.33371	-0.0898535	8.4342			3.83441	1.42316	5
5.6	3.42316	4.55313	3.87033	2.02474	7.94596			4.36346	0.98659	5
5.7	1.94091	4.55313	2.81195	2.54155	9.51797			4.2731	1.38129	5
5.8	3.95145	4.55313	1.33182	4.67255	10.042			4.91018	1.4185	5
5.9	5.00802	4.55313	1.85547	6.29741	11.2074			5.78429	1.53668	5
6	3.50773	6.11531	0.808172	6.29741	12.2665			5.79903	1.90178	5
6.1	4.02161	3.54917	2.28276	7.40057	13.3256			6.11594	1.9912	5
6.2	4.53366	6.65586	2.33371	11.3533	13.9322			7.76174	2.1457	5
6.3	5.06577	6.12171	1.85547	4.14246	15.0739			6.45187	2.26749	5
6.4	5.06577	6.63755	2.90277	9.14603	14.5387			7.65816	1.99914	5
6.5	5.04817	6.12722	4.89365	13.0641	15.6091			8.94846	2.24629	5
6.6	4.00223	6.11531	4.92871	13.0641	15.0739			8.63686	2.26522	5
6.7	3.51478	6.11531	4.92871	11.9478	16.86			8.67333	2.49921	5
6.8	7.15074	8.20426	5.4579	11.3107	16.6796			9.76065	1.97512	5
6.9	8.19668	6.64946	10.1792	13.6784	17.9421			11.3292	2.02835	5
7	6.06991	7.18361	8.0677	15.4216	17.3108			10.8107	2.3094	5
7.1	8.74425	6.63755	8.0677	16.5505	16.7756			11.3551	2.19377	5
7.2	8.22322	7.15978	11.3088	15.4216	17.9421			12.0111	2.06378	5
7.3	10.3748	7.1717	10.1933	16.6207	17.9421			12.4605	2.05933	5
7.4	11.9939	7.69945	12.9071	17.9113	17.9421			13.6908	1.94005	5
7.5	9.28394	7.71136	12.3654	15.6028	18.4831			12.6893	1.98164	5
7.6	8.22148	8.23911	14.6103	19.1448	19.2322			13.8896	2.45698	5
7.7	9.31148	8.23911	16.8552	11.4269	19.6751			13.1015	2.21487	5
7.8	7.64947	9.31804	18.5314	11.4704	19.5651			13.3069	2.42643	5
7.9	8.17776	8.23911	21.6666	21.0808	17.9421			15.4213	3.01198	5
8	7.1137	7.18361	20.8917	20.4003	20.326			15.1831	3.2815	5
8.1	8.15923	8.23911	23.3362	22.8244	19.6751			16.4468	3.42498	5
8.2	8.69678	7.71136	23.9792	19.7223	20.326			16.0871	3.30332	5
8.3	9.84352	7.71136	23.9792	19.1448	20.222			16.1802	3.14503	5
8.4	8.17776	7.74133	23.9792	22.2402	21.4199			16.7117	3.59752	5
8.5	8.70605	6.65536	23.9792	21.6559	21.4199			16.4833	3.63585	5
8.6	8.17776	6.6541	22.6933	24.2264	22.0913			16.7686	3.8416	5
8.7	9.23434	9.34146	21.5502	23.0441	21.4199			16.918	3.12807	5
8.8	11.4457	8.27471	22.1218	23.6353	22.5138			17.5982	3.20821	5
8.9	10.9174	8.25691	21.5502	23.0441	22.5138			17.2565	3.16819	5
9	10.9174	8.80808	21.5502	20.4874	23.8687			17.1264	3.03374	5
9.1	12.6004	8.79029	21.5502	21.0717	23.7381			17.5502	2.89765	5
9.2	9.23434	8.27471	22.1866	19.9032	23.6076			16.6413	3.27706	5
9.3	9.78337	7.71136	26.465	19.9992	24.9746			17.7867	3.85642	5
9.4	10.9174	8.25691	25.2952	19.3189	25.5276			17.8632	3.58205	5
9.5	9.76263	8.26254	25.1355	21.0717	24.9746			17.8414	3.68471	5
9.6	8.17776	8.27471	25.8002	22.35	24.8381			17.8882	3.98447	5
9.7	9.24944	8.27471	25.8002	24.4655	26.0806			18.7741	4.09939	5
9.8	9.25508	8.80808	25.2952	24.353	24.9746			18.5372	3.88425	5
9.9	10.306	8.27471	25.8801	20.4874	24.9746			17.9846	3.67904	5
10	8.72115	8.79029	26.465	19.9992	25.5276			17.9007	3.89348	5
10.1	8.72115	6.71237	27.0499	22.5654	26.0806			18.2259	4.3663	5
10.2	8.73062	6.15506	26.465	24.353	26.0806			18.3569	4.48832	5
10.3	9.24944	8.27471	26.465	25.9213	26.0806			19.1982	4.26424	5
10.4	10.3173	8.27471	26.465	25.0637	26.7856			19.3813	4.14008	5
10.5	9.77773	6.6719	26.465	24.346	27.3448			18.9211	4.42121	5
10.6	10.3324	8.27471	27.1455	25.0637	27.1866			19.6006	4.23375	5
10.7	9.79848	8.80808	25.3244	23.0441	28.6089			19.1168	4.10584	5
10.8	9.78337	8.27471	27.826	23.1566	28.6089			19.5299	4.39363	5
10.9	8.72115	8.80808	25.2288	20.6795	28.0497			18.2975	4.06558	5
11	9.25508	7.74133	27.826	22.4529	29.1681			19.2887	4.55255	5
11.1	9.26455	8.27471	24.6507	21.8618	30.0634			18.823	4.31378	5
11.2	9.24944	7.75951	27.826	22.5654	29.7272			19.4255	4.61628	5
11.3	9.26455	8.27471	25.2952	22.5654	29.3362			18.9472	4.2952	5
11.4	10.8192	7.75951	25.2952	26.5268	28.6089			19.8019	4.35128	5
11.5	8.70605	5.61253	24.7103	24.4655	31.1944			18.9378	4.98173	5
11.6	8.70605	7.75232	26.6423	23.2691	30.2864			19.3312	4.66872	5
11.7	9.77773	6.15455	25.2952	23.8673	30.8456			19.1881	4.76191	5
11.8	8.19668	3.00174	24.1254	23.2691	29.8953			17.6976	5.13506	5
11.9	9.24944	3.00174	25.2952	22.6708	31.1944			18.2823	5.24524	5
12	8.17776	3.51858	24.1254	24.4655	31.1944			18.2963	5.28755	5
12.1	9.24944	5.59307	24.1254	27.8855	32.3254			19.8357	5.26362	5
12.2	9.79848	6.11531	23.5405	28.0258	31.7599			19.848	5.05956	5
12.3		6.11531	22.9555	25.9213	32.3254			21.8294	5.59099	4
12.4		5.07084	24.1254	25.9213	32.3254			21.8607	5.86676	4
12.5		6.11531	23.5405	24.7104	32.8909			21.8143	5.63113	4
12.6		5.07084	22.9555	24.5952	31.9639			21.1464	5.70533	4
12.7			21.7857	23.9897	32.3254			26.0336	3.20957	3
12.8			21.6666	25.9213	32.3254			26.6378	3.0977	3
12.9			21.148	26.0616	32.8909			26.7002	3.40486	3
13			20.5103	29.7249	33.4563			27.8972	3.8473	3
13.1			19.354	28.1771	33.4563			26.9958	4.11361	3
13.2			21.7329	27.4129	34.0218			27.7225	3.55088	3
13.3			20.5699	25.9213	34.5873			27.0262	4.08402	3
13.4			19.9782		34.5873			27.2828	7.30455	2
13.5			20.5103		36.6988			28.6046	8.09424	2
13.6					34.5873
13.7					36.4945
13.8					35.7183
13.9					37.2708
14					37.2708
14.1					37.06
14.2					38.4147
14.3					37.8427
14.4					38.4147
14.5
14.6
14.7
14.8
14.9
15
15.1
15.2
15.3
15.4
15.5
15.6
15.7
15.8
15.9
16
16.1
16.2
16.3
16.4
16.5
16.6
16.7
16.8
