# Supplementary material for: Plasticity in gustatory and nociceptive neurons controls decision making in C. elegans salt navigation
Source: Commun Biol. 2021 Sep 9;4:1053. doi: 10.1038/s42003-021-02561-9 (PMC8429449; doi:10.1038/s42003-021-02561-9)
Supplement: Supplementary file 10 — Supplementary Data 6 [file 42003_2021_2561_MOESM10_ESM.xlsx]

## Sheet: Fig 4c ASH 0-100 mM NaCl
	s6-ctx-100-1	s6-ctx-100-2	s6-ctx-ctx100-1	s6-ctx-ctx100-2	S6-100naAGl-5810-8	S6-100naAGl-5810-9	s6-ctx-ctx100-6	s6-ctx-ctx100-11	s6yc-ctx-ctx100-2a	s6yc-ctx-ctx100-3	s6yc-ctx-ctx100-4	S6-100NaAGly-5810-5	S6-100NaAGly-5810-4	S6-100NaAGly-5810-1	S6-100naAGl-5810-11	S6-100naAGl-5810-10	S6-100naAGl-5810-2	S6-100naAGl-5810-6		mean	sem	n
0	-0.924662	-1.18512	-1.71466	-0.393419	4.02263	0.451573	-0.359062	0.596244	1.49959	-0.576399	-0.660614	1.04235	-0.11123	-2.38292	0.897805	0.722508	0.656584	1.94118		0.195687	0.347055	18
0.3	1.11366	-1.20292	0.281486	1.59977	1.76894	-0.53618			0.500841	1.40321	0.333197	3.03048	-0.112317	1.57512	-0.100302	-0.265334	1.67803	1.94118		0.813053	0.280165	16
0.4	0.0944981	-1.20894	-0.725225	1.59977	0.748803	0.956208			0.50331	0.419103	0.333197	0.0588499	-0.112317	1.57512	0.906927	-0.265334	-0.334939	1.96051		0.406847	0.21668	16
0.5	0.0992279	-1.19691	-0.725225	1.59977	2.91984	0.456047			-0.492972	0.936635	0.833405	2.06727	-0.112317	1.57512	-0.101243	0.72971	-0.334939	1.94118		0.637162	0.287015	16
0.6	-0.924662	0.795121	-0.725225	1.10647	2.38973	-1.02187	-0.359062	0.596244	1.49959	1.40321	0.333197	-5.9046	-0.609188	1.57512	-0.100302	0.72971	-0.334939	1.96051		0.133836	0.43045	18
0.7	-1.92408	-2.19293	-0.725225	-0.389446	-0.233628	-1.59252	-0.359062		0.495903	0.917305	1.33361	0.0588499	-0.112317	0.579679	1.91606	0.230861	-0.331651	1.96051		-0.0216517	0.2895	17
0.8	-0.914791	-0.200895	0.278699	-0.389446	2.48484	0.451573	-0.359062	-0.402854	-0.502948	0.423241	0.333197	0.571945	-0.112317	-0.415759	-0.0912708	0.72971	-0.334939	2.96101		0.250552	0.236549	18
0.9	-2.93296	0.803137		-0.389446	0.756837	-0.0357915			0.495903	-1.58026	-0.66722	-0.432794	-0.113425	0.579679	-1.08947	-0.766837	-0.334939	2.96101		-0.183105	0.336999	15
1	-2.93296	-0.200895	1.27538	0.111862	2.38973	0.929386			0.500841	0.425351	0.333197	4.56169	0.388434	0.585517	0.906927	-0.270695	-0.334939	2.96101		0.726865	0.408371	16
1.1	-1.41501	0.803137	0.278699	0.61317	1.25887	-1.05004	0.641652		0.500841	0.419103	-0.66722	-2.90852	-0.113425	0.0848794	0.906927	-0.270695	-0.334939	0.960007		-0.0172091	0.253474	17
1.2	0.0936755	-0.200895	0.278699	-0.389446	1.26289	-0.552101	-1.34632	0.602196	0.495903	-0.573636	-0.167011	0.576612	-0.609188	-1.4112	-0.102203	1.23726	0.669868	-1.04099		-0.0653273	0.186542	18
1.3	2.05986	0.803137	-0.717979	-0.389446	1.42926	-2.1	0.641652	-1.39981	-0.497911	0.431769	0.333197	3.53753	-0.113425	-0.415759	-1.08947	1.74481	-0.334939	-2.04149		0.104499	0.342706	18
1.4	-0.896845	0.803137	0.281486	-0.389446	-0.235342	0.965827	-0.359062	-0.398805	-0.497911	-1.08127	-0.66722	0.0695791	0.388434	-0.922652	0.403312	0.733384	0.66316	-5.09406		-0.346349	0.317034	18
1.5	3.02902	0.794119	0.278699	-0.389446	1.42361	-0.0215509	0.641652		0.00146522	-0.576399	-0.167011	-1.92832	0.890293	-1.4112	-0.102203	-0.267988	0.669868	-4.08344		-0.0716955	0.366093	17
1.6	0.581312	0.795121	1.27538	-0.385551	-4.09254	0.949017	0.641652		-1.51178	-0.573521	-0.66722	-0.431941	-0.113425	-0.419929	0.906927	-1.78232	-1.33304	-5.09406		-0.662112	0.422331	17
1.7	0.0928694	0.795121	-0.717979	0.610141	-3.63066	1.45637	1.64237	-0.398805	-0.502948	-0.565	0.333197	-3.93642	0.899339	0.0827943	-2.07863	-1.27845	0.669868	-4.04249		-0.587184	0.417045	18
1.8	2.0647	0.803137	1.26281	-0.385551	-4.10749	1.47381	-1.34632		-0.502948	-0.0723153	-0.167011	0.0604855	-0.113425	0.591474	-0.101243	-0.269341	-1.33304	-1.53604		-0.216371	0.340756	17
1.9	0.0913045	0.803137		-2.39468	-4.10749	-1.47855	0.641652	-0.398805	-0.495392	-0.576399	-0.66722	-1.43169	-0.113425	0.585517	-2.09934	-0.267988	0.167465	0.960007		-0.634229	0.321045	17
2	1.07054	0.803137	0.278699	-2.39468	-3.12739	-0.518911	-0.362675	0.602196	-1.49666	-0.582272	-0.66722	-3.91678	0.899339	-0.419929	-0.101243	-1.26569	0.669868	-0.0399972		-0.587203	0.330151	18
2.1	1.081	0.803137	0.281486	1.59977	1.86556	-1.52207	0.648155	0.602196	0.495903	-0.576399	-0.66722	3.09184	-0.113425	-0.424184	-4.01729	-1.27845	0.669868	0.960007		0.194439	0.362771	18
2.2	2.56439	-0.202899	0.278699	-0.385551	-2.17249	0.963544	0.648155	0.596244	-1.48185	-0.0708798	-0.66722	-0.959334	-1.10606	-1.42537	-1.10029	-1.78232	0.669868	0.950592		-0.260154	0.283594	18
2.3	3.05885	-1.20894	0.278699	-0.385551	-0.231325	-0.0591306	0.648155	0.602196	-0.994817	-0.588265	-0.673959	-1.94828	-1.1116	-0.41695	-3.03781	-1.27845	1.67803	0.960007		-0.261619	0.324629	18
2.4	2.06993	0.795121	0.275967	0.115718	1.42361	-1.05226	1.65899	0.602196	0.500841	-0.565	-0.66722	0.0594937	-2.0998	-0.419929	-0.101243	-0.270695	0.669868	0.960007		0.219755	0.238761	18
2.5	1.08062	1.79114	1.27538	-2.39468	0.256731	-4.4498	1.65899	0.602196	-0.502948	0.423241	-0.66722	-4.43836	-1.59261	0.585517	-1.10029	-0.774571	1.69514	1.96051		-0.255057	0.462766	18
2.6	2.06993	1.79114	1.27538	0.601173	-0.229689	2.45669	0.648155	-0.398805	-0.497911	-0.570643	-0.66722	2.54893	-0.113425	0.0827943	-0.103183	-2.26338	0.669868	1.96051		0.514461	0.304355	18
2.7	1.081	1.80917	1.27538	0.607112	-1.21949	-3.88533	1.67594	0.608269	-0.502948	0.423241	-0.66722	0.556126	-0.112871	-0.419929	-2.07863	-2.26338	-0.815704	0.960007		-0.164959	0.352929	18
2.8	0.581312	2.81521	1.27538	-0.385551	-1.70111	-1.97376	0.641652	1.6032	-1.96902	-0.576399	-0.66722	-0.935058	-1.60847	-0.419929	-2.07863	-2.24727	-2.33114	0.950592		-0.501457	0.358304	18
2.9	1.07054	1.80917	1.26281	1.10647	-2.18273	-3.38812	1.67594		-1.49666	-0.0737012	-0.66722	-4.91069	-0.112317	-0.922652	-2.07863	-2.24102	-2.33114	1.96051		-0.677614	0.487999	17
3	2.04978	1.79114	1.26281	-0.385551	-3.60996	-0.995399	1.64237	0.608269	-0.497911	0.423241	-0.66722	0.0594937	-1.60293	-0.419929	-1.08947	-1.25943	-1.33304	0.455297		-0.198247	0.332914	18
3.1	-0.406531	2.84384	2.22769	0.607112	-2.62717	-2.45271	1.64237	0.596244	-0.497911	0.932456	0.333197	0.0594937	-1.10606	-0.424184	-1.09488	-4.25878	-2.33114	0.960007		-0.277609	0.429677	18
3.2	1.09167	3.87992	3.26873	-0.385551	-4.06016	-1.50746	2.66982	0.596244	-1.50926	1.40321	-0.66722	2.05697	-1.10606	0.0857728	-2.09934	-2.76223	-0.338293	0.960007		0.0875978	0.499701	18
3.3	0.0928694	6.01491	2.27205	0.108833	-4.09254	0.951778	1.64237	1.6032	-0.497911	1.41726	1.34709	-0.433529	-1.10606	-0.419929	-1.10029	-1.26569	-2.33114	-1.03059		0.176261	0.507115	18
3.4	0.0928694	7.05225	2.24965	-0.385551	-5.02918	-3.38326	1.67594	0.596244	-0.502948	1.43132	-0.66722	-3.43946	-1.58718	-0.419929	-1.10029	-1.26569	-4.28459	-1.03059		-0.555423	0.648799	18
3.5	2.09047	5.02975	2.27205	0.607112	-5.51176	0.448856	1.67594	0.596244	0.00398414	1.42422	-0.66722	-2.41134	-2.07916	-0.922652	-1.11133	-2.26338	-0.338293	-0.0399972		-0.0664717	0.538703	18
3.6	1.60155	7.2017	1.30128	0.607171	-3.62267	1.46436	1.67594		-1.49666	0.427462	-0.66722	-1.43668	-3.55511	-1.42537	-1.10029	-2.26338	-3.29636	-0.0399972		-0.272017	0.636263	17
3.7	1.09167	7.2017	2.29491	-0.385551	-5.99433	-0.549819	1.67594	-0.394837	-1.49666	0.415045	0.336567	-3.43946	-4.04709	-1.42537	-0.103183	-3.22886	-1.83376	-0.0399972		-0.551283	0.673413	18
3.8	0.0928694	8.26102	2.31823	0.607112	-7.3627	-1.02747	2.66982	0.596244	0.500841	-0.0737012	-0.66722	-2.93253	-2.59667	-1.9281	-1.09091	-3.26108	-0.338293	-1.03059		-0.403507	0.737812	18
3.9	0.598115	10.4908	1.2882	-0.385551	-5.96583	0.453275	2.6971	-1.38592	-0.495441	1.43132	-0.66722	-1.45619	-3.09355	-0.419929	-0.103183	-3.75993	-1.34645	-1.03059		-0.175053	0.784432	18
4	6.08568	9.42015	0.287232	-0.385551	2.27089	-3.93026	2.72494	-0.398805	-0.497911	0.43034	-0.165326	-2.45022	-2.59667	-0.419929	-1.11133	-3.22886	-1.34645	-2.02118		0.148151	0.776999	18
4.1	4.04778	8.26102	-0.732619	0.607112	2.28525	0.451573	3.68065	-1.38592	0.505879	0.419103	-1.66764	-5.40765	-1.11714	1.11276	0.916234	-3.22886	-0.338293	-1.03059		0.409925	0.701974	18
4.2	5.56119	10.492	1.30128	0.61317	0.756837	0.942436	3.68065	0.596244	0.500841	1.41044	0.333197	-1.45619	-3.09355	1.62363	-1.10029	-4.2167	-0.338293	-2.50165		0.839181	0.783423	18
4.3	5.0367	10.3797	1.2882	0.607112	4.03191	-0.533516	2.66982	0.596244	0.505879	1.41712	-0.165326	-1.95359	-2.12086	1.62363	-1.1226	-3.26108	-1.34645	-3.01177		0.813394	0.7739	18
4.4	4.04778	11.5615	2.27205	0.11078	2.27089	-0.0453158	3.68065	-0.398805	-0.497911	1.90222	-1.66764	-2.43059	-2.6072	2.64971	-2.07863	-3.72278	-0.338293	-2.02118		0.704845	0.836079	18
4.5	5.08688	11.6866	2.24965	-0.385551	2.01839	-0.0453158	2.66982	-0.398805	1.49959	0.423241	-0.66722	-3.89741	-8.54653	3.71391	-0.607258	-4.2167	-0.338293	-2.02118		0.45688	0.994292	18
4.6	4.08808	9.42015	4.18208	1.58408	-2.32639	-0.534323	3.68065	-0.398805	1.50468	0.911154	-0.66722	-4.42838	-3.09355	2.63625	-0.102203	-7.10999	-1.34645	-1.04099		0.386601	0.876887	18
4.7	4.56733	14.617	5.15928	1.59977	1.24978	0.935386	4.7394	-1.39981	1.49959	2.38731	-0.66722	-7.89242	-3.09355	3.67579	-2.09934	-6.22328	-1.34645	-1.04099		0.925975	1.16445	18
4.8	3.05885	10.4908	3.23649	0.607112	5.14649	-8.29772	4.7394		2.52353	1.40321	-1.66764	-7.8585	-2.6072	2.64971	-1.11133	-6.19239	-0.338293	-0.0409983		0.337738	1.17026	17
4.9	4.58748	10.4908	3.23649	-0.385551	-3.49987	-1.00926	3.71825	0.596244	2.49834	1.40321	-0.66722	-2.92287	-3.12458	1.62363	-0.103183	-5.17425	-0.338293	0.969613		0.661054	0.845489	18
5	6.08568	12.6321	3.26873	1.59977	-7.72288	-2.45468	4.7394	-0.394837	1.99897	0.419103	0.333197	-1.43201	-5.88401	1.62363	-2.12046	-4.17545	0.669868	-2.98213		0.344669	1.10089	18
5.1	4.08808	12.6321	3.23649	0.61935	-3.62267	-0.0463517	4.7394	1.58732	0.500841	0.419103	-0.165326	-3.89754	-8.62743	2.64971	-0.103183	-5.17425	-0.338293	-0.0404928		0.469828	1.06224	18
5.2	6.06059	11.439	3.26873	1.61579	-5.96583	-1.9972	4.7394	0.590408	2.49834	-0.0737012	-0.66722	-8.43395	-3.60593	0.591474	-1.1226	-4.2167	0.669868	-0.540996		0.269415	1.07393	18
5.3	7.08448	11.5002	3.26873	0.61935	-3.62267	-4.4498	4.7394	0.596244	1.02057	-0.576399	-0.66722	-2.95216	-6.30447	0.0845137	-2.60439	-6.19239	-0.338293	-2.98213		-0.0986886	1.07482	18
5.4	6.08568	10.2708	3.26873	2.59244	-7.29389	-1.04172	3.71825	0.596244	2.52353	-0.573521	0.336567	-3.90729	-7.68072	3.75283	-3.09839	-6.68631	-1.33304	-1.04099		0.0271801	1.11541	18
5.5	5.58628	9.32034	3.26873	2.60861	-8.23188	-3.32819	3.71825	1.58732	1.49959	-0.576399	-1.16743	-1.94361	-4.08729	-3.43627	-3.09839	-5.20454	1.69514	-2.02118		-0.211717	1.00623	18
5.6	7.15582	10.3797	3.26873	4.57776	-4.84535	-0.0427043	4.78831	0.602196	0.516266	-2.09531	0.333197	-2.92287	-3.60593	-1.43984	-1.1226	-4.2167	-0.338293	-2.02118		0.498399	0.964246	18
5.7	6.12135	10.2708	3.26873	3.5851	6.22627	-2.44707	4.78831	-0.398805	2.57547	-1.58026	-0.66722	-2.41646	-5.08103	-1.43984	-3.09839	-4.2167	-0.338293	-1.04099		0.783946	0.98213	18
5.8	6.08568	9.22263	4.26541	4.57776	3.451	-1.02187	4.78831	-0.390946	1.00793	-0.576399	-0.66722	-4.41374	-4.10779	-1.43984	-2.12046	-5.69846	0.676713	-0.0409983		0.755428	0.929991	18
5.9	8.1647	7.12619	2.29491	5.07409	2.89133	-1.51422	3.75663	0.602196	2.52353	-1.58829	-1.66764	-8.88632	-9.57413	1.65767	-1.1226	-7.18023	-0.338293	-1.05161		0.0648849	1.16119	18
6	6.08568	8.08959	3.30162	2.6184	0.800494	-6.29915	3.75663	-0.398805	1.51471	-1.58026	-0.66722	-1.92897	-1.11714	-2.43734	-5.14785	-5.20454	-0.338293	-2.04149		-0.055219	0.90168	18
6.1	7.15582	8.08959	4.30833	2.6184	2.92252	-2.48326	3.71825	-0.398805	1.51471	-2.08219	-0.66722	-4.91069	-2.12143	0.603759	-4.09744	-6.19239	0.676713	-3.01177		0.313495	0.938826	18
6.2	7.08448	8.08959	4.30833	4.57776	2.38973	-3.83206	4.78831	0.602196	2.52353	-3.66155	-1.16743	-4.43836	-8.62743	-3.47116	-6.09553	-5.20454	-0.338293	-1.54124		-0.222981	1.13182	18
6.3	8.1647	7.05225	4.30833	4.09939	4.00105	-1.51422	5.82	0.602196	1.51471	-1.07833	-1.66764	-3.42014	-4.37099	-2.47042	-2.65173	-6.22328	0.676713	-1.04099		0.655645	0.968471	18
6.4	9.17358	5.95313	4.35213	3.5851	2.92386	-2.96983	4.78831	0.602196	1.51471	-2.61035	-0.673959	-2.42592	-5.13201	-4.44171	-2.14202	-7.18023	0.676713	-1.04099		0.27515	1.00633	18
6.5	9.17358	5.01453	5.31504	2.6184	0.259874	-2.58464	5.82	0.602196	1.01029	-2.59777	-1.16743	-4.95994	-9.10078	-3.43627	-2.16402	-6.25417	-0.341715	-1.04099		-0.212989	1.08154	18
6.6	8.71582	3.98154	5.31504	2.6184	4.55675	-1.98805	4.78831	0.596244	0.500841	-1.58026	-0.673959	-3.89754	-9.57413	-3.95644	-2.14202	-5.72936	0.676713	-1.04099		0.064829	1.05334	18
6.7	9.17358	3.94022	5.26209	2.11709	1.87207	-2.92341	3.71825	1.58732	-0.513335	-1.58026	-0.66722	-5.42229	-8.66412	-5.44716	-5.14785	-5.20454	-0.338293	-0.0409983		-0.459937	1.06564	18
6.8	8.1647	3.89975	6.32175	2.64489	3.451	-3.8896	4.78831	1.58732	1.51471	-1.58026	-1.1708	-5.88046	-8.23199	-4.44171	-3.16144	-7.25187	-0.341715	-3.01177		-0.366065	1.11278	18
6.9	5.19597	3.94022	5.31504	2.64489	4.02263	-2.92776	3.75663	2.5784	1.01029	-2.61035	-0.673959	-3.45411	-7.82892	-5.42005	-3.16144	-7.25187	-0.341715	-1.04099		-0.347061	0.983171	18
7	11.3053	4.97756	7.40297	1.61579	2.92252	-3.42525	5.82	0.590408	0.505879	-2.55841	-1.66764	-3.91678	-8.70987	-6.38838	-2.14202	-8.16807	-0.341715	-0.0404928		-0.123235	1.24884	18
7.1	5.24361	1.86553	6.32175	2.60542	3.97948	-4.85144	3.75663	1.57176	1.53013	-3.51731	-1.66764	-3.93642	-6.92094	-5.44716	-3.16144	-6.75302	-0.341715	-3.963		-0.76032	0.998788	18
7.2	5.69988	3.94022	6.32175	3.62102	5.11868	-4.82602	2.72494	0.590408	0.511072	-2.04887	-1.1708	-4.89142	-5.89897	-4.91733	-2.14202	-7.32496	-0.85093	-1.52638		-0.392762	0.999362	18
7.3	5.1903	3.89975	6.38602	2.64489	4.55675	-6.65981	3.71825	0.602196	0.505879	-1.5491	-1.66764	-5.35448	-8.70987	-6.38838	-4.18085	-4.73641	-4.32733	-3.01177		-1.06009	1.09588	18
7.4	6.27326	3.89975	6.38602	1.64879	3.97948	-4.39176	3.75663	0.596244	0.505879	-1.5491	-1.66764	-4.38947	-8.26939	-6.45261	-2.14202	-7.25187	-4.32733	-1.05161		-0.802598	1.0661	18
7.5	5.1903	2.87305	5.42422	2.64489	3.47258	-3.91084	2.72494	1.6032	0.511019	-1.56453	-0.66722	-6.9381	-9.66562	-7.88154	-3.16144	-5.78521	-1.36014	-1.05161		-0.974559	1.062	18
7.6	5.1903	2.36522	5.36908	2.6184	5.09088	-3.51009	2.72494	1.6032	1.018	-1.05705	-1.66764	-8.30686	-8.26939	-8.37926	-3.64494	-9.06634	-2.35462	-0.0415142		-1.12876	1.1534	18
7.7	4.68072	-1.23372	5.36908	2.64489	-1.17286	-4.41301	3.75663	0.596244	1.53013	-1.5491	-2.66805	-5.36884	-7.82892	-8.37926	-3.16144	-7.10999	-5.32543	-3.01177		-1.81359	0.999236	18
7.8	4.17114	2.90287	5.31504	1.63212	-0.137019	-6.73135	3.75663	0.602196	1.53013	-2.54092	-0.673959	1.05308	-7.82892	-7.88154	-3.16144	-8.20882	-5.32543	-3.04199		-1.3649	1.04126	18
7.9	3.15198	0.828184	6.32175	2.6184	-4.29703	-5.34526	4.83825	1.6032	1.53013	-2.55841	-2.16785	-5.34047	-8.75188	-9.3747	-3.16144	-2.33324	-4.37094	-3.01177		-1.65673	1.04045	18
8	3.15198	0.828184	5.31504	1.61579	-2.28018	-6.29419	3.75663	2.6042	-0.502948	-1.57239	-1.65112	-1.92897	-5.46924	-6.45261	-4.18085	-7.7149	-4.82638	-2.04149		-1.53575	0.903733	18
8.1	4.17114	-0.20703	6.38602	1.61579	-1.77926	-4.89859	4.78831	1.6032	0.511019	-3.58798	-2.66805	-7.97159	-8.70987	-6.45261	-6.09553	-3.36172	-5.32543	-2.02118		-1.88908	1.04077	18
8.2	3.15198	0.819664	5.36908	2.6184	-1.78551	-4.39643	4.78831	1.6032	0.516266	-4.13141	-1.1708	-6.36763	-8.74727	-6.45261	-4.18085	-5.80564	-5.32543	-2.06222		-1.75327	0.990436	18
8.3	4.21395	-2.26042	5.36908	1.61579	-1.77926	-4.37052	2.6971	1.6032	-1.01255	-3.55229	-1.66764	-6.43117	-8.79389	-7.38382	-4.15979	-3.39666	-5.32543	-3.01177		-2.09145	0.928123	18
8.4	4.21395	-0.211335	6.38602	1.61579	-4.11225	-4.90377	3.75663	1.58732	-0.508089	-3.55229	-2.66805	-5.40765	-9.18774	-8.37926	-3.12959	-8.66199	-4.37094	-1.52638		-2.16998	1.0605	18
8.5	3.68297	-1.23372	5.36908	0.61317	-2.79241	-7.17958	4.7394	1.58732	-0.508089	-3.62439	-2.66805	-3.43017	-8.79389	-7.45805	-3.19393	-5.36351	-5.32543	-2.02118		-2.08892	0.967981	18
8.6	3.15198	-0.204944	5.36908	3.5675	-3.31597	-5.42132	3.71825	1.58732	-0.508089	-3.66155	-2.16785	-4.89142	-4.51411	-7.45805	-4.18085	-4.3455	-5.32543	-3.01177		-1.75626	0.894475	18
8.7	3.15198	-0.208095	6.38602	1.61579	-2.25122	-6.81523	3.71825	2.5784	0.500841	-4.68647	-1.68449	-7.42089	-3.15624	-6.95533	-4.18085	-10.5832	-5.3791	-3.01177		-2.13231	1.06867	18
8.8	2.13282	0.828184	6.32175	1.61579	-8.215	-6.85574	3.71825	2.5784	0.516266	-3.66155	-2.66805	-6.36763	-4.02066	-8.37926	-5.20027	-4.3902	-4.87502	-2.04149		-2.16463	1.02325	18
8.9	2.13282	-0.20916	6.25877	0.61317	-3.25965	-4.39258	3.71825	0.602196	-1.5272	-4.14999	-2.66805	-5.92922	-2.64929	-8.37926	-4.18085	-7.31758	-5.32543	-3.01177		-2.20416	0.900828	18
9	0.0936755	1.84636	5.31504	1.11448	-5.81816	-4.47841	3.71825	2.63051	-0.500429	-3.58798	-2.66805	-6.38737	-3.15624	-8.87698	-4.18085	-8.16807	-3.36278	-2.02118		-2.13823	0.947406	18
9.1	2.63171	-0.20703	4.26541	1.61579	-5.33801	-3.39787	2.6971	1.6032	0.505879	-3.60619	-2.66805	-8.84262	-5.91494	-8.37926	-4.18085	-8.31324	-4.37094	-2.04149		-2.44119	0.963416	18
9.2	2.11143	3.74584	6.19702	0.61935	4.02263	-3.51009	3.75663	1.6032	0.500841	-5.65247	-2.66805	-6.42618	-9.66562	-8.37926	-4.18085	-12.1194	-3.36278	-2.04149		-1.96941	1.22172	18
9.3	2.11143	-2.26042	6.25877	0.61317	-6.32584	-3.42525	2.6971	2.6042	1.51471	-3.6011	-1.66764	-7.39546	-9.22976	-8.87698	-3.16144	-12.0009	-4.37094	-1.53108		-2.6693	1.14169	18
9.4	2.6424	-1.23372	3.30162	-0.397474	-3.78819	-6.20752	2.6971	2.6042	-0.497911	-2.61035	-2.66805	-6.93311	-8.79389	-9.3747	-4.18085	-8.78938	-3.36278	-2.04149		-2.75745	0.968986	18
9.5	1.10255	-1.25955	2.34203	0.61317	-1.65833	-7.83645	2.6971	1.58732	-0.513335	-4.08991	-2.17627	-5.88046	-8.79389	-9.3747	-5.20027	-5.41868	-3.36278	-3.01177		-2.79079	0.886965	18
9.6	2.11143	-2.3322	1.31463	-0.397474	-1.12925	-4.43467	1.67594	3.6052	0.505879	-4.59184	-2.66805	-5.9046	-8.79389	-9.87242	-3.68739	-7.78122	-4.37094	-1.04099		-2.6551	0.911246	18
9.7	3.15198	-3.35599	1.30128	-0.90904	3.4885	-6.92317	1.67594	1.6032	-0.502948	-4.63843	-1.66764	-5.80369	-6.8888	-9.3747	-6.15698	-11.0227	-3.86686	-1.04099		-2.8295	1.01316	18
9.8	2.13282	-3.93933	0.290195	-1.43532	-7.30274	-9.93312	2.72494	1.6032	0.511019	-3.06821	-1.68449	-5.87068	-6.86394	-10.2679	-3.16144	-12.1799	-3.36278	-2.04149		-3.54718	1.04014	18
9.9	1.60699	-1.27288	2.34203	-3.46687	-11.483	-4.38709	2.75336	1.6032	-0.502948	-3.62439	-1.66764	-6.36763	-7.30903	-10.319	-5.14785	-6.44716	-4.37094	-2.04149		-3.33902	0.973909	18
10	1.10255	-1.27288	0.287232	-2.46903	-7.50425	-4.97848	1.71092	1.6032	-0.502948	-2.58412	-2.66805	-5.35448	-7.82892	-9.3747	-5.20027	-11.5614	-3.36278	-3.01177		-3.49834	0.900806	18
10.1	2.13282	-2.30777	1.30128	-1.9501	-9.1626	-7.12319	1.69325	1.6032	-0.502948	-2.55841	-2.64163	-5.37862	-5.46924	-11.2536	-4.18085	-12.1194	-4.37094	-4.00235		-3.68284	1.00669	18
10.2	2.11143	0.828184	0.28433	-3.53935	-9.64774	-4.51076	1.69325	2.6042	0.505879	-1.56453	-2.66805	-8.85756	-6.86394	-10.8118	-5.20027	-11.686	-5.32543	-2.04149		-3.59387	1.07976	18
10.3	3.12031	1.82758	0.287232	-3.50274	-6.52377	-3.96597	1.67594	1.6032	-1.51178	-3.55229	-2.66805	-3.40058	-3.57316	-11.2536	-4.18085	-7.39953	-4.37094	-2.04149		-2.74614	0.851479	18
10.4	5.13807	-0.202899	1.30128	-2.46903	-6.92175	-4.87268	0.648155	-1.41398	-1.01507	-2.06147	-2.66805	-6.86459	-6.86394	-11.2536	-6.15698	-12.1194	-4.37094	-2.54174		-3.59492	1.02152	18
10.5	1.11366	0.803137	1.30128	-0.39651	-5.96583	-3.47562	1.67594	-0.402854	-0.508089	-1.56453	-1.68449	-6.81196	-7.34643	-11.3096	-5.20027	-9.35915	-4.37094	-2.04149		-3.08576	0.912361	18
10.6	3.12031	-0.202899	1.30128	0.61317	-2.29149	-3.91364	1.67594	0.602196	-0.508089	-1.5491	-2.66805	-6.87943	-7.82892	-11.2536	-5.20027	-12.9791	-3.36278	-2.04149		-2.96477	1.04378	18
10.7	0.0944981	-0.204944	-0.732619	0.61317	-4.57511	-3.44183	0.648155	-0.402854	-1.5272	-1.5491	-1.67606	-7.42507	-11.0992	-12.2392	-5.20027	-10.1893	-4.37094	-2.04149		-3.62886	0.968609	18
10.8	2.61587	-0.204944	0.287232	-0.393419	-2.10065	-5.92738	1.69325	-0.402854	-1.01507	-1.5491	-2.66805	-5.32602	-9.75887	-8.4635	-4.18085	-8.41754	-4.37094	-3.01177		-2.95526	0.837804	18
10.9	0.0953376	-1.2212	1.2882	-0.907012	-4.09254	-5.94238	1.69325	-0.402854	-0.508089	-1.06759	-2.66805	-6.40155	-9.27638	-8.37926	-6.21969	-13.1073	-3.397	-2.04149		-3.47531	0.945621	18
11	1.12457	-0.720377	2.29491	-2.41896	-4.0836	-4.47841	1.69325	-0.398805	-1.51178	-3.58798	-3.16826	-4.91069	-9.66562	-8.4635	-6.15698	-9.34246	-4.37094	-3.01177		-3.39874	0.833267	18
11.1	1.11366	0.819664	0.281486	-1.40619	-4.55122	-4.06839	1.69325	-1.39981	-0.508089	-1.57738	-1.66764	-6.83067	-10.1435	-8.96622	-4.18085	-12.0009	-4.37094	-3.04199		-3.37809	0.93232	18
11.2	2.15465	1.82758	3.26873	-2.93773	-4.13184	-5.95432	1.71092	0.608269	-1.5272	-2.58412	-3.66847	-8.68556	-6.93081	-9.46894	-5.22177	-9.75949	-4.37094	-2.04149		-3.20625	0.955669	18
11.3	0.609745	1.82758	2.27205	-2.44374	-2.16946	-3.94908	1.69325	0.608269	-1.54294	-1.56453	-2.16785	-11.795	-8.74266	-9.46894	-8.17525	-12.9791	-3.88397	-1.04099		-3.49514	1.12125	18
11.4	-0.924662	1.82758	3.26873	-1.42061	-3.69793	-4.45675	0.654791	1.61939	-2.54631	-3.10426	-2.66805	-6.29576	-6.86394	-9.3747	-5.20027	-11.5118	-3.36278	-3.02192		-3.17107	0.904532	18
11.5	0.0953376	0.811317	1.30128	-2.41896	-4.11219	-3.44183	1.69325	1.6032	-2.49541	-1.59631	-2.66805	-7.25142	-10.1947	-10.4223	-5.20027	-7.47564	-3.36278	-2.04149		-3.1765	0.886021	18
11.6	0.609745	1.82758	2.27205	-0.392475	-6.44379	-7.28661	0.661563	2.6042	-1.49666	-3.03786	-2.18975	-9.24814	-9.66562	-9.46894	-6.21969	-11.686	-4.37094	-2.04149		-3.64293	1.07768	18
11.7	0.0953376	0.811317	2.27205	0.607112	-5.6311	-4.43467	1.69325	2.65737	-0.502948	-2.58412	-1.66764	-9.7402	-9.66562	-10.4744	-4.22385	-11.1316	-3.397	-3.04199		-3.24215	1.06728	18
11.8	0.616378	0.819664	3.30162	2.56698	-6.88473	-3.45873	0.654791	4.65276	-0.497911	-1.59631	-2.66805	-7.33852	-10.1901	-10.4223	-4.22385	-13.1073	-2.37857	-2.04149		-2.89976	1.17757	18
11.9	-1.96397	-0.204944	2.29491	2.54203	-6.00933	-5.45912	0.661563	4.65276	-2.03675	-2.55866	-2.66805	-7.73869	-6.42708	-11.3656	-6.21969	-9.81072	-4.37094	-2.04149		-3.26243	1.02012	18
12	-0.944172	-1.2212	2.29491	1.5968	-6.98798	-5.95918	-0.366362	4.65276	-1.5272	-3.55229	-3.1501	-8.75608	-6.86394	-9.46894	-7.23911	-7.39953	-1.38838	-2.04149		-3.24008	0.954743	18
12.1	-2.52069	-0.720377	3.33518	0.61317	-6.97371	-3.53262	0.654791	4.65276	-1.5272	-3.11737	-2.66805	-7.36154	-5.89897	-10.92	-7.19747	-7.94136	-3.397	-3.01177		-3.19623	0.957527	18
12.2	-5.15945	0.819664	3.33518	1.58408	-7.03081	-5.52336	0.661563	4.65276	-2.03675	-3.62439	-2.66805	-8.68531	-6.86394	-10.4744	-5.25377	-13.1073	-4.37094	-2.04149		-3.65482	1.11709	18
12.3	-6.21075	-2.26042	3.33518	1.58408	-6.05009	-6.41773	0.648155	3.67882	-0.513335	-3.62439	-3.18174		-6.86394	-11.3656	-4.22385	-9.30362	-1.37412	-1.05161		-3.12911	1.03222	17
12.4	-1.46939	0.819664	3.33518	1.58408	-7.01891		0.661563	2.65737	-1.51178	-3.58798	-2.66805		-10.1435	-12.361	-8.17525	-13.2381	-0.345208	-2.04149		-3.34392	1.32075	16
12.5	-3.0249	0.819664	3.33518	1.58408	-6.55738		0.661563	2.65737	-0.508089	-1.59631	-2.69501		-9.70763	-11.3656	-8.17525	-10.8711	-1.37412	-2.04149		-3.05369	1.20642	16
12.6	-3.0249	-1.2212	3.33518	1.56869	-6.54548		1.71092	2.65737	-0.502948	-2.58412	-2.16785		-8.79389	-12.361	-6.21969	-7.47564	-4.41543	-2.04149		-3.00509	1.10408	16
12.7	-3.54509	0.819664	2.29491	0.607112	-7.3627		-0.362675	1.61939	-0.502948	-3.58798	-1.66764		-9.75887	-11.8633	-5.20027	-7.55333	-4.37094	-2.06222		-3.28105	1.04668	16
12.8	-5.05293	-0.20703	3.33518	1.59977	-6.85677		0.661563	2.63051	-0.508089	-3.08605	-1.68449		-10.1435	-12.361	-5.25377	-8.96984	-2.40302	-2.04149		-3.14631	1.15749	16
12.9	-4.06527	-0.20703	3.33518	2.59244			0.661563	0.614466	-1.49666	-3.62439	-2.66805		-10.1435	-10.4744	-5.22702	-8.50412	-3.90622	-1.05161		-2.94431	1.10475	15
13	-4.58545	-0.20703	3.33518	2.59244			0.661563	-0.402854	-1.51178	-3.6011	-2.16785		-8.79389	-11.4227	-7.23911	-9.5326	-1.37412	-2.04149		-3.08605	1.14175	15
13.1	-6.08259	-1.2212	3.33518	1.10344			0.661563	-0.402854	-2.57254	-4.63843	-0.673959		-9.75887	-10.4744	-4.22385	-9.43556	-2.40302	-2.04149		-3.25524	1.07533	15
13.2	-6.146	-1.2212	2.31823	1.61579			-0.370124	-0.402854	-1.49666	-4.56901	-1.66764		-9.71224	-13.3564	-9.18438	-8.50412	-4.41543	-1.05161		-3.87758	1.19105	15
13.3	-6.08259	-0.20703	2.31823	1.61579			-1.37351	-0.398805	-1.52736		-1.68449		-10.6214	-10.5808	-4.22385	-9.43556	-1.37412	-1.05161		-3.18764	1.15933	14
13.4		0.819664	2.34203	1.61579			-0.370124	-1.41398	-1.49666		-1.68449		-9.66562	-12.4853	-6.21969	-8.50412	-1.37412	-2.54174		-3.15218	1.2797	13
13.5			2.31823	2.56698			-0.362675	-1.41398					-11.5771	-13.3564	-5.25377		-2.42798	-1.05161		-3.39537	1.89064	9
13.6			2.31823	2.56698			-0.370124	-1.42844					-10.6214	-11.3656	-6.21969		-4.41543	-1.05161
13.7			3.33518	2.56698			-0.370124	-2.4251						-12.361	-6.21969
13.8			2.31823	1.56869			-0.370124	-2.4251							-6.21969
13.9			3.33518	2.08153			-1.40181	-2.40081							-6.21969
14			3.36942	2.54203			-0.366362	-2.40081							-5.74198
14.1			3.33518	1.61579			-0.366362	-2.40081
14.2			5.36908	1.61579			-0.370124	-2.40081
14.3			5.36908	1.59977			-0.370124
14.4			3.36942	2.59244			0.661563
14.5			5.36908	1.59977			-0.370124
14.6			3.36942	2.06784			-1.38751
14.7			3.36942	2.56698			-0.366362
14.8			5.36908	2.56698			-0.366362
14.9			3.36942	3.54989			1.67594
15			3.36942	1.59977			0.654791
15.1			3.36942	2.57971			1.67594
15.2			3.36942	3.54989			1.65899
15.3			2.31823	3.51537			1.65899
15.4			3.36942	1.10344			1.65899
15.5			3.36942	0.61317			1.65899
15.6			3.36942	1.58408			0.648155
15.7			3.33518	2.54203			1.65899
15.8			2.31823	1.57638			1.65899
15.9			2.31823	1.58408			0.641652
16			3.36942	1.58408			1.67594
16.1			2.31823	-0.37799			1.65899
16.2			2.31823	1.09263			1.64237
16.3			1.30128	0.601173			1.64237
16.4			2.31823	0.601173			1.67594
16.5			2.31823	0.601173			0.641652
16.6			2.31823	1.09263			0.648155
16.7			2.31823	1.58408			0.641652
16.8			2.31823	1.58408			0.648155
			2.31823	1.58408			1.64237
			1.30128	1.59193			1.64237
			1.30128	0.601173			1.64237
			3.30162	2.59244			1.65899
			1.27538	1.58408			1.64237
			3.30162	1.58408			1.62608
			3.30162	1.58408			0.635278
			3.23649	1.58408			1.64237
			4.22334	0.595349			1.65899
			2.27205	1.08202			0.641652
			4.30833	0.61317			0.648155
			4.30833	0.595349			1.62608
			6.19702	1.56869			0.635278
			4.30833	1.58408			0.648155
			5.31504	1.59977			0.648155
			5.31504	-1.37821			0.635278
			5.26209	-0.385551			1.62608
			7.18386	-1.37821			2.64308
			8.1707				0.635278
			7.18386				1.62608
			7.18386				1.67594
			8.1707				2.6971
			8.1707				2.66982
			8.09088				1.67594
			9.15755				0.654791
			8.09088				2.66982
			9.15755				1.65899
			8.1707				1.65899
			9.15755				1.65899
			10.1444				2.66982
			9.06808				1.65899
			10.1444				0.641652
			8.1707				1.64237
			9.15755				1.64237
			8.1707				1.64237
			9.06808				1.64237
			6.19702				1.64237
			6.25877				1.64237
			5.26209				1.64237
			6.32175				1.64237
			5.31504				1.64237
			3.33518				1.64237
			2.34203				2.66982
			2.34203				2.64308
			2.34203				1.64237
			0.287232				2.66982
			0.28433				2.64308
			1.30128				1.65899
			-0.747868				1.65899
			0.290195				1.65899
			0.287232				2.66982
			-0.747868				1.65899
			-0.747868				2.66982
			-0.740165				2.66982
			-0.740165				2.66982
			0.287232				1.65899
			-0.740165				2.66982
			-1.78593				0.648155
			-2.82399				1.64237
			-1.78593				2.66982
			-2.82399				1.67594
			-1.78593				0.648155
			0.281486				0.648155
			0.281486				0.648155
			0.281486				2.66982
			1.27538				1.65899
							1.65899
							1.65899
max	-0.924662	-1.18512	-1.71466	-0.393419	4.02263	0.451573	-0.359062	0.596244	1.49959	-0.576399	-0.660614	1.04235	-0.11123	-2.38292	0.897805	0.722508	0.656584	1.94118
at

## Sheet: Fig 6a ASH 100-200 mM NaCl
	s6-100-200-18	s6-100-200-19	s6-100-200-20	s6-100-200-21	s6-100-200-22	s6-100-200-24	s6-100-200-2	s6-100-200-3	s6-100-200-4	s6-100-200-5	s6-100-200-6	s6-100-200-7	s6-100-200-8	s6-100-200-9	s6-100-200-10	s6-100-200-11	s6-100-200-12				mean	sem	n
0	-0.0214751	8.84547	0.198121	-3.9101	2.02094	0.477293	4.34681	-2.31059	1.68659	11.2101	4.02827	-0.830777	1.75265	3.02159	0.00454806	0.815354	-1.23931				1.77032	0.916891	17
0.3	0.946315	8.8728	-0.802279	-2.9136	3.13976	0.477293	5.23296	-1.76871	0.687028	10.1757	4.02827	0.157763	0.771979	1.99493	0.00454806	0.831835	-1.23931				1.79984	0.860393	17
0.4	0.467627	8.8728	-0.806323	-2.37926	3.62519	-0.512806	6.26295	-1.23794	-1.3535	10.1533	3.53917	-0.830777	-0.22414	1.02908	1.01819	1.32286	-0.23979				1.68862	0.884993	17
0.5	1.95028	8.8728	0.200143	-2.85271	3.13976	0.477293	6.26295	-0.185417	-2.33756	10.1757	2.03434	-1.82267	-0.22414	1.49665	-0.497189	0.823512	-0.237435				1.60449	0.891196	17
0.6	0.955433	8.8728	0.202206	-2.39463	3.22542	-0.512806	-0.613558	-0.182307	-2.88745	8.17575	4.02827	0.158551	-0.218252	0.00180033	0.00454806	0.831835	-1.23931				1.08284	0.791186	17
0.7	0.466635	7.8728	-0.302079	-3.95152	3.71562	0.482073	-0.606557	1.82678	-3.43107	8.17845	2.53718	0.158551	-1.21254	0.505098	-0.497189	0.832711	0.759734				1.01969	0.782005	17
0.8	0.955433	7.8728	1.22303	-3.95152	1.68345	0.482073	-0.616874	0.808877	-3.34359	7.16432	3.0313	0.158551	-1.21254	0.998364	0.00454806	0.823512	-0.23979				0.931879	0.728279	17
0.9	-0.529775	6.36654	1.22303	-3.93614	2.16888	-0.512806	-1.63594	0.805025	-2.34951	6.15288	2.03434	1.15616	-1.71274	0.00180033	0.00454806	-0.173468	-0.23979				0.519001	0.645656	17
1	-0.0221628	5.8728	0.198121	-0.801149	1.68345	0.482073	0.836144	1.77773	-0.329232	8.17443	3.02274	0.158551	1.8065	0.00180033	0.00454806	-0.175185	-0.23979				1.32067	0.581232	17
1.1	-0.0167793	5.8728	1.21065	1.18098	0.741127	0.482073	0.882697	0.808877	0.674207	8.16798	2.52562	-0.834916	-0.230706	0.00180033	0.00963389	-0.175185	0.759734				1.29768	0.56179	17
1.2	-0.529602	6.8728	-1.82088	1.66897	0.284245	-0.517927	-1.61903	0.318727	2.13289	10.1533	4.00987	-0.839055	1.29719	-0.994763	0.998052	-0.669614	-0.237435				1.20634	0.768268	17
1.3	-0.0204939	6.86528	0.196139	2.1677	-0.205951	0.48695	1.85848	-1.18732	3.55726	9.17442	3.02274	0.652443	1.8065	-0.496481	1.48503	-1.16229	0.767423				1.70399	0.668883	17
1.4	-0.0409772	6.8728	0.196139	1.17023	2.16888	0.48695	0.894325	-1.69034	2.6051	9.61484	3.02274	0.160159	1.29719	-0.994763	1.97201	-0.176937	0.767423				1.66622	0.679592	17
1.5	-0.0218154	5.8728	1.19852	1.65877	-0.607609	0.482073	-0.597371	-0.678291	4.03651	7.17914	3.02274	1.16782	-0.230706	-0.994763	1.48992	-0.67541	0.767423				1.35704	0.579782	17
1.6	-0.0218154	3.8728	-0.794352	2.14731	-3.59811	-0.0179268	0.894325	-0.177316	1.67022	6.18776	-1.02006	0.160159	-0.22414	-0.491565	0.00454806	-1.18571	0.752197				0.479902	0.523392	17
1.7	-0.0409772	3.3728	-0.794352	4.08201	-1.61791	0.48695	1.86816	-0.177316	1.12747	8.16925	-1.05278	1.16782	-0.22414	0.00180033	-0.998925	-0.668737	0.264994				0.880359	0.587609	17
1.8	-0.528941	1.8728	0.196139	4.06255	-2.59811	-0.523151	-2.17251	0.31578	0.17566	4.13002	-1.06949	1.16782	-1.22841	0.00180033	-2.0024	-0.175185	-1.23931				0.0226506	0.465127	17
1.9	-1.03739	1.8728	-0.29423	4.06255	-3.59811	-0.0179268	-4.64539	0.801172	-2.36175	3.11858	-2.08049	-1.91295	-1.22455	-1.02548	-2.0024	-1.18571	0.759734				-0.633619	0.546892	17
2	-1.03739	2.86149	1.17497	3.09493	-3.57791	0.482073	-6.66296	0.793617	-0.344794	2.10715	-0.0478148	-1.91295	-0.226285	-1.00479	-1.50575	-1.18571	0.767423				-0.366159	0.573772	17
2.1	-1.52469	2.90488	0.196139	4.10146	-3.57791	-0.517927	-6.69712	1.27718	0.655905	4.205	4.00987	-1.91295	-0.228473	-2.05275	0.00454806	-1.18571	0.759734				0.0245403	0.694689	17
2.2	-0.509292	2.8728	-0.786581	4.06255	-5.59811	-0.517927	-6.66296	0.316743	-0.833651	3.21362	2.03169	-3.41125	1.27111	-2.55072	-0.998925	-0.680447	-0.242193				-0.530796	0.700253	17
2.3	-0.0204939	1.3728	-0.78277	3.57874	-5.59811	-0.517927	-7.20151	-0.17539	-1.33152	1.09502	0.00810395	-4.87813	0.764257	-1.01503	0.00454806	-1.18571	-0.23979				-0.948406	0.645572	17
2.4	-0.0204939	1.8728	0.194196	5.07854	-5.59811	-0.018101	-6.62948	-0.178299	-2.27756	2.10715	-1.02006	-4.394	1.77024	-1.00479	-0.497189	-1.19778	1.25573				-0.621012	0.705751	17
2.5	-0.0204939	1.82997	-0.786581	4.06255	-4.58801	-0.523151	-7.59472	-2.71273	-3.3608	1.02607	-0.00280787	-3.90986	-0.22414	-0.501497	0.00454806	-0.176937	0.759734				-0.983462	0.661263	17
2.6	-0.0208146	1.3728	0.196139	4.06255	-6.60821	-1.5029	-6.06384	0.801172	-4.39427	-2.14196	-0.00280787	-2.89195	-1.21254	-1.01503	0.506285	-0.673675	-0.237435				-1.16626	0.647882	17
2.7	-0.0208146	1.8728	-0.786581	3.06604	-3.59811	-0.517927	-8.59343	0.808877	-1.31138	0.43272	-1.02006	-3.90986	-0.226285	-1.00479	0.00454806	-1.18571	-0.237435				-0.954553	0.625767	17
2.8	-0.0208146	-0.1272	-0.295221	1.63833	-4.60801	-0.517927	-8.68053	-2.21585	-0.320223	-1.20375	-0.00280787	-4.92778	-0.22414	-2.03186	1.00802	-0.175185	0.263816				-1.32007	0.624433	17
2.9	0.955433	0.89379	0.196139	4.06255	-5.59811	-0.517927	-7.06242	-1.66851	0.661886	-0.0773287	1.01444	-4.92778	0.764257	-2.01139	2.0115	-1.17388	-0.237435				-0.747928	0.688348	17
3	0.955433	-0.00484694	-2.6953	4.06255	-5.59325	0.482073	-6.54527	-2.26224	1.62302	0.0043027	0.0190158	-3.90986	-0.218252	-1.52877	0.506285	-1.17388	-1.22707				-1.02977	0.634708	17
3.1	0.955433	0.975545	-0.289597	0.66457	-5.10306	-0.517927	-2.49968	-1.77165	1.13653	0.555177	-0.00280787	-4.92778	0.764257	-1.99133	0.00454806	-1.17388	-0.237435				-0.791711	0.466912	17
3.2	0.955433	1.41973	-1.75021	2.10769	-6.58821	-0.517927	-3.94021	-1.7192	0.644282	0.0842828	-0.0480534	-4.41882	0.764257	-2.00136	0.506285	-0.669614	-0.237435				-0.906415	0.55546	17
3.3	0.964891	0.924681	-1.26459	2.10769	-5.59811	-0.517927	-4.42038	0.786206	0.165211	-0.099496	0.978243	-3.90986	-1.21149	-2.01139	3.01497	-2.19448	-0.237435				-0.736662	0.5627	17
3.4	0.472118	0.429632	0.194196	2.60131	-5.59811	-1.51793	-6.34107	-6.58303	1.14105	-1.10964	2.03169	-2.38299	1.75265	-2.01139	2.51323	-1.19778	-0.237435				-0.93197	0.709441	17
3.5	0.964731	-0.0654177	-1.75021	4.10146	-4.61286	-1.51793	-5.8609	0.300395	3.62657	-1.10964	1.01444	-1.87403	0.764257	-1.01503	3.01497	-0.176937	-0.237435				-0.260799	0.628383	17
3.6	0.964731	-0.00484694	-0.794352	3.12438	-3.13257	-0.517927	-5.88718	2.7543	3.49409	1.09572	-0.0594207	1.23951	0.764257	-2.04231	5.07277	0.823512	-0.242193				0.391322	0.627848	17
3.7	-0.0208146	-1.05552	-1.2684	3.61292	-2.62781	-0.517927	-6.40295	2.82448	4.39803	1.57178	1.01444	2.24332	5.7633	-3.11201	6.08642	0.831835	-0.733429				0.741628	0.794339	17
3.8	2.41932	-2.04562	-0.786581	4.10146	-1.59811	0.482073	-4.97526	3.96183	2.61501	0.0043027	-0.00280787	4.32146	7.29986	-0.506615	8.19675	1.32702	0.759734				1.50434	0.815352	17
3.9	1.96957	-1.05552	-0.802279	4.06255	-1.59811	0.482073	-2.99217	6.16399	6.49115	4.09138	-0.0478148	8.72317	9.9553	2.55954	9.78576	2.82091	0.759734				3.02172	0.980654	17
4	2.93611	-2.94602	1.17497	4.62037	2.98775	2.50715	-0.584999	4.6736	7.74521	4.09138	-0.0478148	9.92955	8.9367	4.06912	9.22077	2.87843	-0.23979				3.64426	0.892715	17
4.1	3.44805	-1.59136	4.19972	5.12785	5.513	2.50715	-3.59175	11.4162	9.18318	1.40396	0.99056	12.7784	11.6015	6.16546	11.3854	3.37343	0.759734				4.98061	1.18401	17
4.2	3.96028	1.8728	4.72621	6.1747	10.4726	2.50715	-1.09004	16.5818	11.5077	1.9255	1.50511	13.4741	14.3217	8.30531	12.42	3.89748	-0.237435				6.60734	1.34647	17
4.3	3.96028	1.91478	6.32715	5.60137	14.3032	2.50715	3.84595	19.3011	13.7656	4.01167	-0.0478148	15.6904	13.2819	10.49	13.0076	5.87569	-0.23979				7.85861	1.46161	17
4.4	5.89246	1.85139	6.20052	11.1575	17.5598	3.55315	6.51659	24.5644	16.9336	7.14092	0.99056	16.8927	16.5736	10.1493	14.6407	4.86692	0.759734				9.77905	1.69625	17
4.5	6.99761	2.80668	9.85259	10.2588	21.1463	2.50715	10.1481	24.4047	19.0974	6.07872	2.02751	15.6904	17.6244	12.0441	14.1179	7.02625	0.759734				10.7405	1.72247	17
4.6	10.0851	5.88278	11.3157	9.16436	24.5245	3.55315	14.3763	25.1082	21.907	8.1812	2.55286	19.7883	18.8735	13.1388	14.6407	8.0558	0.775268				12.4661	1.83039	17
4.7	11.0375	6.89631	12.5163	12.154	24.0722	3.55315	19.3353	28.2282	23.0448	9.23952	2.02893	19.228	20.0424	13.2842	15.7689	6.05911	-0.238613				13.3088	1.99197	17
4.8	12.156	8.95816	15.6746	14.2887	25.1711	4.57356	24.2017	30.3367	27.1098	11.3491	2.02893	20.3486	21.3436	16.6049	15.8518	9.17987	0.759734				15.2904	2.11194	17
4.9	14.1962	8.92913	15.6746	16.4668	28.1076	4.08693	25.1185	31.8277	27.4881	10.295	2.02893	20.5792	21.2226	17.7117	16.9082	8.0558	-0.238613				15.7917	2.27965	17
5	17.4197	12.0819	14.6433	16.3019	30.5676	4.57356	29.2818	35.0894	30.2626	12.4032	3.59668	21.1458	24.0384	19.0292	14.7953	10.1729	-0.237435				17.3627	2.45613	17
5.1	17.0818	12.176	15.4003	15.3726	33.7277	3.55315	28.6366	38.7839	29.316	12.4032	4.12605	20.8151	22.7852	19.1242	15.8518	10.1149	-0.237435				17.5901	2.59389	17
5.2	18.8319	13.3043	15.838	18.5004	35.311	4.62072	33.1627	43.1113	31.7744	13.4573	4.12605	20.5792	24.7077	24.3529	15.8518	9.08534	-0.237435				19.1987	2.87864	17
5.3	19.3556	12.7345	17.0579	18.6897	36.9306	3.55315	37.175	44.2822	33.9018	12.9598	5.17532	22.5345	25.7024	23.3634	18.1565	10.2201	-1.22707				20.0333	3.07252	17
5.4	20.9268	13.3043	17.0579	16.658	36.4473	3.55315	35.2618	46.6241	36.3467	13.5163	4.12605	20.3486	28.5828	23.5062	15.8518	9.17987	-0.229822				20.0625	3.17335	17
5.5	20.3045	13.3043	17.2394	14.5806	36.9306	3.07432	39.1188	48.3996	34.6249	13.5163	4.12605	20.4639	26.3649	23.7723	16.4703	10.3276	-0.23979				20.1399	3.26822	17
5.6	21.1581	13.7549	16.7148	15.5289	36.9306	3.55315	41.0893	49.557	33.5591	13.0036	4.12605	19.228	26.3649	26.864	16.021	10.1149	-1.23931				20.3723	3.36611	17
5.7	23.5142	13.3043	16.1751	14.5806	36.689	3.55315	40.1557	51.5899	35.9003	12.4999	5.20725	20.5792	27.4739	26.0395	16.021	10.3276	-0.23979				20.7865	3.4211	17
5.8	20.3161	13.2286	17.2394	12.5261	38.0801	2.53274	43.4114	51.8718	35.7396	14.5817	5.19685	17.5471	21.6884	23.9084	14.7953	9.17987	-1.72188				20.0071	3.55715	17
5.9	21.5301	12.8053	14.9517	13.4849	36.4473	3.55315	42.1588	48.3111	38.8499	14.5113	4.14686	18.5225	24.1469	22.6404	15.942	9.17987	-0.23979				20.0554	3.40946	17
6	20.9774	11.1766	14.9517	12.3995	36.3559	3.55315	44.5724	48.3612	36.9944	14.4769	5.20725	17.9494	24.1469	23.472	14.7953	9.65273	-1.23931				19.8708	3.46453	17
6.1	22.2458	13.2286	13.8986	11.3827	31.1835	2.53274	44.769	48.9661	36.9277	7.08945	5.20725	17.1794	24.1469	25.6127	13.6725	10.1149	-0.23979				19.2893	3.4898	17
6.2	22.2458	10.0861	13.8317	7.31546	35.7812	3.55315	42.6595	50.137	37.7906	13.3994	5.20725	16.0461	24.2886	22.0066	13.7388	9.08534	-1.23931				19.1725	3.5657	17
6.3	19.872	8.9878	13.8986	7.31546	34.6318	2.53274	42.0651	47.5186	36.5138	9.23759	5.20725	16.0461	24.4178	23.7723	12.6216	9.08534	-0.242193				18.4401	3.47334	17
6.4	20.6232	7.96543	11.3859	6.29864	31.3337	2.53274	38.0665	50.1343	33.5478	7.08945	4.14686	16.0461	23.2964	23.472	11.6258	8.0558	-2.23884				17.2578	3.48041	17
6.5	20.0897	6.91706	10.7394	2.23078	32.2371	1.00744	36.2428	52.4505	33.5346	12.5499	3.62728	15.5649	18.7407	20.6098	10.4589	7.02625	-2.23884				16.5758	3.57841	17
6.6	18.8989	5.85748	9.68633	3.28073	28.8847	1.52793	31.7441	43.2837	29.3119	13.4283	3.08646	13.7795	18.1983	23.5062	10.5694	7.02625	-1.22707				15.3437	3.02976	17
6.7	19.0311	4.83316	8.68481	0.705558	29.4019	1.51233	32.5559	48.4362	27.8667	12.4032	2.02606	12.0796	15.8563	23.7723	8.84749	6.48092	-1.75662				14.8669	3.31945	17
6.8	16.4654	2.7378	8.63326	-0.810022	26.9862	0.48695	33.3244	48.9902	26.7028	13.4573	3.61666	11.513	14.2464	22.5004	8.28151	4.91653	-2.23884				14.1065	3.35231	17
6.9	16.0978	1.69613	6.59659	0.19774	26.2496	0.491925	36.2697	47.2421	26.7734	11.3133	3.08646	11.2578	13.7098	23.5062	7.24689	7.02625	-1.25181				13.9712	3.34801	17
7	15.2817	0.631221	4.90188	-4.75842	24.0722	-0.528483	32.8707	43.1113	25.2127	11.8762	2.02606	9.59557	12.6366	20.8221	5.69496	4.96769	-1.23931				12.1867	3.20812	17
7.1	15.1657	-0.3872	5.47403	-2.82319	25.513	-0.528483	35.698	43.1113	25.0787	10.295	2.02606	7.84637	13.1732	21.0323	4.10065	3.89748	-1.23931				12.202	3.30504	17
7.2	14.6419	-1.8016	2.81745	-3.82977	20.7755	-2.54335	33.5425	42.6125	23.5245	10.295	2.02893	8.48741	10.49	16.9807	3.07662	1.84061	-1.23931				10.6882	3.22303	17
7.3	13.5944	-4.4439	0.202206	-5.81342	21.325	-0.528483	31.2204	39.5984	22.5441	10.8221	0.965666	5.65435	9.31668	18.3581	3.60983	1.84061	-1.23931				9.8251	3.1478	17
7.4	10.9216	-2.29536	-1.83944	-11.7632	19.6766	-2.0383	31.8009	37.041	21.5905	9.22709	2.02893	4.60886	8.78574	21.0323	3.07662	1.84061	-2.26142				8.90783	3.21199	17
7.5	10.3438	-5.41571	-2.33541	-12.1981	17.7715	-1.53325	30.8625	37.2565	18.4482	10.295	1.50904	4.55834	9.31668	18.1622	2.0526	-0.176061	-2.23884				8.03993	3.17718	17
7.6	9.82544	-5.24074	-3.84189	-9.7701	16.141	-2.51793	28.402	36.0428	17.4333	8.70845	-0.0478148	2.36632	7.11727	17.817	2.03184	-0.176937	-1.23931				7.23828	3.0167	17
7.7	8.78882	-6.1272	-6.80468	-10.7667	13.7705	-5.80831	27.1567	32.1958	15.6928	6.05919	-1.15513	1.25007	6.06656	16.6049	0.511371	-2.17258	-1.73295				5.50172	2.94948	17
7.8	6.13379	-8.34443	-6.84411	-9.68359	13.4711	-2.54335	25.4151	31.0384	14.6947	8.1812	-1.15513	0.168713	5.01585	14.781	0.00454806	-1.16809	-1.25181				5.17141	2.79263	17
7.9	7.23388	-9.43822	-6.87342	-5.5591	13.1519	-3.51793	23.6735	29.3023	14.6184	9.22709	-1.05278	-1.95353	2.35461	13.2842	-0.497189	-1.17388	-1.25181				4.79577	2.65819	17
8	5.60129	-8.41781	-7.80508	-8.19619	8.23168	-2.54335	21.3514	25.5089	13.3155	6.60404	-2.08049	-1.40804	-0.232985	13.1388	-1.0091	-2.15111	-2.23884				3.39227	2.44505	17
8.1	4.0818	-10.3801	-10.204	-7.73041	7.03347	-2.54335	20.1904	26.3474	11.6937	6.09784	-1.56664	-2.95202	0.796098	10.5171	-1.0091	-3.15067	-1.23931				2.70483	2.44837	17
8.2	4.54357	-9.1272	-10.6993	-8.19619	4.81856	-2.54335	21.0389	20.2775	9.63835	7.14092	-1.05278	-3.47156	0.294384	7.74989	-2.0024	-3.17128	-2.25013				1.94047	2.22074	17
8.3	5.00533	-9.28114	-12.0655	-10.1943	4.77023	-5.80831	24.136	22.9675	9.58613	7.14888	-3.10819	-4.97844	-1.28839	7.06115	-2.50414	-3.17128	-3.27104				1.47085	2.53393	17
8.4	2.51711	-11.6272	-13.5367	-9.30257	4.2494	-4.69401	24.2719	24.9652	9.93347	7.14888	-4.0718	-6.00682	1.88362	9.74788	-3.00587	-3.63434	-1.25181				1.62273	2.67329	17
8.5	1.98945	-14.1272	-13.5367	-12.9756	2.73523	-5.80831	19.8592	18.8267	9.45095	6.13491	-3.07615	-5.08296	-0.75639	8.08293	-3.00587	-4.12876	-3.27104				0.0770796	2.43295	17
8.6	1.98925	-12.1272	-14.4517	-8.86836	2.17681	-3.55345	16.516	17.4978	6.72757	6.13491	-4.0718	-6.06923	-2.3391	5.87739	-4.00935	-4.12876	-3.27104				-0.351196	2.14621	17
8.7	0.969472	-13.1272	-14.5175	-9.21434	0.0719954	-2.54335	11.8446	17.3066	2.66856	0.683973	-4.0718	-7.03521	-2.31488	5.35828	-5.01282	-3.67598	-2.26142				-1.463	1.94626	17
8.8	-0.0208146	-14.1272	-14.166	-10.5728	-0.496067	-2.54335	18.1866	16.9498	1.63845	5.14145	-5.08905	-8.06359	-3.35466	5.30151	-6.01629	-6.16737	-1.75662				-1.47976	2.21649	17
8.9	-0.523826	-14.1272	-15.4982	-11.9225	-2.54719	-3.51793	18.2884	13.8089	1.15017	2.91648	-4.13589	-8.99944	-4.39444	5.24592	-5.01282	-5.11758	-1.25181				-2.09641	2.15155	17
9	-1.00636	-16.3518	-16.479	-12.854	-3.55729	-3.55345	12.8335	10.742	-1.33851	3.11858	-6.1063	-10.0174	-3.35466	3.72863	-5.95648	-4.12876	-2.26142				-3.32604	1.96891	17
9.1	-1.00636	-13.1272	-16.479	-10.513	-5.09306	-2.54335	16.8901	10.2482	-2.33756	-0.242596	-4.13589	-10.0174	-3.32023	2.65165	-6.51803	-5.61199	-3.23836				-3.19965	1.94557	17
9.2	-1.99191	-14.1272	-17.4598	-10.9909	-6.09316	-3.55345	14.6955	7.20468	0.671096	0.882421	-5.59768	-10.9241	-4.39444	1.03974	-6.94998	-5.16867	-2.26142				-3.82466	1.86941	17
9.3	-1.99191	-14.1272	-17.3702	-10.0593	-8.59811	-3.0484	12.639	4.22346	-0.811304	0.882421	-6.1063	-11.8127	-6.34231	1.03974	-7.8653	-6.16737	-1.76299				-4.54581	1.75582	17
9.4	-2.49465	-14.6272	-18.0858	-10.9832	-6.0883	-2.54335	3.31258	3.13459	-2.29059	-2.93563	-7.12355	-11.8127	-5.89294	0.00180033	-5.95648	-4.66932	-2.26142				-5.37154	1.41292	17
9.5	-2.49465	-15.1272	-18.4406	-10.9909	-6.5785	-4.51793	9.31045	3.53723	-1.29124	-3.52858	-6.61493	-12.8103	-5.3784	-2.11808	-7.94348	-6.1064	-2.23884				-5.49014	1.61243	17
9.6	-2.97745	-15.1272	-18.1737	-12.2529	-7.56375	-2.54335	9.70764	2.95493	-2.24545	1.02607	-6.1913	-12.8103	-5.3784	-3.66909	-7.48163	-5.61199	-3.27104				-5.38876	1.64964	17
9.7	-3.4851	-15.3439	-19.0477	-15.361	-9.02948	-3.55345	2.5423	1.90237	-3.15078	-1.74266	-6.1063	-13.3091	-4.34932	-3.17802	-7.48163	-5.16867	-2.23884				-6.35891	1.49422	17
9.8	-3.00721	-18.372	-18.6546	-12.7346	-8.48272	-6.86094	6.43943	0.850863	-3.14023	-1.01747	-6.1063	-14.6593	-5.32371	-3.11201	-7.94348	-6.16737	-2.26142				-6.50313	1.61151	17
9.9	-3.963	-16.1272	-19.0477	-13.6576	-8.03023	-3.55345	3.68204	-0.189721	-1.75093	-1.93858	-6.1063	-13.8079	-5.32371	-4.14995	-7.94348	-5.63754	-2.26142				-6.45922	1.46893	17
10	-3.963	-16.1272	-20.0097	-12.7346	-10.0341	-3.0484	0.429968	-2.78091	-4.26298	-1.93858	-8.03703	-13.8079	-5.32371	-5.74496	-8.44024	-6.1064	-2.26142				-7.30537	1.35738	17
10.1	-2.97745	-16.1272	-19.2327	-13.3762	-9.51968	-2.54335	3.66249	-2.77778	-4.65565	-3.63907	-7.31644	-13.2055	-5.32371	-6.75091	-7.94348	-6.22957	-2.26142				-7.07163	1.39541	17
10.2	-4.43156	-17.3619	-19.9117	-12.0353	-11.3124	-3.55345	-0.120818	-2.19336	-5.22333	-5.37608	-7.17128	-14.4263	-8.37951	-6.22583	-8.88812	-5.61199	-2.26142				-7.91085	1.33429	17
10.3	-4.90013	-17.4817	-17.4598	-11.2011	-11.3673	-2.54335	-2.29764	-3.19939	-4.22093	-6.57023	-7.12355	-15.1069	-5.83301	-6.22583	-8.39626	-5.11758	-2.26142				-7.72389	1.22994	17
10.4	-3.963	-18.372	-19.4213	-13.4337	-12.3289	-2.54335	-2.79973	-3.70241	-4.13962	-4.97289	-7.12355	-14.598	-7.28678	-7.26377	-7.94348	-6.1064	-3.33841				-8.19632	1.31725	17
10.5	-5.38809	-17.6015	-19.327	-13.0996	-12.3289	-3.55345	-2.25346	-4.24837	-4.06061	-4.71741	-8.19592	-14.2339	-8.37951	-8.86422	-7.94348	-6.1064	-2.26142				-8.38607	1.27042	17
10.6	-4.90013	-17.8745	-19.0477	-13.0376	-12.3289	-3.55345	-3.79164	-8.39897	-5.51066	-7.14807	-9.27441	-15.2623	-8.37951	-9.25521	-8.88812	-5.11758	-2.26142				-9.0606	1.20788	17
10.7	-5.38809	-15.3417	-20.0097	-13.916	-13.2492	-2.54335	-3.24569	-10.0423	-5.02439	-5.10454	-7.31644	-15.1069	-8.29511	-10.4864	-9.37999	-6.1064	-2.26142				-8.98928	1.24311	17
10.8	-5.87606	-17.2446	-19.2327	-15.7966	-13.2538	-4.51793	-3.75136	-10.561	-5.99708	-5.35086	-8.24671	-14.2339	-7.28678	-9.9076	-8.93699	-5.11758	-2.23884				-9.26767	1.22839	17
10.9	-5.01973	-16.3518	-20.0097	-12.8065	-14.1695	-3.55345	-6.31644	-11.3622	-6.11392	-6.99575	-8.35481	-16.1248	-5.86365	-10.3776	-8.928	-5.11758	-1.75037				-9.36564	1.23578	17
11	-6.3024	-16.3518	-20.1068	-14.9981	-11.7302	-3.55345	-6.35203	-10.2416	-6.5004	-8.16984	-8.35481	-15.2623	-9.30344	-11.4808	-9.83276	-6.1064	-2.26142				-9.81816	1.15404	17
11.1	-5.81915	-17.3619	-19.4213	-14.0488	-11.3124	-3.51793	-8.9527	-10.1394	-5.8846	-9.27989	-8.24671	-14.2339	-8.29511	-10.1665	-8.93699	-6.1064	-2.26142				-9.64619	1.1133	17
11.2	-5.84289	-17.3619	-19.7184	-15.4727	-12.1599	-4.56356	-9.57284	-12.6643	-5.97192	-9.01862	-8.54053	-15.2623	-7.24542	-12.4535	-9.83276	-5.11758	-1.26456				-10.1214	1.20952	17
11.3	-6.78564	-17.3619	-18.4406	-13.3546	-10.1602	-4.03569	-9.32429	-13.1275	-6.47147	-7.69155	-8.03703	-16.2078	-6.27845	-12.4535	-10.3246	-5.11758	-1.27757				-9.79118	1.16975	17
11.4	-5.9364	-17.3619	-18.4406	-14.7934	-12.8053	-3.55345	-16.3201	-11.8941	-7.60438	-7.53838	-8.03703	-15.2623	-6.47401	-11.3515	-8.93699	-6.1064	-1.75662				-10.2455	1.21072	17
11.5	-6.49095	-18.372	-19.2327	-15.1426	-11.0035	-4.51793	-15.3545	-12.206	-7.14734	-6.97723	-7.12355	-15.7765	-7.28678	-11.2982	-10.3735	-6.1064	-2.23884				-10.3911	1.21206	17
11.6	-7.13082	-18.497	-19.0477	-13.4859	-11.0035	-4.56356	-12.5883	-13.2611	-7.08221	-7.53838	-8.03703	-15.2623	-6.27845	-11.2982	-9.93049	-6.1064	-1.23931				-10.1383	1.17508	17
11.7	-6.56205	-18.8769	-20.0097	-14.3223	-11.8481	-3.55345	-15.1672	-13.1275	-6.88016	-10.2134	-8.03703	-15.2623	-6.81968	-11.6917	-11.3084	-6.13688	-2.23884				-10.7091	1.23308	17
11.8	-8.14639	-18.372	-20.1021	-16.8966	-11.5718	-4.56356	-14.8838	-13.5558	-6.84793	-9.78076	-8.08379	-15.5327	-8.29511	-12.0773	-10.8165	-6.16737	-1.23931				-10.9961	1.24024	17
11.9	-6.53245	-18.2444	-20.9716	-16.1009	-13.1453	-3.55345	-18.3279	-15.7815	-7.14376	-8.68293	-8.03703	-15.2623	-7.28678	-12.0773	-10.8165	-6.107	-2.23884				-11.1947	1.35137	17
12	-7.13082	-17.6015	-20.1965	-15.2052	-14.0887	-3.51793	-16.8364	-14.5395	-6.62931	-9.67431	-7.12355	-16.0315	-5.32371	-12.4552	-10.3246	-5.06748	-1.23931				-10.7638	1.35369	17
12.1	-6.62303	-18.372	-20.0097	-13.3546	-13.044	-4.03569	-16.7508	-15.8832	-7.53511	-9.16638	-8.35481	-16.8007	-8.13132	-12.0773	-10.8165	-6.04662	-1.24556				-11.0734	1.29315	17
12.2	-6.58713	-19.9078	-20.9716	-15.6954	-14.0887	-4.51793	-20.4618	-19.296	-8.40282	-8.36029	-8.76056	-14.2339	-8.13132	-13.9411	-10.8165	-7.02576	-0.242193				-11.8495	1.47972	17
12.3	-7.05901	-19.1372	-19.7184	-16.1009	-13.5131	-3.51793	-19.9916	-15.2403	-8.36474	-9.33239	-9.39319	-15.1069	-7.18346	-13.2849	-10.8165	-6.16737	-2.2167				-11.5379	1.34147	17
12.4	-7.05901	-19.5225	-20.9716	-15.2899	-13.1453	-4.61012	-19.0461	-16.5291	-7.74747	-10.3045	-8.24671	-16.0436	-6.15452	-14.0905	-11.2509	-6.16737	-1.23931				-11.6129	1.40398	17
12.5	-8.06437	-20.1789	-20.7879	-14.8061	-12.9376	-3.55345	-20.6105	-17.1116	-7.24531	-9.73076	-7.31644	-15.1069	-7.14292	-13.5872	-10.8165	-5.66802	-1.25181				-11.5245	1.4585	17
12.6	-7.05901	-18.8769	-20.204	-14.3223	-12.9376	-4.51793	-18.3151	-20.3142	-8.59744	-10.3045	-8.24671	-15.1069	-7.59737	-13.0839	-10.8165	-6.16737	-2.7386				-11.718	1.34063	17
12.7	-6.62303	-19.5225	-20.204	-16.1746	-12.9376	-4.51793	-19.0526	-20.024	-7.67493	-10.3045	-8.24671	-15.3009	-6.15452	-14.4547	-10.3246	-7.09522	-1.25181				-11.7567	1.4468	17
12.8	-8.06437	-19.9078	-20.5878	-16.2575	-13.6529	-3.55345	-21.4359	-18.7301	-7.67493	-9.72938	-8.24671	-14.8055	-8.13132	-14.3816	-11.6852	-5.61199	-3.30438				-12.1036	1.43627	17
12.9	-7.5976	-20.4233	-19.4213	-15.2899	-14.5604	-5.01793	-20.2905	-21.38	-9.51995	-10.3045	-8.76056	-13.9471	-5.32371	-14.2338	-10.8165	-6.1064	-3.23836				-12.1313	1.42681	17
13	-7.5976	-20.9387	-19.2327	-13.1043	-15.6899	-5.51793	-21.0004	-19.3156	-7.70657	-10.3045	-8.24671	-14.3763	-7.16514	-15.4906	-11.8002	-4.16997	-4.32429				-12.1166	1.40849	17
13.1	-7.13082	-20.9387	-20.7879	-11.2011	-14.0887	-5.51793	-21.5077	-22.3141	-9.43253	-12.4737	-7.31644	-13.9471	-7.0731	-17.1389	-11.3621	-6.1064	-3.26118				-12.447	1.50486	17
13.2	-8.06437	-19.9078	-21.1752	-11.9679	-14.0887	-4.51793	-25.597	-20.5203	-8.4409	-11.2766	-7.31644	-13.4432	-7.0731	-18.2601	-10.8165	-5.69912	-3.27104				-12.4374	1.59819	17
13.3	-8.06437	-20.5588	-20.4021	-10.8887		-3.55345	-24.0267	-19.7066	-9.69971	-12.4466	-8.24671	-13.0711	-5.77429	-18.2102	-10.8165	-5.16867	-2.23884				-12.0546	1.67991	16
13.4	-7.5976	-20.1789	-21.1752			-3.55345				-12.6484	-7.31644	-14.3742	-3.28651	-18.008	-10.8165	-7.09522	-3.27104				-10.7768	1.87793	12
13.5	-8.06437	-19.9078				-5.51793				-12.9593	-8.24671		-6.27845	-18.5436	-11.3084	-6.2302	-3.27104				-10.0328	1.76971	10
13.6						-3.55345				-12.6484	-8.76056			-19.7037	-10.8165	-5.27398	-2.29098
13.7						-4.03569				-10.4833	-8.35481			-19.4904	-11.6852	-6.1064	-3.23836
13.8						-4.56356				-11.465	-8.35481			-19.2815			-2.28447
13.9										-11.2766				-19.2815			-3.27104
14
14.1
14.2
14.3
14.4
14.5
14.6
14.7
14.8
14.9
15
15.1
15.2
15.3
15.4
15.5
15.6
15.7
15.8
15.9
16
16.1
16.2
16.3
16.4
16.5
16.6
16.7
16.8
	23.5142	13.7549	17.2394	18.6897	38.0801	4.62072	44.769	52.4505	38.8499	14.5817	5.20725	22.5345	28.5828	26.864	18.1565	10.3276	1.25573

## Sheet: Fig 6b ASH 100-500 mM
	s6-ctx100-500-2	s6-ctx100-500-3	s6-ctx100-500-4	s6-ctx100-500-7	s6-ctx100-500-8	s6-ctx100-500-9	s6-ctx100-500-10	s6-ctx100-500-1	s6-ctx100-500-2	s6-ctx100-500-8	s6-ctx100-500-13	s6-ctx100-500-14	s6-ctx100-500-15	s6-ctx100-500-2	s6-ctx100-500-5	s6-ctx100-500-8	s6-ctx100-500-9	s6-ctx100-500-2	s6-ctx100-500-3	s6-ctx100-500-4	s6-ctx100-500-17	s6-ctx100-500-18	s6-ctx100-500-19	s6-ctx100-500-21		mean	sem	n
0	-0.820579	3.6796	1.484	1.26576	3.40862	-0.42279	2.72996	-0.403811	1.52871	0.153025	0.466493	-1.32735	4.4676	5.41811	3.90844	2.71089	-0.710182	1.48029	1.20739	3.21232	5.37605	-0.602441	-3.18762	1.73844		1.53171	0.455092	24
0.3	0.16338	2.25785	0.497281		3.40862	-0.42279	0.744231	0.581696	0.531641	0.151495	0.466493	-0.333506	4.4676	7.56552	-0.0610244	-0.307324	-0.717275	0.474994	0.227901		1.38233		1.75251			1.14158	0.446332	20
0.4	-0.828839	1.7195	-0.494353	0.258788	0.421203	-0.42279	0.744231	-0.399851	-0.465427			0.163418	2.55135	3.45705	1.42302	-2.30629	-1.73607	1.46554	1.23152	2.23582	1.38233			2.75107		0.657562	0.338657	20
0.5	1.13924	-0.250592	0.00392189		-0.580403	-0.42279	2.72996	1.58278		0.153025	-0.536181	-0.333506	1.50846	3.49255	3.94746	3.71896	-0.717275	0.470255	1.23152	1.21454	3.35278	-1.5978				1.00535	0.375043	20
0.6	-0.837264	-0.248043	-1.4909	1.25317	-0.56892	-0.42279	-0.232534		-0.470152			1.67082	1.49311	2.44907	1.92371	1.68573	-0.710182	1.48029	1.21934	2.23582	4.338			0.775897		0.818113	0.336734	19
0.7	0.169638	-0.250592	-2.00924	0.261393	1.41701	-2.39677	1.72417	0.587466	-1.47726	0.153025	-0.530873	0.666993	0.486569	0.428501	2.43443	2.71089	-3.68469	0.470255	-0.763537	1.21454	4.338			-1.24256		0.213971	0.38112	22
0.8	1.16173	-0.251803	-1.50595	0.261393	1.41701	-1.42174	2.72996	-0.41197	-2.50968	0.153025	-2.51631	-0.336831	1.49311	-0.0708787	1.94284	1.1988	-0.717275	1.46554	0.729712	0.215646	-1.08372		2.74683	-1.23019		0.150402	0.309814	23
0.9	1.16173	1.77146	-1.49341	-1.74734		0.581994	0.744231	-1.40317	-0.470152		1.46917	-0.336831	0.486569	3.45705	0.931342	0.687721	1.27282	0.465609	0.230157	-0.783244	-0.58811	-0.600439				0.291858	0.281724	20
1	-0.854635	0.258113	-0.499369		-1.57041	-0.42279	0.75729	-0.40785	-0.465427	1.15534	1.46917	0.668655	-0.519973	1.44109	1.42753	-1.29547	0.281319	-0.519869	0.230157	-0.77556	-3.61529	-1.5978	-5.15668	0.261602		-0.42395	0.326087	23
1.1	0.166447	-0.250592	-0.499369	2.29316	-0.580403	0.576158	-1.24849	0.581696	1.54407	-0.840872		0.673779	-1.51147	0.423982	0.931342	0.694764	-0.717275	1.48029	1.23152	1.22685	-1.08841	1.40228	2.77464	-0.239635		0.392368	0.237817	23
1.2	2.15702	-1.22064	-0.491846	-0.742974	0.429723	0.076684	-2.31338	-1.41729	0.531641		-0.530873	-0.336831	-0.514958	2.44907	-1.1044	-2.28361	0.282738	-2.5156	-1.77257	-0.783244	-3.61529	1.40228	2.80303	-1.23019		-0.467023	0.336858	23
1.3	1.16173	-0.750387	-0.499369	-0.750505	-1.58623		-5.95383	0.593352	0.52643	-0.849288	-0.536181	-0.333506	-1.51147	-0.56942	0.931342	-1.32137	1.28559	0.474994	-0.771208	-0.791083	3.48975	0.396917	-0.238268	-2.20358		-0.42633	0.355165	23
1.4	1.16173	-2.22252	1.02074	-1.74734	-0.580403	0.581994	-7.54416		-0.465427	-0.840872	0.466493	-0.336831	-0.514958	-1.56734	-3.13182	-2.30629	3.28845	0.474994	-0.274439	-1.76457	-4.14643	1.40228	-1.24257			-0.92224	0.472852	22
1.5	1.15038	-1.73566	1.52915	-0.735592	-1.57041	0.581994	-5.57995	0.587466			-1.53886	0.660342	-0.514958	-2.51563	-2.60448	-1.30829	1.28559	-3.54617	-0.771208	0.217886	-0.619306	-2.59315	3.81752	-1.24256		-0.774813	0.427117	22
1.6	-1.86136	-1.22064	0.00136312	-1.74734	0.42542	0.576158	1.16278	0.593352	-0.470152	1.15534		-0.336831	-2.4834	-3.04676	-4.07104	-1.29547	-0.210047	-0.525031	-0.771208	-0.783244	-2.58415	1.41657	3.81752	-0.234878		-0.543176	0.354673	23
1.7	-0.845861	0.251854	-1.4909	0.261393	-1.58623	1.57511	6.56044	1.61489	-0.465427	-0.849288	-0.536181	0.666993	-2.4834	-4.51632	-2.06642	0.694764	-0.717275	0.47983	-0.771208	-0.783244	-3.61529	0.38899	-3.21908	0.760438		-0.445476	0.442437	24
1.8	-0.837264	-2.31432	2.48807	-0.735592	-1.57041	-0.42279	6.56044	-1.43171	0.531641		1.45457	-1.32902	-4.41338	-4.51632	-2.06642	-3.27175	2.28702	-1.53559	0.230157	-2.75358	-5.62534	0.392914	-5.20772	0.783864		-1.01315	0.580795	23
1.9	-0.845861	0.761719	1.484	1.26576	-1.07541	0.576158	5.59002	0.599358	2.52578	0.153025		0.666993	-2.4834	-5.55903	-1.07503	1.70283	1.29861	-2.5156	-0.779035	-1.76457	-1.58913	-0.602441	1.77034	0.26278		0.015994	0.453336	23
2	-1.86136	-0.252842	2.44661			1.57511	5.59002	-1.44641		0.153025	0.461847	1.67082	-1.49672	-5.50438	-3.06873	-1.30829	0.284156	0.474994	-0.775121	-0.791083	0.401695	-0.602441	-1.23045	0.760438		-0.215196	0.476116	21
2.1	0.169638	0.739454	2.47072	-0.742974	0.429723	2.08758	4.62002	-0.420464	-0.460795		0.471232	-0.336831	-3.57542	-6.42921	-0.0617895	0.694764	0.28705	-0.525031	-0.779035	-1.78213	0.404813	1.38827		-0.234878		-0.0720592	0.452558	22
2.2	-0.872732	1.25545	0.502197	0.261393	-0.580403		4.61959		1.51365	1.15534	1.45457	-0.336831	-2.53306	-7.4076	0.940524	1.70283	0.284156	2.46083	-1.77257	0.217886	-2.6369	-2.64572	0.75819	0.768089		-0.0405056	0.50895	22
2.3	1.20951	0.754149	1.51379	1.26576	-0.580403	-0.42279	4.57607	0.605487	1.52871	1.15534	1.45457	0.666993	-2.55864	-7.48051	-2.0255	-0.310283	-0.216559	0.470255	-0.779035		-1.62168	-3.6988	-0.238268	1.26192		-0.150866	0.484942	23
2.4	0.166447	0.260713	0.509771	-0.735592	0.42542	0.576158	10.7208	-3.49832	0.531641			-0.336831	-2.53306	-7.97454	-2.54194	0.694764	-0.717275	0.474994	-1.77257	0.217886	0.408781	-3.62453	2.77464	1.75575		-0.191677	0.710374	22
2.5	0.169638	2.75344	-0.494353	1.25317	1.43124	0.576158	12.8578	-2.5242	1.54407	1.179	-0.536181	-0.336831	-2.53306	-9.45663	-1.0641	-1.30829	-0.717275	0.470255	0.230157	0.217886	2.46411	1.38827	-0.240452	1.80981		0.38057	0.731111	24
2.6	0.171283	-0.248017	0.507213	-2.69753	-1.61883	0.576158	12.6237	-3.57164	1.54407	1.19119	-1.52359	-1.34066	-2.53306	-4.51632	-2.04576	-1.30829	-1.71871	2.48558	-1.77257	1.22685	1.43645	0.38899	-0.236129	1.27075		-0.0712034	0.66057	24
2.7	0.168027	0.769444	0.507213		-1.57041	0.576158	10.6392	-2.5242	-0.470152		-0.525668	-0.333506	-1.52652	-6.49244	-0.0610244	-2.81183	-1.71871	-1.52032	-0.771208	-1.78213	1.42401	-4.62989	-1.23045	2.80696		-0.503522	0.678288	22
2.8	1.1972	-0.245494	-0.504486	0.256234	-0.580403	-3.41964	4.66397	-3.57164	1.54407	3.22463	3.54564	-0.336831	-1.51147	-8.50082	-1.04814	-0.310283	-1.20159	2.51083	1.23152	-0.783244	3.48975	-3.66129	-3.21908	1.80981		-0.225864	0.598064	24
2.9	1.17332	1.25026	1.0233	2.22541	-0.580403	-0.42279	5.69886	-3.57164		1.16705		-1.32735	-2.01725	-3.56318	-4.97335	-2.30629	-4.67619	-0.525031	-0.270525	-0.783244	-0.588025	2.40764	3.85688	1.77341		-0.228598	0.570702	22
3	2.17861	-0.245494	-0.499369	0.253729	-0.580403	-0.42279	3.22478		3.59445		4.52255	-0.33018	-0.519973	-9.55071	-4.97335	-0.313301	-2.69319	-0.530297	-1.77257	1.22685	4.51539	-2.64572	-3.25118			-0.419627	0.710933	21
3.1		-0.26481	-0.491846	1.25317	1.43124	-1.4077	5.6439	-4.61909	1.55974	1.16705	2.49689	-1.32735	-1.52652	-10.5486	-1.05339	-2.30629	-1.70168	2.51083	0.227901	1.22685	5.54104	-0.602441	-1.25494	1.79143		-0.0980284	0.684833	23
3.2	1.1972	1.75379	-0.494353	-1.71294	1.4388	0.576158	2.72996	-4.57118	-1.49233	2.22458	4.52255	-0.333506	-0.519973	-8.55279	-4.03049	-2.32943	-3.68469	0.47983	0.225689	-0.791083	5.46763	-4.62989	1.82605	2.77873		-0.33007	0.653206	24
3.3	0.168027	2.75344	3.45743	2.24755			4.25562	-2.5242	0.542381		2.47184	-2.29838	-0.519973	-10.4447	2.91607	-5.35362	-2.72014	1.49533	2.23289	-1.80005	10.5611	-2.11349	-7.3419	2.80696		0.0377221	0.979464	21
3.4	2.15702	2.69955	2.96407	3.24193	2.41282	-0.41863	3.79286	-1.47676	2.63054	3.25796		-0.333506	0.491686	-8.38599	-0.57251	-4.3189	-1.71871	0.47983	0.227901	1.22685	16.128	-6.57457	1.8071	3.82249		1.02352	0.956415	23
3.5	3.1839	2.24665	2.47072	2.24755	4.40443	0.576158	5.93	-0.429314	2.6581	3.25796	5.53538	-1.31431	1.50846	-7.4076	-4.11241	-4.3023	-2.69319	1.49533	0.74212	1.23942	15.7974	-3.58851	4.98441	4.83802		1.63618	0.934495	24
3.6	2.22312	-0.25322	0.00392189		5.45454	0.576158	10.4	3.80024	1.62574		6.54821	-0.330246	0.491686	-9.42826	-1.05339	-5.3003	-3.69816	1.51068	0.232459	3.24479	21.1871	-2.61917	8.12343	4.83802		2.16261	1.30803	22
3.7	4.18919	0.754149	-0.494353	7.21944	8.55807	1.57511	16.7497	5.9173	3.78688	2.20181	5.53538	-0.333506	0.496909	-5.55903	-3.55956	-3.33749	-6.72586	4.54183	2.25545	4.25376	24.2182	-0.614571	18.0128	5.91362		3.98146	1.48763	24
3.8	6.39228	6.81064	0.499739	11.4242	9.67236	0.576158	22.0278			2.20181		0.666993	2.49965	-9.45663	-2.06642	-4.3023	-3.68469	2.48558	3.23425	4.25376	25.2993	-0.627204	17.9159	8.04809		4.94625	1.8782	21
3.9	9.60136	9.94977	1.46954	12.3138	14.9582	1.60726	25.7454	8.20809	5.86779		7.63841	-0.336831	1.49311	-7.55487	-4.05574	-2.30629	-4.67619	3.45611	3.26694	3.24479	32.3476	1.44605	32.1141	8.04809		7.12376	2.22625	23
4	11.575	8.97573	3.36973	17.5115	15.275	3.64589	27.7444	12.5338	8.0744	3.25796	4.56884	0.666993	1.49311	-7.45194	-3.09995	-4.3023	-5.61207	4.49616	3.26694	6.33569	37.5975	3.55622	24.0306	6.93957		7.68537	2.18105	24
4.1	14.6847	13.0099	7.4043	19.7409	18.6498	9.81729	34.893	15.9505	10.1098	3.25796	5.70888	-0.336831	2.49965	-6.55695	-4.97335	-3.30462	-4.67619	5.50145	5.31694	5.31643	40.2227	6.84213	29.8812	8.21849		9.88243	2.46933	24
4.2	17.2953	12.8054	6.35492	23.0521	22.9315		36.3775	18.5424	14.2013	3.25796	5.59203	0.666993	3.5062	-1.59867	-4.04082	-2.30629	-4.723	6.64027	6.36579	7.43074	39.901	3.55622	17.7995	9.08468		10.5519	2.48066	23
4.3	25.052	18.2967	6.38625	23.8407	25.3436	10.8921	37.7397	21.0126	15.2507			0.670386	3.5062	-5.61477	-6.01522	-4.25989	-3.68469	6.64027	7.46386	7.43074	39.1177	5.77223	30.5642	8.1324		12.4335	2.89081	22
4.4	24.2325	20.049	7.33199	26.4325	27.0101	7.8027	41.599	25.5339	16.3001	4.29135	5.64985	0.673779	4.60579	-2.08962	-5.02286	-4.3023	-4.723	7.58833	7.46386	7.35494	46.8525	5.77223	32.8481	7.01151		12.9278	2.95975	24
4.5	23.6564	21.8383	9.83012		30.5036	8.83251	44.7363	20.1096		5.32474	2.54854	0.666993	9.7419	2.50005	-8.66849	-0.313301	-4.69463	5.61435	7.54169	7.43074	46.2161	5.23728	32.8481	10.3356		12.8107	3.17709	22
4.6	27.3145	21.1085	11.3512	28.5253		16.2081	43.6072		19.6544		1.53061	1.68778	7.87192	3.52877	-8.16226	-3.30429	-4.723	7.66619	7.54169	8.46049	43.3912	7.99766	33.2278	11.3941		13.6132	3.2147	21
4.7	27.3145	22.3077	15.3792	28.5253	36.6686	12.1727	37.9964	25.8258	19.6544	4.29135	0.491189	-1.32735	6.87254	3.52877	-2.04576	-2.32943	-4.723	6.50674	9.62799	7.43074	48.4584	8.08515	35.538	8.1324		14.7659	3.03835	24
4.8	30.7053	24.9946	18.6257	28.827	37.088	19.533	32.3555	28.1123	19.6544	6.42453		1.67082	12.8236	6.12975	-7.1498	-3.27175	-4.67619	7.66619	9.15715	7.50812	45.9675	7.99766	26.6047	10.2273		15.9554	2.94511	23
4.9	34.4858	25.6279	18.1192	30.2038	39.3758	14.2756	31.6352	28.1123	20.7149		1.53061	1.67082	7.68746	6.75449	-5.02286	-3.33749	-5.14413	6.64027	9.72946	8.54858	49.6013	7.91203	35.9536	11.3941		16.3682	3.21461	23
5	34.4858	28.29	20.8487	26.712	44.4599	20.5844	29.449	29.5938	20.7149	6.35812	1.53061	-0.335169	12.9568	7.80482	-4.99323	-2.81686	-5.66769	5.55733	9.72946	9.58905	49.041	7.99766	30.4668	11.516		16.4114	3.10747	24
5.1	36.0409	28.7523	23.1173	26.2089	45.617	15.3271	30.1478	31.4783	19.4482	6.42453	3.65797	1.68778	7.68746	7.80482	-1.0641	-1.32137	-5.66769	7.74567	9.72946	10.52	48.7626	8.08515	30.9175	11.3941		16.7709	3.06842	24
5.2	35.2925	29.2539	26.471	27.2892	41.6636	17.7099	27.6754	33.45	19.8651	7.54752		1.68778	14.1417	5.70416	-1.0641	-3.30429	-4.723	5.67256	8.67531	11.67	50.1709	6.91619	27.7733	13.6557		17.5302	3.11212	23
5.3	38.3538	29.6512	23.8991	28.3695	43.3028		33.6866	32.28	20.9369	7.54752	3.65797	0.666993	14.1417	8.94945	-2.0108	-1.32137	-5.66769	6.64027	10.8985	10.52	49.041	9.07913	35.9536	8.1324		17.683	3.30684	23
5.4	37.9154	27.2921	26.7127	29.7715	44.4599	21.255	44.0556	33.846		9.65791	-0.564406	0.666993	13.9747	11.0724	-7.07798	-1.32137	-6.13563	5.61435	10.2565	11.67	45.8681	6.91619	37.5614	12.4526		18.0835	3.51955	23
5.5	39.0586	30.3898	28.5468	29.4498	48.2012	20.1692	49.2077	37.3975	19.6544	7.4687	3.61975	0.666993	13.8508	8.85515	-4.51167	-1.32137	-7.65069	7.19297	9.72946	11.67	48.4584	7.99766	34.785	11.3941		18.9283	3.54162	24
5.6	39.9724	31.5298	29.2209	26.2089		22.1007	49.2077	35.4495	20.7149	7.4687		0.666993	17.1084	7.27965	-3.00812	-0.313301	-6.65919		10.8985	12.7104	46.7811	7.99766	28.1019	11.3941		18.8015	3.52291	21
5.7	41.1423	32.2585	26.7486	25.1286	47.3217	24.5121	50.2381	36.6475	18.5939	7.54752	0.491189	-0.333506	14.878	4.75431	-2.0255	0.194324	-7.5756	7.66619	11.9638	10.6295	47.8624	9.07913	34.0141	11.3941		18.8805	3.53949	24
5.8	41.6292	31.5427	24.2383	25.403	47.3217	23.6836	45.086	35.0298	20.9369	7.4687	4.71357	-0.333506	18.3367	7.88797	-1.51986	0.701949	-7.5756	8.78222	9.72946	12.8441	45.8549	9.17845	26.9195	10.3356		18.6748	3.29172	24
5.9	41.345	34.1858	23.5408	24.3109	50.2513	23.4264	40.9886	36.2137	22.0088	6.35812		0.666993	17.9597	5.82718	-5.89786	-0.31638	-5.66769	6.64027	9.83308	11.7927	47.911	8.08515	33.2248	11.6405		19.3186	3.53798	23
6	41.8231	32.0665	23.8013	21.0345	46.151	30.2693	42.2682	35.4495	17.7213	5.32474	1.53061	0.666993	16.0705	5.82718	-5.44039	2.7669	-7.65069	5.67256	9.83308	11.67	46.1727	5.83471	24.5546	13.6557		17.7947	3.35943	24
6.1	39.2616	33.7975	19.031	25.9703	49.0668	26.9764	37.616	37.8455	15.5776	5.32474	3.61975	-0.336831	17.288	4.19819	-6.01522	-0.825545	-6.65919	7.74567	10.8985	10.7413	45.0298	5.89856	26.0453	10.2273		17.4301	3.36031	24
6.2	42.9795	28.7619	24.34	22.371	50.2513	25.8788	37.8267	36.2137	17.7213	4.29135	3.61975	0.666993	15.6305	7.88797	-3.43674	1.73809	-8.55737	7.74567	8.67531	7.50812	48.4584	9.07913	21.5167	11.516		17.6118	3.35648	24
6.3	40.6666	29.9338	20.9443	23.7372	50.2513	32.8249	40.572	37.3975	17.9133	4.29135	3.61975	1.18078	16.7599	5.76502	-3.99074	1.72028	-4.723	6.70911	9.72946	7.58713	49.6013	7.91203	22.4556	9.08468		17.9977	3.416	24
6.4	41.8231	31.0962	22.0762	21.5042	49.0668	28.0741	37.616	35.4495	13.728	4.29135	6.82476	-0.336831	16.0705	9.04577	-2.94985	0.709283	-7.15494	4.54183	9.83308	6.53573	50.1745	5.89856	26.9195	11.3941		17.593	3.38523	24
6.5	44.1359	30.3364	20.2611	21.2668	48.4924	33.9347	38.5466	38.5814	9.45004	2.22458	7.88035	-0.336831	16.7601	5.82718	-2.98863	-0.319523	-7.65069	6.64027	9.72946	10.52	47.3156	5.77223	22.4556	12.5858		17.5592	3.43989	24
6.6	42.813	34.9334	22.3289	25.6835	51.4358	30.6053	38.015	40.2416	3.91258	3.25796	3.61975	0.673779	16.0705	4.70354	-4.8772	1.72028	-6.72586	7.74567	8.58484	8.73039	44.4584	5.83471	28.1019	11.2747		17.6309	3.54249	24
6.7	39.5102	34.9258	20.3783	22.371	51.4358	29.4955	38.6681	39.0436	2.86854	1.179	4.71357	-3.31505	15.0326	5.82718	-5.84088	0.701949	-5.78231	4.58844	8.67531	8.46049	45.5503	7.37708	28.9419	11.3941		16.925	3.55911	24
6.8	37.6324	32.6839	24.6186	21.8876	51.4571	30.6053	38.5466	40.2416	3.91258	1.179	4.71357	-1.34066	13.9947	2.55318	-6.93858	-0.31638	-6.68756	6.64027	8.67531	8.46049	50.7441	5.77223	25.436	9.17984		16.8188	3.64576	24
6.9	34.5264	33.6077	19.8124	21.8876		33.1933	37.3478	37.3975	7.31603	0.156179	4.66432	-2.3212	13.0929	5.7961	-8.90381	-1.8372	-6.72586	4.54183	9.67872	7.43074	48.476	4.6525	28.9419	11.34		14.9596	3.4037	23
7	36.4625	33.7975	21.8857	24.0482	50.8537	29.1717	38.6681	39.0436	12.6326	0.154586	4.71357	-1.32735	13.4758	6.90004	-7.9212	-3.33749	-8.817	5.61435	7.54169	7.43074	50.7441	5.77223	24.8546	11.3941		16.8232	3.6259	24
7.1	38.8024	32.2948	20.0391	23.2188	53.2511	36.3635	49.7201	37.3975	15.7463	-0.857875	5.76916	-1.32735	12.9568	3.68145	-7.42989	-3.37137	-8.64219	5.61435	7.54169	9.58905	47.911	4.6525	28.6073	8.1324		17.4859	3.84674	24
7.2	36.0409	31.3487	21.0706	24.5793	52.0524		53.264	37.3975	16.6494	0.156179	6.75345	-1.32735	16.7601	2.60858	-7.99996	-4.3897	-8.228	6.70911	7.54169	8.46049	42.7441	6.84213	26.2971	10.3356		16.7681	3.82858	23
7.3	36.0409	27.8023	17.5485	19.9424	50.2513	30.6053	46.1967	33.846	18.7932	1.19119	6.82476	-1.334	13.0929	4.19819	-6.87092	-3.33749	-8.817	5.55733	5.51288	7.50812	46.1727	5.83471	30.9175	8.04809		16.4802	3.56948	24
7.4	33.7281	29.4154	17.7494	22.1266	52.0524	31.7151	39.5276	36.2137	20.7149	0.157805	7.88035	-2.3212	14.5782	2.58059	-2.94985	-2.32943	-7.72729	5.55733	5.51288	8.54858	44.5212	6.91619	26.2971	9.27702		16.6559	3.42363	24
7.5	34.4858	26.9821	18.8943	22.1266	50.8537	33.1933	37.2253	35.79	21.7755	-0.866637	5.76916	-1.32735	11.9189	0.457631	-1.02249	-0.31638	-8.72872	6.64027	5.91529	6.46766	45.0298	4.6525	21.6766	10.2273		16.1592	3.38525	24
7.6	31.4153	25.5686	19.8124	18.8503	53.8972	31.7151	38.2664	35.79	22.836	0.157805	4.66432	-3.28245	11.9189	-0.603846	-4.97383	-0.825545	-7.77143	7.66619	5.4554	6.46766	40.4584	4.70233	19.145	5.97492		15.3044	3.40423	24
7.7	33.3426	26.4469	20.7099	16.6661	47.8822	30.6053	39.5084	36.96	19.4482	-0.866637	5.76916	-1.32735	13.9947	7.92267	-7.69394	-1.33471	-8.72872	3.52633	6.49854	7.50812	38.1727	5.26852	20.2869	5.97492		15.2725	3.27739	24
7.8	29.913	25.556	20.9443	20.1626	52.0524	32.0711	41.3899	38.5814	22.0088	0.156179	7.88035	-3.28245	12.3766	10.1186	-7.76823	-1.32137	-6.79387	3.56252	4.41225	6.46766	43.9682	2.56253	17.0561	8.21849		15.8455	3.45785	24
7.9	26.4834	24.7103	18.9288	17.9543	50.2513	28.0741	35.1629	33.45	19.6544	-0.866637	5.76916	-0.837081	15.0326	2.58059	-6.87092	-2.37714	-9.6337	4.63601	5.4554	6.53573	45.0298	1.47678	14.9185	8.04809		14.3153	3.28412	24
8	25.056	23.8679	18.4714	16.8501	49.0668	30.0504	33.7618	35.79	20.7149	-1.88945	4.71357	-1.32735	12.8236	2.58059	-6.87092	-0.319523	-6.72586	4.54183	3.33434	5.48433	38.1727	2.56253	17.0561	8.1324		13.9958	3.14381	24
8.1	23.3203	22.1865	18.3692	19.0584	49.9602		34.1237	32.28	18.5939	-0.866637	2.60238	-0.336831	12.8236	5.76502	-7.38649	-2.32943	-8.72959	5.55733	4.88291	4.38673	36.0027	2.56253	19.145	6.03751		12.9569	3.15754	23
8.2	25.3402	26.3828	19.3739	17.9543		30.6053	30.0403	29.5938	20.9369	-0.866637	5.76916	-1.34066	11.6762	6.82649	-8.81702	-1.33471	-4.723	5.55733	3.33434	5.48433	37.32	3.67177	12.2934	7.01151		12.2648	2.71455	23
8.3	25.8916	24.7168	20.8004	17.9543	50.8337	28.0741	29.8248	31.542	18.5939	-0.866637	5.76916	-0.333506	11.7963	3.60351	-7.84397	-2.85732	-6.79387	3.59946	3.33434	4.38673	42.2613	4.6525	13.2834	2.86517		13.5453	3.17743	24
8.4	23.6564	25.2722	21.9652	17.9543	53.8049	26.6835	30.8995	29.5938	20.4976	-0.857875	5.76916	-1.31431	12.0441	4.70354	-4.92481	-3.33749	-8.72872	3.52633	1.24395	5.4272	35.8028	5.77223	14.4124	4.99007		13.5357	3.11885	24
8.5	23.395	22.9242	20.8939	15.5739	53.8049	30.6053	29.8248	29.5938	21.7755	-0.866637	7.96444	-0.83043	13.7098	4.74031	-8.90381	-4.34556	-8.09916	2.51083	1.24395	3.34627	36.3553	2.56253	15.5415	2.83576		13.1732	3.2118	24
8.6	16.7632	21.6992	23.0365	15.5739	47.2574	26.9764	26.0428	23.5393	19.4482	-1.87034	5.76916	-0.333506	12.693	2.58059	-7.9212	-0.319523	-6.72586	4.58844	2.27847	2.30581	35.8028	2.53535	17.7995	3.90175		12.2259	2.84692	24
8.7	16.7632	19.3963	21.624	15.241	49.663	28.0741	29.8248	26.969	19.4482	-1.88945	4.71357	0.666993	12.5651	1.50285	-10.869	-5.35362	-7.72729	3.52633	1.26311	2.30581	37.32	1.47678	16.4841	3.94263		11.9555	3.09008	24
8.8	15.3195	17.4975	21.7324	14.1722	49.663	24.7812	29.5087	24.6826	19.4482	0.156179	5.83073	-0.336831	14.878	1.53572	-11.9694	-0.319523	-4.723	4.54183	1.25664	2.33012	35.2503	0.418202	10.902	2.86517		11.6426	2.92433	24
8.9	15.3195	15.4835	20.9879	16.486	48.4562	27.7692	26.8504	21.0126	18.3988	-0.866637	6.82476	-1.32735	12.8236	0.460241	-7.42989	-6.42636	-8.18474	5.61435	2.30196	0.224885	33.5929	0.947489	13.2834	1.31029		10.9964	2.89502	24
9	10.8764	16.0308	20.2434	14.3254	46.6977	28.0741	35.4479	22.1429	18.3988	-1.88945	6.82476	-1.32735	12.9568	2.55318	-8.99232	-2.35985	-8.72872	4.58844	-0.779035	1.26535	35.8028	0.418202	1.92702	-2.29399		10.5085	3.03882	24
9.1	12.0753	15.6899	20.2434	10.1133	49.6549	24.3746	43.1679	20.1096	16.1308	-1.87034	3.65797	-0.336831	10.8811	3.64206	-11.3026	-4.3897	-7.80544	2.51083	-0.779035	1.26535	34.1453	-0.633719	8.47928	-1.26804		10.3232	3.16776	24
9.2	7.50654	14.2537	18.2628	12.1647	47.8568		40.336	18.752	14.2013	0.157805	3.61975	1.67082	14.5782	3.07038	-9.98469	-2.35304	-7.80544	3.56252	0.232459	0.224885	33.5929	-1.68121	7.46905	-0.242087		9.54114	3.05478	23
9.3	7.50654	11.316	15.9265	12.1647		21.0266	40.7383	18.752	11.1703	-0.866637	6.89758	-1.32735	12.8236	2.58059	-12.8343	-3.37137	-5.25772	1.49533	-0.779035	1.27872	34.6978	-0.640373	5.14669	-3.28623		7.61558	2.6305	23
9.4	5.41172	10.4843	16.5227	13.3897	50.2455	22.1007	33.7231	15.1894	13.4338	0.157805	4.71357	-1.32735	13.8508	1.51911	-12.5257	-6.36169	-7.72729	2.5366	0.745723	-0.807245	32.4879	-2.72869	2.9862	-1.26804		8.61469	2.98795	24
9.5	3.28262	8.24597	15.0538	10.0041	50.8337	22.3407	33.4076	12.954	12.2309	-0.866637	4.71357	-0.333506	11.2436	1.50285	-11.9694	-4.34556	-6.79387	1.49533	1.25664	-0.815578	29.9472	-1.68121	1.88534	-3.31994		7.928	2.9156	24
9.6	2.29342	6.65083	14.3856	10.0041	49.663	21.0266	35.0909	10.6002	15.2507	0.156179	2.57518	-2.29838	12.9568	0.991389	-12.8343	-5.35362	-7.72729	-0.530297	-0.787022	-0.815578	28.3814	-2.72869	1.86516	-3.31994		7.31235	2.95528	24
9.7	0.174677	5.10998	12.978	7.75961	50.2513	18.6779	39.3285	9.49483	15.0924	1.19119	6.82476	-2.3212	15.5847	1.50285	-12.5907	-5.38596	-9.58641	0.474994	0.234808	-1.83699	26.6685	-2.72869	-1.30705	-4.34589		7.13525	3.03735	24
9.8	0.174677	3.46055	11.3651	8.92376	48.4562	18.6779	39.1294	8.29781	14.0539	0.157805	5.76916	-1.32735	13.4362	-1.6313	-9.79008	-3.33749	-6.72586	1.49533	-0.787022	-0.815578	29.0015	-4.82366	-0.249647	-4.30176		7.0254	2.94501	24
9.9	-1.92014	4.95049	10.7902	7.84344	51.4026	16.3786	45.1871	8.3895	15.0924	1.19119	4.71357	-1.32735	11.9189	-1.6313	-7.39128	-7.52117	-5.78231	2.51083	-0.795173	-2.86674	29.173	-4.27495	-5.53666	-6.33283		6.84008	3.18619	24
10	-3.93239	1.84583	9.76291	6.69083	50.2513	15.3271	43.7997	6.11131	11.8538	0.156179	4.66432	-2.3212	13.8508	-3.71013	-9.88643	-2.35304	-8.72872	2.51083	-1.79053	-1.85604	28.068	-2.70046	0.825705	-4.34589		6.42058	3.08862	24
10.1	-3.93239	0.777328	8.64686	4.55329	48.4924	14.7271	45.8212	5.01806	14.0539	-0.866637	4.66432	-1.32735	12.693	-3.19884	-9.88643	-4.3897	-6.72586	-0.530297	-2.80202	-4.92624	26.122	-4.77371	-8.61798	-6.33283		5.30247	3.16721	24
10.2	-2.87686	-1.31088	7.63005	3.48451	49.3718		49.2591	3.88239	10.826	0.157805	9.0313	-2.3212	11.6762	-1.64814	-8.90381	-5.40803	-6.72586	1.49533	-0.787022	-1.85604	27.7614	-3.77618	-5.53666	-7.27449		5.48482	3.33841	23
10.3	-3.93239	-0.775201	5.59641	2.41574		14.2756	44.6289	2.80097	11.8538	0.156179	6.82476	-1.32735	13.7098	-3.71013	-9.88643	-4.3897	-8.817	1.51068	-1.80885	-3.89649	24.2182	-6.84697	-6.59406	-5.31729		3.07344	2.57327	23
10.4	-2.81941	-2.36311	5.59641	3.52216	49.663	13.0865	43.4366	2.77102	10.826	1.19119	8.93595	-1.32735	13.2014	-3.74879	-11.9694	-5.85766	-4.77075	0.474994	-2.77394	-3.93697	24.7587	-6.84697	-2.33995	-6.26917		5.10169	3.09326	24
10.5	-3.85314	-2.33948	6.04341	2.44185	49.663	12.046	47.2634	1.71954	10.608	-0.866637	9.99154	-1.32735	11.6762	-4.74954	-9.34694	-4.40175	-7.80544	-0.53567	-1.79053	-4.92624	23.1371	-8.82876	-5.47896	-5.26384		4.7115	3.19038	24
10.6	-5.86372	-4.33074	6.4815	1.33272	48.4924	12.046	40.336	-2.57825	7.58672	0.156179	11.0471	-2.3212	11.6762	-4.79912	-9.79008	-1.34833	-6.31763	-0.53567	-2.29628	-4.92624	21.8203	-8.82876	-8.61798	-5.37184		3.87705	3.02028	24
10.7	-4.80998	-4.90714	5.95618	2.41574	47.9313	10.8921	41.7378	1.70117	8.68122	2.22458	9.88716	-0.336831	12.8236	-13.0648	-8.81702	-4.34556	-5.72443	0.474994	-0.779035	-5.95599	23.1371	-8.73915	-11.6355	-5.84712		3.87085	3.11326	24
10.8	-5.92336	-4.24407	3.45743	2.41574	49.663	10.8921	38.7392	-0.438542	8.50818	0.157805	8.93595	-1.32735	12.8236	-7.86777	-8.36911	-1.33471	-5.72443	-0.525031	-2.80202	-4.92624	20.4344	-9.85475	-7.57164	-5.31729		3.74171	2.99108	24
10.9	-8.03606	-4.69689	2.4953	0.275246	48.4924	10.8921	40.2385	-0.433879	8.50818	-0.866637	6.75345	-0.338528	11.6762	-11.8206	-13.0919	-2.35304	-7.72729	-0.525031	-2.77394	-3.93697	20.7507	-9.80473	-16.813	-6.33283		2.52212	3.16637	24
11	-3.85314	-3.3107	2.4953	2.39019	47.3217	9.86232	39.3464	-1.47676	9.50525	-0.875581	7.88035	-0.336831	13.7098	-8.81585	-12.0295	-2.35304	-6.22514	-1.53559	-2.77394	-4.92624	18.2222	-12.8014	-12.0078	-7.27449		2.92239	3.02617	24
11.1	-5.74797	-4.28696	-0.491895	1.31877	46.7741	6.25798	35.0419	-2.55094	6.57961	0.159465	7.88035	-0.340224	13.7098	-8.81585	-13.0919	-1.34833	-4.723	0.474994	-1.79053	-5.95599	17.8006	-12.8014	-13.0765	-4.30176		2.36143	2.90454	24
11.2	-5.74797	-5.35574	0.51233	0.269533	46.7364		37.5002	-5.66653	5.5725	1.20364	7.96444	-0.340224	12.1207	-7.78713	-12.8343	-3.37137	-9.6337	-1.52032	-2.77394	-5.89534	17.1751	-7.80277	-11.8811	-6.33283		1.83094	3.06775	23
11.3	-5.74797	-9.24228	-2.52533	1.3051		8.74245	40.5253	-5.78782	4.56539		5.83073	0.673779	11.5585	-10.3037	-13.3893	-2.37714	-7.65069	-1.55117	-3.7753	-6.98573	15.0809	-13.6782	-13.8497	-5.34457		-0.633031	2.59405	22
11.4	-6.66764	-7.24299	-2.53812	2.34067	44.4599	7.72314	38.3567	-2.57825	4.6118		6.89758	-0.340224	9.7419	-12.9307	-9.79008	-2.40173	-7.17835	-1.53559	-3.7753	-4.97743	13.5102	-12.8014	-19.2829	-6.33283		1.18558	3.10382	23
11.5	-3.77701	-6.24335	-3.51911	1.31877	47.3217	6.77289	35.7406	-3.60947	4.56539		5.83073	-1.35423	9.7419	-12.7994	-9.79008	-4.43475	-4.723	-2.54088	-3.7753	-4.97743	11.9395	-11.7859	-20.1277	-6.33283		1.01918	3.09421	23
11.6	-6.86901	-6.21243	-3.51911	0.27236	45.0952	6.70383	34.5861	-5.72653	3.55828		5.76916	-1.32735	11.7963	-12.9307	-9.84303	-3.40594	-7.5756	-2.5156	-3.73785	-5.02969	9.74339	-13.6782	-16.9887	-5.31729		0.558597	3.00297	23
11.7	-6.86901	-6.43651	-3.484	-0.766037	44.4599	6.70383	34.3982	-6.71397	2.57709		4.66432	-2.81812	10.6595	-14.3924	-11.8517	-8.54998	-8.64219	-2.54088	-3.73785	-5.95599	9.74339	-14.6835	-14.2978	-4.36841		-0.126178	3.01059	23
11.8	-6.86901	-6.99068	-2.96139	-1.78315	43.8097	5.68451	39.9416	-5.72653	2.55117		5.70888	-4.3089	10.6595	-17.7105	-17.4538	-5.97796	-9.74116	-2.54088	-3.7753	-9.04523	9.84527	-13.6782	-15.378	-5.37184		-0.483125	3.22247	23
11.9	-5.92336	-6.30644	-3.41585	-3.79418	44.9804	4.6652	40.336	-5.72653	2.55117		5.70888	-3.31505	9.64268	-16.0169	-9.98469	-5.46356	-7.72729	-2.5156	-3.7753	-6.0811	8.70712	-13.0444	-17.1681	-5.37184		0.0417955	3.15027	23
12	-5.86372	-9.79383	-1.93369	-0.758191	42.639	4.61811	40.336	-3.57164	1.52871		4.66432	-1.34066	8.71468	-18.7185	-14.7995	-5.40803	-11.6167	-3.51089	-3.7753	-4.97743	7.62627	-13.5421	-15.2139	-6.39779		-0.48238	3.14635	23
12.1	-4.76249	-8.49761	-2.43877	-1.78315	43.3028	5.68451	35.6732	-7.84359	1.52871		3.58231	-1.34066	10.552	-21.3794	-15.9389	-2.40173	-6.72586	-3.54617	-3.73785	-7.05835	5.48492	-13.5421	-20.5574	-4.34589		-0.873541	3.12765	23
12.2	-6.60311	-8.49761	-1.43592	-0.766037	39.6301	2.60005	33.8829	-4.61909	-1.46249		2.57518	-1.34066	9.45016	-18.7185	-16.9526	-6.49236	-9.17128	-3.54617	-3.7753	-7.05835	4.46969	-13.6782	-18.2255	-4.39093		-1.48374	2.91974	23
12.3	-4.76249	-7.81674	-4.30865	-2.8081		3.07353	35.0419	-7.84359	-1.46249		3.61975	-3.32669	7.76742	-17.8906	-14.7995	-4.43475	-9.73015	-1.56707	-4.77667	-7.05835	2.48212	-15.6889	-18.8218	-7.42374		-3.75161	2.36146	22
12.4	-4.76249	-8.16101	-2.41513	-2.77962	40.9885		33.0821	-7.84359	-1.49233		3.61975	-4.3089	8.71468	-24.5195	-13.3256	-3.44123	-11.733	-3.54617	-6.7794	-7.05835	1.43847	-13.6782	-28.6502	-4.34589		-2.7726	3.27164	22
12.5	-3.66829	-8.28932	-0.472934	-3.79418	34.8002	1.57511	33.7547	-4.61909	-3.49148		4.71357	-2.34448	7.60912	-24.7716	-19.2993	-2.35304	-11.733	-3.58217	-3.81352	-6.0811	0.41283	-15.5328	-21.7166	-5.37184		-2.52475	2.93466	23
12.6	-5.52963	-9.15076	-3.31846	-3.75607	35.2029	1.59102	35.3878	-3.57164	-3.60037			-2.34448	6.66024	-25.5174	-13.6823	-4.3897	-10.7316	-3.58217	-4.29509	-6.0811	0.925651	-15.5328	-23.7073	-6.4641		-2.9767	3.08646	22
12.7	-4.76249	-9.15076	-3.38275	-3.79418	40.9885	0.576158	29.1623	-4.57118	-5.61895			-1.35423	7.60912	-27.2417	-18.6963	-3.92035	-12.6082	-4.59767	-5.77804	-7.05835	-0.606447	-17.3508	-24.5499	-5.37184		-3.73082	3.21401	22
12.8	-8.7044	-8.49761	-0.954427	-4.80873	40.5197	-0.42279	34.3982	-3.57164	-4.63886			-1.86123	6.52582	-24.2775	-18.1034	-6.42636	-10.7316	-4.59767	-5.72072	-8.09881	-1.60524	-15.5328	-25.1002	-4.34589		-3.47983	3.2557	22
12.9	-5.80527	-7.74282	-1.41996	-3.83306	41.6636	0.576158	34.0699		-7.75431			-2.36823	6.52582	-25.6313	-16.9313	-4.43475	-12.6082	-4.55146	-5.72072	-6.0811	-2.61026	-14.4658	-20.7792	-7.42374		-3.206	3.38605	21
13	-3.85314	-8.16101	-1.44056		40.5197	0.576158	28.1824					-1.35423	6.52582	-24.2775	-17.9236	-4.3897	-13.3046	-4.59767	-3.7753	-8.35955	0.907326	-13.817	-13.3616	-5.42752		-2.49114	3.4448	19
13.1	-5.80527		-1.44751		37.7995	1.57511	31.4293					-2.34448	6.52582	-27.2417	-18.916	-6.36169	-13.8748	-4.59767	-5.72072	-8.27079	0.404813	-14.3942	-13.0765	-6.4641		-2.82116	3.72021	18
13.2	-7.95436				35.5376	-0.41863	33.2453					-1.35423	5.46412	-24.5195	-18.1034	-6.42636	-14.7373	-4.55146	-5.77804	-6.0811	0.400924	-14.5374	-12.8033	-6.4641		-2.88713	3.84312	17
13.3	-6.93886				31.5793	-1.42174	31.7915					0.680703	5.46412	-27.2417	-18.2869	-8.37782	-13.5997	-4.64482	-5.77804		-1.09161	-14.3942	-13.2942	-6.4641		-3.25113	3.9438	16
13.4	-8.87959						29.1623					-0.336831	5.57557					-2.59299			-2.61026	-14.5374	-10.4916	-5.42752		-1.12648	4.27115	9
13.5	-7.71892				34.0219	0.576158						-1.35423						-5.61317			0.404813	-13.5421	-10.3854	-5.37184		-0.998077	4.6578	9
13.6					31.7853	-0.41863						-1.36115										-14.5374	-7.49347	-6.39779
13.7					33.2757	-1.42174						-0.343687										-15.3797	-11.8811
13.8					31.7853	-2.39677						-1.35423										-15.5328	-11.757
13.9					26.7146	-2.39677																-16.5281	-10.9391
14					28.116	-3.38583																-15.5244	-15.9423
14.1					27.0101	-4.3749																-15.5328	-17.9253
14.2					24.7982	-5.41753																-16.5281	-25.654
14.3					22.8862	-4.3749																	-24.8237
14.4						-4.86944
14.5					21.2454
14.6					13.2977	-5.36397
14.7					18.8516	-4.41858
14.8					18.8516	-4.3749
14.9					14.3681	-5.36397
15
15.1
15.2
15.3
15.4
15.5
15.6
15.7
15.8
15.9
16
16.1
16.2
16.3
16.4
16.5
16.6
16.7
16.8
	44.1359	34.9334	29.2209	30.2038	53.8972	36.3635	53.264	40.2416	22.836	9.65791	7.96444	1.68778	18.3367	11.0724	3.94746	3.71896	3.28845	8.78222	11.9638	12.8441	50.7441	9.17845	37.5614	13.6557

## Sheet: Fig 6ce che-1 ASH 0-200 mM
	che-1S6-200Na-1	che-1S6-200Na-2	che-1S6-200Na-3	che-1S6-200Na-4	che-1S6-200Na-6	che-1S6-200Na-14			mean	sem	n
0	-0.450462	0.655718	0.622276	-0.29626	2.33439	1.5907			0.742726	0.438851	6
0.3	0.545059	-0.328695	-0.388753	2.68648	2.33439	-0.410869			0.7396	0.580503	6
0.4	0.550564	0.662243	2.64434	0.695995	0.353487	1.02401			0.988439	0.34303	6
0.5	0.550564	-0.331958	2.1356	0.695995	0.353487	0.530159			0.655641	0.330925	6
0.6	0.545059	1.67308	0.615837	1.69124	1.35738	-1.41898			0.743935	0.478581	6
0.7	0.550564	1.67308	1.63331	1.69124	1.35738	0.537514			1.24051	0.225717	6
0.8	0.550564	0.168471	1.6502	1.7082	1.35738	1.55852			1.16556	0.264131	6
0.9	0.550564	0.668899	2.67156	-2.31278	0.357026	0.568431			0.417283	0.649167	6
1	-0.450462	-1.32616	0.622276	-0.299245	1.35738	0.551809			0.0759338	0.389477	6
1.1	-0.450462	-0.837377	0.622276	-1.29449	0.357026	0.0512966			-0.258621	0.299768	6
1.2	1.55609	0.668899	0.622276	1.7082	0.357026	0.551809			0.910717	0.233063	6
1.3	0.550564	-0.335285	-2.31793	-0.299245	0.357026	0.0484528			-0.332736	0.422035	6
1.4	-0.450462	-0.335285	-2.81506	-2.3363	2.38157	-1.46161			-0.836193	0.759629	6
1.5	0.550564	-0.335285	-1.37246	-2.31278	1.3711	-0.956029			-0.509148	0.544262	6
1.6	-1.44598	-0.335285	-0.381466	-0.30229	0.357026	-0.459453			-0.427908	0.236651	6
1.7	-0.450462	0.668899	-0.381466	-0.30229	0.357026	0.0461778			-0.0103526	0.184047	6
1.8	-1.44598	-0.335285	-1.37246	-0.30229	-1.64369	-4.39344			-1.58219	0.609983	6
1.9	-0.450462	-0.335285	-1.37246	0.201855	0.357026	0.566263			-0.172177	0.28925	6
2	-0.450462	-1.32616	-1.37246	-0.30229	0.360636	-2.4438			-0.922422	0.405531	6
2.1	0.047799	-1.33947	-1.38598	-0.30229	-0.643332	-0.468837			-0.682019	0.234633	6
2.2	-0.450462	-2.32036	-1.38598	-3.28497	-1.64369	-3.92188			-2.16789	0.52228	6
2.3	-0.450462	-2.82911	-0.385073	-1.79863	-1.64369	-2.4438			-1.59179	0.410737	6
2.4	0.550564	-1.33947	-1.88644	-3.28497	-1.64369	-3.44048			-1.84075	0.595972	6
2.5	-1.44598	-2.34365	-3.3878	-2.28973	-1.64369	-6.36712			-2.913	0.744588	6
2.6	0.550564	-1.33947	-2.38689	-1.29601	-1.64369	-6.43051			-2.091	0.953828	6
2.7	-1.44598	-2.32036	-1.39978	-1.29449	-1.6603	-3.9687			-2.01493	0.418626	6
2.8	-0.450462	-2.32036	-0.388753	-2.28973	-3.60831	-1.5069			-1.76075	0.505639	6
2.9	-0.450462	-0.331958	-1.38598	-1.79863	-1.64369	-1.49386			-1.1841	0.257549	6
3	-0.454966	-0.335285	-2.38689	-2.28973	-2.64405	-0.468837			-1.42996	0.454665	6
3.1	-0.450462	-1.32616	-1.39978	-1.29449	-3.60831	-3.05096			-1.85503	0.492552	6
3.2	0.550564	-1.32616	-0.388753	-1.80363	-1.64369	-2.51889			-1.18843	0.448643	6
3.3	-0.450462	-1.32616	-0.390631	-2.28973	-3.6444	-3.03259			-1.85566	0.553005	6
3.4	-1.44598	-1.32616	0.628848	-2.28973	-1.64369	-2.51889			-1.4326	0.455351	6
3.5	-0.450462	-0.837377	-0.388753	-2.28973	-1.64369	-2.00519			-1.2692	0.334434	6
3.6	-0.450462	0.668899	-0.392508	-2.28973	-3.6444	-3.54629			-1.60908	0.738698	6
3.7	-0.450462	0.668899	-0.392508	-1.29449	-2.64405	-3.05096			-1.19393	0.583856	6
3.8	-0.450462	-0.335285	0.628848	-3.28497	-2.64405	-2.54496			-1.43848	0.646897	6
3.9	-0.450462	0.166807	0.628848	-1.79863	-3.6444	-5.48846			-1.76438	0.97618	6
4	0.0495064	0.668899	-0.896145	-3.28497	-2.67076	-6.49517			-2.10477	1.07678	6
4.1	-0.450462	-0.335285	-1.39978	-3.28497	-1.6603	-4.55449			-1.94755	0.678431	6
4.2	-1.43175	-1.33947	0.628848	-4.28021	-2.64405	-6.49517			-2.59363	1.02268	6
4.3	-1.43175	0.165109	-0.388753	-3.28497	-2.67076	-1.52263			-1.52229	0.534367	6
4.4	-1.43175	-0.335285	-2.41081	-5.22342	-1.6603	-4.97325			-2.67247	0.814365	6
4.5	-0.446046	0.675689	-1.41386	-4.28021	-2.67076	-3.58302			-1.95304	0.775879	6
4.6	-0.450462	0.170202	-2.41081	-4.28021	-1.6603	-2.54496			-1.86276	0.652644	6
4.7	-1.43175	-0.338681	-1.39978	-5.22342	-1.6603	-2.54496			-2.09982	0.687658	6
4.8	-1.44598	0.675689	-1.38598	-4.28021	-1.6603	-3.55932			-1.94268	0.720412	6
4.9	-1.44598	0.675689	-0.385073	-5.74215	-1.67724	-3.58302			-2.0263	0.943114	6
5	-1.43175	0.168504	-0.388753	-5.27545	-1.67724	-3.56466			-2.02822	0.834616	6
5.1	-1.43175	0.675689	-0.388753	-4.32327	-1.67724	-3.58302			-1.78806	0.770639	6
5.2	-0.450462	-1.33947	-1.38598	-4.75181	-0.656461	-7.92553			-2.75162	1.21538	6
5.3	-1.43175	-0.335285	-1.38598	-4.28021	-1.6603	-5.65915			-2.45878	0.834914	6
5.4	-0.450462	-0.837377	-0.388753	-2.28973	-1.6603	-6.97095			-2.09959	1.01979	6
5.5	-0.450462	-0.335285	-0.388753	-3.25256	-1.6603	-9.42054			-2.58465	1.44299	6
5.6	-1.43175	-0.335285	-0.388753	-4.23799	-0.656461	-5.65915			-2.11823	0.927532	6
5.7	-0.450462	-0.837377	-5.38962	-2.28973	-0.656461	-5.48846			-2.51868	0.960668	6
5.8	0.545059	-0.335285	-3.45657	-4.2173	-1.67724	-7.50188			-2.77387	1.19817	6
5.9	-0.450462	-2.34365	-2.43522	-4.1966	-1.6603	-8.50859			-3.2658	1.16042	6
6	0.545059	-1.33947	-3.45657	-4.23799	-2.67076	-6.99853			-3.02638	1.05132	6
6.1	-0.450462	-1.34117	-3.45657	-4.23799	-1.67724	-8.50859			-3.27867	1.19194	6
6.2	-0.450462	-0.338681	-6.26553	-5.22342	-1.6603	-8.04335			-3.66362	1.33888	6
6.3	-1.44598	-3.31456	-5.86236	-3.76148	-2.69802	-8.42387			-4.25104	1.02316	6
6.4	-1.44598	-1.33947	-2.46013	-4.23799	-2.69802	-7.02081			-3.2004	0.875854	6
6.5	0.550564	-0.839075	-7.2468	-1.30753	-3.68123	-9.42054			-3.65744	1.60489	6
6.6	-0.450462	-1.33947	-2.46013	-3.26386	-3.7188	-8.10626			-3.22316	1.09408	6
6.7	-0.450462	-1.33947	-7.2468	-5.22342	-2.69802	-4.62109			-3.59654	1.04595	6
6.8	-0.941107	-2.34365	-2.46013	-4.23799	-3.7188	-7.56054			-3.5437	0.931583	6
6.9	-1.43175	-2.34365	-8.30939	-3.74527	-3.7188	-7.73527			-4.54736	1.15771	6
7	-0.450462	-1.35305	-8.30939	-3.25256	-2.69802	-8.2543			-4.05297	1.39657	6
7.1	-0.450462	-1.35305	-7.3184	-4.23799	-3.7188	-5.65915			-3.78964	1.05262	6
7.2	-1.44598	-1.34626	-8.22806	-4.73071	-3.7188	-6.66818			-4.35633	1.13155	6
7.3	-0.450462	-2.36742	-7.3184	-5.22342	-3.7188	-6.62848			-4.2845	1.06888	6
7.4	0.545059	-2.36742	-9.20933	-4.23799	-5.76036	-6.66285			-4.61548	1.39563	6
7.5	0.545059	-2.36742	-8.30939	-4.73071	-4.73958	-5.14366			-4.12428	1.21367	6
7.6	-0.450462	-1.35305	-8.22806	-5.22342	-5.76036	-3.65883			-4.11237	1.18488	6
7.7	-0.450462	-1.35305	-8.22806	-5.22342	-4.73958	-4.145			-4.02326	1.14809	6
7.8	-0.450462	-0.338681	-7.3184	-5.22342	-5.76036	-3.62053			-3.78531	1.17586	6
7.9	-0.450462	-1.35305	-7.8139	-4.73071	-5.76036	-5.08738			-4.19931	1.1362	6
8	-0.450462	-1.35305	-6.32741	-4.23799	-4.73958	-3.65883			-3.46122	0.894441	6
8.1	-0.450462	-2.36742	-6.39053	-4.28021	-6.27075	-3.12879			-3.81469	0.944581	6
8.2	-0.450462	-1.35305	-6.39053	-5.71614	-3.75715	-2.59876			-3.37768	0.965473	6
8.3	-0.450462	-1.35305	-5.38962	-5.22342	-5.76036	-4.16416			-3.72351	0.925572	6
8.4	-0.450462	-0.338681	-6.39053	-5.71614	-6.78114	-3.65883			-3.8893	1.18942	6
8.5	-0.450462	-1.35305	-5.38962	-5.27545	-6.71262	-4.05999			-3.87353	1.00713	6
8.6	-1.43175	-1.36691	-5.89008	-7.19429	-6.78114	-3.54629			-4.36841	1.07131	6
8.7	-1.43175	-1.35305	-5.4439	-5.24453	-7.80192	-3.58302			-4.14303	1.02862	6
8.8	-0.948222	-2.39168	-6.39053	-3.28497	-7.72309	-3.58302			-4.05358	1.03512	6
8.9	-1.44598	-1.35305	-6.39053	-4.28021	-8.73355	-3.58302			-4.29772	1.17432	6
9	-0.450462	-2.36742	-7.3184	-5.27545	-5.76036	-3.06399			-4.03935	1.03068	6
9.1	-0.450462	-2.36742	-6.39053	-4.28021	-7.72309	-3.58302			-4.13246	1.07993	6
9.2	1.55609	-1.35305	-7.3184	-4.28021	-8.73355	-1.51476			-3.60731	1.59817	6
9.3	-0.450462	-1.35305	-5.4439	-5.22342	-7.72309	-2.54496			-3.78981	1.13872	6
9.4	-0.450462	-1.86024	-5.91722	-5.24943	-8.73355	-2.0471			-4.043	1.2731	6
9.5	-0.450462	-2.36742	-6.39053	-5.27545	-6.78114	-2.54496			-3.96833	1.04006	6
9.6	-0.450462	-1.35305	-7.39144	-4.28021	-8.8227	-3.58302			-4.31348	1.342	6
9.7	-1.44598	-0.338681	-7.39144	-6.20886	-3.83627	-4.57369			-3.96582	1.10541	6
9.8	-0.450462	-2.85763	-6.39053	-4.75181	-9.84348	-3.58302			-4.64616	1.31655	6
9.9	-0.450462	-2.36742	-7.39144	-5.27545	-8.73355	-2.54496			-4.46055	1.31205	6
10	0.550564	-2.36742	-6.45493	-5.22342	-9.84348	-5.1752			-4.75232	1.44946	6
10.1	-0.450462	-2.87461	-7.8919	-5.24453	-11.765	-4.62109			-5.47459	1.61447	6
10.2	-0.450462	-3.34784	-6.45493	-5.27545	-3.8771	-5.14012			-4.09098	0.855244	6
10.3	-0.450462	-2.36742	-8.39235	-4.28021	-3.83627	-6.17818			-4.25082	1.14061	6
10.4	-1.44598	-2.34365	-8.39235	-6.23977	-4.8893	-6.62848			-4.98992	1.08622	6
10.5	-0.450462	-2.87461	-7.39144	-5.27545	-3.83627	-6.62848			-4.40945	1.0476	6
10.6	-0.450462	-2.36742	-7.39144	-5.27545	-4.8893	-7.14218			-4.58604	1.11051	6
10.7	-0.950474	-2.36742	-7.39144	-5.29698	-5.94233	-5.65915			-4.6013	0.991716	6
10.8	-1.44598	-2.36742	-8.39235	-5.27545	-6.92246	-6.69721			-5.18348	1.11833	6
10.9	-2.4415	-2.36742	-8.39235	-6.27069	-5.88041	-5.65915			-5.16859	0.959829	6
11	-1.44598	-2.36742	-8.39235	-6.27069	-4.8893	-7.25133			-5.10285	1.12103	6
11.1	-1.44598	-1.36691	-6.39053	-7.26593	-6.92246	-7.73527			-5.18785	1.20919	6
11.2	-2.4415	-2.36742	-7.39144	-5.32851	-4.94133	-8.29483			-5.12751	1.00108	6
11.3	-1.44598	-2.88673	-6.45493	-7.26593	-4.94133	-7.63799			-5.10548	1.02052	6
11.4	-1.44598	-2.39168	-8.39235	-6.76831	-4.8893	-11.5287			-5.90272	1.54722	6
11.5	-1.44598	-2.39168	-8.39235	-7.26593	-4.8893	-6.69721			-5.18041	1.13687	6
11.6	0.550564	-2.39168	-8.39235	-6.27069	-10.7545	-7.11351			-5.72869	1.68454	6
11.7	0.550564	-2.91644	-7.46596	-7.30246	-9.35887	-6.69721			-5.53173	1.49127	6
11.8	-1.44598	-2.39168	-6.45493	-8.26117	-4.94133	-7.53985			-5.17249	1.13229	6
11.9	-0.454966	-2.39168	-5.4439	-7.26593	-7.96452	-6.69721			-5.03637	1.21728	6
12	-0.454966	-3.38179	-6.45493	-7.76355	-3.8771	-7.65588			-4.93137	1.17355	6
12.1	-1.44598	-4.39616	-6.45493	-9.25641	-3.8771	-6.62848			-5.34318	1.10205	6
12.2	-1.44598	-2.39168	-7.46596	-8.26117	-6.99536	-7.69558			-5.70929	1.21627	6
12.3	-0.450462	-3.41644	-7.46596	-8.30271	-6.92246	-7.69558			-5.70893	1.26677	6
12.4	-1.44598	-4.90335	-6.45493	-8.26117	-7.96452	-8.68327			-6.28554	1.12297	6
12.5	0.550564	-3.41644	-7.46596	-7.26593	-11.885	-8.68327			-6.36101	1.77377	6
12.6	-0.454966	-4.39616	-7.46596	-8.26117	-5.94233	-9.71067			-6.03854	1.34592	6
12.7	-1.44598	-3.39392	-7.46596	-7.76355	-7.96452	-9.612			-6.27432	1.2812	6
12.8	-0.454966	-3.38179	-6.45493	-8.26117	-4.94133	-9.66656			-5.52679	1.368	6
12.9	-1.4605	-4.39616	-7.46596	-8.26117	-6.99536	-9.76103			-6.39003	1.22017	6
13	-1.44598	-2.36742	-6.45493	-8.26117	-5.94233	-9.91424			-5.73101	1.34344	6
13.1	-1.44598	-2.88673	-6.96044	-10.2516	-12.7754	-11.2037			-7.58732	1.89119	6
13.2	-1.44598	-3.38179	-8.39235	-8.26117	-6.00557	-9.91424			-6.23352	1.33447	6
13.3	0.550564	-3.38179	-9.39326	-9.16605	-6.00557	-8.2543			-5.94173	1.59546	6
13.4	-0.454966	-4.39616		-10.1506	-6.99536				-5.49927	2.05213	4
13.5		-3.38179			-6.00557				-4.69368	1.31189	2
13.6					-4.94133
13.7					-7.0698
13.8					-8.04838
13.9
14
14.1
14.2
14.3
14.4
14.5
14.6
14.7
14.8
14.9
15
15.1
15.2
15.3
15.4
15.5
15.6
15.7
15.8
15.9
16
16.1
16.2
16.3
16.4
16.5
16.6
16.7
16.8
highest	1.55609	1.67308	2.67156	2.68648	2.38157	1.5907

## Sheet: Fig 6ce che-1 ASH 0-500 mM
	che-1S6-500mM-1	che-1S6-500mM-2	che-1S6-500mm-8	che-1S6-500mm-9	che-1S6-500mm-10	che-1S6-500mM-16	che-1S6-500mM-17	che-1S6-500mM-19	che-1S6-500mM-21	che-1S6-500mM-23	che-1S6-500mM-25		mean	sem	n
0	4.82866	1.16559	-0.637011	-0.859933	0.573168	-6.76926	1.20035	0.389788	2.72655	0.979186	0.304412		0.354681	0.856344	11
0.3	3.84193		0.355919	-1.85073	2.60762	1.66895	1.20035	0.389788	1.7208	2.98909			1.43597	0.563076	9
0.4	3.76752	1.16559			1.59624	0.648664	1.20035		1.70363	0.989087	1.29632		1.54593	0.338178	8
0.5	3.37733		0.355919	-1.85073	0.581026	0.648664	2.22911	0.397757	-1.27094	0.989087	1.29632		0.675354	0.477921	10
0.6	0.890551	0.160584	0.355919		0.578958	0.648664	1.21298	0.397757	2.72655	0.989087	1.29632		0.925737	0.232234	10
0.7	1.38831	-1.82617		2.17751	0.584865	1.66895	2.22911	-0.598354	1.7208	-0.0109129	0.304412		0.763852	0.417366	10
0.8	0.396248		0.359522	-0.868432	-0.422294	1.68664	1.21298		1.70363	1.98909			0.757172	0.373382	8
0.9	0.908722	-1.80826	0.355919		0.579017	-4.08356	1.21298	1.40582	0.7079	2.00929	1.29632		0.258415	0.579575	10
1	-0.0867937	0.160584	0.355919	-0.859933	-0.414103	0.655837	-2.71575	-0.604271	1.7208	2.00929	1.29632		0.137991	0.401258	11
1.1	-1.10811			2.15539	0.584865	0.655837	-3.68276	-1.5865	-3.21115	-0.0109129	1.29632		-0.545223	0.667105	9
1.2	-1.10258	0.162246	0.355919	-0.859933	0.0853629	1.66895	1.21298		-0.285028	2.00929	0.306836		0.355404	0.321829	10
1.3	-3.07553	0.160584	0.355919		-0.418158	-0.354285	-2.74185	1.39174	0.700888	-0.0109129	0.306836		-0.368477	0.454535	10
1.4	0.409228			2.15539	-0.422294	0.655837	-3.7183	-0.598354	2.72655	2.00929			0.402167	0.729271	8
1.5	-0.108109	1.16559	0.355919	0.132283	-1.42355	0.655837	2.25243	1.42019	-1.25857	-1.01091	1.30868		0.317255	0.360213	11
1.6	-1.60086	0.160584	-0.643367		0.0783323	0.655837	-1.7654		1.73832	-2.01091	1.30868		-0.230976	0.454199	9
1.7	-2.08388		-0.643367	0.132283	-1.40948	-0.357274	-1.7654	-0.616466	-2.2923	-2.01091	1.30868		-0.973812	0.363821	10
1.8	-4.01235	1.16559		0.132283	-2.40081	-0.354285	1.22586	-0.604271	-3.30794	-0.0109129	0.309308		-0.785753	0.578278	10
1.9	-1.07355	0.162246	0.359522		-1.40948	0.655837	-2.74185	0.401864	-3.34151	-2.98121	-6.11918		-1.60873	0.691388	10
2	-2.09914	0.162246	-1.64265	0.132283	-0.426513	-0.357274	1.22586		-4.35747	-3.01091			-1.15262	0.589929	9
2.1	-2.09914			0.132283	-0.426513	1.65161	-3.7183	-1.5865	-2.32554	-5.89327	-7.11662		-2.37578	0.94032	9
2.2	-2.58216	1.17745	-0.643367	0.132283	-1.43789	1.66895	-3.68276	-1.5865	0.737403	-4.91287	-7.11662		-1.65873	0.822849	11
2.3	-3.0454	-2.81955	-0.643367		-2.4248	1.66895	-1.7654	0.397757	-0.293613	-2.47675	-6.05349		-1.74557	0.682913	10
2.4	-2.07846			-0.868432	-1.42355	1.65161	-2.74185		-1.30958	-3.97131	-6.11918		-2.10759	0.809997	8
2.5	-2.57182	0.162246	-1.64265	-0.868432	-1.42355	0.648664	-3.68276	-1.60227	-5.2665	-1.01091	-7.19373		-2.22288	0.705979	11
2.6	-3.06519	0.16394	-1.64265		-2.40081	0.648664	-3.68276	-1.60227	-1.79931	-3.01091			-1.82126	0.484274	9
2.7	-3.08105		-0.643367	0.133728	-2.92542	0.648664	-2.71575	-1.60227	0.722352	-2.01091	-7.19373		-1.86678	0.747684	10
2.8	-2.61299	-0.841099		0.132283	-4.38346	1.65161	-2.74185		1.73832	-1.01091	-7.19373		-1.69576	0.96412	9
2.9	-4.09227	-0.832793	-1.62641	0.132283	-3.39214	1.63463	-2.74185	-2.57464	-0.290694	-3.97131	-7.11662		-2.26107	0.730461	11
3	-4.07289		-1.64265		-2.40081	1.65161	-2.74185	-1.6348	2.22367	-1.01091	-7.11662		-1.86058	0.93857	9
3.1	-2.12024	0.160584		-1.85073	-4.38346	0.648664	-2.71575	-2.60028	-0.287833	-2.98121	-6.05349		-2.21837	0.650829	10
3.2	-3.59398	-0.832793	-2.61581	0.132283	-2.44927	0.648664	-2.71575		-2.25686	-2.01091			-1.74383	0.471906	9
3.3	-3.59398		-2.61581		-2.44927	0.648664	-2.74185	-2.60028	-1.28357	-2.98121	-7.11662		-2.74821	0.683794	9
3.4	-5.08883	-0.832793	-2.61581	-0.868432	-1.43789	1.65161	-2.74185	-1.5865	0.722352	-4.91287	-8.17974		-2.3537	0.850901	11
3.5	-5.55219	-1.82617		-1.85073	-3.86144	0.641634	-3.68276	-2.57464	-3.27503	-3.93248	-8.17974		-3.40935	0.745074	10
3.6	-4.56054		-1.64265	-0.868432	-3.39214	-1.35724	-3.68276	-3.56278	-1.32299	-5.89327	-7.11662		-3.33994	0.661907	10
3.7	-5.08883	0.160584	-0.643367		-2.4248	-0.354285	-2.71575		-2.34938	-2.98121	-7.11662		-2.61263	0.775827	9
3.8	-6.02538	0.160584		-0.868432	-2.4248	-1.34435	-2.71575	-2.57464	-4.96893	-1.01091			-2.41918	0.664753	9
3.9	-4.5009		-1.64265	0.133728	-1.93134	-2.33734	-3.68276	-2.60028	-3.44645	-2.98121	-6.05349		-2.90427	0.532857	10
4	-4.05192	1.15396	-1.62641	0.132283	-0.426513	-1.34435	-2.74185	-2.57464	-5.42856	-2.01091	-5.04463		-2.1785	0.627439	11
4.1	-5.47799	3.17228	-0.643367		-1.43789	-1.34435	-1.7654		-2.34938	-2.01091	-3.97009		-1.75857	0.790297	9
4.2	-5.96653			3.16622	-2.37729	0.655837	-2.71575	-1.5865	-0.302739	-1.01091	-1.84142		-1.33101	0.834653	9
4.3	-5.01404	2.16893	-0.643367	3.19866	-1.42369	0.648664	-0.788952	-0.604271	-2.37371	-3.01091	-0.755199		-0.781626	0.690689	11
4.4	-5.47799	2.19097	-2.61581		-1.40948	-1.34435	-3.7183	0.397757	0.745165	-1.02101			-1.36145	0.784793	9
4.5	-4.01235			-1.86915	-1.40948	-1.35724	-1.7654		-1.35064	-0.0109129	1.43215		-1.29288	0.55164	8
4.6	-4.54528	4.21799	-0.643367	5.29515	-1.40948	-1.35724	-0.788952	1.42019	4.03719	-1.02101	3.62844		0.803057	0.938009	11
4.7	-2.59742	4.21799	1.36889		0.0843978	-2.33734	-0.788952	1.40582	7.26096	-2.01091	3.62844		1.02319	1.02167	10
4.8	-2.09914		1.36889	4.26346	1.58021	-1.34435	-0.788952	2.43852	9.42479	-0.0109129	5.82474		2.06573	1.13241	10
4.9	-3.0957	6.37433		5.29515	0.578958	-1.35724	0.189763		7.1071	2.00929			2.13771	1.32596	8
5	-2.09914	6.30901	1.36889	9.52022	1.58021	-1.34435	-0.788952	3.49247	17.1842	-0.0109129	6.99909		3.83734	1.74811	11
5.1	-1.11364		1.36889		3.08209	-1.34435	0.189763	4.52128	15.5791	-1.01091	8.19982		3.27467	1.86098	9
5.2	-2.08921	7.33291		6.32683	2.58146	-1.35724	-0.788952	6.64734	21.887	2.00929	8.19982		5.07492	2.22172	10
5.3	-4.98944	7.40881	0.359522	7.35852	3.58271	-0.354285	0.187498		21.3259	2.00929	12.8345		4.9723	2.41149	10
5.4	0.928198	7.40881	2.40253		4.63038	-0.354285	-0.788952	7.68684	23.4897	3.56052	15.1056		6.40693	2.41508	10
5.5	2.50032		2.37827	10.5627	5.6706	0.655837	0.189763	8.81806	22.6529	2.0299	15.1056		7.05639	2.31273	10
5.6	-0.108109	7.40881		7.35852	7.74287	-5.06765	3.21218	10.9189	26.5142	1.50424	16.427		7.5911	2.83449	10
5.7	1.89663	7.40881	2.37827	10.674	5.64176	-2.27144	1.18797		31.696	3.05031	17.5756		7.9238	3.18234	10
5.8	6.74428		3.42219	9.52022	6.65313	-2.27144	1.17584	11.0349	31.696	5.14373	17.5756		9.06945	3.05115	10
5.9	9.328	9.47778		12.9171	9.04189	-0.345669	3.21218	13.158	33.2198	0.999188	18.9411		10.9949	3.0974	10
6	7.08174	8.53161	3.42219	13.8343	8.76458	0.634743	2.18387	13.0197	28.8338	-1.02101	19.1631		9.49533	2.67211	11
6.1	12.0217	7.48631	5.5178	13.9817	10.9196	2.6012	3.17977	14.2196	32.4381	-1.02101	21.5143		11.169	2.87424	11
6.2	18.0983	9.67812	7.65702	15.0464	12.5981	4.6136	4.17567	11.9693	31.2676	3.08187	21.5143		12.7	2.56331	11
6.3	20.4601	9.67812	7.65702	16.2845	15.366	5.60659	4.17567	11.9693	28.5917	3.08187	22.6899		13.2328	2.4863	11
6.4	27.0463	9.67812	6.54796	13.9817	16.42	4.6136	4.17567	11.9693	33.6087	2.0299	25.3383		14.1281	3.15534	11
6.5	29.3101	8.62178	7.65702	15.2084	18.7255	6.66636	5.27753	13.2993	33.6087	3.08187	25.3383		15.1632	3.12626	11
6.6	31.363	8.62178	8.69792	15.0464	17.6602	6.66636	6.22993	11.9693	31.2856	5.19742	27.7175		15.4959	3.06166	11
6.7	32.6995	9.7815	8.69792	13.9817	19.7907	7.66931	5.22402	11.9693	34.7793	8.41014	26.8465		16.35	3.18754	11
6.8	34.2253	6.50911	8.69792	12.9171	22.1573	6.59958	5.22402	13.2993	38.0104	5.19742	25.6426		16.2254	3.60345	11
6.9	33.4656	6.50911	7.65702	15.2084	22.1573	6.66636	6.29367	15.6128	36.8117	6.23909	28.3915		16.8193	3.51531	11
7	34.7977	6.50911	7.65702	12.9171	24.5754	7.66931	6.22993	13.158	36.3757	6.23909	25.6426		16.5246	3.52833	11
7.1	37.3708	5.39572	9.84126	13.0562	24.1664	8.67226	5.22402	14.2196	36.8117	6.23909	25.6426		16.9672	3.65131	11
7.2	36.5753	5.45277	8.69792	14.1323	31.5084	14.725	7.23585	15.4452	32.4381	7.28075	24.4387		17.9937	3.41704	11
7.3	35.798	6.50911	7.65702	13.0562	31.5084	8.67226	8.32595	15.4452	34.7793	6.23909	24.4387		17.4936	3.57812	11
7.4	36.938	6.50911	9.84126	13.1983	28.765	15.9766	8.32595	15.4452	35.9498	4.15575	24.4387		18.1403	3.51038	11
7.5	35.2008	3.30513	8.78941	14.1323	32.9245	13.7957	8.32595	14.3722	32.4381	5.25225	22.9591		17.4087	3.50386	11
7.6	38.5425	5.45277	8.78941	14.1323	34.0012	14.8862	8.32595	15.6128	37.1204	3.10335	22.9591		18.4478	3.87783	11
7.7	39.6086	3.30513	9.84126	11.9801	34.0012	14.8862	7.30981	14.3722	34.3768	1.02001	20.3387		17.3673	3.97313	11
7.8	38.2324	3.30513	8.78941	13.0562	34.0012	14.8862	7.30981	13.2993	35.5339	8.41014	19.1631		17.817	3.73809	11
7.9	42.5564	4.35042	8.78941	11.9801	34.5395	13.6463	9.34208	15.4452	35.9498	8.41014	17.9875		18.4543	3.92694	11
8	40.5221	3.30513	8.78941	15.2084	35.0779	13.6463	6.22993	15.4452	38.7445	7.35751	16.8119		18.2853	4.06269	11
8.1	41.253	3.30513	7.65702	14.1323	36.5482	11.3657	8.32595	15.4452	33.421	7.35751	16.8119		17.7839	3.9528	11
8.2	43.742	3.30513	8.78941	12.9171	35.0779	13.6463	7.30981	14.3722	36.8117	5.19742	15.4553		17.8749	4.21189	11
8.3	42.6425	3.30513	7.65702	13.0562	36.5482	11.4889	8.32595	13.2993	35.1912	5.14373	14.2933		17.3592	4.18522	11
8.4	39.7236	3.30513	6.61613	14.1323	37.6366	12.5676	11.9855	12.2263	33.6087	4.1128	10.684		16.9635	4.03982	11
8.5	39.9497	2.25983	7.65702	11.9801	38.4743	4.6136	7.30981	12.0964	32.4381	1.0095	10.684		15.3157	4.36065	11
8.6	41.9636	3.30513	7.73757	11.8524	34.7042	9.23135	5.22402	12.0964	28.5917	6.23909	10.5634		15.5917	3.96497	11
8.7	38.8048	2.2364	6.61613	11.9801	36.1546	10.4102	9.73968	12.0964	27.7559	5.19742	8.38682		15.398	3.83105	11
8.8	40.0878	2.2364	7.73757	11.9801	36.693	10.4102	5.22402	10.9189	27.7559	6.23909	8.29225		15.2341	3.97938	11
8.9	39.5153	2.2364	7.73757	11.9801	38.0508	4.6136	10.7989	9.9733	28.0846	3.05031	6.08962		14.7391	4.15666	11
9	37.6599	2.25983	6.61613	10.904	33.6389	9.33156	9.84439	7.76764	28.0846	3.05031	7.23822		14.2178	3.80047	11
9.1	37.0875	1.20192	3.45746	9.82791	37.6366	9.43396	6.22993	8.81806	28.4213	-0.0109129	6.08962		13.4721	4.21677	11
9.2	36.9926	0.167435	5.57524	11.9801	35.85	-3.33033	8.68049	8.81806	25.7158	3.05031	4.88558		12.5805	4.20609	11
9.3	29.9891	1.20192	1.39712	8.65853	35.4597	-1.35724	4.2181	8.91173	28.4213	6.30488	2.58578		11.4355	3.98848	11
9.4	34.0564	0.16567	3.45746	11.9801	34.0012	-3.33033	3.21218	5.60784	24.8294	4.1128	2.61447		10.9734	4.08986	11
9.5	33.6643	0.16567	2.42729	9.82791	36.5482	2.65456	5.27753	7.76764	25.9771	4.1128	0.33705		11.7055	4.10259	11
9.6	31.5122	1.18956	3.45746	8.65853	34.7246	-4.28139	3.21218	5.6668	25.9771	2.05094	1.46297		10.3301	4.10682	11
9.7	32.8684	2.21345	0.366949	8.65853	36.5482	2.82833	4.2181	3.52884	22.5457	4.15575	0.33705		10.7518	4.03219	11
9.8	28.9999	1.18956	0.363197	8.65853	34.0012	0.641634	4.26139	5.6668	24.8333	1.0095	-0.773291		9.8956	3.89105	11
9.9	31.8859	0.16567	0.363197	4.35351	35.4597	-7.23108	7.6213	4.61638	22.5457	-0.0109129	-0.773291		8.99964	4.30948	11
10	30.5273	1.18956	1.39712	8.75181	36.5482	-1.31932	6.56211	2.46367	23.4215	0.999188	-1.88363		9.87796	4.13227	11
10.1	29.1688	2.2364	-1.65922	6.52925	34.7305	-1.33171	2.20627	3.56596	20.6918	-0.0109129	-1.86229		8.56952	3.98928	11
10.2	29.41	1.20192	-0.656468	6.52925	32.9245	3.85374	2.20627	3.56596	21.4425	-0.0109129	-4.05859		8.76438	3.88143	11
10.3	28.0147	0.167435	-2.6686	6.52925	35.4597	1.72312	2.20627	2.46367	21.5592	-0.515963	-2.96044		8.36166	4.05713	11
10.4	28.9219	0.167435	0.363197	6.52925	34.3713	1.72312	3.21218	3.60387	20.4654	-2.03111	-1.88363		8.67663	3.91421	11
10.5	27.6728	-0.858221	-0.656468	5.46461	33.2874	1.72312	1.20035	2.48933	19.3717	-3.04122	-4.05859		7.50862	3.92693	11
10.6	23.9213	-1.88211	-0.656468	4.35351	32.9245	-0.363436	2.20627	3.56596	13.7525	-1.02101	-2.99397		6.70972	3.56855	11
10.7	22.7764	0.167435	-0.656468	5.40693	31.5084	-1.3838	3.24525	2.46367	17.1842	-0.0109129	-2.99397		7.06428	3.45763	11
10.8	22.7764	-0.858221	-2.6686	4.35351	31.5084	-3.36313	2.20627	3.49247	17.1842	-2.03111	-5.15673		6.13122	3.66709	11
10.9	20.2547	0.167435	-1.67613	2.24666	31.5084	-2.3835	0.194431	3.49247	14.8344	-3.04122	-5.10007		5.49978	3.5051	11
11	22.5185	-0.867047	-1.67613	3.30008	31.5084	-4.36608	1.20035	3.49247	13.2115	-4.01091	-4.10431		5.47335	3.59919	11
11.1	22.7764	-1.88211	-0.656468	3.30008	30.4432	-4.36608	1.21298	3.49247	14.0567	-4.01091	-5.15673		5.38268	3.58622	11
11.2	21.6315	-2.906	-2.6686	3.30008	30.1223	-5.36903	1.20035	3.49247	11.845	-5.01091	-7.27251		4.39678	3.63049	11
11.3	24.215	-1.88211	-2.6686	3.30008	29.0682	-4.36608	0.194431	3.49247	10.7392	-4.01091	-6.18629		4.71776	3.57903	11
11.4	22.6475	-2.906	-0.656468	2.24666	28.0142	-6.37198	0.194431	2.43852	7.34041	-3.04122	-7.27251		3.87578	3.44963	11
11.5	21.6315	-1.90153	-1.67613	1.18069	28.0142	-6.3093	0.194431	3.52884	9.85127	-4.05132	-7.27251		3.92638	3.45043	11
11.6	20.2547		-2.6686	0.138244	26.6789	-6.37198	-0.811486	4.61638	8.62286	-6.01091	-6.25488		3.81933	3.64458	10
11.7	18.6776		-1.67613	0.138244	27.4872	-8.29528	0.194431	1.43486	5.15291	-6.94161	-6.18629		2.99859	3.65335	10
11.8	16.8589		-1.67613		26.9602	-8.37788	-0.811486	1.42019	5.18747	-6.01091	-7.27251		2.91976	3.95452	9
11.9	16.1106				25.9062	-8.29528	-0.811486	1.42019	5.15291	-6.01091	-6.18629		3.41073	4.24697	8
12	17.3305				25.6359	-8.29528	1.21298	1.43486	6.31578	-7.9317	-6.18629		3.6896	4.35491	8
12.1	16.6702				24.0714	-10.1808	-0.811486		2.96541	-7.9317	-8.26827		2.35925	5.03024	7
12.2	16.1314				23.5499	-10.2813	-0.811486		4.10409	-6.94161	-7.27251		2.63978	4.85583	7
12.3	17.9908				21.2422	-10.1808	-0.811486		2.96541	-7.9317	-7.27251		2.286	4.79886	7
12.4	16.2929				23.5499	-11.164	-1.8174		2.96541	-8.83444	-7.35303		1.94848	5.02926	7
12.5	16.1986				21.2551	-10.1808	-1.8174		1.32479	-8.83444	-6.18629		1.67994	4.67883	7
12.6	15.5509				22.5068	-9.38083	0.196836		-0.315838	-10.7952			2.96045	5.47868	6
12.7	16.1106				21.2422				-0.312457	-9.81483			6.80637	7.19898	4
12.8	14.2719				21.6901				0.76946	-10.7952			6.48406	7.20593	4
12.9	11.9261				20.6361				-1.39437	-9.81483			5.33825	6.78459	4
13	13.7385				19.2831				-2.47629	-9.81483			5.18263	6.80447	4
13.1	9.73661				17.1132				-2.44982	-10.7952			3.40118	6.21777	4
13.2	11.3787				17.1132				-1.39437	-11.6614			3.85903	6.45949	4
13.3	11.7969				18.1454				-0.838684	-10.6905			4.60329	6.44628	4
13.4					16.597				-0.305909	-10.7952			1.83197	7.97939	3
13.5					17.1132				-1.33667	-9.90307			1.95781	7.97098	3
13.6									0.745165	-8.9218
13.7									2.84097
13.8									-2.32554
13.9									0.7298
14									0.737403
14.1
14.2
14.3
14.4
14.5
14.6
14.7
14.8
14.9
15
15.1
15.2
15.3
15.4
15.5
15.6
15.7
15.8
15.9
16
16.1
16.2
16.3
16.4
16.5
16.6
16.7
16.8
	43.742	9.7815	9.84126	16.2845	38.4743	15.9766	11.9855	15.6128	38.7445	8.41014	28.3915

## Sheet: Fig 6de che-1 ASH 100-200mM
	che-1S6-200mM-aft100-1	che-1S6-200mM-aft100-2	che-1S6-200mM-aft100-3	che-1S6-200mM-aft100-4	che-1S6-200mM-aft100-5	che-1S6-200mM-aft100-6	che-1S6-200mM-aft100-7	che-1S6-200mM-aft100-8	che-1S6-200mM-aft100-9	che-1S6-200mM-aft100-10	che-1S6-200mM-aft100-12		mean	sem	n
0	0.395607	2.50145	-0.079311	2.16206	0.247264	0.186819	2.37682	-0.208133	3.41872	-0.089604	-0.818363		0.917575	0.426265	11
0.3		3.01539	-2.05818		2.25429	-0.805245	5.44157	0.785261	0.439693	1.92385	4.14255		1.68213	0.789474	9
0.4	2.41033	1.49894		2.16206	0.244771	-0.308219	3.86499	0.785261	3.45311	0.907081	0.152974		1.51713	0.449618	10
0.5	0.39961	0.997691	-3.04827	-2.79631	1.25078	0.188807	5.44157	-0.707896	-0.542074	-0.089604	3.17745		0.38834	0.730613	11
0.6		-1.49365	-1.07864		0.247264	1.20298	1.34622	1.79863	0.439693	-0.090425	-1.82128		0.0611998	0.431968	9
0.7	0.39961	0.496438	-1.07864	2.16206	1.25078	1.1969	3.38016	-0.210177	1.95097	-0.090425	0.20078		0.878041	0.382397	11
0.8	0.39961	1.49894	-1.07864	1.15353	-1.74231	1.20298	0.366333	0.789222	-0.547289	1.92385	0.154685		0.374629	0.338732	11
0.9	0.39961	-0.506069			1.25078	-0.288393	-3.60718	1.79863	-1.0457	0.907081	0.156431		-0.103868	0.52907	9
1		-0.506069	-0.0786376	-0.85502	1.25078	-0.805245	1.37347	0.793184	-0.0515383	0.916294	2.19271		0.422993	0.326306	10
1.1	-0.599748	-0.506069	-2.03811	0.143444	0.247264	-0.805245	0.370129	0.793184	0.448822	-0.090425	-2.30044		-0.394291	0.302377	11
1.2	-0.605752	-0.506069	-1.07864		-0.748771	-1.29251	-4.60055	0.290461	-0.0541979	0.427787	1.15165		-0.701659	0.492795	10
1.3	-0.599748	-0.999859		-0.86354	-0.75251	-0.805245	-0.633215	0.793184	-1.53879	-2.06491	1.16344		-0.63012	0.304863	10
1.4	-0.599748	-0.506069	-0.0786376	-0.846668	0.247264	-1.77977	-1.63656	-0.214389	-4.01754	0.925695	1.16344		-0.667544	0.434231	11
1.5		-0.498606	0.921362		-1.74231	1.20298	-4.55542	-1.20561	-0.00502227	0.916294	-0.832422		-0.644307	0.596076	9
1.6	-0.599748	0.496438	1.92136	0.143444	0.247264	-0.312195	-2.6399	-1.20561	-2.50561	-1.07809	-4.78265		-0.937754	0.552189	11
1.7	-0.599748	-1.49365	2.95099	-0.85502	0.247264	-1.79731	-3.64325	-1.20561	-1.04612	-2.06491	2.19271		-0.664969	0.566894	11
1.8	-0.599748	-1.49365		-0.85502	-1.74231	1.20919	-1.63656	-1.20561	2.55466	-2.08544	0.158213		-0.569628	0.46675	10
1.9	-0.599748	-0.997371	2.95099		-0.756248	0.188807	-2.62187	-0.708938	-1.03638	-0.0912626	0.158213		-0.35138	0.446218	10
2		-0.506069	2.95099	-0.85502	-0.748771	2.21513	-1.63656	-0.212262	4.54592	-1.08835	-2.83621		0.182879	0.726069	10
2.1	0.39961	-0.506069	2.95099		-2.70898	2.21513	-2.6399	-0.212262	0.444212	-2.06491	-2.83621		-0.495839	0.653455	10
2.2	-1.5951	-1.49614		-0.86354	-1.74231	2.2379	-5.64994	-0.212262	-0.542074	0.907081	-3.79552		-1.27519	0.705539	10
2.3	0.39961	-1.49365	1.94089	-1.87207	-1.74231	-0.307205	-5.59393	-0.212262	-3.48738	-2.06491	-2.31131		-1.52223	0.606093	11
2.4		-2.49367	0.921362		-1.74231	1.20298	-4.60055	0.801269	-1.56213	-1.07767	1.18773		-0.81811	0.67026	9
2.5	0.395607	-2.48621	0.93079	-1.87207	-2.70898	0.190835	-4.60055	1.8356	-2.08848	0.907081	-1.87629		-1.03388	0.599737	11
2.6	-0.599748	-2.98248		1.16538	-2.73585	-0.773342	-4.60055	-2.20105	-0.563573	0.907081	-1.85758		-1.42417	0.567784	10
2.7	-0.599748	-3.47876	-0.0786376		-3.7294	-2.76208	-3.64325	-1.20666	2.00678	-2.04479	-2.86458		-1.84011	0.589618	10
2.8	0.391683	-2.98248	-1.07864	-1.9104	-4.72294	1.2154	-5.07307	-1.20561	0.458325	0.916294	-3.34888		-1.57639	0.672608	11
2.9		-3.47876	1.94089	-1.83526	-2.73585	1.20298	-3.60718	-1.20561	1.41529	-0.568854	-3.83318		-1.27055	0.695311	10
3	1.39096	-5.41022	1.96082		-3.69274	1.20298	-4.60055	-1.20561	3.3195	-0.089604	-3.83318		-1.09577	0.980167	10
3.1	0.391683	-4.42742		-1.85348	-4.65375	0.188807	-5.59393	-1.70333	2.31181	-0.089604	-5.76977		-2.1199	0.899261	10
3.2	0.391683	-4.94077	-2.07864	-0.86354	-4.63099	-0.805245	-2.6399	-0.210177	4.41735	-2.03542	-4.78265		-1.65257	0.826974	11
3.3		-4.47132	-1.07864	-1.85348	-3.69274	-1.77977	-11.4407	-0.212262	5.45693	0.89805	-5.76977		-2.39437	1.40978	10
3.4	0.391683	-4.44449	0.93079		-4.63099	-3.23509	-9.47346	0.789222	5.51133	-0.0887991	-5.76977		-2.00196	1.36076	10
3.5	0.391683	-5.41022		-0.86354	-5.60517	-0.813197	-7.11698	-1.20561	2.39178	-1.06679	-3.83318		-2.31312	0.956848	10
3.6	1.39096	-5.90162	-1.07864	-0.86354	-3.69274	-1.79731	-7.58069	-0.210177	3.25648	-2.03492	-6.7569		-2.29719	1.02427	11
3.7	1.37723	-5.41022	-0.0786376		-3.6568	-3.25324	-8.57406	-3.16501	2.39178	-2.02506	-3.29843		-2.56925	1.01845	10
3.8		-6.88442	-1.07864	-1.89104	-2.70898	-3.7444	-4.64659	0.785261	1.98878	-2.02506	-5.82711		-2.60322	0.881571	10
3.9	0.391683	-7.37582	-2.07864	1.16538	-2.23908	-3.7444	-8.48985	0.785261	1.43571	-1.55226	0.160031		-1.95836	1.01924	11
4	1.37723	-6.8706			-0.748771	-4.21263	-7.50624	0.785261	-3.04856	-2.96493	-1.89538		-2.78718	1.02829	9
4.1	1.37723	-9.25056	1.96082	2.18419	-1.72521	-0.82131	-6.52264	-0.208133	-4.60428	-2.02506	-1.89538		-1.9573	1.08324	11
4.2	2.36277	-9.77783	-0.0799981	2.18419	0.244771	-3.7444	-6.52264	0.283658	-7.06191	-2.04479	-1.87629		-2.36659	1.20089	11
4.3		-7.37582	-0.079311		0.244771	-4.68085	-6.05828	0.785261	-7.42336	-2.02506	-1.87629		-3.16544	1.09447	9
4.4	0.391683	-8.80459		0.143444	1.25078	-0.813197	-6.52264	-1.19376	-8.31474	-2.96493	-0.859036		-2.7687	1.18273	10
4.5	2.38632	-8.35862	1.96082	3.203	3.2578	-2.78937	-7.50624	0.777493	-10.3597	-2.99358	-2.87394		-2.11782	1.47776	11
4.6	0.391683	-9.77783	-0.0786376		4.26131	-1.77977	-5.59393	1.7807	-9.96063	-2.02506	-2.86458		-2.56467	1.48062	10
4.7		-7.44898	-2.05818	2.16206	5.26483	-3.70809	-7.50624	2.80408	-9.66208	-2.96493	-3.87159		-2.69891	1.54333	10
4.8	2.36277	-9.32301	-1.07864	3.23607	8.49393	-0.813197	-2.66654	-0.210177	-12.7496	-2.48532	-2.89353		-1.64793	1.73553	11
4.9	2.36277	-10.2238			11.119	-1.78764	-7.50624	0.287542	-11.0676	-2.02506	-4.35087		-2.57688	2.29469	9
5	3.38167	-10.2238	-2.07864	2.16206	12.671	-1.77977	-6.52264	1.7807	-13.5712	-2.02506	-5.82711		-2.00298	2.15849	11
5.1	2.36277	-9.25056	-3.07864	1.16538	15.9399	0.696908	-5.11528	0.785261	-12.6333	-2.02506	-4.87859		-1.45738	2.23094	11
5.2		-9.73718	0.94041		14.8945	2.21513	-5.59393	0.793184	-10.6736	-2.02506	-5.82711		-1.66819	2.5855	9
5.3	1.37723	-10.2238	0.94041	1.16538	15.9399	3.22727	-6.52264	1.30506	-10.5146	-2.02506	-4.84935		-0.925469	2.22825	11
5.4	2.36277	-11.197	-0.0799981	4.22181	17.1649	2.7212	-2.6399	0.801269	-6.30911	-2.02506	-4.83014		0.0173372	2.18605	11
5.5	2.38632	-11.197	-1.07864	2.18419	18.2214	4.23942	-3.64325	1.81693	-9.96889	-1.06166	-3.87159		-0.179344	2.37163	11
5.6		-10.7104	0.93079		19.4838	4.23942	-0.633215	-2.20105	-7.32638	-2.02506	-2.86458		-0.122961	2.84864	9
5.7	1.39096	-12.1703	1.94089	2.20678	19.4838	2.73088	-0.633215	-1.20666	-6.91509	-1.05653	-0.849683		0.447447	2.32589	11
5.8	1.39096	-11.197	-0.079311		20.7735	3.19482	-1.63656	-0.212262	-7.20278	-1.05653	0.158213		0.413303	2.63122	10
5.9	2.41033	-12.053	-0.079311	3.23607	22.0913	2.19282	-1.62042	-0.210177	-6.30911	0.889196	1.18773		1.06686	2.49828	11
6	1.39096	-11.0892	4.04301	1.16538	22.0913	2.17095	-3.58461	-1.20561	-5.39807	0.889196	2.23864		1.15564	2.46779	11
6.1		-12.1703	3.01208		21.5458	4.79413	-0.63951	0.801269	-7.37371	0.400198	2.75782		1.45864	3.09217	9
6.2	2.41033	-12.1116	4.04301	-0.86354	22.0913	5.30538	-0.63951	0.801269	-12.3721	0.889196	3.27701		1.16643	2.75755	11
6.3	4.46598	-13.9807	5.12692	2.20678	22.0913	6.39336	-0.63951	-0.214389	-14.9749	1.8857	2.21544		1.32509	2.99896	11
6.4	4.46598	-13.4988	1.96082	0.148187	21.0002	7.42642	-1.63656	0.801269	-11.4549	2.87336	1.18773		1.2067	2.74752	11
6.5	3.45041	-13.0169	2.95099		22.0913	8.45948	-2.6399	0.801269	-11.3999	4.37906	0.160031		1.52359	3.13262	10
6.6		-13.0755	2.98123	4.35523	22.3351	8.54791	-0.63951	-0.212262	-10.5669	4.89711	-0.859036		1.77633	3.11987	10
6.7	3.45041	-13.9807	1.96082	4.30983	22.3351	9.54214	-4.60055	0.801269	-13.0009	4.89711	-0.859036		1.35049	3.03791	11
6.8	2.41033	-10.7558	0.94041		23.4382	9.49254	-3.12354	-0.214389	-11.5683	7.46541	-1.87629		1.62085	3.22912	10
6.9	4.46598	-13.1435	5.12692	2.20678	22.3351	9.49254	-5.59393	1.3091	-11.2878	7.96919	-1.87629		1.90946	3.01535	11
7	3.45041	-10.3242	3.01208	1.16538	24.1267	10.5806	-3.64325	1.81693	-13.305	9.06819	-2.38491		2.14207	3.09547	11
7.1	4.51183	-14.9446	1.98116	0.146574	23.4382	8.45948	-8.48985	0.801269	-12.3575	9.06819	0.161887		1.16151	3.24934	11
7.2	4.46598	-10.8156	3.01208	3.23607	23.4382	9.49254	-4.69356	0.801269	-10.7399	11.1038	0.161887		2.67843	2.98229	11
7.3	4.51183	-10.3242	-1.08941	3.26983	23.4382	8.97601	-3.68005	1.3091	-8.15645	10.086	1.20026		2.68555	2.81935	11
7.4	5.59525	-11.7386	-0.079311	4.4016	24.5413	8.45948	-5.64994	0.801269	-0.542074	10.086	0.681074		3.32328	2.82181	11
7.5	4.51183	-11.307	-0.0799981	5.46369	23.4382	8.37286	-7.112	1.8356	-6.39474	11.2181	-0.867672		2.64353	2.9265	11
7.6	4.51183	-12.1703	-0.0799981	4.44896	22.0913	10.6356	-7.58069	2.34864	-16.3941	10.086	-1.87629		1.45645	3.30712	11
7.7	4.51183	-12.1703	-2.07864	3.4122	22.3351	9.59175	-8.57406	1.81693	-24.4217	12.2463	-1.89538		0.434004	3.81388	11
7.8	3.48584	-12.6569	-2.09951	2.30197	21.7835	9.49254	-8.57406	2.86168	-30.3227	11.2181	-0.353821		-0.260313	4.1265	11
7.9	3.48584	-13.1435	-4.11972	4.44896	21.0002	7.39368	-8.57406	1.81693	-33.2587	10.086	-1.89538		-1.15998	4.25422	11
8	2.45985	-13.1435	0.950228	3.37547	21.0002	9.69305	-6.58731	1.81693	-35.878	9.16151	-1.89538		-0.822447	4.4108	11
8.1	2.45985	-12.7167	-1.10041	4.44896	18.818	8.54791	-8.48985	2.83258	-37.0486	6.01475	-0.867672		-1.55465	4.34741	11
8.2	-0.605752	-13.1435	-1.11163	3.37547	17.7269	7.94295	-9.3813	2.86168	-35.668	6.01475	-0.867672		-2.07783	4.17887	11
8.3	1.40497	-14.5307	-5.02847	2.27742	15.3768	5.30538	-9.3813	0.793184	-39.7776	7.10495	-0.867672		-3.393	4.37314	11
8.4	-0.605752	-13.9807	-5.07864	2.27742	15.3768	6.32787	-10.3553	0.290461	-41.5046	6.07668	-1.89538		-3.91556	4.47733	11
8.5	-2.56495	-14.9446	-4.03837	3.37547	12.1389	6.39336	-11.3294	0.793184	-40.7092	6.07668	-1.89538		-4.24585	4.34249	11
8.6	-1.5951	-15.4265	-5.02847	2.30197	12.1389	4.23942	-10.3553	-0.212262	-40.929	4.99694	-1.89538		-4.70589	4.26812	11
8.7	-3.5505	-16.8723	-6.01857	1.21532	9.87359	6.39336	-12.1848	0.802332	-37.5535	5.53681	-3.3518		-5.06455	4.03673	11
8.8	-3.58581	-15.4992	-6.01857	0.149834	9.87359	6.46022	-11.3294	0.801269	-34.7252	6.07668	-5.82711		-4.87488	3.78137	11
8.9	-1.67851	-15.09	-6.07864	2.30197	7.73798	3.26039	-13.2087	-0.212262	-35.6538	6.07668	-4.87859		-5.22032	3.75372	11
9	-4.53604	-15.9084	-6.13992	0.153233	5.54314	2.80259	-12.3034	-1.21771	-32.7242	5.0484	-3.87159		-5.74127	3.37313	11
9.1	-5.52159	-14.9446	-7.00867	0.149834	4.48661	5.36031	-12.3034	-1.21166	-28.4343	5.0484	-3.37744		-5.25058	3.08489	11
9.2	-3.69611	-15.9084	-6.13992	-0.881108	4.48661	3.26039	-15.0787	-0.212262	-27.9081	5.0484	-0.859036		-5.26257	3.10985	11
9.3	-6.44365	-15.09	-6.94008	1.21532	2.37356	1.2236	-15.0787	-2.20105	-29.67	6.13989	-0.867672		-5.93988	3.14623	11
9.4	-7.41958	-16.3904	-7.00867	0.151516	2.34871	1.19081	-15.0787	-0.212262	-31.4393	6.11362	0.160031		-6.14401	3.32727	11
9.5	-8.39551	-21.2814	-8.07864	-0.899414	8.71271	4.32725	-14.1141	-1.21771	-26.1577	7.10495	-0.353821		-5.48667	3.42248	11
9.6	-6.50713	-16.3904	-7.00867	-0.918506	3.39419	3.79382	-12.2394	-1.21771	-21.8008	8.21781	-0.859036		-4.68507	2.7638	11
9.7	-8.47822	-16.8723	-6.94008	-1.9104	-0.787723	2.2379	-11.2202	-1.21771	-17.2241	8.21781	-1.87629		-5.09739	2.38037	11
9.8	-8.47822	-16.3904	-6.94008	-1.9104	-0.77961	2.2379	-11.3294	-1.21771	-13.5712	7.7415	-1.87629		-4.77398	2.18408	11
9.9	-9.55794	-16.8723	-6.94008	-0.890166	-1.81427	1.20197	-12.3034	-3.2286	-12.8142	8.21781	-4.87859		-5.44361	2.17651	11
10	-9.65401	-16.8723	-7.00867	-1.89104	-0.77961	3.29419	-12.3034	-0.214389	-10.5669	8.21781	-2.92308		-4.60922	2.23097	11
10.1	-9.55794	-18.8	-6.01857	-1.89104	-3.84386	0.188807	-14.1141	-0.714985	-14.6513	7.1419	-1.89538		-5.83241	2.32417	11
10.2	-8.64865	-18.3181	-7.92047	-1.89104	-2.81979	-0.80425	-15.0787	-2.20105	-18.0744	7.17885	-3.95078		-6.59349	2.39902	11
10.3	-9.65401	-18.8	-6.94008	-0.881108	-2.84893	-2.78937	-14.2514	-0.212262	-20.1857	5.0484	-4.39469		-6.90084	2.41784	11
10.4	-9.55794	-19.6695	-7.92047	-1.9104	-2.81979	0.190835	-15.0787	-1.20561	-19.2491	7.10495	-5.8856		-6.90921	2.54411	11
10.5	-9.65401	-18.8	-8.90086	-1.9104	-4.33124	0.201102	-13.2774	-1.70333	-14.8701	5.56254	-4.92803		-6.60107	2.1837	11
10.6	-9.65401	-19.7639	-7.00867	-0.881108	-5.89199	1.2154	-16.0433	-2.20105	-13.8618	4.99694	-3.91078		-6.63675	2.29631	11
10.7	-9.65401	-18.3181	-8.90086	-1.89104	-5.89199	-0.82131	-15.0787	-3.19649	-9.86886	6.13989	-5.94528		-6.67516	2.05566	11
10.8	-8.73646	-19.7639	-7.00867	-0.881108	-5.89199	-0.315237	-16.8456	-2.68303	-7.34252	5.56254	-5.34783		-6.29579	2.17437	11
10.9	-7.80007	-20.0525	-7.00867	0.151516	-6.91606	-0.813197	-15.0787	-4.15064	-9.83	3.97913	0.160031		-6.12356	2.14304	11
11	-7.80007	-19.5752	-6.01857	-1.95034	-5.89199	-0.82131	-16.5256	-2.20105	-13.6347	3.97913	-5.8856		-6.93867	2.14088	11
11.1	-8.82606	-20.1469	-6.94008	-3.00127	-6.84599	-0.82131	-14.1141	-3.19649	-21.1592	4.99694	-3.87159		-7.62963	2.42202	11
11.2	-7.80007	-19.7639	-7.99877	-4.0522	-7.85967	0.192905	-15.0787	-2.2121	-22.7808	4.00486	-3.87159		-7.92909	2.49425	11
11.3	-10.7676	-22.3331	-8.90086	-1.992	-7.85967	-1.80128	-15.0787	-3.19649	-20.3962	3.97913	-0.344275		-8.06282	2.55372	11
11.4	-10.878	-21.4845	-6.94008	-3.03304	-8.78435	-2.78937	-17.801	-1.21771	-21.6359	2.96132	-2.83621		-8.58536	2.54901	11
11.5	-10.878	-21.8558	-7.99877	-1.992	-8.82885	-1.8152	-16.0433	-2.70982	-22.5841	2.42763	0.156431		-8.37471	2.61881	11
11.6	-10.878	-21.4845	-7.99877	-3.03304	-8.78435	-2.77402	-16.0433	-3.19649	-22.3553	1.92385	1.17546		-8.49532	2.55223	11
11.7	-12.6701	-21.4845	-7.00867	-1.992	-8.87336	-1.8152	-16.8456	-3.19649	-27.2729	6.13989	0.666837		-8.57746	3.0509	11
11.8	-11.7832	-24.1183	-8.98887	-3.00127	-10.7914	-1.83346	-16.0433	-2.20105	-30.8283	2.96132	1.17546		-9.58658	3.22208	11
11.9	-11.6647	-22.4392	-8.90086	-3.92866	-8.87336	-3.83341	-16.0433	-3.16501	-33.4357	0.916294	-3.79552		-10.4694	3.04896	11
12	-11.6647	-24.1183	-10.7563		-9.88704	-3.78144	-16.8456	-4.15064	-36.3222	3.97913	-0.345272		-11.3892	3.77804	10
12.1	-11.5487	-26.919	-9.88125		-10.7914	-4.7735	-18.579	-4.15064	-36.1315	1.94351	-2.86458		-12.3696	3.71885	10
12.2	-11.5487	-23.1727	-8.98887		-10.7914	-4.7735	-16.0433	-4.15064	-38.9431	1.94351	-2.86458		-11.9333	3.75574	10
12.3	-11.4349	-25.7506			-10.7914	-3.85775	-17.008	-4.15064	-39.7906	0.907081	-1.87629		-12.6392	4.38047	9
12.4	-12.4204	-23.1727			-11.7949	-3.85775	-16.5256	-4.15064	-42.7551	-1.08793	-6.7569		-13.6135	4.31799	9
12.5	-12.4204	-24.1183			-11.2931	-4.27747	-16.0433	-4.15064	-48.1647	1.92385	-5.30488		-13.761	5.00528	9
12.6	-12.4204	-22.4392			-11.6777	-5.70904	-18.579	-2.68303	-52.3875	0.907081	-3.79552		-14.3094	5.39545	9
12.7	-13.406	-24.5911			-11.6777	-3.85775	-17.6326	-4.11015	-52.4704	0.916294	-2.8084		-14.4042	5.47473	9
12.8	-13.406	-24.1183			-12.5467	-5.29339	-18.579	-3.16501	-52.4226	0.916294	0.156431		-14.2731	5.54969	9
12.9		-26.5745			-11.6777	-5.76556	-14.2514	-3.16501	-55.5102	0.412935	-1.33178		-14.7329	6.59517	8
13		-27.383			-11.6777	-6.69136	-17.801	-3.16501	-56.3687	-0.090425	-2.8084		-15.7482	6.62671	8
13.1		-27.9753			-11.6777	-5.78063	-15.2255	-0.212262	-56.0346	-0.090425	-2.8084		-14.9756	6.73197	8
13.2					-13.6648	-3.85775	-16.4445	-0.212262	-51.625	-1.08793	-4.73608		-13.0898	6.83381	7
13.3					-12.6713	-3.81921	-15.2255	-1.20561		-1.58668	-1.83925		-6.05791	2.54379	6
13.4					-13.6648	-4.7735	-16.0433	-3.65782		-1.08793	-4.78265		-7.33501	2.45984	6
13.5					-13.6648		-17.008			-1.09882	-4.78265		-9.13856	3.71961	4
13.6
13.7
13.8
13.9
14
14.1
14.2
14.3
14.4
14.5
14.6
14.7
14.8
14.9
15
15.1
15.2
15.3
15.4
15.5
15.6
15.7
15.8
15.9
16
16.1
16.2
16.3
16.4
16.5
16.6
16.7
16.8
highest	5.59525	3.01539	5.12692	5.46369	24.5413	10.6356	5.44157	2.86168	5.51133	12.2463	4.14255

## Sheet: Fig 6de che-1 ASH 100-500 mM
	che-1S6-500mM-aft200-1	che-1S6-500mM-aft200-2	che-1S6-500mM-aft200-3	che-1S6-500mM-aft200-4	che-1S6-500mM-aft200-5	che-1S6-500mM-aft200-6	che-1S6-500mM-aft200-7	che-1S6-500mM-aft200-8	che-1S6-500mM-aft200-9	che-1S6-500mM-aft200-10	che-1S6-500mM-aft200-12		mean	sem	n
0	0.573243	-1.9355	-0.436095	-2.3027	2.97841	1.66745	0.0107943	-0.0523951	0.244815	-0.0418063	-0.877718		-0.0155918	0.447731	11
0.3	-0.420328	0.0374806	0.562503	-1.3189	1.95372	1.66745	5.04881	3.00637	-0.252875	-0.0422161	1.13009		1.03383	0.547276	11
0.4	0.573243	-0.949224			2.97841	1.68446	0.509666	-0.0528757	0.244815	0.954462	-0.88641		0.561839	0.41022	9
0.5		-0.958622	0.568309	-1.3189	2.97841	1.68446	0.0111121	0.95674	0.246066	-0.0422161	-1.8759		0.224946	0.45559	10
0.6	1.56681	-0.460353	0.568309		-0.0363342	1.68446	2.02639	1.96636	1.24019	-0.0422161	-0.374365		0.813925	0.313698	10
0.7	-0.420328	0.0374806		-0.308836	0.958691	1.16994	1.00854	1.94665	0.251069	-0.535432	-1.85752		0.225026	0.344184	10
0.8	0.573243	0.0374806	2.62102	-0.311925	0.963524	1.68446	-0.976781	0.947129	1.2527	-0.0422161	2.16028		0.809901	0.329414	11
0.9	0.573243	-0.460353	0.562503	-0.308836	-0.0315008	-0.339941	4.56076	-0.0519241	1.25908	-0.0422161	-3.79679		0.174912	0.584172	11
1	-0.420328	0.0379163	0.568309		-0.0363342	0.662086	-1.96436	0.947129	0.247317	-0.0424251	-1.85752		-0.185821	0.313839	10
1.1	-1.4139	1.04404		0.695046	-0.0363342	0.662086	3.03386	-0.551922	1.2527	0.964077	-0.877718		0.477194	0.401563	10
1.2	-1.4139	2.05016	-0.440362	-1.30577	-0.0366676	0.655414	4.04134	-1.05192	1.2527	-0.0424251	-0.858826		0.259068	0.500377	11
1.3	-0.424434	2.07106	-0.436095		0.968358	0.655414	-5.91466	-0.0519241	0.246066	0.964077	0.119122		-0.180301	0.68062	10
1.4		1.04404	-0.436095	-3.26708	-0.0366676	-0.339941	-3.93951	-0.0519241	0.247317	-0.0422161	-0.877718		-0.76998	0.499978	10
1.5	2.66682	0.0374806		1.70202	-0.0366676	0.662086	0.515174	-0.0519241	-0.749313	0.460931	2.13834		0.734494	0.344312	10
1.6	2.66682	1.04404	-0.436095		-0.0366676	-1.3353	0.0114362	-2.05144	-0.750564	0.964077	2.13834		0.221464	0.470931	10
1.7	-1.4139	-0.958622	-1.41506	2.68196	-0.534013	-0.339941	-0.996039	-1.04156	-1.74594	-0.0422161	1.13009		-0.425021	0.392326	11
1.8	-1.4139	-0.958622	-1.41506	1.68503	-1.03136	-1.3353	-2.00351	-1.05192	-1.24825	-1.5527	2.16028		-0.742301	0.407897	11
1.9	-0.424434	0.0379163			-1.03136	-1.3353	2.04722	-0.053366	-1.74594	-0.0426342	2.13834		-0.0455059	0.453784	9
2	-1.42798	0.0379163	-0.436095	3.67889	-2.02638	-1.3353	2.04722	-1.55168	-1.74594	-0.0426342	0.120467		-0.243773	0.527981	11
2.1	-1.4139	1.04404	-2.3982	1.63604	-0.0366676	-1.3353	2.04722	-3.02082	-2.74132	-1.03889	2.11684		-0.46736	0.58224	11
2.2		0.546314		2.62949	-2.02638	-1.3353	-0.986314	-3.08172	-1.73736	-3.06277	2.11684		-0.7708	0.698257	9
2.3	1.63212	0.0379163	-0.436095		-2.02638	-0.339941	-4.92708	-1.05192	-2.71434	-2.0664	0.119122		-1.1773	0.579765	10
2.4	-1.42798	0.0379163	0.562503	6.66969	-1.04169	-0.339941	2.02639	-2.07211	-0.750564	-0.0426342	0.119122		0.340064	0.711909	11
2.5	-2.43152	-0.968208	-1.44323		-1.03153	-0.343276	-3.93951	-4.01045	-0.750564	-0.0426342	1.10744		-1.38535	0.519804	10
2.6	-1.44234	0.0379163		3.60693	-1.04169	-1.3353	-1.97405	-4.01045	-0.252875	-3.07321	1.10744		-0.837762	0.680335	10
2.7	-0.428622	0.546536	-0.440362		-1.03136	-1.3353	-2.95193	-3.54609	-1.74594	-1.03889	0.117803		-1.18542	0.4069	10
2.8	-2.43152	-1.97433	-2.44609	3.60693	-2.00645	-1.32222	-1.98374	-4.01045	-1.24825	-5.12781	-0.860845		-1.80043	0.657358	11
2.9	-2.43152	-0.977989		2.60402	-1.03136	-0.339941	-2.95193	-3.02082	-1.72877	-4.57284	-0.368072		-1.48192	0.621309	10
3	-2.43152	-0.977989	-2.44609		-1.03136	-1.32222	-0.986314	-4.01045	-2.71434	-1.03889	0.11651		-1.68427	0.377324	10
3.1		-0.977989	-1.45774	2.62949	-1.03136	-0.339941	2.02639	-4.01045	-5.61574	-1.03889	2.0751		-0.774114	0.831961	10
3.2	-1.44234	-2.98046		5.61674	-1.03136	-1.32222	1.01891	-4.09134	-4.16985	-3.09391	4.0724		-0.742341	1.06005	10
3.3	-1.44234	-2.96063	-0.440362		-2.02638	-1.32222	1.52265	-3.9712	-4.63979	-3.09391	0.115241		-1.82589	0.603299	10
3.4	-2.45605	-2.98046	-0.444716	4.62965	-1.03136	-2.30776	-0.986314	-3.02082	-4.15182	-3.09391	-0.836738		-1.51639	0.708715	11
3.5	-1.45699	-1.97433	-1.45774	4.58438	-2.02638	-2.30776	2.04722	-2.07211	-4.68548	-7.01896	3.05375		-1.2104	1.00683	11
3.6	-1.45699	-2.47739			-2.02638	-2.30776	3.09668	-5.4949	-3.7134	-7.93654	1.09363		-2.35812	1.08911	9
3.7	1.6153	-0.968208	-1.45774	7.66662	-2.02638	-2.30776	1.0295	-3.08172	-5.785	-5.07232	4.03239		-0.577757	1.19172	11
3.8	0.591199	-1.97433	-0.449159	9.75779	-2.02638	-2.30776	4.12487	-5.98972	-11.2519	-6.02228	6.10958		-0.858008	1.79415	11
3.9	8.00619	-1.97433	-0.449159		-1.03136	-0.339941	1.02933	-3.9712	-5.30656	-6.02228	2.01547		-0.804384	1.28334	10
4	10.1193	-2.46258		11.7717	-1.03136	-2.28532	1.01891	-4.95114	-1.76346	-5.0256	2.01547		0.740596	1.84337	10
4.1		-2.95083	-1.47255	12.7787	1.47104	-2.28532	-0.986314	-4.05049	-2.17514	-5.0256	2.9662		-0.17303	1.62421	10
4.2	11.1759	-1.97433	0.562503	14.9431	0.958691	-0.336671	3.06495	-2.05144	-3.66384	-4.02893	4.4203		2.09729	1.8287	11
4.3	14.4988	-1.47127	-5.1457		2.97841	0.156102	1.01891	-3.51162	-4.63979	-0.541084	6.83426		1.01771	1.88354	10
4.4	15.5667	-2.95083		17.1521	11.2447	2.67281	3.06495	-4.01045	-3.66384	0.973888	13.2291		5.3279	2.60299	10
4.5	16.6345	-2.95083	-4.23976	15.9604	7.14213	2.67281	1.03932	-2.05144	-5.12777	4.02474	14.2373		4.30376	2.45508	11
4.6	20.0523	-1.96453	0.568309		15.5063	2.70004	-0.986314	-2.05144	-5.61574	9.87731	15.2456		5.33318	2.86025	10
4.7	20.0523	-3.90806		16.1244	20.0674	3.71561	0.0111121	-0.0519241	-2.20833	14.7961	17.0896		8.56882	3.11891	10
4.8	23.5446	-1.95472	-1.45774	18.3685	22.1838	2.64612	1.01891	-0.0523951	-2.68789	18.169	14.7975		8.59779	3.2207	11
4.9	25.7269	-0.968208	-1.44323		28.0689	3.71561	0.0114362	-0.0523951	-0.74198	22.2806	18.7071		9.53048	3.95137	10
5	27.114	-0.958622	-2.42191	22.9995	32.7473	5.74675	1.52249	4.03711	0.244815	27.326	24.0392		12.9451	4.13001	11
5.1	27.114	5.28132		18.1797	38.3036	5.77628	5.10041	4.55701	6.92694	32.4154	24.8206		16.8475	4.10594	10
5.2	29.6476	10.9837	-1.44323		46.8159	5.74675	0.0107943	7.15909	-0.750564	38.1032	23.7916		16.0065	5.5117	10
5.3		8.10509	-1.429	22.9995	45.673	6.83179	5.10041	8.18951	5.86821	41.6499	26.6735		16.9662	5.19038	10
5.4	31.1102	14.4242	-1.44323	24.0599	48.5132	6.76233	5.10041	10.3571	6.40858	45.1248	29.1063		19.9567	5.07483	11
5.5	33.7472	14.4242			51.4198	6.76233	5.10041	10.4661	7.9476	47.9736	28.0331		22.8749	6.02464	9
5.6	33.3664	13.1721	-0.440362	25.1203	55.5787	6.83179	5.64607	12.5704	8.50448	52.7493	29.4222		22.0474	5.73436	11
5.7	34.8881	15.5305	1.59762	24.0599	58.6395	7.85778	7.13586	12.5704	9.48663	55.1493	29.4222		23.3034	5.85634	11
5.8	36.0291	16.6368	3.6822		58.6395	7.34479	8.23764	16.0648	10.6217	57.6716	32.2928		24.7221	6.47796	10
5.9	37.5991	17.8486		22.9995	61.7746	8.88377	5.15307	14.8306	21.2751	57.2089	30.8418		27.8415	6.08091	10
6	38.7532	21.2977	-3.31635	24.0599	63.7596	10.0126	7.20945	14.8306	19.018	57.2089	30.8418		25.7887	6.21793	11
6.1	36.445	20.179	-1.41506		64.5517	8.97595	9.36232	16.6022	24.5913	60.7207	30.2934		27.0306	6.87271	10
6.2	39.2058	20.0673		24.3178	67.0362	10.5888	10.5106	19.289	31.5734	60.451	30.8418		31.3882	6.1191	10
6.3	39.2058	20.179	-0.431911	23.2461	68.2784	11.165	6.69535	20.585	30.4551	60.451	37.9927		28.8929	6.45441	11
6.4	40.3734	20.179	-0.423786		69.1373	13.4005	7.20945	23.0078	38.7272	62.1135	31.9385		30.5663	7.15948	10
6.5	40.3734	21.2977	0.556813	20.8788	71.292	12.2125	14.866	23.0078	41.9208	65.0525	39.1397		31.8725	6.63909	11
6.6	39.9073	21.2977		24.3178	71.292	13.4005	19.3148	23.2633	38.8102	63.7759	39.1397		35.4519	6.10194	10
6.7	42.0319	20.179	0.556813		72.5658	14.459	19.3148	20.8111	36.1381	65.0525	31.1839		32.2293	7.13221	10
6.8	40.3734	21.5387	-0.436095	22.4146	73.5022	14.459	20.3871	21.9094	42.1376	61.7115	33.589		31.9624	6.45149	11
6.9	40.8505	21.5387	0.556813	20.8788	73.5022	13.4005	20.9544	19.5941	41.0315	60.451	36.4276		31.7442	6.43451	11
7	39.2058	20.179	4.76556	20.8788	74.7925	13.4005	22.7761	15.4896	41.7837	62.3417	32.2928		31.6278	6.47146	11
7.1	40.8505	17.9416	4.76556	20.8788	73.5022	15.0714	16.0979	19.9317	41.2413	61.7115	34.5516		31.504	6.41084	11
7.2	39.2058	17.1899	0.551235	21.1026	73.5022	14.459	20.6083	19.9317	41.0661	60.451	37.2734		31.3947	6.4667	11
7.3	39.2058	17.7431	4.57396	20.8788	73.5022	15.6837	22.7761	18.6144	46.3797	63.7759	31.8916		32.275	6.46643	11
7.4	38.0382	15.3605	5.57683	19.8185	75.7703	16.7536	25.2175	17.5161	39.1383	62.972	31.5338		31.6087	6.4475	11
7.5	36.8707	16.6368	12.4702	18.7581	72.2119	18.0164	25.7654	20.1556	46.9491	63.7759	33.5985		33.2008	6.05136	11
7.6	36.8707	15.4455	8.76137	17.6977	70.9216	16.7536	26.3133	20.1556	48.1766	63.7759	34.1893		32.6419	6.20409	11
7.7	35.7031	15.3605	8.67251	17.8874	72.2119	16.7536	32.5051	18.8212	46.9491	63.7759	31.1105		32.7046	6.24195	11
7.8	35.7031	14.2663	17.8631	13.4563	70.9216	16.7536	30.2644	16.975	47.5628	63.1376	34.1893		32.8266	6.07308	11
7.9	35.7031	14.2663	18.9417	12.396	70.9216	15.6837	31.3848	18.8212	50.0182	62.4993	33.4077		33.0949	6.09162	11
8	34.5355	14.2663	19.1483	11.3356	70.9216	18.0164	27.5611	17.5161	44.6605	62.4993	33.4077		32.1698	5.98876	11
8.1	32.9827	14.1118	24.8713	9.11817	71.8487	15.6837	25.2175	17.5161	45.8739	64.8431	29.9092		31.9978	6.23829	11
8.2	34.1368	13.7192	23.769	6.94679	68.3409	15.6837	24.1217	16.4178	48.7754	61.2227	29.151		31.1168	6.07591	11
8.3	34.1368	10.8648	24.8713	4.77099	68.3409	15.6837	24.1217	16.4178	40.5457	61.2227	27.6694		29.8769	6.05387	11
8.4	29.9822	9.6776	26.2633	1.71935	68.3409	15.6837	21.6922	14.0666	42.5634	63.5582	26.2215		29.0699	6.40553	11
8.5	29.9822	10.8648	25.9737	0.695046	65.7603	15.0714	21.6922	14.0666	47.8622	59.9461	26.5224		28.9488	6.23879	11
8.6	28.8541	11.4713	21.7089	0.695046	65.9948	15.6837	25.2175	14.2211	45.7215	57.93	27.1455		28.604	6.07419	11
8.7	27.4166	8.60683	23.0077	-0.311925	62.3748	14.6138	25.2175	12.9802	44.838	62.2651	26.8303		27.9854	6.22024	11
8.8	26.3011	10.8648	28.8139	-2.3027	60.3323	14.6138	27.713	14.0666	41.5291	64.6006	25.3754		28.3553	6.15138	11
8.9	22.7013	8.07145	21.9407	-4.25418	62.3748	13.4005	26.6051	14.0666	37.4371	63.3075	20.3207		25.9974	6.35586	11
9	23.8045	6.39675	21.9407	-4.29657	59.827	13.4005	26.3133	10.8074	34.626	62.661	25.3754		25.5323	6.2332	11
9.1	20.2712	6.39675	20.8736	-4.25418	57.8165	13.4005	25.2175	10.6912	29.1234	60.7213	20.3207		23.689	5.99511	11
9.2	23.8045	4.78517	18.5415	-6.1675	54.6138	12.3419	23.026	9.72102	28.3704	60.7213	24.2284		23.0897	5.98906	11
9.3	22.7013	4.233	18.7394	-7.14495	54.6138	13.009	25.4972	10.1027	29.2983	60.7213	22.2745		23.0951	6.04076	11
9.4	21.5981	5.33733	18.3476	-10.8428	51.196	12.3419	17.1702	8.4509	29.8903	59.4282	16.5846		20.8638	6.03071	11
9.5	19.1801	4.233	16.6053	-8.12239	49.0357	11.2833	18.4405	10.6912	28.3704	62.661	18.9864		21.0331	5.98415	11
9.6	13.289	2.66053	14.3182	-8.12239	47.8087	11.2833	20.8344	7.38761	28.3704	58.1351	17.6813		19.4224	5.8028	11
9.7	16.8142	2.11415	11.1508	-8.12239	46.5817	11.2833	12.881	8.54177	27.2003	58.1351	16.5846		18.4695	5.76494	11
9.8	15.7348	2.13638	15.8773	-8.04379	44.1277	10.1175	17.9997	7.38761	27.628	59.4282	15.4878		18.8983	5.72349	11
9.9	14.6555	3.18469	12.4702	-8.12239	43.5928	11.2833	18.6428	6.32432	29.5405	59.9461	19.4173		19.1759	5.7682	11
10	12.2324	3.80603	11.2699	-9.01177	41.1686	10.1175	17.3566	6.32432	27.6348	62.4993	16.8689		18.2061	5.89232	11
10.1	12.2324	5.51273	10.095	-9.01177	37.6815	9.64739	16.0979	5.82668	24.5726	54.8397	14.5509		16.5496	5.20435	11
10.2	11.1759	5.453	6.85511	-9.88409	35.8851	9.07006	13.9533	3.10141	25.1509	55.5489	14.5509		15.5328	5.35102	11
10.3	10.1193	1.08239	7.89989	-9.88409	33.0935	9.07006	11.1709	4.15352	31.8806	49.1065	12.1977		14.5355	5.0773	11
10.4	10.1193	2.11415	5.81033	-10.7399	34.2769	9.07006	10.5106	3.06907	35.272	52.5953	11.101		14.8363	5.51476	11
10.5	7.92237	0.0397507	5.81033	-9.97975	29.1976	8.02257	16.4512	3.10141	25.1474	53.5631	8.81078		13.4624	5.20373	11
10.6	5.7709	2.13638	4.76556	-9.88409	30.3672	9.07006	17.3566	3.10141	31.1192	52.2865	10.0043		14.1904	5.27509	11
10.7	6.87686	1.09965	4.76556	-10.8428	26.5479	9.07006	13.9533	2.04931	31.1515	50.6965	7.73865		13.0097	5.1464	11
10.8	4.7362	2.66053	4.81598	-7.0758	26.8584	6.90269	12.881	3.10141	29.9614	55.409	10.229		13.68	5.27537	11
10.9	4.7362	3.21849	5.93456	-9.79025	25.9934	6.90269	12.8183	2.04931	24.2916	50.367	10.0043		12.4114	4.85067	11
11	3.70151	5.39454	1.56537	-7.0758	24.2358	6.90269	11.6832	0.997205	24.2916	47.2157	10.1154		11.7297	4.54883	11
11.1	3.66349	4.91182	5.93456	-6.10782	23.0797	5.8058	10.5106	-0.054899	21.7562	45.3249	8.90758		11.2484	4.26633	11
11.2	4.68758	4.32378	2.59436	-7.14495	19.3873	5.86607	10.5106	-0.054899	20.7502	51.6275	8.90758		11.0414	4.72275	11
11.3	0.585093	5.39454	2.59436	-7.0758	19.3873	6.90269	9.46082	0.997205	25.4349	45.9552	6.09875		10.5214	4.45031	11
11.4	0.585093	3.21849	1.58133	-8.04379	16.9083	5.86607	9.56141	-0.054899	27.464	49.74	4.42338		10.1136	4.87331	11
11.5	-0.424434	3.25302	2.59436	-8.04379	18.0383	4.82944	6.24569	0.997205	20.1697	45.3249	5.55634		8.95825	4.34866	11
11.6	-0.428622	2.15907	1.59762	-6.1675	15.7784	5.86607	3.12907	-0.0543773	21.2751	43.798	4.42338		8.30693	4.23192	11
11.7	-0.424434	2.15907	0.568309	-6.22836	15.2134	4.24771	9.61848	-2.15911	23.7485	48.4952	2.27703		8.86507	4.7166	11
11.8	-2.43152	2.17066	0.574233	-7.14495	14.6484	5.86607	2.0902	-0.0543773	23.5955	46.6694	2.25269		8.02149	4.61956	11
11.9	-2.43152	1.08806	2.62102	-7.14495	13.5185	4.82944	6.37866	-1.09553	22.4651	43.8478	3.31447		7.94465	4.32434	11
12	-1.42798	1.09965	0.574233		11.1328	4.82944	6.37866	-1.09553	21.7562	46.0055	1.19015		9.04431	4.67379	10
12.1	0.597432	1.12223	-0.444716		12.1147	3.71561	5.31775	-3.21121	23.0815	36.0098	0.127618		7.84308	3.96557	10
12.2	-0.432897	0.0402335	1.59762		11.1328	1.66745	5.2617	-3.17783	17.9589	44.2104	1.19091		7.94492	4.49014	10
12.3	-1.42798	0.0397507			8.89814	2.72782	9.66417	-2.15911	25.8797	38.0628	-0.923003		8.97359	4.68653	9
12.4	-2.43152	0.569943			9.90475	2.72782	6.93804	-2.67394	18.7899	36.8333	3.38672		8.22722	4.2149	9
12.5	-3.43506	-0.99816			7.14232	1.66745	4.21192	-3.17783	14.034	31.1493	-0.942478		5.51683	3.70553	9
12.6	-3.40104	-1.00856			7.69481	3.75381	0.0121045	-2.13668	15.9241	41.7514	-2.56308		6.66965	4.84971	9
12.7	-3.40104	0.0397507			5.42488	1.70183	2.0902	-2.18201	15.8361	30.7385	-5.23516		5.00145	3.82052	9
12.8	-4.39461	0.0402335			6.58984	2.72782	5.31775	-3.17783	18.1596	34.3743	-4.25294		6.1538	4.24459	9
12.9	-5.38818	-4.9927			5.48486	0.668892	6.37866	-3.17783	21.191	33.9568	-3.19105		5.65894	4.50211	9
13	-5.38818	-7.00495			4.33199	-0.34668	0.0340402	-4.21898	21.7562	32.3362	-5.29178		4.02309	4.58876	9
13.1	-1.45699	-6.05974			4.33199	1.68446	2.11236	-4.21898	19.4954	26.0369	-5.23516		4.07669	3.76115	9
13.2		-8.38539			5.48486	0.668892	3.16214	-5.20598	18.1596	27.2226	-6.30833		4.34981	4.42642	8
13.3		-7.85317			4.33199	2.20614	-2.0653	-4.21898	18.0654	26.6297	-4.72107		4.04685	4.29731	8
13.4		-8.75317				0.668892	0.0124491	-5.26013		26.0369	-9.52784		0.529509	5.39058	6
13.5		-7.81003					0.0124491			24.8511	-6.51767		2.63396	7.601	4
13.6							0.0124491			24.8511
13.7							0.531886
13.8
13.9
14
14.1
14.2
14.3
14.4
14.5
14.6
14.7
14.8
14.9
15
15.1
15.2
15.3
15.4
15.5
15.6
15.7
15.8
15.9
16
16.1
16.2
16.3
16.4
16.5
16.6
16.7
16.8
	42.0319	21.5387	28.8139	25.1203	75.7703	18.0164	32.5051	23.2633	50.0182	65.0525	39.1397

## Sheet: Fig 6f unc-13 ASH 100-200 mM
	unc-13S6-200Na-aft100-20	unc-13S6-200Na-aft100-24	unc-13S6-200Na-aft100-25	unc-13S6-200Na-aft100-26	unc-13S6-200Na-aft100-27	unc-13S6-200Na-aft100-28	unc-13S6-200Na-aft100-30	unc-13S6-200Na-aft100-31			mean	sem	n
0	-3.0361	0.47435	9.8044	5.19242	5.28394	-1.41697	8.17868	3.40726			3.486	1.60213	8
0.3	-0.0480494	-0.517714	8.7943	4.16541	4.2225	3.51345	8.17868	1.38579			3.7118	1.22275	8
0.4	0.459872	0.47435	7.7842	5.24728	4.2225	-1.43164	-2.01791	2.40354			2.14277	1.20683	8
0.5	0.957586	-0.517714	8.7943	5.19242	2.69941	-1.94417	8.22703	1.90168			3.16382	1.38728	8
0.6	1.98366	0.479121	8.28925	6.21942	2.20651	1.04091	7.22653	1.39983			3.60565	1.0994	8
0.7	2.46664	-1.01375	7.7842	4.70635	2.71051	1.55318	-2.02743	1.39983			2.19744	1.09426	8
0.8	0.957586	0.479121	6.76602	1.13084	1.19852	-2.44174	6.12366	0.392045			1.82576	1.09045	8
0.9	1.96362	-0.520298	6.76602	-1.92158	1.69141	-1.94417	1.5594	0.396108			0.998814	0.989645	8
1	-0.0432397	0.479121	5.76602	4.19284	1.19245	4.51592	6.12366	0.396108			2.82786	0.911784	8
1.1	-0.0480494	-0.0220836	5.76602	-2.88058	-0.809494	0.535855	-3.00486	0.895935			0.0540925	0.966385	8
1.2	-1.5125	0.479121	5.26602	-2.40108	-0.809494	-2.44174	-3.97283	1.39983			-0.499085	1.02104	8
1.3	-1.04407	0.479121	5.27196	0.115171	-1.30846	1.05813	1.5594	1.39983			0.941385	0.722838	8
1.4	-0.0484502	-0.522883	4.76602	-3.85743	-0.809494	2.53306	-3.49833	0.897967			-0.0674431	1.01727	8
1.5	-0.551468	0.479121	5.26602	-2.40108	-1.30846	1.04813	-4.93115	-3.58293			-0.747728	1.1142	8
1.6	-1.04407	-0.522883	4.28285	-2.90806	-1.80743	-2.94679	-3.99181	0.396108			-1.06776	0.916944	8
1.7	-1.04407	-0.522883	3.7878	-4.34585	-2.29263	-0.441959	-4.97875	-4.57667			-1.80188	1.03345	8
1.8	-1.04407	0.479121	3.7878	-3.85743	-3.28563	3.04047	-3.99181	-2.55981			-0.928918	1.08702	8
1.9	1.94398	1.48863	3.78186	-3.87599	-4.75397	-3.45184	-5.4198	0.396108			-1.23638	1.24741	8
2	-1.04407	0.479121	2.82876	-4.83427	-3.7659	-3.45184	4.02616	-5.53818			-1.41253	1.26568	8
2.1	-1.04407	2.00221	1.84837	-4.83427	-5.74205	2.54543	-5.44843	0.396108			-1.28459	1.2534	8
2.2	-0.0480494	1.49614	1.84837	-1.40508	-5.74205	2.54543	-1.40559	-2.55981			-0.65883	0.964898	8
2.3	-1.03896	0.990062	0.867979	-4.36441	-5.74205	-0.949587	-1.92231	-4.57667			-2.09199	0.900036	8
2.4	-2.02004	1.49614	1.84837	-5.81112	-7.15366	2.05523	-6.3971	-0.601699			-2.07298	1.37458	8
2.5	-1.04407	2.00221	-0.0533995	-4.80662	-6.66445	1.55266	-6.85295	-3.08606			-2.36908	1.24368	8
2.6	-1.03385	1.48113	-0.0533995	-4.83427	-7.64286	2.04286	2.00806	-1.59544			-1.20347	1.2263	8
2.7	0.929291	1.48113	-0.0533995	-4.83427	-7.68053	1.53793	-5.90845	-1.59544			-2.01547	1.28691	8
2.8	1.92473	3.48513	3.91417	-5.29504	-8.53791	-0.451763	-6.85295	-6.49969			-2.28917	1.79083	8
2.9	2.40357	3.98614	0.966018	-3.82103	-8.09038	2.05523	-1.39699	-3.05871			-0.86952	1.41508	8
3	1.90585	3.48513	1.85759	-5.245	-9.02237	0.564493	4.02616	-6.49969			-1.11598	1.77761	8
3.1	1.90585	4.48714	0.485249	-5.27212	-9.50683	-4.41697	3.50194	-4.04757			-1.60791	1.74054	8
3.2	1.41757	4.48714	0.966018	-4.78842	-9.02237	-4.41697	2.49	-3.5478			-1.55185	1.6171	8
3.3	0.929291	3.96884	0.00447951	-4.78842	-9.46131	1.04993	-5.36839	-5.02375			-2.33617	1.58429	8
3.4	1.90585	5.54472	0.485249	-2.34171	-9.50683	-1.43952	-6.82015	-8.38524			-2.5697	1.87344	8
3.5	-2.52316	4.50985	0.00447951	-5.75582	-9.9913	-1.90517	-6.33623	-3.05582			-3.13164	1.54872	8
3.6	-2.04008	3.48513	-0.487764	-1.88093	-10.3754	-1.43952	-5.85231	-3.5478			-2.76734	1.43537	8
3.7	-2.53809	3.98614	1.33779	-5.75582	-10.4758	-1.86013	-2.94752	-3.5478			-2.72515	1.53713	8
3.8	-1.04407	3.48513	-0.0533995	-5.27212	-11.335	-1.41749	-5.85231	-3.5478			-3.12964	1.58117	8
3.9	-1.04407	5.48914	5.4268	-2.85075	-11.3899	-4.86795	-6.82015	-3.5478			-2.45058	2.04102	8
4	-2.04008	4.48714	8.87006	-5.75582	-11.335	1.53793	-6.82015	-4.53176			-1.94847	2.32852	8
4.1	-2.04008	5.54472	12.0713	-6.23951	-10.3754	-3.89494	-7.75118	-4.53176			-2.15211	2.62521	8
4.2	-3.0361	5.54472	2.33857	-2.87022	-11.8149	-2.92936	-8.19366	-5.02375			-3.24808	1.93564	8
4.3	-2.04008	5.01593	3.80333	-5.75582	-11.335	-1.42496	-0.042738	-5.51573			-2.16189	1.89202	8
4.4	-2.04008	5.54472	3.7878	-5.27212	-12.2947	-4.3729	-3.41196	-6.43649			-3.06196	2.00622	8
4.5	-2.04008	5.51693	4.7779	1.0724	-13.7341	-2.91697	-4.85655	-6.43649			-2.32712	2.22567	8
4.6	-3.51426	5.48914	3.80916	-5.70158	-13.7341	-3.39989	-7.30407	-6.92368			-3.90991	2.19036	8
4.7	-2.04008	6.524	5.27877	-1.85801	-14.2139	-3.3828	-8.75584	-7.41087			-3.23234	2.4623	8
4.8	-2.06052	5.54472	6.26701	-4.78842	-14.6217	-2.39989	-9.15222	-7.41087			-3.57774	2.5108	8
4.9	-3.00702	6.55686	6.7581	-4.78842	-15.0295	-2.41697	-8.67294	-6.43649			-3.37955	2.59684	8
5	-3.00624	6.55686	7.26206	-2.34456	-15.1015	-2.89989	-8.71439	-7.41087			-3.20732	2.65685	8
5.1	-2.56354	7.06294	7.26602	-4.78842	-15.98	-2.40484	-6.82015	-7.41087			-3.20486	2.71435	8
5.2	-3.99243	5.48914	7.76602	1.58069	-15.5768	-2.871	-3.91537	-7.41087			-2.36632	2.62275	8
5.3	-3.99243	7.03008	8.26602	-1.34973	-15.98	-2.3927	0.466123	-7.41087			-1.92044	2.74587	8
5.4	-0.557198	6.55686	7.76602	-4.78842	-15.98	-1.91697	-3.91537	-7.89805			-2.59164	2.70434	8
5.5	-2.04008	7.06294	7.76602	-4.78842	-16.9305	-1.4026	-0.541454	-8.38524			-2.40742	2.83516	8
5.6	-2.08138	8.58116	8.25711	2.59725	-17.0117	-1.88575	-4.35784	-8.82733			-1.84106	3.03445	8
5.7	-3.52949	8.07508	8.76602	-2.88058	-16.9305	-1.88575	-7.78799	-9.35962			-3.19161	3.04657	8
5.8	-2.08138	7.56901	8.76602	-0.341311	-17.4058	-0.412503	-4.39896	-9.26943			-2.19679	3.013	8
5.9	-3.0361	8.58116	8.78521	-2.88058	-17.881	-1.4026	-0.042738	-9.35962			-2.15454	3.10673	8
6	-1.04407	9.69141	9.8044	-3.33733	-18.6544	-0.907553	-1.04017	-9.79701			-1.91059	3.32455	8
6.1	-3.53411	10.7139	8.7943	-3.85743	-19.1252	0.0830254	-4.9027	-9.35962			-2.64847	3.38273	8
6.2	-1.06512	10.7139	8.28925	4.16541	-18.3563	-1.4026	-2.05638	-10.334			-1.25573	3.37879	8
6.3	-3.00624	11.8577	8.7943	-3.369	-13.4411	-0.909788	-2.54506	-11.3084			-1.74094	3.07621	8
6.4	-0.546462	10.7139	8.7943	5.19242	-12.3029	-1.41697	-3.0632	-11.3084			-0.492164	3.01212	8
6.5	-3.0361	10.8246	8.81388	6.28494	-12.2446	-1.90484	-5.89003	-11.6819			-1.10424	3.15814	8
6.6	-2.08138	9.18016	7.7842	-0.9351	-12.765	-0.909788	-6.37395	-11.3084			-2.17615	2.81726	8
6.7	-2.56886	9.79155	9.31893	2.67492	-11.8408	-1.4026	-6.82663	-11.3084			-1.52024	2.972	8
6.8	0.977417	10.8246	7.7842	6.35184	-12.3029	-1.4026	-10.6915	-11.3084			-1.22092	3.28051	8
6.9	-0.0486547	9.79155	12.6198	6.28494	-13.6892	-0.909788	-6.39344	-11.3084			-0.456641	3.40678	8
7	0.967401	9.23023	17.3344	1.04915	-12.3029	-1.89765	-2.06629	-11.7364			0.0722493	3.49655	8
7.1	-1.06512	10.8246	17.4554	4.22476	-14.5423	-2.3927	-6.85076	-11.3084			-0.456808	3.85262	8
7.2	-0.53634	8.20246	17.0106	7.40038	-15.3954	-2.3927	-5.89994	-11.3084			-0.364904	3.8174	8
7.3	0.967401	8.7137	19.8791	7.40038	-15.3256	-2.3689	-3.0632	-11.3084			0.61181	4.01239	8
7.4	-1.06512	9.79155	18.7231	6.84266	-14.9375	-1.4026	-3.0632	-12.2828			0.325772	3.96161	8
7.5	0.967401	7.64642	12.1848	6.28494	-15.3954	-2.3927	-3.54686	-11.7956			-0.755859	3.37338	8
7.6	-1.05449	9.79155	17.0413	3.72661	-14.9375	-1.89765	-7.30592	-11.3084			-0.743062	3.79108	8
7.7	0.967401	9.79155	16.5037	6.35184	-15.3954	-1.88575	-3.56661	-11.3084			0.182293	3.75698	8
7.8	0.459271	9.23023	5.76194	2.21513	-17.2267	-2.3808	-4.07002	-12.2828			-2.28672	3.13831	8
7.9	0.967401	9.79155	15.4284	5.24728	-16.311	-2.3927	-4.09017	-11.3639			-0.340407	3.72994	8
8	-0.0488592	9.79155	4.7539	-1.92158	-17.6024	-1.89765	-4.07002	-12.2828			-2.90972	3.09179	8
8.1	0.459271	9.79155	3.23875	1.14402	-16.311	-2.3689	-4.54866	-11.3084			-2.48793	2.92342	8
8.2	-1.06512	9.27502	2.73369	-2.90806	-17.5243	-2.3808	-4.57343	-11.3084			-3.46892	2.89207	8
8.3	-1.57325	9.79155	1.72359	-0.847933	-16.7689	-2.871	-4.57343	-11.3084			-3.30347	2.84407	8
8.4	-0.0488592	8.75849	2.24986	-2.90806	-18.1424	-2.88775	-13.4658	-11.7956			-4.78001	3.17747	8
8.5	-1.06512	8.75849	1.24481	-3.89454	-19.2501	-2.88775	-8.76725	-11.3084			-4.64624	3.0045	8
8.6	-0.556989	9.79155	11.0186	-0.361295	-18.8854	-3.36605	-10.1945	-10.4356			-2.87369	3.61662	8
8.7	-0.0488592	8.75849	0.766018	-3.89454	-19.7927	-2.86418	-8.25842	-10.3848			-4.46488	3.01481	8
8.8	-0.0490679	9.27502	4.36602	-5.34607	-19.4254	-2.3689	-7.80023	-9.45159			-3.85003	3.12885	8
8.9	-0.0488592	8.75849	9.96602	-1.40508	-19.3391	-4.32969	-7.46201	-9.45159			-2.91397	3.40126	8
9	-0.0492766	8.20246	4.3397	-3.89454	-19.0581	-3.3493	-10.6315	-9.45159			-4.23652	3.08941	8
9.1	-0.0488592	6.62393	3.8397	-1.87494	-17.3405	-3.85624	-9.72368	-9.45159			-3.97902	2.78684	8
9.2	-4.0726	5.65932	8.91339	-1.87494	-20.2464	-3.85624	-9.23976	-9.54539			-4.28283	3.23517	8
9.3	-1.06512	4.15265	8.91339	-5.81112	-19.7927	-4.3085	-8.79337	-9.00162			-4.4633	3.10787	8
9.4	-2.08138	3.63073	7.86075	-6.75559	-19.7927	-3.3493	-10.2076	-9.45159			-5.01834	3.04717	8
9.5	-1.06512	3.63073	8.91339	0.0573853	-18.1912	-3.36605	-8.75584	-8.55164			-3.41604	2.96545	8
9.6	-2.08138	2.05699	6.30114	-5.83931	-22.3126	-4.32969	-9.6315	-9.45159			-5.66099	3.06095	8
9.7	-1.57325	2.58689	5.26024	-6.29954	-21.4134	-4.81988	-9.67759	-9.49849			-5.67938	2.94024	8
9.8	-2.08138	1.52708	1.3074	-0.960728	-21.5104	-4.79394	-9.6315	-9.54539			-5.71111	2.73183	8
9.9	-2.08138	0.494027	6.79935	-7.69061	-21.4134	-4.30374	-10.1569	-9.04851			-5.92514	2.96162	8
10	-2.06052	0.494027	1.72359	-7.72298	-22.3126	-4.32969	-9.6315	-10.4356			-6.7844	2.72929	8
10.1	-1.06512	0.494027	4.24569	-3.85371	-22.3126	-4.81988	-9.6315	-9.99047			-5.8667	2.90495	8
10.2	-2.58951	0.494027	1.72359	-8.658	-22.7622	-5.25819	-10.5449	-9.45159			-7.13084	2.75287	8
10.3	-2.08138	-0.539031	5.75768	-7.23928	-22.7622	-4.81988	-10.1108	-9.04851			-6.35543	2.96558	8
10.4	-3.06656	-0.0225018	2.71476	-8.17431	-22.3126	-4.84149	-10.5901	-8.55164			-6.85555	2.71956	8
10.5	-3.07699	-0.539031	5.75768	-1.97729	-23.2118	-5.76957	-9.18903	-9.99047			-5.99957	3.03311	8
10.6	-2.06052	0.987371	4.19518	-8.658	-23.4507	-5.28413	-7.33687	-9.54539			-6.39414	2.9686	8
10.7	-3.09764	2.50828	1.70068	-8.658	-20.3798	-5.31008	-7.78799	-9.04851			-6.25913	2.55786	8
10.8	-3.56958	2.00221	1.72359	-8.658	-23.8963	-5.31008	-7.30407	-11.5329			-7.06814	2.92953	8
10.9	-6.08467	0.483989	-0.260245	-8.658	-23.9997	-6.25977	-7.78799	-14.3012			-8.35845	2.783	8
11	-3.06656	2.00221	2.66705	-8.658	-24.3419	-6.7145	-7.30407	-13.7943			-7.40126	3.10099	8
11.1	-4.0726	0.483989	0.713493	-9.6254	-24.1111	-6.22906	-8.23047	-13.7943			-8.10817	2.87292	8
11.2	-4.0726	0.990062	-3.11437	-9.1417	-23.5541	-6.25977	-7.78799	-13.7943			-8.34184	2.66947	8
11.3	-4.0726	0.483989	0.164706	-9.6254	-24.4493	-5.80028	-8.71439	-13.7943			-8.22594	2.88407	8
11.4	-4.57561	-0.0194467	-0.296608	-10.1091	-23.8963	-6.22906	-8.67294	-13.7943			-8.44917	2.76279	8
11.5	-5.07863	-0.528156	-6.32446	-10.0588	-24.4493	-6.7452	-9.15222	-14.3012			-9.57975	2.55172	8
11.6	-6.08467	-0.522883	-5.82446	-9.6254	-24.7875	-6.25977	-8.65535	-14.8082			-9.57103	2.60095	8
11.7	-5.55139	-1.52489	-2.23398	-4.01043	-22.4564	-7.64592	-9.6315	-14.8082			-8.48284	2.51193	8
11.8	-5.07863	-1.02652	1.18522	-9.6254	-25.2331	-7.68537	-10.4905	-13.7943			-8.96858	2.90789	8
11.9	-5.07863	-0.528156	-9.6031	-10.5928	-24.7875	-7.19994	-11.44	-15.6634			-10.6117	2.57776	8
12	-5.07863	-0.522883	-9.61091	-10.5928	-25.2331	-7.23064	-11.3822	-16.6671			-10.7898	2.65796	8
12.1	-6.02415	-1.52489	-10.9699	-9.6254	-24.7875	-7.19994	-11.857	-16.6671			-11.082	2.5134	8
12.2	-6.52215	-2.01336	-2.31681	-11.4503	-24.7875	-7.16516	-11.44	-16.6671			-10.2953	2.70433	8
12.3	-6.08467	-1.52489	-11.7617	-11.0765	-23.0124	-7.68537	-12.3895	-16.6671			-11.2753	2.32705	8
12.4	-7.0907	-2.02589	-11.3673	-12.4085	-24.1111	-7.64592	-12.3895	-16.6671			-11.7132	2.35684	8
12.5	-6.52215	-2.52689	-6.84206	-10.5928	-25.3445	-7.64592	-11.9147	-17.1689			-11.0698	2.5536	8
12.6	-6.08467	-2.52689	-0.425735	-10.5425	-22.935	-7.72084	-12.3895	-16.6671			-9.91152	2.62455	8
12.7	-7.0907	-2.52689	-11.8435	-10.5928	-24.7875	-8.17081	-12.802	-17.6708			-11.9356	2.41571	8
12.8	-8.43706	-2.02589	-8.29949	-11.5602	-26.1244	-8.17081	-12.8642	-16.6671			-11.7686	2.54364	8
12.9	-7.02016	-2.52689	-3.32691	-10.1091	-23.8262	-7.19994	-12.3895	-17.6708			-10.5087	2.57305	8
13	-8.01618	-3.02789	-11.8435	-10.5928	-21.0824		-12.8642	-17.6708			-12.1568	2.25514	7
13.1	-8.01618	-2.52689	-12.3197	-11.5602	-26.57		-12.3895	-17.6708			-13.0076	2.85938	7
13.2	-7.02016	-2.52689	-7.91122	-11.1278	-26.57			-18.4891			-12.2742	3.58682	6
13.3	-7.51817	-2.52689	-4.23398	-11.5602				-18.1727			-8.80238	2.80454	5
13.4	-8.01618	-3.52889	-12.3197	-11.0765							-8.73531	1.95689	4
13.5	-9.45598	-3.52889	-13.0906	-10.5928							-9.16706	2.02688	4
13.6	-8.01618
13.7	-9.01219
13.8
13.9
14
14.1
14.2
14.3
14.4
14.5
14.6
14.7
14.8
14.9
15
15.1
15.2
15.3
15.4
15.5
15.6
15.7
15.8
15.9
16
16.1
16.2
16.3
16.4
16.5
16.6
16.7
16.8
highest	2.46664	11.8577	19.8791	7.40038	5.28394	4.51592	8.22703	3.40726

## Sheet: Fig 6f unc-13 ASH 100-500 mM
	unc-13S6-500Na-200Na-aft100-20	unc-13S6-500-200Na-aft100-24	unc-13S6-500-200Na-aft100-25	unc-13S6-500-200Na-aft100-26	unc-13S6-500-200Na-aft100-27	unc-13S6-500-200Na-aft100-28	unc-13S6-500-200Na-aft100-30	unc-13S6-500-200Na-aft100-31			mean	sem	n
0	0.539657	-2.0983	-0.992006	0.741605	0.0146181	0.777306	0.474094	0.729029			0.0232501	0.368018	8
0.3	0.539657	1.88185	-0.00115188	0.237605	-0.492139	0.777306	0.474094	0.736412			0.519204	0.244436	8
0.4	0.539657	-2.0983	-0.00115188	0.741605	0.0146181	0.777306	-0.511911	1.73356			0.149423	0.39949	8
0.5	-1.44796	-3.07464	0.999618	0.241282	-0.998895	1.2757	0.99951	0.237837			-0.220944	0.532811	8
0.6	-1.46234	-2.0983	-0.00115188	-1.24721	-1.50565	1.2757	-0.0190666	-0.260739			-0.664847	0.390134	8
0.7	0.539657	-0.616238	0.999618	-0.259041	-0.492139	0.280024	1.53597	-0.261994			0.215732	0.271025	8
0.8	-2.41521	-1.1327	-0.00115188	0.241282	-2.03316	0.777306	0.478845	-1.24558			-0.666297	0.425558	8
0.9	-1.44796	-1.1327	-0.00115188	1.24193	-1.00927	1.2846	1.47467	-0.759314			-0.0436498	0.429426	8
1	0.539657	1.9015	0.499233	-0.259041	-2.01241	0.777306	0.478845	1.81123			0.467041	0.435933	8
1.1	0.539657	-0.118409	-0.992006	0.241282	0.00444904	-1.23883	-0.0142323	-0.260739			-0.229853	0.21246	8
1.2	-1.43828	-1.1327	0.504291	0.741605	1.01796	-0.229438	0.478845	-1.25789			-0.16445	0.349491	8
1.3	-0.461344	0.374575	-0.00115188	0.741605	1.01796	-1.73825	0.478845	-0.260739			0.0189377	0.306341	8
1.4	1.55635	0.865826	-0.00115188	0.245034	-0.482071	-0.229438	-1.54348	0.743945			0.144376	0.335037	8
1.5	1.55635	0.865826	-0.00115188	-0.753127	0.993339	-1.22857	-1.54348	1.81123			0.212552	0.453885	8
1.6	1.55635	2.41473	-0.00115188	0.741605	1.96267	-1.22857	-0.502069	-0.260739			0.585353	0.457936	8
1.7	-1.44796	1.88185	-0.00115188	-0.759363	1.47566	-1.22857	-0.514746	-0.759314			-0.1692	0.433301	8
1.8	1.55635	-1.62568	-0.00115188	-0.259041	0.998225	-1.72081	-1.49792	-1.25789			-0.475989	0.445279	8
1.9	1.55635	1.88185	-1.00192	-1.25969	0.0146181	-1.72081	-0.0195612	-1.25789			-0.225882	0.476035	8
2	0.0391568	1.88185	-1.00192	-1.25969	0.988644	-1.72708	-1.49792	-0.260739			-0.354712	0.451168	8
2.1	1.54066	0.374575	-0.00115188	-1.25969	0.0146181	-1.22857	0.493684	-0.759314			-0.103148	0.336619	8
2.2	0.539657	-2.11867	-0.00115188	-0.759363	0.0146181	-2.23539	-0.502116	-1.25789			-0.790037	0.358442	8
2.3	2.56747	1.88185	-1.00192	-1.74882	-0.959408	-1.72081	-0.0195612	-0.759314			-0.220064	0.57113	8
2.4	1.54066	0.865826	-0.00115188	-2.26033	-0.959408	-1.72081	-0.527423	-1.25789			-0.540066	0.455935	8
2.5	2.54166	0.865826	-1.00192	-1.25969	-0.472395	-2.21305	-0.0169856	-0.759314			-0.289483	0.514565	8
2.6	-0.452503	-2.11867	-1.00192	-1.25969	-0.959408	-2.21305	-1.03814	-0.26325			-1.16333	0.24722	8
2.7	-0.452503	0.865826	-0.00115188	-1.25969	-0.95471	-2.21305	-0.532806	-0.76057			-0.663581	0.318756	8
2.8	0.528852	0.865826	-0.501537	-1.76637	-1.93343	-2.21305	0.479276	-0.260739			-0.600147	0.432042	8
2.9	0.528852	1.86278	-0.00115188	-1.25969	-1.91464	-1.21626	2.96841	-0.260739			0.0884443	0.587039	8
3	0.0403203	2.86839	-1.98286	-0.759363	-1.43703	-2.21305	1.4601	-0.260739			-0.285528	0.615977	8
3.1	-0.452503	2.34161	0.0038062	-1.74882	-3.91981	-2.21305	1.96782	-0.260739			-0.53521	0.739901	8
3.2	0.528852	2.8395	-0.992006	-2.23795	-3.90065	-2.21305	-0.514555	-0.260739			-0.843824	0.720664	8
3.3	1.51021	2.8395	-1.47771	-1.24849	-3.90065	-2.21305	-1.5593	-1.25789			-0.913422	0.750446	8
3.4	-0.452503	0.839241	-0.992006	-1.74258	-3.91981	-2.22422	-1.5593	-1.24558			-1.41209	0.486837	8
3.5	-0.452503	1.84371	-0.992006	-2.23795	-4.3685	-1.22857	-1.5593	-1.74539			-1.34256	0.615973	8
3.6	-0.452503	2.8395	-2.94455	-1.25969	-5.88702	-2.21305	-2.08061	-0.260739			-1.53233	0.883296	8
3.7	-1.43386	1.83937	-1.96342	-2.23795	-5.39522	-2.71144	-1.5593	-0.759314			-1.77764	0.713278	8
3.8	-0.452503	1.82521	-0.982284	-2.23795	-6.90483	-1.71466	-0.530231	-1.25789			-1.53189	0.878473	8
3.9	-0.452503	1.34148	-0.496579	-2.73331	-2.87927	0.273972	-0.532806	1.31266			-0.520796	0.565753	8
4	0.0381745	1.84371	-0.982284	-4.17802	-3.36159	-1.22241	-0.0197329	-1.73924			-1.20267	0.682302	8
4.1	0.534201	1.33223	0.494275	-2.23795	-2.87927	-0.221745	1.53597	-1.25789			-0.337523	0.577594	8
4.2	-0.456879	0.839241	2.00039	-2.73331	-6.93902	2.81804	0.506899	-0.759314			-0.590495	1.0899	8
4.3	0.534201	0.839241	3.50154	-3.22868	-5.85828	8.09903	3.04696	-1.25789			0.709515	1.52613	8
4.4	2.51636	0.839241	5.05328	-3.19701	-5.88702	13.0369	3.57315	-0.260739			1.95927	2.02457	8
4.5	1.52528	0.839241	7.11635	-2.73331	-3.89134	19.3692	3.51974	-1.74539			2.99997	2.65548	8
4.6	1.52528	-0.146728	10.3163	-2.73331	-1.91464	24.2539	2.53371	-1.25789			4.07208	3.22797	8
4.7	1.52528	0.839241	11.9876	-2.23795	-2.38313	27.4892	5.68452	-0.256973			5.33097	3.58096	8
4.8	3.54266	0.839241	12.5089	-2.22697	-5.94565	28.6214	6.72165	-0.26325			5.47474	3.86072	8
4.9	2.54166	0.346256	15.3585	-1.24721	-3.51773	29.5217	6.6136	-0.256973			6.16997	3.93514	8
5	3.04216	0.839241	18.2936	-1.24721	-0.472395	30.6668	7.60106	0.743945			7.4334	4.01589	8
5.1	3.54266	0.839241	18.9428	0.741605	0.988644	31.022	9.73209	0.240348			8.25619	3.97635	8
5.2	3.54266	0.839241	23.6148	1.24193	2.46405	31.2038	9.21885	-0.26325			8.98276	4.20828	8
5.3	5.65816	1.33223	23.7797	4.33621	3.45724	31.6013	8.61712	0.743945			9.94074	4.0376	8
5.4	5.60084	1.82521	24.4642	5.92265	0.0146181	31.022	10.3011	0.743945			9.98683	4.09576	8
5.5	4.63671	1.82521	26.0368	7.5117	1.0438	32.955	10.0804	-0.26325			10.4783	4.3704	8
5.6	3.54266	1.33223	29.9104	8.59031	1.0491	31.6013	8.00804	0.743945			10.5972	4.52919	8
5.7	4.58971	1.82521	32.0042	9.1115	1.56105	31.6013	8.54327	1.24754			11.3105	4.59793	8
5.8	5.60084	2.82534	34.1474	10.1539	4.71845	31.6013	9.71776	0.743945			12.4386	4.60326	8
5.9	6.61196	2.8395	34.1474	11.3142	6.2864	32.1805	10.2588	1.24754			13.1108	4.53675	8
6	6.61196	1.84371	34.1474	10.734	6.2864	32.1805	12.5587	2.78651			13.3937	4.4997	8
6.1	4.58971	2.88313	36.1312	12.3675	7.40898	32.955	13.0377	3.31484			14.086	4.67204	8
6.2	4.63671	0.856786	39.7948	12.3675	7.40898	33.1436	13.7281	3.80396			14.4676	5.07208	8
6.3	5.65816	3.40588	39.7948	11.3142	6.35265	32.5576	15.6689	5.89897			15.0814	4.84828	8
6.4	5.65816	3.9544	42.7219	12.3675	7.40898	32.5576	14.5869	6.99893			15.7818	5.01764	8
6.5	6.67961	4.98085	40.3977	13.4923	8.46532	33.7296	16.9342	8.03751			16.5896	4.71023	8
6.6	5.65816	4.98085	41.5012	15.1606	10.4676	33.1436	16.9342	10.1678			17.2517	4.67946	8
6.7	5.60084	5.49408	42.1115	14.4742	11.5129	32.5576	16.1947	13.524			17.6837	4.59121	8
6.8	5.60084	6.00731	42.7219	14.0246	11.5129	32.5576	16.1947	13.5113			17.7664	4.63202	8
6.9	5.65816	7.58895	40.8909	14.5569	12.1625	32.9483	16.0155	13.5113			17.9166	4.38772	8
7	6.14022	8.14414	41.5012	14.4742	11.5129	33.5366	15.0764	15.186			18.1965	4.43637	8
7.1	5.60084	7.62559	41.5012	13.4209	11.5736	31.3856	13.8808	19.2223			18.0263	4.37846	8
7.2	5.60084	8.14414	39.1918	12.3675	12.6907	32.9436	13.8036	18.1387			17.8601	4.22718	8
7.3	6.61196	7.62559	39.7948	12.3675	11.5791	31.3856	14.44	18.1387			17.7429	4.17607	8
7.4	6.61196	9.2778	38.5888	11.8408	12.6907	32.1646	12.6977	19.2223			17.8868	4.06626	8
7.5	5.60084	8.14414	38.5888	11.2607	12.6907	32.1646	12.1447	18.1387			17.3416	4.18299	8
7.6	5.60084	8.71097	36.3417	13.4209	11.6343	30.7996	12.6977	20.5285			17.4668	3.85911	8
7.7	4.58971	7.10705	35.7459	10.1539	11.6343	31.197	11.5917	19.433			16.4316	4.03797	8
7.8	4.58971	8.71097	34.3579	10.1539	13.9801	31.5786	11.5917	20.5285			16.9364	3.85961	8
7.9	6.16888	8.75382	34.1474	10.1539	13.4629	30.9856	10.4344	21.196			16.9129	3.76776	8
8	5.60084	9.2778	34.5543	9.63268	12.3649	30.2135	9.27716	19.433			16.2943	3.8024	8
8.1	5.60084	8.19242	32.9699	8.50169	12.4284	30.2135	9.22696	19.9807			15.8893	3.75525	8
8.2	5.60084	8.14414	31.7923	7.98588	10.8237	29.4593	9.88146	21.8635			15.6939	3.68999	8
8.3	4.58971	6.57987	29.0946	9.1115	10.2535	30.2135	8.09473	20.756			14.8367	3.65276	8
8.4	4.58971	8.22983	30.2585	7.47007	11.3939	29.0415	9.27716	19.433			14.9617	3.55138	8
8.5	4.58971	8.75382	28.3521	6.43846	9.74158	27.7149	7.0127	19.6484			14.0314	3.44908	8
8.6	4.58971	8.22983	29.0946	5.92265	9.22964	27.7081	7.598	19.6484			14.0026	3.53174	8
8.7	5.09527	6.62591	27.0342	6.43846	7.65748	28.4555	7.0127	18.4452			13.3456	3.47205	8
8.8	4.58971	7.18187	25.0207	4.84109	6.0957	28.4555	5.86716	18.5408			12.5741	3.49059	8
8.9	4.58971	4.50115	25.7399	5.89241	5.08219	27.8695	6.43993	18.5408			12.3319	3.56005	8
9	2.54166	6.06995	25.0207	5.92265	5.11332	27.8695	8.79592	17.3376			12.3339	3.45437	8
9.1	3.54266	6.06995	23.8834	4.89104	5.10813	26.5429	9.41214	16.7899			12.03	3.23781	8
9.2	3.50744	5.03285	23.8834	5.38187	4.06867	26.3883	7.13206	16.3256			11.465	3.31588	8
9.3	3.54266	5.03285	22.746	4.33055	4.028	25.2298	8.88814	14.5034			11.0377	3.10957	8
9.4	2.49156	5.03285	21.3656	4.89104	3.02465	27.1289	7.75879	15.218			10.8639	3.28596	8
9.5	2.49156	2.92795	21.3656	3.30947	2.52298	26.5497	7.20038	14.0391			10.0508	3.36542	8
9.6	2.49156	3.44772	20.016	3.30947	2.02131	25.9636	6.72165	13.0028			9.62176	3.22244	8
9.7	2.49156	5.03285	19.4599	3.30947	1.51465	25.2298	7.20571	12.9376			9.64769	3.09001	8
9.8	1.51021	2.92917	18.9039	3.82001	0.51629	25.2298	6.65262	11.8952			8.93215	3.18228	8
9.9	1.51021	0.856786	17.5961	2.79893	0.0146181	24.6506	6.68714	10.1216			8.0295	3.16088	8
10	0.528852	1.92395	18.9039	2.28839	-0.978759	24.0714	5.14208	11.8952			7.97187	3.29094	8
10.1	1.51021	1.9015	17.5961	1.77785	-1.97214	24.6506	5.62613	10.1216			7.65148	3.26223	8
10.2	1.49542	3.99576	16.4963	2.2794	-1.97214	24.0714	5.11289	8.47838			7.49467	3.06917	8
10.3	0.528852	2.95866	17.1441	2.28839	-6.74196	23.7958	3.59987	8.47838			6.5065	3.44872	8
10.4	0.528852	-1.14365	16.4963	1.75987	-7.22676	24.0714	2.60011	8.47838			5.69556	3.60456	8
10.5	1.01953	-1.14365	15.229	1.76886	-9.71234	22.6506	3.57315	7.93065			5.16447	3.55333	8
10.6	0.528852	-1.14365	15.3965	0.749109	-9.2004	22.9129	4.11027	7.38292			5.09206	3.56776	8
10.7	0.528852	-0.149017	14.685	1.77785	-8.77849	22.078	3.53682	6.80106			5.06001	3.37413	8
10.8	0.528852	-1.14365	14.2966	1.76886	-9.71234	21.6299	3.57315	6.83518			4.72208	3.4132	8
10.9	-0.452503	-1.14365	13.5972	1.76886	-9.29573	21.6366	3.57315	5.19199			4.35949	3.35878	8
11	-0.452503	-2.13944	13.0532	0.749109	-9.76001	22.9129	2.54666	5.73972			4.08121	3.54101	8
11.1	0.528852	-2.13944	13.0532	0.749109	-11.2482	22.2092	2.54666	4.09653			3.72449	3.55534	8
11.2	-0.452503	-1.14365	11.8366	0.749109	-11.7601	21.5054	0.488637	3.53248			3.0945	3.48228	8
11.3	0.526229	-3.10464	11.2985	0.749109	-10.1318	21.5054	2.53893	3.00107			3.29785	3.35867	8
11.4	0.528852	-2.13944	11.9654	0.243729	-9.01548	20.245	1.52017	3.53248			3.36009	3.17269	8
11.5	0.523606	-1.14365	10.7604	-0.261651	-9.06124	20.3602	-2.12433	1.88483			2.61728	3.18295	8
11.6	0.534201	-2.13944	10.7604	-0.261651	-10.0188	20.3602	-2.1383	3.00107			2.51222	3.26978	8
11.7	1.52528	-2.13944	10.7604	-0.261651	-10.0188	19.7876	-2.66785	1.88483			2.3588	3.2206	8
11.8	-0.448211	-4.0906	9.68428	-0.261651	-9.38338	19.6789	-4.66281	0.801242			1.41472	3.25266	8
11.9	-1.42003	-3.11993	9.10037	-1.27241	-8.83784	20.245	-2.14689	1.34304			1.73641	3.18042	8
12	-1.42003	-2.13944	9.68428	-0.261651	-7.85423	20.3602	-3.72695	0.801242			1.93043	3.16621	8
12.1	-1.42003	-3.13522	9.10037	-1.26605	-8.75162	19.2151	-3.17789	0.801242			1.42073	3.0957	8
12.2	2.51636	-4.0906	8.51646	-1.27241	-9.72564		-3.69161	-0.282349			-1.14711	2.16189	7
12.3	-1.40647	-2.63733	8.51646	-1.76637	-9.23863		-5.72398	-0.282349			-1.79124	2.07204	7
12.4	0.0403203	-5.1268	6.31976	-1.27241	-10.6997		-4.70595	-1.36594			-2.40153	1.98786	7
12.5	-0.448211	-3.63312	6.91941	-2.28317	-10.2606		-6.69175	-0.824145			-2.46022	2.04043	7
12.6	2.54166	-3.13522	6.31976	-1.76637	-10.6997		-6.72643	-1.36594			-2.11889	2.12421	7
12.7	-0.448211	-4.6087	7.45176	-1.2789	-10.6997		-6.20786	-1.36594			-2.45108	2.13495	7
12.8	0.528852	-7.04851	7.45176	-2.28317	-12.8676		-5.72398	-2.44953			-3.19889	2.40739	7
12.9	-1.42003	-3.13522	5.82666	-2.28317	-16.0389		-7.23968	-1.90774			-3.74258	2.51784	7
13	-1.42003	-3.13522	4.39817	-1.77779	-16.1152		-5.09969	-1.36594			-3.50224	2.37076	7
13.1	0.528852	-4.11081	3.29834	-2.28317	-16.2016		-5.60772	-0.824145			-3.60004	2.3763	7
13.2	-0.452503	-3.13522	3.29834	-1.77779	-16.2016		-6.08246	-0.285316			-3.51951	2.37514	7
13.3	-0.448211	-4.60379	2.17458	-3.27745				-2.44953			-1.72088	1.18447	5
13.4	1.01953		1.08671					-2.44953			-0.11443	1.16771	3
13.5	0.523606										0.523606	#DIV/0!	1
13.6	-0.452503
13.7	-0.448211
13.8
13.9
14
14.1
14.2
14.3
14.4
14.5
14.6
14.7
14.8
14.9
15
15.1
15.2
15.3
15.4
15.5
15.6
15.7
15.8
15.9
16
16.1
16.2
16.3
16.4
16.5
16.6
16.7
16.8
highest	6.67961	9.2778	42.7219	15.1606	13.9801	33.7296	16.9342	21.8635

## Sheet: Fig 6g eat-4 ASH 100-200 mM
	eat-4S6-200mM-aft100-1	eat-4S6-200mM-aft100-2	eat-4S6-200mM-aft100-12	eat-4S6-200mM-aft100-13	eat-4S6-200mM-aft100-14	eat-4S6-200mM-aft100-15	eat-4S6-200-aft100mM-2	eat-4S6-200-aft100mM-4	eat-4S6-200-aft100mM-5		mean	sem	n
0	0.310704	6.01538	1.92723	0.715635	2.89166	0.386906	7.02475	-1.25311	-0.370189		1.961	0.953531	9
0.3	2.33302	9.00906	1.92723	2.77726	2.92115	2.4038	-0.0826596	2.7694	-0.86633		2.57688	0.920515	9
0.4	-1.67159	5.51318			-1.10354	-0.609507	1.44967	0.251629	-0.370189		0.494238	0.917692	7
0.5	-0.68877	7.00505	1.92723	-0.273811	-3.98217	-0.609507	2.90637	2.74143	-0.370189		0.961738	1.03641	9
0.6	-1.67159	9.00906	0.931218	-0.273811	-0.0598678	-0.609507	2.90637	-2.73071	-0.373872		0.791922	1.15274	9
0.7	0.310704	8.00825	0.94057	-0.273811	0.893878	-0.609507	1.88555	1.74545	-0.370189		1.39232	0.879162	9
0.8	0.310704	9.00906			-0.589546	-1.60592	-1.10794	1.75434	-0.373872		1.05669	1.38714	7
0.9	0.313891	6.01538	-0.0647978	-1.26326	0.912732	-1.09293	2.40586	-1.25927	-0.373872		0.621525	0.781273	9
1	0.310704	6.51021	0.931218	1.75755	-0.44912	4.55455	5.03232	0.235565	-1.36247		1.94673	0.916739	9
1.1	0.310704	8.00706	0.94057	-0.276448	2.89166	0.386906	-2.11031	0.741882	0.631549		1.2804	0.945236	9
1.2	-0.68877	9.00906			0.399824	0.393926	-2.12569	-2.2603	-0.370189		0.622552	1.45573	7
1.3	-0.68877	7.50606	-0.0654658	1.75755	1.91218	1.39736	-1.1191	0.244449	0.127241		1.23017	0.859798	9
1.4	-0.682002	9.00906	-0.0647978	-0.276448	-1.09881	0.390918	-1.61446	-1.26544	-0.373872		0.447127	1.09047	9
1.5	0.310704	8.00706	-1.06081	-0.276448	0.912732	-0.607501	-3.10199	1.23931	-0.373872		0.561021	1.02116	9
1.6	-0.68877	6.00305			-0.0847385	-1.60592	-1.13001	0.225568	1.12947		0.549807	0.97082	7
1.7	0.310704	7.00505	-0.0654658	-0.279138	-2.0823	-0.599637	0.372415	0.229277	-0.373872		0.501893	0.84991	9
1.8	0.823853	5.51934	-1.0715	-1.27578	-0.0651145	-0.609507	-2.13113	-0.769297	1.63885		0.228857	0.760495	9
1.9	0.310704	8.01477	-3.08357	-1.26326	1.93198	0.386906	-3.10199	0.731708	-0.373872		0.39482	1.10689	9
2	0.310704	8.01477			-3.10168	0.386906	-4.09367	-1.76287	0.628355		0.0546435	1.49875	7
2.1	2.33302	2.04712	-4.04886	-1.27578	-4.14163	-0.1113	-3.61321	0.226858	1.13774		-0.827339	0.858462	9
2.2	2.33302	5.00105	-3.05285	-1.27578	1.96252	2.4038	-2.61656	2.79794	0.628355		0.909054	0.902642	9
2.3	-0.68877	2.54315	-5.92288	-0.279138	-2.06221	2.41608	-1.12952	3.31068	1.12947		-0.075904	0.954891	9
2.4	0.310704	6.00305			-4.952	-0.609507	-1.12494	2.27614	0.628355		0.361686	1.26258	7
2.5	0.313891	8.00706	-5.92288	-0.279138	-9.70729	0.390918	-1.61446	1.75434	-0.373872		-0.825715	1.63911	9
2.6	1.32346	4.03006	-4.00892	-0.276448	-2.04473	-1.60592	-2.63194	1.75434	0.127241		-0.370319	0.830724	9
2.7	1.32346	6.00305	-4.00892	-0.276448	-2.14503	-1.60592	-3.13275	1.24302	0.628355		-0.219019	1.00304	9
2.8	1.31018	6.00305	-3.96975		-0.610624	1.42217	1.9349	0.227961	1.13774		0.931952	0.98243	8
2.9	-0.68877	4.01017		0.722886	-1.1039	0.390918	-0.128883	-0.271864	-0.370189		0.320046	0.564706	8
3	1.32346	1.05506	-2.03653	-0.273811	-1.61921	-0.609507	-0.127902	-0.270574	0.125952		-0.270341	0.363779	9
3.1	3.34258	3.03919	-4.00892	-0.273811	0.912732	-0.112303	-0.627758	-0.768007	-0.370189		0.125946	0.730104	9
3.2	2.30965	2.54315	-4.99511	-0.276448	0.403487	1.39736	-1.60912	0.244449	0.628355		0.0717526	0.763241	9
3.3	1.29716	3.03919			-5.1506	0.390918	-2.12072	-0.241919	0.628355		-0.308231	0.998649	7
3.4	-2.68772	2.54315	-4.00892	-0.273811	-2.92419	-1.60592	-2.15238	-2.23818	0.628355		-1.41329	0.677293	9
3.5	2.33302	2.04712	-4.99511	-0.276448	-4.14163	0.39501	0.892207	1.23414	-1.36247		-0.430463	0.869851	9
3.6	0.310704	3.03919	-4.99511	-2.2527	0.399099	-1.11874	-7.82842	-1.25437	-0.370189		-1.5634	1.06567	9
3.7	2.33302	2.54315			-0.105012	-1.62196	0.887537	1.25209	-0.86633		0.631785	0.594905	7
3.8	2.33302	2.04712	-3.05285	-0.276448	-1.1039	0.390918	-6.47476	0.230567	-2.35475		-0.917898	0.915447	9
3.9	0.310704	3.03919	-4.99511	-1.26326	-1.01499	-2.10413	-4.52519	1.23414	-1.36247		-1.18679	0.854061	9
4	0.310704	0.559026	-4.00892	-0.276448	-2.57681	-0.615524	-0.124213	-2.23818	-1.36247		-1.14809	0.508181	9
4.1	3.34258	0.13355			-5.97952	-1.11874	-0.128883	1.7634	-0.86633		-0.407705	1.10097	7
4.2	3.34258	1.11587	-4.00892	-1.26326	-2.52743	-0.615524	0.381162	-2.23818	-0.370189		-0.687097	0.725477	9
4.3	0.310704	1.55109	-3.05285	-0.276448	-2.98371	0.390918	-4.55983	0.224487	-1.36247		-1.08423	0.677749	9
4.4	1.32346	0.13355	-2.05683	-0.276448	-2.98371	-0.109295	-4.13436	1.23414	-2.33164		-1.02235	0.641576	9
4.5	2.33302	-1.83109	-3.05285		-1.06448	2.42836	-1.64095	-1.25311	-1.36929		-0.681297	0.701661	8
4.6	3.34258	-0.397759		-1.27578	-3.10168	4.50765	-2.61159	0.734263	-2.35475		-0.144634	0.996737	8
4.7	3.34258	-2.8134	-3.05285	-1.27578	-0.604457	4.94241	-5.00308	2.27614	-1.36247		-0.394545	1.0897	9
4.8	1.32346	0.13355	-3.05285	-0.276448	-1.1039	6.49505	-0.127902	1.79501	-2.33164		0.317147	0.930499	9
4.9	0.313891	0.0819735	-4.00892		-4.06072	8.06392	-2.11031	0.739276	-1.85861		-0.354937	1.37022	8
5	4.39658	0.993029		-0.276448	-6.03835	8.5284	-1.12952	-3.22324	-1.36247		0.235999	1.59611	8
5.1	4.39658	-0.0089746	-2.05683	0.722886	-1.55831	10.6703	0.892207	-2.75774	-2.35475		0.882824	1.43032	9
5.2	1.32346	1.49403	-2.05683	-0.276448	-5.92182	10.6213	0.892707	-2.74177	-2.33164		0.111438	1.53573	9
5.3	4.39658	1.99503	-3.05285		-2.99381	11.6975	0.882867	-1.76287	-2.3432		1.1024	1.78325	8
5.4	3.34258	1.99503		1.7397	-5.86524	11.6975	1.3791	-2.2603	-3.31418		1.08927	1.87994	8
5.5	3.34258	1.99503	-4.99511	1.7397	-1.10997	13.3149	-1.12952	-3.25517	-0.83353		1.00766	1.76807	9
5.6	2.33302	1.99503	-2.05683	0.722886	0.912732	14.9323	1.37968	-2.73071	-4.29671		1.46571	1.85019	9
5.7	3.34258	2.47453	-4.99511	1.7397	-1.10428	15.9701	0.965166	-2.2603	-1.35934		1.64145	1.99017	9
5.8	3.34258	1.99503			-2.10279	18.3317	1.85642	-4.20831	-3.31418		2.27149	2.89354	7
5.9	4.39658	3.99904	-2.07754	1.7397	-5.92182	18.235	1.38874	-3.73174	0.634743		2.07363	2.32082	9
6	4.39658	5.99047	-2.07754	1.75755	-0.105759	20.7681	0.882867	-4.20831	-3.31418		2.67665	2.52471	9
6.1	4.39658	4.46584	-3.08357	1.75755	-1.11473	19.8037	1.92495	-4.22917	-3.34704		2.28601	2.44683	9
6.2	4.39658	5.97764			-2.11324	17.3686	2.95171	-3.24211	-3.34704		3.14173	2.77115	7
6.3	3.37672	9.06372	-3.08357	1.75755	-1.11473	14.9323	6.06496	-2.79683	-2.35847		2.87129	2.06269	9
6.4	1.337	9.58025	-2.07754	1.75755	-2.10279	15.2058	7.34906	-3.25517	0.634743		3.15876	2.08106	9
6.5	2.35686	9.06372	-3.11493	1.75755	-2.1082	17.5548	-2.13113	-3.76389	-1.83098		1.97597	2.35712	9
6.6	4.39658	9.06372	-2.09867		-4.60002	17.5548	-6.59819	1.25973	-0.37763		2.32503	2.79424	8
6.7	2.35686	9.60462		1.75755	-3.10168	14.5647	-3.16413	1.25067	0.128557		2.92464	2.17866	8
6.8	4.39658	12.2142	-1.08241	1.75755	2.48275	16.3088	-2.16284	-0.275786	-5.27924		3.15107	2.32194	9
6.9	3.37672	12.2142	-2.09867	0.737832	1.9522	15.249	-0.129883	-0.27447	-1.87909		3.23866	2.07868	9
7	4.39658	10.6336	-1.08241		-1.10997	13.596	-7.09403	-1.27173	-4.33932		1.71609	2.55955	8
7.1	3.34258	9.0827	-1.08241	3.8362	-3.10168	12.9917	-4.13436	-0.273154	-4.80928		1.76136	2.04238	9
7.2	2.33302	12.2142	-1.09354	2.80598	-2.02884	11.3621	-2.15805	-0.782001	0.634743		2.58752	1.83457	9
7.3	0.317142	9.06372	-1.09354	2.80598	-1.14855	13.1295	-0.640929	-0.273154	-4.33932		1.98009	1.85985	9
7.4	1.337	10.0968	-2.07754		-2.17791	11.943	-3.16413	-0.776901	-4.33932		1.35513	2.19652	8
7.5	1.337	9.06372	-3.08357	3.8362	-1.12577	10.8944	-1.13051	-0.27447	-1.39		2.01411	1.64525	9
7.6	0.313891	8.54719	-3.08357	4.86642	-1.10466	9.74343	-1.15197	-0.775585	-0.37763		1.88639	1.54804	9
7.7	1.32346	8.03066	-2.07754	2.77726	6.19951	9.74343	-2.17406	-0.273154	-0.381465		2.57423	1.47642	9
7.8	2.35686	8.03066	-3.08357	3.79698	2.00553	10.3189	-1.15776	-0.27447	-0.37763		2.40172	1.46305	9
7.9	1.32346	6.9976	-4.04886	1.75755	6.19951	6.56188	-0.641439	0.247227	-3.34704		1.67221	1.38545	9
8	1.32346	6.9976	-1.0715	3.8362	1.44764	7.07544	-0.641439	-0.775585	-2.85462		1.70413	1.18887	9
8.1	1.337	5.97764	-2.07754	1.75755	0.932371	6.56188	-9.05208	-1.27802	-4.33932		-0.0200571	1.62981	9
8.2	2.35686	5.96454	-2.07754	2.80598	4.09164	6.56188	-5.10203	-1.27802	-0.883817		1.38217	1.3143	9
8.3	2.35686	5.96454	-6.04089	2.77726	7.32829	7.589	-3.15421	-0.255204	-0.381465		1.79824	1.57096	9
8.4	2.35686	4.93148	-3.08357	2.80598	3.03477	7.04202	-3.22884	1.77247	-2.85462		1.41962	1.23398	9
8.5	2.35686	6.48762	-4.08961	0.737832	3.0133	6.56188	-7.60567	1.75434	-4.33932		0.541915	1.64216	9
8.6	1.32346	5.97764	-7.03691	1.75755	6.19951	7.04202	-8.59646	-1.25795	-3.3608		0.227563	1.9164	9
8.7	2.35686	5.97764	-7.03691	1.77576	8.39086	6.56188	-4.21824	0.739276	-4.33932		1.1342	1.79898	9
8.8	2.35686	4.95515	-6.04089	-0.281882	9.45343	5.53477	-8.03169	-0.7593	-4.80928		0.26413	1.95173	9
8.9	1.32346	4.95515	-4.04886	0.745536	7.25091	6.60132	-10.4364	1.75434	-4.33932		0.422901	1.93155	9
9	2.35686	3.93265	-8.03293	-0.281882	7.73873	7.66788	-8.9635	1.25973	-4.33932		0.148692	2.05776	9
9.1	1.32346	4.95515	-6.04089	-0.281882	6.13468	8.70565	-9.00292	1.75434	-5.3316		0.246219	2.00108	9
9.2	0.313891	2.91016	-8.93988	0.745536	3.00298	7.63377	-10.9274	-0.252983	-5.3316		-1.20506	2.01096	9
9.3	0.313891	2.39891	-7.03691	-0.281882	5.14811	7.66788	-8.51708	1.7582	-4.83546		-0.376039	1.81999	9
9.4	-0.695674	3.93265	-4.13119	-1.3016	1.9522	8.66088	-10.9766	-2.28288	-5.3316		-1.13042	1.88619	9
9.5	0.313891	0.929745	-4.13119	-0.281882	3.0133	8.61611	-9.09726	-0.774295	-3.85994		-0.585724	1.65243	9
9.6	-0.695674	1.91995	-6.04089	-0.281882	1.43732	8.61611	-8.9635	-0.27957	-5.3316		-1.06886	1.73049	9
9.7	2.35686	1.94189	-6.04089	-1.3016	1.97283	8.18676	-11.4184	-1.29085	-5.3316		-1.21388	1.92078	9
9.8	1.337	1.94189	-8.85256	-0.281882	1.97283	10.8944	-9.54533	0.235606	-4.38278		-0.742316	2.08168	9
9.9	0.313891	2.44796	-7.95369	-1.28856	3.0133	10.8432	-8.56339	-0.277129	-4.83546		-0.699982	2.0071	9
10	-1.70524	2.95404	-7.95369	-0.281882	3.0133	13.1295	-8.14083	-0.783317	-5.3316		-0.566635	2.2012	9
10.1	1.337	1.94189	-6.10168	-0.281882	1.97283	15.4125	-7.717	-0.275786	-5.3316		0.106253	2.27382	9
10.2	2.35686	0.492027	-6.10168	-0.281882	0.927411	11.819	-11.9093	-0.784661	-5.79669		-1.031	2.20523	9
10.3	1.337	0.929745	-7.03691	1.77576	0.92245	15.249	-10.0251	-1.76682	-4.38278		-0.333066	2.38788	9
10.4	0.317142	0.929745	-6.10168	0.737832	0.932371	16.4836	-11.4184	0.746999	-4.85719		-0.247725	2.54213	9
10.5	1.337	-0.0406168	-7.10772	-0.281882	2.47739	12.9917	-11.4724	-1.26939	-5.3316		-0.96639	2.29903	9
10.6	2.35686	-0.0824008	-7.03691	0.737832	0.92245	14.6447	-12.0271	-0.278473	-5.82774		-0.732312	2.48554	9
10.7	-1.70524	-1.01098	-7.10772	-0.281882	-0.622172	16.3088	-12.8991	-0.278473	-5.38501		-1.44242	2.62898	9
10.8	0.317142	-1.05276	-7.10772	-0.281882	-0.107298	16.8387	-13.8107	-1.30394	-4.85719		-1.26285	2.73109	9
10.9	-0.702718	-0.0824008	-7.10772	-0.281882	0.407576	17.3686	-12.8913	-2.26425	-4.38278		-1.1041	2.71949	9
11	0.317142	-0.0824008	-8.93988	-0.281882	1.97283	17.3686	-15.1972	-0.74135	-5.30055		-1.20941	2.96298	9
11.1	2.35686	-0.54669	-7.10772	-1.3016	1.9522	18.4284	-15.6834	0.232892	-6.32388		-0.888111	3.07408	9
11.2	2.35686	-3.90526	-9.92608	-1.3016	0.92245	18.6259	-8.68266	-0.278473	-4.88389		-0.785864	2.79524	9
11.3	3.41157	-1.01098	-9.92608	-0.281882	-0.107298	17.9972	-9.23463	-1.80493	-3.38055		-0.48195	2.72094	9
11.4	-0.702718	-1.60062	-9.92608	-1.3016	1.44764	18.6259	-10.1441	-1.29085	-5.38501		-1.14193	2.82382	9
11.5	-0.702718	-3.01499	-11.7823	-3.3074	-3.16428	18.6259	-10.1441	-1.29085	-5.3583		-2.23766	2.89755	9
11.6	3.41157	-3.01499	-10.9123	-1.28856	-4.18353	18.7659	-11.5177	-1.29085	-5.3583		-1.70985	2.99965	9
11.7	2.35686	-3.51599	-10.9123	-1.3016	-4.14163	16.4836	-15.1845	-1.79838	-5.3316		-2.59394	2.95622	9
11.8	1.337	-2.01298	-9.92608	-2.32131	-5.1506	15.249	-16.6558	-2.81344	-5.38501		-3.07547	2.88199	9
11.9	2.35686	-3.01499	-10.8057	-2.32131	-3.65296	18.8277	-15.608	-4.25004	-4.38278		-2.53903	3.17867	9
12	-1.70524	-3.96112	-10.9123	-2.32131	-3.63715	14.1893	-18.6006	-3.76889	-5.85445		-4.06353	2.89511	9
12.1	1.337	-2.9132	-12.7588	-1.3016	-4.14163	16.497	-16.0142	-4.77375	-5.38501		-3.27269	3.06392	9
12.2	1.337	-1.92113	-10.8057	-2.32131	-4.18353	17.7449	-13.8732	-6.23977	-5.35333		-2.84623	2.99807	9
12.3	-1.70524	-3.40923	-10.9123	-2.32131	-2.14503	11.943	-14.8552	-2.82519	-5.3316		-3.50689	2.45129	9
12.4	1.337	-4.89732		-2.32131	-2.16679	15.9481	-15.6834	-3.32097	-4.88389		-1.99858	3.10268	8
12.5	1.337	-3.90526		-2.32131	-1.13705	15.4125	-16.1664	-3.32097	-5.38501		-1.93581	3.08414	8
12.6	1.337	-3.40923			-2.16679	10.7812	-14.847	-3.32097	-4.38278		-2.28693	2.88014	7
12.7	0.317142	-4.89732			-0.622569	8.70565	-12.0271	-5.76362	-4.88389		-2.73882	2.43719	7
12.8	0.317142	-5.88939			-7.47792	8.70565	-13.0188	-3.76889	-5.3316		-3.78055	2.57537	7
12.9	1.337	-4.89732			-2.1237	10.9176	-11.7078	-5.71167	-5.3583		-2.50631	2.68997	7
13	1.337	-3.90526			-7.0623	13.1295	-13.0188	-5.2449	-6.32388		-3.01266	3.13489	7
13.1	0.317142	-1.51198			-6.03835	13.1295	-11.7078	-3.7855	-5.85445		-2.20734	2.93907	7
13.2	-0.702718	-2.01298			-4.11368	12.67	-13.5797	-5.27118	-5.38501		-2.6279	2.98747	7
13.3	-0.702718	-3.01499			-3.16428	8.70565	-15.6834	-4.78037	-5.38501		-3.43216	2.72006	7
13.4	0.317142	-2.01298			-3.64781	8.18676	-17.1935	-3.32097	-5.38501		-3.29377	2.86266	7
13.5	-1.70524	-2.56591			-5.20278	9.84572	-12.459	-3.32097	-5.38501		-2.97046	2.52128	7
13.6					0	8.79707	-17.5294		-5.88612
13.7					0	8.70565	-6.39247		-4.88389
13.8					0		-9.77068
13.9					0
14					0
14.1					0
14.2					0
14.3					0
14.4					0
14.5					0
14.6					0
14.7					0
14.8					0
14.9
15
15.1
15.2
15.3
15.4
15.5
15.6
15.7
15.8
15.9
16
16.1
16.2
16.3
16.4
16.5
16.6
16.7
16.8
highest	4.39658	12.2142	1.92723	4.86642	9.45343	20.7681	7.34906	3.31068	1.63885

[truncated: 9 more sheets: Fig 6g eat-4 ASH 100-500 mM, Fig 6h unc-31 ASH 100-200 mM, Fig 6h unc-31 ASH 100-500 mM, Fig 6i unc-31 ASH 100-200 mM, Fig 6i unc-31 ASH 100-500 mM, Fig 6j cat-2 ASH 100-200 mM, Fig 6j cat-2 ASH 100-500 mM, Fig 6k tph-1 ASH 100-200 mM, Fig 6k tph-1 ASH 100-500 mM]
