# Supplementary material for: Plasticity in gustatory and nociceptive neurons controls decision making in C. elegans salt navigation
Source: Commun Biol. 2021 Sep 9;4:1053. doi: 10.1038/s42003-021-02561-9 (PMC8429449; doi:10.1038/s42003-021-02561-9)
Supplement: Supplementary file 11 — Supplementary Data 7 [file 42003_2021_2561_MOESM11_ESM.xlsx]

## Sheet: Fig 7e
strain	# animals on NaCl	# animals on quadrants	CI	std
wild type	853	950	0.795789	0.019647
no (de)sensitization	844	934	0.807281	0.019311

## Sheet: Fig 7f
strain			# animals on NaCl	# animals on quadrants	CI	std
wild type			853	950	0.795789	0.019647
no connection between	ASEL	steering	728	962	0.513514	0.027666
no connection between	ASEL	pirouettes	875	952	0.838235	0.017674
no connection between	ASER	steering	889	967	0.838676	0.017514
no connection between	ASER	pirouettes	610	936	0.303419	0.031145

## Sheet: Fig 7g
cell ablated	no steering or pirouettes	# animals at NaCl	# animals on quadrants	CI	std
-	-	853	950	0.795789	0.019647
ASEL	-	709	938	0.511727	0.028052
ASER	-	611	950	0.286316	0.031086
-	steering	711	944	0.506356	0.028066
ASEL	steering	702	941	0.492030	0.028380
ASER	steering	495	941	0.052072	0.032555
-	pirouettes	575	945	0.216931	0.031755
ASEL	pirouettes	477	940	0.014894	0.032613
ASER	pirouettes	573	948	0.208861	0.031762

## Sheet: Fig 7h
chemotaxis to 25 mM NaCl	CI	CI	CI	CI	mean	sem
wild type	0.736842	0.757576	0.787879	0.87013	0.788107	0.0292803
OH8585	0.488889	0.517241	0.3	-0.148148	0.289496	0.153641
OH8593	0.538462	0.315068	0.3125	0.282051	0.36202	0.0592897
