# Supplementary material for: Plasticity in gustatory and nociceptive neurons controls decision making in C. elegans salt navigation
Source: Commun Biol. 2021 Sep 9;4:1053. doi: 10.1038/s42003-021-02561-9 (PMC8429449; doi:10.1038/s42003-021-02561-9)
Supplement: Supplementary file 12 — Supplementary Data 8 [file 42003_2021_2561_MOESM12_ESM.xlsx]

## Sheet: Fig 8a exp
	min	CI	CI	CI	CI	mean	sem
0 mM exp	10	0.955056	1	0.970588	0.945946	0.967898	0.0118483
	20	0.493976	0.7	0.476923	0.306667	0.494391	0.0805299
	30	0.324675	0.5	-0.0769231	0.183099	0.232713	0.121873
	40	0.0410959	0.2	0.16129	0.123288	0.131418	0.0339363
	50	0.0461538	0.2	0.0909091	0.138889	0.118988	0.0329801
	60	0.147059	0.266667	0.0196078	0.0144928	0.111957	0.0599964
100 mM exp.	10	-0.538462	-0.555556	-0.645161	-0.647059	-0.596559	0.0288228
	20	-0.482759	-0.428571	0.047619	-0.409091	-0.3182	0.122932
	30	-0.346154	-0.419355	-0.180328	-0.243902	-0.297435	0.0530862
	40	-0.0731707	-0.4	-0.241379	-0.190476	-0.226257	0.0677809
	50	0	-0.423729	0.0196078	-0.267606	-0.167932	0.107525
	60	-0.05	-0.0909091	-0.0769231	0.0461538	-0.0429196	0.0308807

## Sheet: Fig 8 0 mM model
#sec	CI	std	# on NaCl	# off NaCl	N
0	0	0	0	0	0
1	0	0	0	0	0
2	0	0	0	0	0
3	0	0	0	0	0
4	0	0	0	0	0
5	0	0	0	0	0
6	0	0	0	0	0
7	0	0	0	0	0
8	0	0	0	0	0
9	0	0	0	0	0
10	0	0	0	0	0
11	0	0	0	0	0
12	0	0	0	0	0
13	1.0	0.0	20	0	20
14	0.9999999999999999	0.0	50	0	50
15	0.26775956284153	0.071222917065635	116	67	183
16	0.2613636363636364	0.0727577334840981	111	65	176
17	0.08391608391608392	0.058922673365811286	155	131	286
18	0.1558441558441559	0.056284083442754776	178	130	308
19	0.16201117318435732	0.05215341517506772	208	150	358
20	0.08040201005025124	0.04996319038971885	215	183	398
21	0.0506912442396313	0.04793982397697561	228	206	434
22	0.08771929824561393	0.04664877456306114	248	208	456
23	0.09322033898305075	0.045828298941789906	258	214	472
24	0.10040160642570288	0.04458464080416959	274	224	498
25	0.04331450094161949	0.04335557564779585	277	254	531
26	0.0632911392405064	0.04243906879309045	294	259	553
27	0.09869646182495347	0.04294249345118315	295	242	537
28	0.0970017636684304	0.04179800797438175	311	256	567
29	0.07300509337860774	0.041094331342537864	316	273	589
30	0.07868852459016389	0.04036327084054576	329	281	610
31	0.08361204013377926	0.04074984922607204	324	274	598
32	0.11074380165289247	0.04040570719845626	336	269	605
33	0.09984152139461192	0.03961045801903818	347	284	631
34	0.1090342679127727	0.039231550189233556	356	286	642
35	0.10518053375196215	0.03940166814515749	352	285	637
36	0.12618296529968456	0.03939763038055468	357	277	634
37	0.12576687116564403	0.038852061202579245	367	285	652
38	0.14201183431952655	0.03807172922838743	386	290	676
39	0.14242878560719624	0.03832540467136748	381	286	667
40	0.14893617021276603	0.03854926223481537	378	280	658
41	0.16890881913303463	0.03810672234947341	391	278	669
42	0.17800289435600578	0.03743426403550252	407	284	691
43	0.18786127167630068	0.037337473284592956	411	281	692
44	0.1846381093057607	0.03777232519130177	401	276	677
45	0.20827178729689813	0.03759032180464663	409	268	677
46	0.206847360912981	0.03695264674807566	423	278	701
47	0.21264367816091945	0.03703800987480176	422	274	696
48	0.22525107604017222	0.03690427247280622	427	270	697
49	0.2368421052631576	0.03714807215556444	423	261	684
50	0.24355300859598836	0.03671078657572417	434	264	698
51	0.24108416547788877	0.03665543818564693	435	266	701
52	0.2601156069364158	0.036705748219492074	436	256	692
53	0.2743105950653114	0.036635610010007896	439	250	689
54	0.2830188679245284	0.03653934635730023	442	247	689
55	0.27375886524822657	0.03622342182805675	449	256	705
56	0.2893982808022919	0.036230886376206084	450	248	698
57	0.31470588235294117	0.03639974562799889	447	233	680
58	0.32459970887918516	0.03608648492804785	455	232	687
59	0.3104434907010009	0.035954685339012984	458	241	699
60	0.3179190751445093	0.036042032736584906	456	236	692
61	0.340175953079179	0.0360083144713204	457	225	682
62	0.36151603498542273	0.035597895170857534	467	219	686
63	0.3576642335766421	0.035680584100895404	465	220	685
64	0.37752161383285243	0.03515050864572758	478	216	694
65	0.37260677466863085	0.03561296183649101	466	213	679
66	0.39823008849557523	0.03522813966020053	474	204	678
67	0.40263543191800927	0.03502529328623142	479	204	683
68	0.4224751066856331	0.034184562749035766	500	203	703
69	0.43722943722943697	0.034163481410388566	498	195	693
70	0.4345238095238096	0.03474372714359736	482	190	672
71	0.45347119645494827	0.03425432454958322	492	185	677
72	0.47323943661971746	0.03306085800263226	523	187	710
73	0.49080622347949104	0.03276743413416183	527	180	707
74	0.48424068767908307	0.03311677170109891	518	180	698
75	0.5056179775280897	0.03233320337439527	536	176	712
76	0.5178082191780822	0.03166335438905055	554	176	730
77	0.5186721991701243	0.03179679494030541	549	174	723
78	0.5234159779614328	0.031623554399492826	553	173	726
79	0.5430916552667585	0.03105644334148272	564	167	731
80	0.5528455284552839	0.030673599023517795	573	165	738
81	0.5521978021978016	0.03089946448662704	565	163	728
82	0.559834938101787	0.03073122696830369	567	160	727
83	0.602959309494451	0.02801356178292382	650	161	811
84	0.6189320388349506	0.027362257226224776	667	157	824
85	0.5737704918032779	0.03027170726219559	576	156	732
86	0.6070975918884663	0.02828948027894392	634	155	789
87	0.6346381969157773	0.02661696938665929	689	154	843
88	0.6595264937993217	0.02523898855696374	736	151	887
89	0.6413301662707831	0.026441698916760598	691	151	842
90	0.6510228640192537	0.02633143446650753	686	145	831
91	0.6620370370370373	0.025497525333608106	718	146	864
92	0.6895074946466797	0.023699118037286603	789	145	934
93	0.6752519596864497	0.024682412572799597	748	145	893
94	0.6678200692041524	0.025278525864050515	723	144	867
95	0.676767676767676	0.024663515853056837	747	144	891
96	0.6979936642027454	0.023270251135109193	804	143	947
97	0.7050209205020916	0.022936730825847608	815	141	956
98	0.692307692307693	0.024093603678298298	759	138	897
99	0.6971046770601341	0.0239255775675035	762	136	898
100	0.7121693121693127	0.022836313576895816	809	136	945
101	0.7172557172557168	0.02246605746703796	826	136	962
102	0.7099892588614383	0.023079632664597227	796	135	931
103	0.7039473684210498	0.023518798530379522	777	135	912
104	0.715189873417721	0.02270019807346676	813	135	948
105	0.7227926078028736	0.022143151172439365	839	135	974
106	0.7225077081192178	0.022164075905584776	838	135	973
107	0.7112299465240643	0.022989231684444018	800	135	935
108	0.7175732217573213	0.02252587241951505	821	135	956
109	0.7262512768130731	0.021970336648973608	845	134	979
110	0.7268093781855234	0.021929088938516448	847	134	981
111	0.7240663900414922	0.022214716600098605	831	133	964
112	0.7223382045929009	0.022342642000234204	825	133	958
113	0.7314343845371307	0.021749609533726594	851	132	983
114	0.7317073170731703	0.02172921869892785	852	132	984
115	0.7314343845371307	0.021749609533726594	851	132	983
116	0.7282157676348553	0.02207357077435069	833	131	964
117	0.7337398373983746	0.021659454342462536	853	131	984
118	0.7348178137651826	0.021578469470976774	857	131	988
119	0.7345491388044586	0.02159865944566178	856	131	987
120	0.7336065573770495	0.021752647732503263	846	130	976
121	0.7371081900910018	0.02148838697114342	859	130	989
122	0.7376387487386481	0.021448294580760724	861	130	991
123	0.7376387487386481	0.021448294580760724	861	130	991
124	0.7376387487386481	0.021448294580760724	861	130	991
125	0.7376387487386481	0.021448294580760724	861	130	991
126	0.7376387487386481	0.021448294580760724	861	130	991
127	0.7379032258064524	0.02142830387595893	862	130	992
128	0.7379032258064524	0.02142830387595893	862	130	992
129	0.7379032258064524	0.02142830387595893	862	130	992
130	0.7379032258064524	0.02142830387595893	862	130	992
131	0.7379032258064524	0.02142830387595893	862	130	992
132	0.7379032258064524	0.02142830387595893	862	130	992
133	0.7384305835010063	0.021388432942428492	864	130	994
134	0.7401812688821753	0.02133820333691442	864	129	993
135	0.7419354838709683	0.021287484438583543	864	128	992
136	0.7421953675730101	0.021267633199453777	865	128	993
137	0.7421953675730101	0.021267633199453777	865	128	993
138	0.7459677419354845	0.02114495211608691	866	126	992
139	0.7439516129032254	0.02121643453584982	865	127	992
140	0.7459677419354845	0.02114495211608691	866	126	992
141	0.7462235649546834	0.021125205591551566	867	126	993
142	0.7459677419354845	0.02114495211608691	866	126	992
143	0.7459677419354845	0.02114495211608691	866	126	992
144	0.7477295660948526	0.0210927626859818	866	125	991
145	0.7477295660948526	0.0210927626859818	866	125	991
146	0.7494949494949499	0.02104006089118112	866	124	990
147	0.7512639029322562	0.020986840408326497	866	123	989
148	0.7512639029322562	0.020986840408326497	866	123	989
149	0.7515151515151524	0.020967145464571083	867	123	990
150	0.7512639029322556	0.020986840408326497	866	123	989
151	0.7532861476238634	0.020913418215925794	867	122	989
152	0.7532861476238634	0.020913418215925794	867	122	989
153	0.7535353535353545	0.020893778276777544	868	122	990
154	0.7550607287449391	0.02085915987074554	867	121	988
155	0.7591093117408901	0.02070989741743692	869	119	988
156	0.7606490872210953	0.02067357050324524	868	118	986
157	0.7608915906788256	0.020654046884802085	869	118	987
158	0.7611336032388674	0.02063455981418852	870	118	988
159	0.7611336032388674	0.02063455981418852	870	118	988
160	0.7629179331306997	0.020578173466304125	870	117	987
161	0.7629179331306997	0.020578173466304125	870	117	987
162	0.7629179331306997	0.020578173466304125	870	117	987
163	0.7629179331306991	0.020578173466304125	870	117	987
164	0.7629179331306997	0.020578173466304125	870	117	987
165	0.7631578947368427	0.0205587444012789	871	117	988
166	0.7649442755825736	0.020501816344113338	871	116	987
167	0.7649442755825736	0.020501816344113338	871	116	987
168	0.7651821862348182	0.020482445872896583	872	116	988
169	0.7672064777327947	0.020405658809810313	873	115	988
170	0.7692307692307699	0.020328377675945256	874	114	988
171	0.7689969604863229	0.02034762917223772	873	114	987
172	0.7689969604863229	0.02034762917223772	873	114	987
173	0.7692307692307699	0.020328377675945256	874	114	988
174	0.769929364278506	0.020270839559567887	877	114	991
175	0.7714863498483309	0.020231441757551007	876	113	989
176	0.7714863498483309	0.020231441757551007	876	113	989
177	0.7714863498483309	0.020231441757551007	876	113	989
178	0.7719475277497476	0.02019323937982489	878	113	991
179	0.7719475277497476	0.02019323937982489	878	113	991
180	0.771717171717171	0.020212322645957643	877	113	990
181	0.7719475277497476	0.02019323937982489	878	113	991
182	0.7721774193548386	0.020174191859301548	879	113	992
183	0.7719475277497476	0.02019323937982489	878	113	991
184	0.7719475277497476	0.02019323937982489	878	113	991
185	0.7719475277497476	0.02019323937982489	878	113	991
186	0.7717171717171716	0.020212322645957643	877	113	990
187	0.7721774193548385	0.020174191859301548	879	113	992
188	0.7721774193548386	0.020174191859301548	879	113	992
189	0.7724068479355486	0.020155179984903057	880	113	993
190	0.7721774193548385	0.020174191859301548	879	113	992
191	0.7724068479355486	0.020155179984903057	880	113	993
192	0.7724068479355486	0.020155179984903057	880	113	993
193	0.7741935483870972	0.020096148664983472	880	112	992
194	0.7741935483870972	0.020096148664983472	880	112	992
195	0.7741935483870972	0.020096148664983472	880	112	992
196	0.7741935483870972	0.020096148664983472	880	112	992
197	0.7741935483870972	0.020096148664983472	880	112	992
198	0.7762096774193552	0.020017596510092515	881	111	992
199	0.7762096774193552	0.020017596510092515	881	111	992
200	0.7780020181634716	0.01995739305549979	881	110	991
201	0.7780020181634716	0.01995739305549979	881	110	991
202	0.7780020181634716	0.01995739305549979	881	110	991
203	0.7780020181634716	0.01995739305549979	881	110	991
204	0.7797979797979785	0.019896578831420715	881	109	990
205	0.7797979797979785	0.019896578831420715	881	109	990
206	0.7797979797979785	0.019896578831420715	881	109	990
207	0.7797979797979785	0.019896578831420715	881	109	990
208	0.7797979797979785	0.019896578831420715	881	109	990
209	0.7797979797979785	0.019896578831420715	881	109	990
210	0.7797979797979785	0.019896578831420715	881	109	990
211	0.7797979797979785	0.019896578831420715	881	109	990
212	0.7797979797979785	0.019896578831420715	881	109	990
213	0.7800201816347112	0.019877742275832284	882	109	991
214	0.7800201816347112	0.019877742275832284	882	109	991
215	0.7800201816347112	0.019877742275832284	882	109	991
216	0.7836198179979775	0.019754304309877787	882	107	989
217	0.7836198179979775	0.019754304309877787	882	107	989
218	0.7836198179979775	0.019754304309877787	882	107	989
219	0.785642062689585	0.019672920760697352	883	106	989
220	0.785642062689585	0.019672920760697352	883	106	989
221	0.785642062689585	0.019672920760697352	883	106	989
222	0.7858585858585856	0.019654240630971858	884	106	990
223	0.7860746720484356	0.019635595726633866	885	106	991
224	0.7862903225806448	0.019616985948859907	886	106	992
225	0.7862903225806448	0.019616985948859907	886	106	992
226	0.7865055387713992	0.019598411199192617	887	106	993
227	0.7862903225806448	0.019616985948859907	886	106	992
228	0.7860746720484356	0.019635595726633866	885	106	991
229	0.7865055387713992	0.019598411199192617	887	106	993
230	0.7883064516129037	0.01953524880601155	887	105	992
231	0.7880928355196758	0.019553793498041025	886	105	991
232	0.7878787878787877	0.01957237322212391	885	105	990
233	0.7880928355196758	0.019553793498041025	886	105	991
234	0.7883064516129037	0.01953524880601155	887	105	992
235	0.7885196374622344	0.019516739047746406	888	105	993
236	0.7887323943661961	0.019498264125320755	889	105	994
237	0.7901109989909175	0.01947143653768626	887	104	991
238	0.7901109989909175	0.01947143653768626	887	104	991
239	0.7921291624621596	0.01938851777653821	888	103	991
240	0.7923387096774201	0.01937010523880605	889	103	992
241	0.7923387096774201	0.01937010523880605	889	103	992
242	0.7923387096774201	0.01937010523880605	889	103	992
243	0.7941473259334014	0.0193050299754757	889	102	991
244	0.7957532861476249	0.019257625112142355	888	101	989
245	0.7957532861476249	0.019257625112142355	888	101	989
246	0.7957532861476249	0.019257625112142355	888	101	989
247	0.7957532861476249	0.019257625112142355	888	101	989
248	0.7959595959595953	0.019239278047728688	889	101	990
249	0.7977755308392304	0.019172839590202866	889	100	989
250	0.7977755308392304	0.019172839590202866	889	100	989
251	0.7993920972644376	0.019123982906811648	888	99	987
252	0.7993920972644376	0.019123982906811648	888	99	987
253	0.7995951417004052	0.019105704506915636	889	99	988
254	0.7993920972644376	0.019123982906811648	888	99	987
255	0.7993920972644376	0.019123982906811648	888	99	987
256	0.7995951417004048	0.019105704506915636	889	99	988
257	0.7995951417004048	0.019105704506915636	889	99	988
258	0.8016194331983808	0.01901965434319782	890	98	988
259	0.8016194331983808	0.01901965434319782	890	98	988
260	0.8016194331983808	0.01901965434319782	890	98	988
261	0.8020202020202043	0.018983341861585186	892	98	990
262	0.804040404040404	0.018896823223760236	893	97	990
263	0.8042381432896064	0.01887878934311311	894	97	991
264	0.8042381432896064	0.01887878934311311	894	97	991
265	0.8044354838709677	0.01886078968093301	895	97	992
266	0.8042381432896064	0.01887878934311311	894	97	991
267	0.8042381432896064	0.01887878934311311	894	97	991
268	0.8062563067608477	0.018791724991650296	895	96	991
269	0.8060606060606061	0.01880968747175399	894	96	990
270	0.8062563067608477	0.018791724991650296	895	96	991
271	0.8062563067608477	0.018791724991650296	895	96	991
272	0.8060606060606061	0.01880968747175399	894	96	990
273	0.8062563067608477	0.018791724991650296	895	96	991
274	0.8064516129032273	0.018773796620883156	896	96	992
275	0.8064516129032273	0.018773796620883156	896	96	992
276	0.8064516129032273	0.018773796620883156	896	96	992
277	0.8064516129032273	0.018773796620883156	896	96	992
278	0.8064516129032273	0.018773796620883156	896	96	992
279	0.8066465256797585	0.018755902262931837	897	96	993
280	0.8066465256797585	0.018755902262931837	897	96	993
281	0.8064516129032273	0.018773796620883156	896	96	992
282	0.8064516129032273	0.018773796620883156	896	96	992
283	0.8066465256797598	0.018755902262931837	897	96	993
284	0.8068410462776662	0.018738041821637012	898	96	994
285	0.805025125628141	0.018806995039598796	898	97	995
286	0.8050251256281412	0.018806995039598796	898	97	995
287	0.8068410462776675	0.018738041821637012	898	96	994
288	0.8070351758793985	0.018720215201199125	899	96	995
289	0.8068410462776675	0.018738041821637012	898	96	994
290	0.8068410462776675	0.018738041821637012	898	96	994
291	0.8050251256281425	0.018806995039598796	898	97	995
292	0.8052208835341382	0.018789131287493287	899	97	996
293	0.8048289738430595	0.01882489262537428	897	97	994
294	0.8050251256281425	0.018806995039598796	898	97	995
295	0.8068410462776663	0.018738041821637012	898	96	994
296	0.8050251256281425	0.018806995039598796	898	97	995
297	0.8066465256797586	0.018755902262931837	897	96	993
298	0.8062563067608477	0.018791724991650296	895	96	991
299	0.8084677419354843	0.018686179294406913	897	95	992
300	0.8082744702320892	0.018704035642472187	896	95	991
301	0.8082744702320892	0.018704035642472187	896	95	991
302	0.8062563067608477	0.018791724991650296	895	96	991
303	0.8066465256797586	0.018755902262931837	897	96	993
304	0.8064516129032261	0.018773796620883156	896	96	992
305	0.8082744702320892	0.018704035642472187	896	95	991
306	0.8082744702320892	0.018704035642472187	896	95	991
307	0.8082744702320892	0.018704035642472187	896	95	991
308	0.8086606243705946	0.018668356848542737	898	95	993
309	0.8082744702320892	0.018704035642472187	896	95	991
310	0.8082744702320892	0.018704035642472187	896	95	991
311	0.8082744702320892	0.018704035642472187	896	95	991
312	0.8086606243705946	0.018668356848542737	898	95	993
313	0.8101010101010102	0.01863352993427272	896	94	990
314	0.8101010101010102	0.01863352993427272	896	94	990
315	0.8099089989888767	0.01865138138747654	895	94	989
316	0.8102926337033302	0.018615712463422085	897	94	991
317	0.8104838709677421	0.01859792887849887	898	94	992
318	0.8101010101010102	0.01863352993427272	896	94	990
319	0.8121212121212119	0.01854449023302612	897	93	990
320	0.8123107971745723	0.018526746389467025	898	93	991
321	0.812688821752266	0.018491359921355203	900	93	993
322	0.8123107971745723	0.018526746389467025	898	93	991
323	0.8119312436804851	0.018562267944383586	896	93	989
324	0.8125000000000012	0.01850903631751869	899	93	992
325	0.8125000000000012	0.01850903631751869	899	93	992
326	0.8125000000000012	0.01850903631751869	899	93	992
327	0.8119312436804847	0.018562267944383586	896	93	989
328	0.8123107971745706	0.018526746389467025	898	93	991
329	0.8125000000000012	0.01850903631751869	899	93	992
330	0.8143289606458124	0.01843712811398058	899	92	991
331	0.8141414141414143	0.018454797569004863	898	92	990
332	0.8141414141414143	0.018454797569004863	898	92	990
333	0.8163471241170539	0.018346848079599923	900	91	991
334	0.8163471241170539	0.018346848079599923	900	91	991
335	0.8161616161616173	0.01836444237492327	899	91	990
336	0.8161616161616173	0.01836444237492327	899	91	990
337	0.8161616161616166	0.01836444237492327	899	91	990
338	0.8163471241170539	0.018346848079599923	900	91	991
339	0.8163471241170539	0.018346848079599923	900	91	991
340	0.8179979777553076	0.018290966690567668	899	90	989
341	0.8163471241170527	0.018346848079599923	900	91	991
342	0.8179979777553079	0.018290966690567668	899	90	989
343	0.8179979777553079	0.018290966690567668	899	90	989
344	0.8178137651821858	0.0183085521674477	898	90	988
345	0.8178137651821858	0.0183085521674477	898	90	988
346	0.8196555217831804	0.018234230410771133	898	89	987
347	0.8196555217831804	0.018234230410771133	898	89	987
348	0.8196555217831804	0.018234230410771133	898	89	987
349	0.8196555217831804	0.018234230410771133	898	89	987
350	0.8196555217831804	0.018234230410771133	898	89	987
351	0.8198380566801612	0.018216688327529897	899	89	988
352	0.8200202224469151	0.01819917982735438	900	89	989
353	0.8198380566801612	0.018216688327529897	899	89	988
354	0.8235294117647043	0.018065670939362538	899	87	986
355	0.823350253807105	0.01808312334202295	898	87	985
356	0.8252032520325197	0.018006310796240457	898	86	984
357	0.8252032520325197	0.018006310796240457	898	86	984
358	0.8252032520325197	0.018006310796240457	898	86	984
359	0.8250254323499501	0.018023750465711443	897	86	983
360	0.8231707317073155	0.018100609365737288	897	87	984
361	0.8235294117647043	0.018065670939362538	899	87	986
362	0.8237082066869285	0.01804825206131316	900	87	987
363	0.8237082066869285	0.01804825206131316	900	87	987
364	0.823350253807105	0.01808312334202295	898	87	985
365	0.8237082066869285	0.01804825206131316	900	87	987
366	0.8238866396761131	0.018030866611798552	901	87	988
367	0.8220424671385236	0.018106699323318	901	88	989
368	0.8218623481781374	0.01812413004046824	900	88	988
369	0.8218623481781374	0.01812413004046824	900	88	988
370	0.8220424671385236	0.018106699323318	901	88	989
371	0.8218623481781374	0.01812413004046824	900	88	988
372	0.8218623481781374	0.01812413004046824	900	88	988
373	0.8220424671385235	0.018106699323318	901	88	989
374	0.822222222222222	0.018089301969433876	902	88	990
375	0.8224016145307768	0.018071937883552335	903	88	991
376	0.8224016145307768	0.018071937883552335	903	88	991
377	0.8224016145307768	0.018071937883552335	903	88	991
378	0.8242424242424263	0.017996195615891317	903	87	990
379	0.8222222222222233	0.018089301969433876	902	88	990
380	0.8224016145307783	0.018071937883552335	903	88	991
381	0.8224016145307783	0.018071937883552335	903	88	991
382	0.8260869565217405	0.017919614354934527	903	86	989
383	0.8238866396761135	0.018030866611798552	901	87	988
384	0.8277608915906784	0.017859405508003207	902	85	987
385	0.8279352226720644	0.01784218001566783	903	85	988
386	0.8279352226720644	0.01784218001566783	903	85	988
387	0.8277608915906784	0.017859405508003207	902	85	987
388	0.8294416243654807	0.017798265807552564	901	84	985
389	0.8297872340425518	0.01776387812325111	903	84	987
390	0.8281092012133465	0.017824987598240975	904	85	989
391	0.8297872340425518	0.01776387812325111	903	84	987
392	0.8314720812182729	0.017701821815518805	902	83	985
393	0.8296146044624731	0.017781055398877282	902	84	986
394	0.8297872340425528	0.01776387812325111	903	84	987
395	0.8296146044624748	0.017781055398877282	902	84	986
396	0.8294416243654807	0.017798265807552564	901	84	985
397	0.8294416243654807	0.017798265807552564	901	84	985
398	0.8297872340425528	0.01776387812325111	903	84	987
399	0.8296146044624748	0.017781055398877282	902	84	986
400	0.8313008130081307	0.01771898292757875	901	83	984
401	0.8311291963377422	0.017736177229067573	900	83	983
402	0.8313008130081289	0.01771898292757875	901	83	984
403	0.8313008130081289	0.01771898292757875	901	83	984
404	0.8313008130081289	0.01771898292757875	901	83	984
405	0.8313008130081289	0.01771898292757875	901	83	984
406	0.8314720812182745	0.017701821815518805	902	83	985
407	0.8313008130081289	0.01771898292757875	901	83	984
408	0.8314720812182745	0.017701821815518805	902	83	985
409	0.8335025380710648	0.017604611735118018	903	82	985
410	0.8351983723296031	0.01754064249749145	902	81	983
411	0.832993890020367	0.01765594408972019	900	82	982
412	0.8350305498981679	0.01755770180881587	901	81	982
413	0.8351983723296031	0.01754064249749145	902	81	983
414	0.8353658536585352	0.017523616194549757	903	81	984
415	0.8369011213047898	0.01747567154596498	901	80	981
416	0.8350305498981655	0.01755770180881587	901	81	982
417	0.8351983723296017	0.01754064249749145	902	81	983
418	0.8353658536585351	0.017523616194549757	903	81	984
419	0.8350305498981655	0.01755770180881587	901	81	982
420	0.8350305498981655	0.01755770180881587	901	81	982
421	0.8350305498981655	0.01755770180881587	901	81	982
422	0.8351983723296017	0.01754064249749145	902	81	983
423	0.8350305498981655	0.01755770180881587	901	81	982
424	0.8350305498981655	0.01755770180881587	901	81	982
425	0.8348623853210996	0.01757479422424131	900	81	981
426	0.8350305498981655	0.01755770180881587	901	81	982
427	0.8350305498981655	0.01755770180881587	901	81	982
428	0.8345250255362614	0.017609078752114305	898	81	979
429	0.8364008179959099	0.017526890577297533	898	80	978
430	0.8365679264555665	0.01750978434854107	899	80	979
431	0.8329938900203655	0.01765594408972019	900	82	982
432	0.8345250255362594	0.017609078752114305	898	81	979
433	0.8362333674513817	0.017544030153401526	897	80	977
434	0.8329938900203655	0.01765594408972019	900	82	982
435	0.8329938900203655	0.01765594408972019	900	82	982
436	0.8348623853211009	0.01757479422424131	900	81	981
437	0.8346938775510203	0.01759191983985488	899	81	980
438	0.8365679264555665	0.01750978434854107	899	80	979
439	0.836734693877551	0.01749271137026239	900	80	980
440	0.8365679264555665	0.01750978434854107	899	80	979
441	0.8365679264555655	0.01750978434854107	899	80	979
442	0.8365679264555655	0.01750978434854107	899	80	979
443	0.8367346938775508	0.01749271137026239	900	80	980
444	0.8367346938775508	0.01749271137026239	900	80	980
445	0.8348623853211008	0.01757479422424131	900	81	981
446	0.8367346938775523	0.01749271137026239	900	80	980
447	0.836734693877551	0.01749271137026239	900	80	980
448	0.8351983723296031	0.01754064249749145	902	81	983
449	0.8311291963377417	0.017736177229067573	900	83	983
450	0.8348623853211009	0.01757479422424131	900	81	981
451	0.8313008130081289	0.01771898292757875	901	83	984
452	0.8311291963377403	0.017736177229067573	900	83	983
453	0.8311291963377403	0.017736177229067573	900	83	983
454	0.8292682926829253	0.01781550944484078	900	84	984
455	0.8292682926829253	0.01781550944484078	900	84	984
456	0.8311291963377403	0.017736177229067573	900	83	983
457	0.8292682926829253	0.01781550944484078	900	84	984
458	0.8313008130081289	0.01771898292757875	901	83	984
459	0.8314720812182729	0.017701821815518805	902	83	985
460	0.8296146044624733	0.017781055398877282	902	84	986
461	0.8294416243654807	0.017798265807552564	901	84	985
462	0.8294416243654807	0.017798265807552564	901	84	985
463	0.8313008130081289	0.01771898292757875	901	83	984
464	0.8314720812182729	0.017701821815518805	902	83	985
465	0.8277608915906798	0.017859405508003207	902	85	987
466	0.8275862068965513	0.0178766641703822	901	85	986
467	0.8290946083418111	0.01783278640667187	899	84	983
468	0.8290946083418111	0.01783278640667187	899	84	983
469	0.8270600203458782	0.017928640134593603	898	85	983
470	0.8272357723577217	0.01791128138763027	899	85	984
471	0.8287461773700298	0.01786744068952353	897	84	981
472	0.8289205702647663	0.017850096789343645	898	84	982
473	0.8253807106598975	0.01798890471550488	899	86	985
474	0.8231707317073172	0.018100609365737288	897	87	984
475	0.8250254323499498	0.018023750465711443	897	86	983
476	0.8250254323499498	0.018023750465711443	897	86	983
477	0.8253807106598975	0.01798890471550488	899	86	985
478	0.8233502538071069	0.01808312334202295	898	87	985
479	0.822990844354018	0.018118129107316788	896	87	983
480	0.8250254323499498	0.018023750465711443	897	86	983
481	0.8250254323499498	0.018023750465711443	897	86	983
482	0.8267074413863399	0.01796345838819673	896	85	981
483	0.8244897959183681	0.018076271977331446	894	86	980
484	0.8244897959183681	0.018076271977331446	894	86	980
485	0.822990844354018	0.018118129107316788	896	87	983
486	0.8226299694189599	0.018153270133168527	894	87	981
487	0.8241308793456025	0.0181114560484047	892	86	978
488	0.8226299694189614	0.018153270133168527	894	87	981
489	0.8226299694189614	0.018153270133168527	894	87	981
490	0.8207739307535652	0.018229420352561136	894	88	982
491	0.8226299694189614	0.018153270133168527	894	87	981
492	0.8226299694189614	0.018153270133168527	894	87	981
493	0.8207739307535652	0.018229420352561136	894	88	982
494	0.8226299694189614	0.018153270133168527	894	87	981
495	0.8207739307535652	0.018229420352561136	894	88	982
496	0.8189216683621567	0.01830473650511836	894	89	983
497	0.8207739307535652	0.018229420352561136	894	88	982
498	0.8207739307535652	0.018229420352561136	894	88	982
499	0.8207739307535652	0.018229420352561136	894	88	982
500	0.8168870803662267	0.01839698706840496	893	90	983
501	0.8224489795918364	0.018170891612920837	893	87	980
502	0.8222676200204302	0.018188547201501995	892	87	979
503	0.8224489795918379	0.018170891612920837	893	87	980
504	0.8207739307535638	0.018229420352561136	894	88	982
505	0.8209562563580871	0.018211787434880177	895	88	983
506	0.8226299694189599	0.018153270133168527	894	87	981
507	0.8243105209397334	0.01809384697440149	893	86	979
508	0.8222676200204285	0.018188547201501995	892	87	979
509	0.8205912334352697	0.018247087310589247	893	88	981
510	0.8220858895705517	0.01820623699759146	891	87	978
511	0.8217213114754109	0.018241719608910086	889	87	976
512	0.8219037871033789	0.01822396110024773	890	87	977
513	0.820040899795502	0.018300293410729748	890	88	978
514	0.8198567041965193	0.018318097516007416	889	88	977
515	0.8196721311475416	0.0183359361564567	888	88	976
516	0.8196721311475396	0.0183359361564567	888	88	976
517	0.820040899795502	0.018300293410729748	890	88	978
518	0.820040899795502	0.018300293410729748	890	88	978
519	0.8194871794871789	0.01835380943218523	887	88	975
520	0.8213552361396296	0.01827734024392525	887	87	974
521	0.8217213114754092	0.018241719608910086	889	87	976
522	0.8222676200204285	0.018188547201501995	892	87	979
523	0.8220858895705504	0.01820623699759146	891	87	978
524	0.8237704918032787	0.018146776822659676	890	86	976
525	0.8200408997955011	0.018300293410729748	890	88	978
526	0.821721311475409	0.018241719608910086	889	87	976
527	0.8198567041965201	0.018318097516007416	889	88	977
528	0.8193018480492806	0.018371717443685792	886	88	974
529	0.8215384615384612	0.018259512623400462	888	87	975
530	0.8196721311475386	0.0183359361564567	888	88	976
531	0.8215384615384612	0.018259512623400462	888	87	975
532	0.8211716341212739	0.01829520257107715	886	87	973
533	0.8211716341212753	0.01829520257107715	886	87	973
534	0.8168724279835384	0.01850145796724858	883	89	972
535	0.8166838311019561	0.018519550724260453	882	89	971
536	0.8183694530443749	0.018461782082210575	881	88	969
537	0.8166838311019573	0.018519550724260453	882	89	971
538	0.8164948453608253	0.0185376787517837	881	89	970
539	0.8168724279835384	0.01850145796724858	883	89	972
540	0.8166838311019561	0.018519550724260453	882	89	971
541	0.820247933884296	0.01838503835426375	881	87	968
542	0.8183694530443753	0.018461782082210575	881	88	969
543	0.818181818181818	0.01847990064049413	880	88	968
544	0.8183694530443762	0.018461782082210575	881	88	969
545	0.8166838311019549	0.018519550724260453	882	89	971
546	0.818369453044375	0.018461782082210575	881	88	969
547	0.8187435633367637	0.01842565090356361	883	88	971
548	0.8148148148148143	0.01859457024928115	882	90	972
549	0.8127572016460902	0.018686985501469074	881	91	972
550	0.8125643666323379	0.01870523561526677	880	91	971
551	0.8125643666323379	0.01870523561526677	880	91	971
552	0.8106995884773665	0.018778714014645863	880	92	972
553	0.8125643666323379	0.01870523561526677	880	91	971
554	0.8105046343975285	0.01879704157596008	879	92	971
555	0.806185567010309	0.018997146599203117	876	94	970
556	0.8105046343975274	0.01879704157596008	879	92	971
557	0.8047276464542648	0.019031358744316194	878	95	973
558	0.8043254376930996	0.01906843305885635	876	95	971
559	0.8024691358024688	0.01913895705208628	876	96	972
560	0.8026721479958873	0.01912036367656259	877	96	973
561	0.8032786885245903	0.019064798599985437	880	96	976
562	0.800821355236138	0.019190099394794363	877	97	974
563	0.8008213552361394	0.019190099394794363	877	97	974
564	0.8047276464542642	0.019031358744316194	878	95	973
565	0.805128205128204	0.01899442761219478	880	95	975
566	0.8047276464542642	0.019031358744316194	878	95	973
567	0.8047276464542642	0.019031358744316194	878	95	973
568	0.8049281314168372	0.019012875332047745	879	95	974
569	0.8030769230769225	0.01908328455363964	879	96	975
570	0.804727646454265	0.019031358744316194	878	95	973
571	0.8028747433264878	0.019101806211521744	878	96	974
572	0.804727646454265	0.019031358744316194	878	95	973
573	0.8030769230769225	0.01908328455363964	879	96	975
574	0.8028747433264878	0.019101806211521744	878	96	974
575	0.802672147995888	0.01912036367656259	877	96	973
576	0.802469135802468	0.01913895705208628	876	96	972
577	0.802672147995888	0.01912036367656259	877	96	973
578	0.8028747433264882	0.019101806211521744	878	96	974
579	0.8006166495375111	0.01920873014960266	876	97	973
580	0.8006166495375111	0.01920873014960266	876	97	973
581	0.8006166495375111	0.01920873014960266	876	97	973
582	0.8006166495375111	0.01920873014960266	876	97	973
583	0.8006166495375111	0.01920873014960266	876	97	973
584	0.8006166495375111	0.01920873014960266	876	97	973
585	0.8045267489711924	0.01904987795209066	877	95	972
586	0.8061855670103082	0.018997146599203117	876	94	970
587	0.805985552115582	0.019015698522000357	875	94	969
588	0.8043254376930987	0.01906843305885635	876	95	971
589	0.8043254376930987	0.01906843305885635	876	95	971
590	0.8043254376930995	0.01906843305885635	876	95	971
591	0.8024691358024677	0.01913895705208628	876	96	972
592	0.8022657054582889	0.019157586441812056	875	96	971
593	0.8008213552361394	0.019190099394794363	877	97	974
594	0.8043254376930994	0.01906843305885635	876	95	971
595	0.8047276464542651	0.019031358744316194	878	95	973
596	0.8028747433264879	0.019101806211521744	878	96	974
597	0.8028747433264887	0.019101806211521744	878	96	974
598	0.8030769230769221	0.01908328455363964	879	96	975
599	0.8047276464542651	0.019031358744316194	878	95	973
600	0.8063851699279088	0.018978630666017304	877	94	971
601	0.8063851699279088	0.018978630666017304	877	94	971
602	0.8080495356037151	0.018925085814230157	876	93	969
603	0.8045267489711931	0.01904987795209066	877	95	972
604	0.8063851699279088	0.018978630666017304	877	94	971
605	0.8020618556701029	0.019176251949856143	874	96	970
606	0.8039215686274498	0.01910565138528698	874	95	969
607	0.8041237113402049	0.01908702416849505	875	95	970
608	0.8016528925619815	0.019213691739360515	872	96	968
609	0.8037190082644611	0.019124314813912704	873	95	968
610	0.8095238095238095	0.018889216139108513	874	92	966
611	0.8091286307053941	0.018926338400269294	872	92	964
612	0.8091286307053941	0.018926338400269294	872	92	964
613	0.8053830227743262	0.01907157127445705	872	94	966
614	0.8035160289555322	0.019143014559455038	872	95	967
615	0.8057851239669417	0.01903428653884758	874	94	968
616	0.8078512396694203	0.018943597627671213	875	93	968
617	0.805985552115582	0.019015698522000357	875	94	969
618	0.8057851239669417	0.01903428653884758	874	94	968
619	0.805985552115582	0.019015698522000357	875	94	969
620	0.8059855521155836	0.019015698522000357	875	94	969
621	0.8059855521155836	0.019015698522000357	875	94	969
622	0.8039215686274498	0.01910565138528698	874	95	969
623	0.8037190082644626	0.019124314813912704	873	95	968
624	0.8029045643153525	0.019199332754483947	869	95	964
625	0.803108808290155	0.01918052342364356	870	95	965
626	0.7991718426501017	0.019340159944057786	869	97	966
627	0.7989637305699471	0.019359081820863624	868	97	965
628	0.7993795243019629	0.019321274826928705	870	97	967
629	0.799586776859503	0.019302426363116708	871	97	968
630	0.7952430196483968	0.019496997878322722	868	99	967
631	0.7950310559006203	0.01951602887837897	867	99	966
632	0.7929606625258779	0.01960303214405112	866	100	966
633	0.7929606625258797	0.01960303214405112	866	100	966
634	0.7911065149948292	0.019670251711972148	866	101	967
635	0.7925311203319491	0.01964134915910354	864	100	964
636	0.7931747673216125	0.019583929329629067	867	100	967
637	0.7911065149948276	0.019670251711972148	866	101	967
638	0.7925311203319491	0.01964134915910354	864	100	964
639	0.7916666666666656	0.01971843175625095	860	100	960
640	0.7888198757763975	0.019775217241705195	864	102	966
641	0.788381742738588	0.019813817732831297	862	102	964
642	0.7881619937694697	0.01983317420751719	861	102	963
643	0.7939646201873028	0.019611740783962682	862	99	961
644	0.7863070539419071	0.01989915490921225	861	103	964
645	0.788161993769469	0.01983317420751719	861	102	963
646	0.7916666666666656	0.01971843175625095	860	100	960
647	0.7918834547346494	0.019699104764688946	861	100	961
648	0.793534932221063	0.019650287453949592	860	99	959
649	0.793319415448851	0.019669617348346345	859	99	958
650	0.7947643979057579	0.019639407755476228	857	98	955
651	0.7912317327766168	0.01975719908029062	858	100	958
652	0.7912317327766168	0.01975719908029062	858	100	958
653	0.7910135841170306	0.019776639633032826	857	100	957
654	0.7891440501043826	0.019844165020741145	857	101	958
655	0.7893639207507812	0.019824690491752926	858	101	959
656	0.7914494264859216	0.019737796491478044	859	100	959
657	0.7874999999999982	0.019891469853096994	858	102	960
658	0.7860851505711308	0.01991858131678759	860	103	963
659	0.7874999999999991	0.019891469853096994	858	102	960
660	0.7833333333333322	0.020062114193821298	856	104	960
661	0.7831074035453574	0.02008176182485084	855	104	959
662	0.7773152965660761	0.02029391038909802	854	107	961
663	0.7731529656607684	0.02045869653681256	852	109	961
664	0.7768508863399365	0.02033357636605154	852	107	959
665	0.774999999999999	0.0203964610901009	852	108	960
666	0.774999999999999	0.0203964610901009	852	108	960
667	0.7736240913810997	0.020418919139140658	854	109	963
668	0.7715472481827632	0.020500356956130585	853	110	963
669	0.771784232365145	0.020480460748769583	854	110	964
670	0.7699481865284961	0.020541372129817062	854	111	965
671	0.769470404984424	0.02058125491425113	852	111	963
672	0.7710718002081165	0.020540264737023924	851	110	961
673	0.771071800208115	0.020540264737023924	851	110	961
674	0.7713097713097707	0.020520291582074964	852	110	962
675	0.7710718002081166	0.020540264737023924	851	110	961
676	0.7687499999999993	0.02064136818937075	849	111	960
677	0.7666666666666663	0.020721924335064736	848	112	960
678	0.7666666666666663	0.020721924335064736	848	112	960
679	0.7687500000000004	0.02064136818937075	849	111	960
680	0.7682672233820451	0.020681637733231974	847	111	958
681	0.764583333333332	0.02080195119025519	847	113	960
682	0.7627471383975017	0.020861188387107633	847	114	961
683	0.7615062761506264	0.020962912842350596	842	114	956
684	0.7615062761506273	0.020962912842350596	842	114	956
685	0.7583333333333329	0.02103891621187675	844	116	960
686	0.7588357588357569	0.020998175623955236	846	116	962
687	0.7622523461939507	0.020901760400084478	845	114	959
688	0.7594142259414223	0.02104214821504602	841	115	956
689	0.7628541448058761	0.020944476484940407	840	113	953
690	0.7610062893081757	0.021003878738166188	840	114	954
691	0.76	0.021086288885135012	836	114	950
692	0.7578947368421053	0.02116590027844032	835	115	950
693	0.7602523659305988	0.021065626266177143	837	114	951
694	0.7605042016806721	0.02104500377906761	838	114	952
695	0.76	0.021086288885135012	836	114	950
696	0.7581493165089378	0.02114517477521715	836	115	951
697	0.7523609653725072	0.021339040422496413	835	118	953
698	0.7523609653725072	0.021339040422496413	835	118	953
699	0.7481636935991605	0.021493333054026616	833	120	953
700	0.74816369359916	0.021493333054026616	833	120	953
701	0.7484276729559748	0.02147242438003924	834	120	954
702	0.7442348008385739	0.021624646268256498	832	122	954
703	0.746596858638743	0.021527849506332214	834	121	955
704	0.7460650577124864	0.021569744113775432	832	121	953
705	0.7442348008385739	0.021624646268256498	832	122	954
706	0.7366771159874609	0.021859885028019742	831	126	957
707	0.7429467084639501	0.021637031136161767	834	123	957
708	0.7390396659707721	0.02176502845375357	833	125	958
709	0.7372262773722635	0.021817744831266306	833	126	959
710	0.7358490566037739	0.021923398322802712	828	126	954
711	0.7319371727748681	0.022048684236373853	827	128	955
712	0.7355718782791185	0.021944650680254973	827	126	953
713	0.7343096234309624	0.02195443591190433	829	127	956
714	0.732217573221757	0.022027403659826306	828	128	956
715	0.7343096234309635	0.02195443591190433	829	127	956
716	0.7340314136125652	0.02197566202160686	828	127	955
717	0.7298429319371728	0.022121257803472606	826	129	955
718	0.7270833333333331	0.022158280675368878	829	131	960
719	0.7267987486965587	0.022179558713059756	828	131	959
720	0.7283176593521437	0.022150652296341385	827	130	957
721	0.7286012526096031	0.022129345867742033	828	130	958
722	0.7265135699373679	0.022200877201933783	827	131	958
723	0.7259414225941423	0.022243635988984645	825	131	956
724	0.728317659352142	0.022150652296341385	827	130	957
725	0.7292759706190974	0.022164049208373445	824	129	953
726	0.7277486910994763	0.02219338712420943	825	130	955
727	0.7217573221757321	0.022385608045778008	823	133	956
728	0.7193717277486908	0.02247754708245176	821	134	955
729	0.7296726504751831	0.022220404617392372	819	128	947
730	0.7205882352941179	0.022472031990948566	819	133	952
731	0.7124868835257081	0.02272982058355434	816	137	953
732	0.7157894736842096	0.022656367278906756	815	135	950
733	0.7160883280757099	0.02263451451925419	816	135	951
734	0.7172995780590709	0.0226298716767413	814	134	948
735	0.713684210526314	0.022726169650761407	814	136	950
736	0.7160883280757102	0.02263451451925419	816	135	951
737	0.7157894736842111	0.022656367278906756	815	135	950
738	0.7148891235480471	0.022722176344201876	812	135	947
739	0.7164021164021172	0.022695779800574314	811	134	945
740	0.7197049525816638	0.022537283972126666	816	133	949
741	0.7209302325581406	0.022531622124094576	814	132	946
742	0.7172995780590722	0.0226298716767413	814	134	948
743	0.7145877378435513	0.022744196688517203	811	135	946
744	0.7200424178154817	0.02259747160066303	811	132	943
745	0.7145877378435501	0.022744196688517203	811	135	946
746	0.7106652587117219	0.022861663083055178	810	137	947
747	0.7015873015873016	0.02318034330224638	804	141	945
748	0.7066950053134954	0.023064437975216324	803	138	941
749	0.7073170731707328	0.02301971486651662	805	138	943
750	0.7040169133192384	0.02309004768449729	806	140	946
751	0.6994708994708997	0.02324792670492664	803	142	945
752	0.7012711864406792	0.023202743186651057	803	141	944
753	0.69620253164557	0.023314535109987305	804	144	948
754	0.6940928270042195	0.023380794426134072	803	145	948
755	0.6916578669482575	0.023469169042658698	801	146	947
756	0.6853220696937693	0.023664623921231313	798	149	947
757	0.6934460887949255	0.023425752483621755	801	145	946
758	0.6871035940803379	0.02362248568232637	798	148	946
759	0.6871035940803379	0.02362248568232637	798	148	946
760	0.6838777660695461	0.023683707904398554	799	150	949
761	0.6853220696937693	0.023664623921231313	798	149	947
762	0.685534591194968	0.023571167145982487	804	150	954
763	0.6838777660695461	0.023683707904398554	799	150	949
764	0.6869747899159662	0.02355187458015615	803	149	952
765	0.6884210526315784	0.023532205352030558	802	148	950
766	0.6884210526315795	0.023532205352030558	802	148	950
767	0.6884210526315784	0.023532205352030558	802	148	950
768	0.6869747899159655	0.02355187458015615	803	149	952
769	0.6852046169989511	0.023593591017188994	803	150	953
770	0.6848739495798314	0.02361605691270051	802	150	952
771	0.683769633507854	0.023612470932801454	804	151	955
772	0.6837696335078529	0.023612470932801454	804	151	955
773	0.6873032528856229	0.023529451495827098	804	149	953
774	0.6852046169989501	0.023593591017188994	803	150	953
775	0.6827731092436964	0.023679869506530588	801	151	952
776	0.6831059811122763	0.02365736129651363	802	151	953
777	0.6764091858037573	0.023796076354184376	803	155	958
778	0.677148846960168	0.023823896162578448	800	154	954
779	0.6774869109947647	0.023801348138833216	801	154	955
780	0.676810073452256	0.02384648621933583	799	154	953
781	0.6757322175732217	0.023841043732364377	801	155	956
782	0.6764705882352929	0.02386911842404242	798	154	952
783	0.6785714285714279	0.02380639735375437	799	153	952
784	0.6799999999999999	0.023788542133600904	798	152	950
785	0.676470588235294	0.02386911842404242	798	154	952
786	0.6747114375655823	0.023908808828094482	798	155	953
787	0.6726128016789098	0.023970776607846113	797	156	953
788	0.6736842105263163	0.023976953506660573	795	155	950
789	0.6719242902208198	0.024016243806501896	795	156	951
790	0.6701680672268912	0.024055144142921633	795	157	952
791	0.6673684210526318	0.024162158116005705	792	158	950
792	0.6659663865546217	0.02417740741663806	793	159	952
793	0.665966386554621	0.02417740741663806	793	159	952
794	0.6670179135932548	0.0241850763219234	791	158	949
795	0.6673684210526305	0.024162158116005705	792	158	950
796	0.6635120925341739	0.024260930478819838	791	160	951
797	0.666666666666667	0.024208037240588613	790	158	948
798	0.6659663865546206	0.02417740741663806	793	159	952
799	0.6670179135932552	0.0241850763219234	791	158	949
800	0.6649104320337179	0.02424614984422108	790	159	949
801	0.6656084656084641	0.02427717744004419	787	158	945
802	0.6656084656084641	0.02427717744004419	787	158	945
803	0.6638477801268503	0.024315276886872114	787	159	946
804	0.6599788806758181	0.02441345460275664	786	161	947
805	0.6634920634920638	0.024338405248392238	786	159	945
806	0.6599788806758171	0.02441345460275664	786	161	947
807	0.6613756613756616	0.024399285151726166	785	160	945
808	0.6617336152219874	0.02437611866539606	786	160	946
809	0.6557550158394931	0.024533350341681706	784	163	947
810	0.6557550158394931	0.024533350341681706	784	163	947
811	0.6532769556025367	0.0246160628232945	782	164	946
812	0.6511627906976739	0.024675205605660604	781	165	946
813	0.6515311510031663	0.024651898776283373	782	165	947
814	0.6494192185850056	0.024710673822731608	781	166	947
815	0.6525423728813545	0.02466273460879523	780	164	944
816	0.6459430979978903	0.024780543928150784	781	168	949
817	0.6483050847457623	0.024780829905768548	778	166	944
818	0.6473072861668432	0.024769119251724373	780	167	947
819	0.647058823529412	0.024710825012258995	784	168	952
820	0.6459430979978938	0.024780543928150784	781	168	949
821	0.6421052631578943	0.024872323046118014	780	170	950
822	0.6445846477392214	0.024791679515211683	782	169	951
823	0.6394129979035639	0.02489287358369147	782	172	954
824	0.6384535005224657	0.024879587291887276	784	173	957
825	0.6378947368421053	0.0249861078182329	778	172	950
826	0.6361724500525751	0.02501912231437808	778	173	951
827	0.6332982086406737	0.025122112286699444	775	174	949
828	0.6329113924050631	0.025145634238768363	774	174	948
829	0.6321353065539118	0.02519280733554879	772	174	946
830	0.6279069767441863	0.02530433844083052	770	176	946
831	0.6235541535226065	0.025350958593379935	772	179	951
832	0.6206533192834566	0.02545247968448193	769	180	949
833	0.6223628691983113	0.025421851356990596	769	179	948
834	0.6215644820295966	0.025469328124955646	767	179	946
835	0.6198521647307301	0.025499928440147014	767	180	947
836	0.6219640971488916	0.025445568173254263	768	179	947
837	0.6194503171247346	0.025523717457866316	766	180	946
838	0.6203605514316014	0.02554086792757082	764	179	943
839	0.618644067796611	0.025571425338350086	764	180	944
840	0.6220806794055194	0.02550999197080837	764	178	942
841	0.6148148148148144	0.02565548598952996	763	182	945
842	0.6182396606574757	0.025595344428337483	763	180	943
843	0.615302869287991	0.02569754552398837	760	181	941
844	0.6183368869936032	0.025660974289268078	759	179	938
845	0.6135881104033964	0.025727413790585425	760	182	942
846	0.6144834930777416	0.025745747019665477	758	181	939
847	0.6127659574468092	0.025775583890332122	758	182	940
848	0.6093418259023358	0.02583432720242839	758	184	942
849	0.6072186836518046	0.025887341056770666	757	185	942
850	0.6098081023454159	0.025877645478595356	755	183	938
851	0.6046758767268849	0.025964233637427624	755	186	941
852	0.6046758767268862	0.025964233637427624	755	186	941
853	0.6038135593220342	0.025944227697602792	757	187	944
854	0.6008447729672652	0.02597589571471092	758	189	947
855	0.5991561181434595	0.026003325535685462	758	190	948
856	0.601272534464474	0.026020453234540893	755	188	943
857	0.5974576271186437	0.026099637632188012	754	190	944
858	0.5936507936507925	0.026177633637416438	753	192	945
859	0.5936507936507941	0.026177633637416438	753	192	945
860	0.5940803382663853	0.026153485647359843	754	192	946
861	0.5953389830508479	0.026150872057841112	753	191	944
862	0.5923970432946142	0.026179982661976946	754	193	947
863	0.5932203389830499	0.02620182482924118	752	192	944
864	0.5889830508474568	0.026302891947529498	750	194	944
865	0.591923485653559	0.02627465872080009	749	192	941
866	0.5889243876464311	0.026374223095932715	746	193	939
867	0.5906183368869928	0.026347885422547734	746	192	938
868	0.5876068376068377	0.026447783671011922	743	193	936
869	0.5901287553648049	0.02644429021692219	741	191	932
870	0.5948553054662372	0.026316304319817317	744	189	933
871	0.5867237687366159	0.0264970447869301	741	193	934
872	0.5862808145766336	0.026521741904195362	740	193	933
873	0.5892473118279558	0.026493813550627337	739	191	930
874	0.590075512405609	0.02651678936626333	737	190	927
875	0.589189189189189	0.02656671559804976	735	190	925
876	0.5818965517241385	0.02669665973979618	734	194	928
877	0.5805405405405389	0.026771761661767483	731	194	925
878	0.5805405405405397	0.026771761661767483	731	194	925
879	0.5800865800865795	0.02679688632012974	730	194	924
880	0.5774647887323938	0.026872646517410156	728	195	923
881	0.575625680087049	0.02697387355666693	724	195	919
882	0.5778019586507067	0.026923195006487467	725	194	919
883	0.5794085432639634	0.026973796460664327	721	192	913
884	0.5768811341330417	0.02697404053315261	723	194	917
885	0.5778019586507082	0.026923195006487467	725	194	919
886	0.5803278688524581	0.026922669356550542	723	192	915
887	0.5807860262008727	0.02689717586695086	724	192	916
888	0.5790621592148303	0.026923029667215874	724	193	917
889	0.5726681127982645	0.02699825720622752	725	197	922
890	0.5734494015233949	0.027024266367091255	723	196	919
891	0.5760869565217385	0.026948497952122768	725	195	920
892	0.5734494015233949	0.027024266367091255	723	196	919
893	0.5722041259500545	0.02702358398643719	724	197	921
894	0.5622968580715051	0.027218911981389145	721	202	923
895	0.5678610206297506	0.02712287280819514	722	199	921
896	0.5553145336225598	0.027388618231300246	717	205	922
897	0.5608695652173898	0.02729519249780505	718	202	920
898	0.5608695652173891	0.02729519249780505	718	202	920
899	0.5591748099891427	0.027318118932543694	718	203	921
900	0.5596529284164855	0.027292673401165788	719	203	922
901	0.5577342047930274	0.02739472932473467	715	203	918
902	0.5476190476190461	0.027526323070473733	715	209	924
903	0.5536294691224266	0.02741073191618877	717	206	923
904	0.5440860215053747	0.027512859187074634	718	212	930
905	0.5427952329360782	0.02764449549557063	712	211	923
906	0.5426105717367852	0.02758870693244611	715	212	927
907	0.5371367061356307	0.027674179945449857	714	215	929
908	0.5338345864661657	0.027713057764682587	714	217	931
909	0.532188841201716	0.02773214612023162	714	218	932
910	0.5311827956989241	0.027782659509347517	712	218	930
911	0.5343347639484969	0.027687836068085166	715	217	932
912	0.5284030010718104	0.027794805248037204	713	220	933
913	0.5280172413793102	0.027877460321417018	709	219	928
914	0.5306781485468247	0.0278079818840535	711	218	929
915	0.533477321814255	0.02779518478252867	710	216	926
916	0.5319609967497283	0.027871736441052147	707	216	923
917	0.5271149674620398	0.027986474326062497	704	218	922
918	0.5315904139433548	0.027955216906535168	703	215	918
919	0.5331161780673171	0.027878033193291647	706	215	921
920	0.5300546448087432	0.028032808131049154	700	215	915
921	0.5331161780673165	0.027878033193291647	706	215	921
922	0.5282608695652186	0.027993408651319742	703	217	920
923	0.5283842794759824	0.028051925752625915	700	216	916
924	0.5355969331872942	0.02794800220265817	701	212	913
925	0.5283842794759814	0.028051925752625915	700	216	916
926	0.5283842794759814	0.028051925752625915	700	216	916
927	0.5300546448087422	0.028032808131049154	700	215	915
928	0.5312157721796268	0.028039437946947597	699	214	913
929	0.5279912184412727	0.028136902130913202	696	215	911
930	0.529670329670328	0.02811767544412652	696	214	910
931	0.5281146637265692	0.028196328980543185	693	214	907
932	0.5313531353135305	0.02809820601159147	696	213	909
933	0.5313531353135305	0.02809820601159147	696	213	909
934	0.5285087719298226	0.028110809831424995	697	215	912
935	0.5268346111719582	0.028129829121182982	697	216	913
936	0.5296703296703288	0.02811767544412652	696	214	910
937	0.5267175572519073	0.028070805763034706	700	217	917
938	0.5272331154684085	0.02804496160469851	701	217	918
939	0.5189599133261092	0.0281360379011746	701	222	923
940	0.5239130434782607	0.02808208315683774	701	219	920
941	0.5245365321701188	0.028115306790435925	699	218	917
942	0.5217391304347829	0.028126041618840286	700	220	920
943	0.5244299674267091	0.028056349558682418	702	219	921
944	0.5210355987055	0.02803376575713647	705	222	927
945	0.5215517241379304	0.028008307708590422	706	222	928
946	0.5187969924812028	0.028018132854060334	707	224	931
947	0.5219721329046078	0.027924739853686167	710	223	933
948	0.524731182795698	0.02791417695465384	709	221	930
949	0.5214592274678109	0.027949991249099828	709	223	932
950	0.524625267665953	0.027856475389402228	712	222	934
951	0.524731182795698	0.02791417695465384	709	221	930
952	0.5225806451612888	0.027957522874386388	708	222	930
953	0.5241157556270079	0.02788167224282469	711	222	933
954	0.5218783351120593	0.027866946474389195	713	224	937
955	0.5213675213675203	0.027892036736589604	712	224	936
956	0.5235042735042723	0.027849244561996504	713	223	936
957	0.5224839400428254	0.02789953167461934	711	223	934
958	0.5268817204301076	0.027870585193122653	710	220	930
959	0.5263724434876195	0.027895932446855346	709	220	929
960	0.5311827956989236	0.027782659509347517	712	218	930
961	0.5225806451612889	0.027957522874386388	708	222	930
962	0.5230934479054764	0.027932195883470495	709	222	931
963	0.523093447905477	0.027932195883470495	709	222	931
964	0.5275080906148851	0.02790288317094081	708	219	927
965	0.5285252960172229	0.027852081444017115	710	219	929
966	0.52319309600863	0.02799038562568487	706	221	927
967	0.5242195909580178	0.027939536062896793	708	221	929
968	0.5280172413793096	0.027877460321417018	709	219	928
969	0.5344827586206891	0.02774437230791017	712	216	928
970	0.5263724434876204	0.027895932446855346	709	220	929
971	0.5257510729613728	0.027863589569381564	711	221	932
972	0.5281385281385272	0.027935254749075513	706	218	924
973	0.5258620689655166	0.027921323508935444	708	220	928
974	0.5257510729613717	0.027863589569381564	711	221	932
975	0.52145922746781	0.027949991249099828	709	223	932
976	0.5230934479054775	0.027932195883470495	709	222	931
977	0.5247311827956981	0.02791417695465384	709	221	930
978	0.524838012958962	0.02797223747360957	706	220	926
979	0.5269978401727848	0.02792835009717445	707	219	926
980	0.5247311827956985	0.02791417695465384	709	221	930
981	0.523093447905477	0.027932195883470495	709	222	931
982	0.5258620689655162	0.027921323508935444	708	220	928
983	0.5257510729613717	0.027863589569381564	711	221	932
984	0.5257510729613728	0.027863589569381564	711	221	932
985	0.5311827956989231	0.027782659509347517	712	218	930
986	0.5328310010764262	0.02776363258254532	712	217	929
987	0.5267665952890777	0.02781317594203131	713	221	934
988	0.5294117647058812	0.027744502435463635	715	220	935
989	0.5310492505353307	0.02772584299747482	715	219	934
990	0.5289079229122053	0.027769632195064082	714	220	934
991	0.530042918454934	0.027776207602798288	713	219	932
992	0.5344827586206884	0.02774437230791017	712	216	928
993	0.5285252960172223	0.027852081444017115	710	219	929
994	0.5286486486486479	0.027909711693088222	707	218	925
995	0.5230934479054767	0.027932195883470495	709	222	931
996	0.5252416756176137	0.027888861491066348	710	221	931
997	0.5268817204301046	0.027870585193122653	710	220	930
998	0.5219721329046073	0.027924739853686167	710	223	933
999	0.5203426124196987	0.027942345921746388	710	224	934
1000	0.5214592274678115	0.027949991249099828	709	223	932
1001	0.521972132904609	0.027924739853686167	710	223	933
1002	0.5214592274678115	0.027949991249099828	709	223	932
1003	0.517094017094017	0.02797690167313342	710	226	936
1004	0.5143769968051113	0.027985549008544428	711	228	939
1005	0.5213675213675204	0.027892036736589604	712	224	936
1006	0.5192307692307678	0.027934588741678156	711	225	936
1007	0.5202558635394451	0.02788442940904173	713	225	938
1008	0.5180467091295107	0.027868884839694536	715	227	942
1009	0.5217853347502655	0.027809509616707296	716	225	941
1010	0.5222929936305714	0.0277846210804139	717	225	942
1011	0.5153439153439144	0.027877674003577473	716	229	945
1012	0.5158562367864684	0.02785291219470038	717	229	946
1013	0.516367476240759	0.027828191958284038	718	229	947
1014	0.5280423280423285	0.027625065295632828	722	223	945
1015	0.5233050847457628	0.027734970511591416	719	225	944
1016	0.516949152542372	0.02786095115467794	716	228	944
1017	0.521785334750265	0.027809509616707296	716	225	941
1018	0.521785334750265	0.027809509616707296	716	225	941
1019	0.5234042553191477	0.02779193181394303	716	224	940
1020	0.5154091392136018	0.027935583622364094	713	228	941
1021	0.5143160127253446	0.027927322718913548	714	229	943
1022	0.5175345377258236	0.027893794370039415	714	227	941
1023	0.5121951219512186	0.02796862651224243	713	230	943
1024	0.5073995771670182	0.028016637859041224	713	233	946
1025	0.5063291139240491	0.02800751158271271	714	234	948
1026	0.5073995771670188	0.028016637859041224	713	233	946
1027	0.5127118644067795	0.027943771934596778	714	230	944
1028	0.5089947089947089	0.028000838729225538	713	232	945
1029	0.5079197465681098	0.027991881668275088	714	233	947
1030	0.510074231177094	0.028009699098218502	712	231	943
1031	0.5090329436769386	0.028059551486042392	710	231	941
1032	0.5085106382978726	0.02808454051036988	709	231	940
1033	0.5053078556263272	0.028116076712158735	709	233	942
1034	0.5085106382978716	0.02808454051036988	709	231	940
1035	0.5058324496288433	0.02809115469903308	710	233	943
1036	0.5063559322033897	0.028066274281359094	711	233	944
1037	0.5031847133757961	0.028156469546248692	708	234	942
1038	0.5042372881355922	0.02810665140181142	710	234	944
1039	0.5031847133757957	0.028156469546248692	708	234	942
1040	0.5079533404029695	0.028050541492467516	711	232	943
1041	0.5031712473572937	0.02809713399107789	711	235	946
1042	0.5010526315789469	0.028077829058151003	713	237	950
1043	0.50263435194942	0.028062828581377215	713	236	949
1044	0.5042016806722677	0.027988980897637156	716	236	952
1045	0.5068493150684922	0.0279828295202717	715	234	949
1046	0.4968421052631575	0.028156478593327292	711	239	950
1047	0.5026343519494204	0.028062828581377215	713	236	949
1048	0.5031578947368429	0.028038171968416816	714	236	950
1049	0.5036803364879067	0.02801355610395268	715	236	951
1050	0.5063291139240486	0.02800751158271271	714	234	948
1051	0.5031578947368422	0.028038171968416816	714	236	950
1052	0.5047219307450154	0.02796444625932705	717	236	953
1053	0.504721930745016	0.02796444625932705	717	236	953
1054	0.5078864353312299	0.02793358822288718	717	234	951
1055	0.5089567966280287	0.027942492863842237	716	233	949
1056	0.5094736842105252	0.02791786006534834	717	233	950
1057	0.5078864353312307	0.02793358822288718	717	234	951
1058	0.5068493150684922	0.0279828295202717	715	234	949
1059	0.5120925341745534	0.027852722861732866	719	232	951
1060	0.5089567966280272	0.027942492863842237	716	233	949
1061	0.5111111111111104	0.027960013626771994	714	231	945
1062	0.5105485232067503	0.027926595415281547	716	232	948
1063	0.5047418335089556	0.028022941104409768	714	235	949
1064	0.5058078141499455	0.02803223470997476	713	234	947
1065	0.505807814149946	0.02803223470997476	713	234	947
1066	0.505285412262155	0.028056998994064213	712	234	946
1067	0.5031578947368408	0.028038171968416816	714	236	950
1068	0.5036803364879076	0.02801355610395268	715	236	951
1069	0.5042194092826994	0.028047631038276434	713	235	948
1070	0.5026343519494187	0.028062828581377215	713	236	949
1071	0.5021008403361344	0.028028623314933027	715	237	952
1072	0.50263435194942	0.028062828581377215	713	236	949
1073	0.5015839493136222	0.028112264415199737	711	236	947
1074	0.5042194092826994	0.028047631038276434	713	235	948
1075	0.5021186440677956	0.028146801668254087	709	235	944
1076	0.5015906680805935	0.028171697508370747	708	235	943
1077	0.4973488865323435	0.028251335333168683	706	237	943
1078	0.4989384288747343	0.028236573462147266	706	236	942
1079	0.5021186440677956	0.028146801668254087	709	235	944
1080	0.5021276595744674	0.02820645417106765	706	234	940
1081	0.5005336179295621	0.028281744894202893	703	234	937
1082	0.4983991462113128	0.02832194639977548	702	235	937
1083	0.49733759318423815	0.028311655901006302	703	236	939
1084	0.4983991462113118	0.02832194639977548	702	235	937
1085	0.49253731343283524	0.028416019140467815	700	238	938
1086	0.4952076677316304	0.028351388705928196	702	237	939
1087	0.49999999999999906	0.028306925853614894	702	234	936
1088	0.502136752136751	0.028266487552225546	703	233	936
1089	0.49680170575692995	0.028336766768875584	702	236	938
1090	0.49946524064171083	0.028332148995938167	701	234	935
1091	0.49892933618843643	0.028357414415728376	700	234	934
1092	0.4957264957264954	0.028387114143499648	700	236	936
1093	0.49680170575692956	0.028336766768875584	702	236	938
1094	0.4941302027748124	0.028401665115437846	700	237	937
1095	0.489861259338313	0.02848047781261541	698	239	937
1096	0.4914529914529909	0.02846639113674803	698	238	936
1097	0.49250535331905776	0.02847739396008885	697	237	934
1098	0.4882226980728038	0.028556240708298215	695	239	934
1099	0.4887700534759356	0.02853094454455404	696	239	935
1100	0.48187633262260016	0.02861022525953016	695	243	938
1101	0.48235294117646976	0.02864750999694451	693	242	935
1102	0.4850427350427335	0.028583614508265374	695	241	936
1103	0.48449197860962473	0.028608878668639398	694	241	935
1104	0.48772678762006394	0.028519546754909284	697	240	937
1105	0.48559231590181445	0.028558391992336573	696	241	937
1106	0.4866310160427804	0.02857002382224053	695	240	935
1107	0.4871244635193129	0.02860695909063235	693	239	932
1108	0.48497854077253116	0.028646053271178164	692	240	932
1109	0.48817204301075223	0.028618515256880257	692	238	930
1110	0.49032258064516093	0.028578956219784034	693	237	930
1111	0.4914163090128741	0.028528090426567985	695	237	932
1112	0.4876210979547898	0.02864401726936406	691	238	929
1113	0.49083063646170405	0.028615768887621584	691	236	927
1114	0.4924731182795703	0.02853916810076754	694	236	930
1115	0.48546824542518785	0.028683353184882843	690	239	929
1116	0.4860215053763435	0.02865784616072418	691	239	930
1117	0.4838709677419349	0.028696949869327047	690	240	930
1118	0.4822771213748655	0.028710353566817275	690	241	931
1119	0.48608137044967786	0.0285953250342333	694	240	934
1120	0.4795698924731184	0.028774479400451584	688	242	930
1121	0.4829059829059829	0.02862224143528061	694	242	936
1122	0.48504273504273404	0.028583614508265374	695	241	936
1123	0.4849785407725317	0.028646053271178164	692	240	932
1124	0.48338692390139293	0.028659532284802787	692	241	933
1125	0.48187633262260077	0.02861022525953016	695	243	938
1126	0.4818763326226007	0.02861022525953016	695	243	938
1127	0.4866310160427804	0.02857002382224053	695	240	935
1128	0.4807692307692309	0.028660646109463853	693	243	936
1129	0.4776119402985061	0.028686356914236693	693	245	938
1130	0.4797441364605541	0.028648400966992612	694	244	938
1131	0.482978723404255	0.028559969618606747	697	243	940
1132	0.4802981895633651	0.02862324861246805	695	244	939
1133	0.4751322751322738	0.028623617013380873	697	248	945
1134	0.47669491525423624	0.028611252486127777	697	247	944
1135	0.4809322033898297	0.028536035346324044	699	245	944
1136	0.47890295358649704	0.028511822276773714	701	247	948
1137	0.4799154334038052	0.028523963012556455	700	246	946
1138	0.48680042238648324	0.028385365683175994	704	243	947
1139	0.480546792849632	0.028437671063618015	704	247	951
1140	0.4861995753715496	0.028471499753338923	700	242	942
1141	0.4825026511134671	0.028523049630077565	699	244	943
1142	0.48148148148148145	0.028511124404425964	700	245	945
1143	0.47991543340380594	0.028523963012556455	700	246	946
1144	0.4861995753715496	0.028471499753338923	700	242	942
1145	0.47881355932203296	0.028573751870982867	698	246	944
1146	0.48202959830866793	0.02848625398918851	701	245	946
1147	0.4798301486199571	0.02858597915633245	697	245	942
1148	0.48352816153028555	0.028534903529799868	698	243	941
1149	0.480851063829786	0.028598137389387792	696	244	940
1150	0.4797441364605538	0.028648400966992612	694	244	938
1151	0.4797441364605542	0.028648400966992612	694	244	938
1152	0.4807692307692303	0.028660646109463853	693	243	936
1153	0.4780748663101596	0.028724105701395535	691	244	935
1154	0.47278548559231603	0.02878681596379203	690	247	937
1155	0.47121535181236673	0.028798914858590652	690	248	938
1156	0.4742489270386274	0.028838159388434977	687	245	932
1157	0.4683815648445865	0.028925352233582245	685	248	933
1158	0.4732334047109208	0.028825141905148323	688	246	934
1159	0.474812433011789	0.02881275533039641	688	245	933
1160	0.47583243823845217	0.028825626553614238	687	244	931
1161	0.47639484978540736	0.02880018380175647	688	244	932
1162	0.4731182795698917	0.028889092586471186	685	245	930
1163	0.4668094218415396	0.028937075713262404	685	249	934
1164	0.4672395273899032	0.028976215737360637	683	248	931
1165	0.4719827586206894	0.0289401931524904	683	245	928
1166	0.47027027027026996	0.029017159376310275	680	245	925
1167	0.4633620689655174	0.029089924362240217	679	249	928
1168	0.46436285097192204	0.02910410194711726	678	248	926
1169	0.4660925726587721	0.029027245167521865	681	248	929
1170	0.46824542518837403	0.02898992478912225	682	247	929
1171	0.46709816612729266	0.029041117731492577	680	247	927
1172	0.46436285097192226	0.02910410194711726	678	248	926
1173	0.46551724137930933	0.029052822322293052	680	248	928
1174	0.46824542518837464	0.02898992478912225	682	247	929
1175	0.46320346320346323	0.029155549241915282	676	248	924
1176	0.4604550379198263	0.029218442766089446	674	249	923
1177	0.46162162162162207	0.02916690976694122	676	249	925
1178	0.4632034632034627	0.029155549241915282	676	248	924
1179	0.4610389610389607	0.02919265526891097	675	249	924
1180	0.4610389610389607	0.02919265526891097	675	249	924
1181	0.4555314533622556	0.029317824103993487	671	251	922
1182	0.4517876489707475	0.02936466874615631	670	253	923
1183	0.4545454545454538	0.029302653237286556	672	252	924
1184	0.4541531823085212	0.02926177073480318	674	253	927
1185	0.4488697524219582	0.029317972925297753	673	256	929
1186	0.45140388768898404	0.02932344630894086	672	254	926
1187	0.4467168998923566	0.02935334661193342	672	257	929
1188	0.43837084673097493	0.02942520084076149	671	262	933
1189	0.4402583423035522	0.02945819668659255	669	260	929
1190	0.43562231759656617	0.029484723556252354	669	263	932
1191	0.437164339419978	0.029476042818825657	669	262	931
1192	0.43071965628356496	0.029577776691238	666	265	931
1193	0.42948717948718	0.029517862957995366	669	267	936
1194	0.42918454935622286	0.029585850611926277	666	266	932
1195	0.4297963558413717	0.029560465264455844	667	266	933
1196	0.4227467811158797	0.029685135206129396	663	269	932
1197	0.4252136752136747	0.02958389003469118	667	269	936
1198	0.4279615795090714	0.029525758637513534	669	268	937
1199	0.4221748400852868	0.029598745226367938	667	271	938
1200	0.42369263607257146	0.029591392900049075	667	270	937
1201	0.42279020234291775	0.029573619709981774	668	271	939
1202	0.4270500532481358	0.02950836512542978	670	269	939
1203	0.4267379679144381	0.029576235342727474	667	268	935
1204	0.419423692636072	0.029656226092628843	665	272	937
1205	0.420660276890308	0.02960594828855349	667	272	939
1206	0.4227902023429175	0.029573619709981774	668	271	939
1207	0.42553191489361636	0.029515999797566906	670	270	940
1208	0.4297963558413717	0.029560465264455844	667	266	933
1209	0.4270386266094418	0.029619149272563313	665	267	932
1210	0.42673796791443863	0.029576235342727474	667	268	935
1211	0.4300960512273212	0.02949263943624576	670	267	937
1212	0.432867883995703	0.0295440721053868	667	264	931
1213	0.4279569892473116	0.029636740046707286	664	266	930
1214	0.43133047210300374	0.029552347238268592	667	265	932
1215	0.42703862660944114	0.029619149272563313	665	267	932
1216	0.4267241379310338	0.02968778829455328	662	266	928
1217	0.42734122712594125	0.029662244281971884	663	266	929
1218	0.4224137931034477	0.029754139588046468	660	268	928
1219	0.42826321467098105	0.02967989267303227	662	265	927
1220	0.43073593073593025	0.029689346806954998	661	263	924
1221	0.4261057173678532	0.029713372158573687	661	266	927
1222	0.42578548212350964	0.02978264932244907	658	265	923
1223	0.42640692640692573	0.029756899834891475	659	265	924
1224	0.42548596112311005	0.029738995948211062	660	266	926
1225	0.4211663066954638	0.029805324841070794	658	268	926
1226	0.42516268980477107	0.029808439152080167	657	265	922
1227	0.41991341991342	0.029856669144412862	656	268	924
1228	0.4220779220779223	0.029823619806632208	657	267	924
1229	0.41963322545846754	0.02981257447196599	658	269	927
1230	0.42365591397849334	0.029703112804383692	662	268	930
1231	0.42394822006472466	0.029746645160055693	660	267	927
1232	0.4215053763440847	0.02973599277572715	661	269	930
1233	0.42332613390928714	0.02977226346926956	659	267	926
1234	0.4270270270270265	0.029731190614216484	660	265	925
1235	0.42640692640692573	0.029756899834891475	659	265	924
1236	0.42887931034482757	0.029654303802426753	663	265	928
1237	0.4298056155507554	0.029671839680456568	662	264	926
1238	0.42857142857142805	0.029611275514694353	665	266	931
1239	0.4297963558413719	0.029560465264455844	667	266	933
1240	0.42580645161290276	0.02967002878915485	663	267	930
1241	0.4282655246252673	0.029568427523771482	667	267	934
1242	0.4285714285714283	0.029611275514694353	665	266	931
1243	0.4255091103965696	0.029626868489870777	665	268	933
1244	0.4261241970021408	0.029601532324936154	666	268	934
1245	0.4245989304812825	0.029609142760468197	666	269	935
1246	0.42550911039656947	0.029626868489870777	665	268	933
1247	0.42795698924731124	0.029636740046707286	664	266	930
1248	0.43133047210300407	0.029552347238268592	667	265	932
1249	0.42764578833693206	0.029705521585289246	661	265	926
1250	0.4298056155507554	0.029671839680456568	662	264	926
1251	0.4261057173678527	0.029713372158573687	661	266	927
1252	0.42394822006472477	0.029746645160055693	660	267	927
1253	0.4294940796555432	0.029628754898513847	664	265	929
1254	0.4267241379310345	0.02968778829455328	662	266	928
1255	0.4227027027027021	0.029797921660299233	658	267	925
1256	0.41963322545846765	0.02981257447196599	658	269	927
1257	0.42088266953713577	0.029761480557175007	660	269	929
1258	0.42764578833693306	0.029705521585289246	661	265	926
1259	0.4245689655172407	0.02972106665921765	661	267	928
1260	0.42088266953713666	0.029761480557175007	660	269	929
1261	0.4251883745963399	0.02969552789336432	662	267	929
1262	0.430719656283566	0.029577776691238	666	265	931
1263	0.4297963558413709	0.029560465264455844	667	266	933
1264	0.42550911039656936	0.029626868489870777	665	268	933
1265	0.42489270386266026	0.029652243909841114	664	268	932
1266	0.42857142857142755	0.029611275514694353	665	266	931
1267	0.43501611170784077	0.029510161052115506	668	263	931
1268	0.427038626609442	0.029619149272563313	665	267	932
1269	0.42857142857142816	0.029611275514694353	665	266	931
1270	0.4279569892473115	0.029636740046707286	664	266	930
1271	0.4291845493562236	0.029585850611926277	666	266	932
1272	0.4242749731471535	0.02967765865720833	663	268	931
1273	0.42032085561497257	0.02967435339744159	664	271	935
1274	0.42427497314715296	0.02967765865720833	663	268	931
1275	0.42184154175588745	0.029667134673066527	664	270	934
1276	0.42336548767416826	0.02965976527466717	664	269	933
1277	0.4197002141327616	0.02969963356137208	663	271	934
1278	0.4157782515991469	0.029695118260489064	664	274	938
1279	0.4212218649517676	0.02969245974284454	663	270	933
1280	0.422413793103448	0.029754139588046468	660	268	928
1281	0.42004264392324075	0.02963106796934994	666	272	938
1282	0.41427050053248193	0.029701746960604628	664	275	939
1283	0.41630901287553546	0.029782595765203465	660	272	932
1284	0.4206008583690984	0.02971782383659356	662	270	932
1285	0.41907824222936746	0.029724952561986914	662	271	933
1286	0.4190782422293669	0.029724952561986914	662	271	933
1287	0.41907824222936746	0.029724952561986914	662	271	933
1288	0.422459893048128	0.029641848556487445	665	270	935
1289	0.42307692307692285	0.029616601322377218	666	270	936
1290	0.42004264392324075	0.02963106796934994	666	272	938
1291	0.4139037433155075	0.02977066875189736	661	274	935
1292	0.4197002141327616	0.02969963356137208	663	271	934
1293	0.41541755888650955	0.029764030067076	661	273	934
1294	0.4147909967845658	0.029789335888464195	660	273	933
1295	0.40962566844919734	0.029833886123455722	659	276	935
1296	0.41025641025641	0.02980867907377687	660	276	936
1297	0.41728922091782267	0.029688343930253516	664	273	937
1298	0.4148936170212757	0.02967668485519707	665	275	940
1299	0.4142705005324811	0.029701746960604628	664	275	939
1300	0.4172892209178222	0.029688343930253516	664	273	937
1301	0.41551540913921275	0.029651660708131165	666	275	941
1302	0.41525423728813576	0.029608388899692483	668	276	944
1303	0.41551540913921325	0.029651660708131165	666	275	941
1304	0.4188759278897133	0.02956996407204778	669	274	943
1305	0.4179894179894176	0.029551942369825532	670	275	945
1306	0.4207188160676527	0.029495326569410722	672	274	946
1307	0.41437632135306507	0.029590086483113214	669	277	946
1308	0.41675503711558803	0.029601726022280873	668	275	943
1309	0.41525423728813504	0.029608388899692483	668	276	944
1310	0.4149947201689542	0.029565301557925604	670	277	947
1311	0.41825902335456483	0.029594918894930988	668	274	942
1312	0.41764080765143363	0.029619911657777002	667	274	941
1313	0.41613588110403343	0.0296266744527148	667	275	942
1314	0.4179894179894169	0.029551942369825532	670	275	945
1315	0.41737288135593237	0.02957681535018873	669	275	944
1316	0.41313559322033855	0.029639768392386613	667	277	944
1317	0.4118895966029718	0.029689600147376243	665	277	942
1318	0.4143763213530658	0.029590086483113214	669	277	946
1319	0.41401273885350304	0.029658234662540583	666	276	942
1320	0.41375661375661327	0.029614908739579275	668	277	945
1321	0.4148936170212762	0.02967668485519707	665	275	940
1322	0.41401273885350265	0.029658234662540583	666	276	942
1323	0.41401273885350304	0.029658234662540583	666	276	942
1324	0.4161358811040341	0.0296266744527148	667	275	942
1325	0.4194915254237283	0.029545047121734315	670	274	944
1326	0.41764080765143485	0.029619911657777002	667	274	941
1327	0.4188759278897133	0.02956996407204778	669	274	943
1328	0.41860465116279083	0.02952710701460763	671	275	946
1329	0.41561181434599115	0.029540553898975266	671	277	948
1330	0.41412012644889384	0.029547064149640374	671	278	949
1331	0.4135021097046408	0.029571767905143334	670	278	948
1332	0.4141201264488931	0.029547064149640374	671	278	949
1333	0.412631578947368	0.02955343385615107	671	279	950
1334	0.4135021097046415	0.029571767905143334	670	278	948
1335	0.4113924050632907	0.02960279039932578	669	279	948
1336	0.4168421052631571	0.02949117011973831	673	277	950
1337	0.4186046511627909	0.02952710701460763	671	275	946
1338	0.4197662061636551	0.029587966293345765	668	273	941
1339	0.42094017094017033	0.02964911200023751	665	271	936
1340	0.42401700318809776	0.02952348406931793	670	271	941
1341	0.4212765957446803	0.029580866981198044	668	272	940
1342	0.4212218649517687	0.02969245974284454	663	270	933
1343	0.4166666666666668	0.029713534156353374	663	273	936
1344	0.42066027689030855	0.02960594828855349	667	272	939
1345	0.4197662061636551	0.029587966293345765	668	273	941
1346	0.41525423728813504	0.029608388899692483	668	276	944
1347	0.4146341463414631	0.029633292959619455	667	276	943
1348	0.4170212765957444	0.029644942428010534	666	274	940
1349	0.4176408076514342	0.029619911657777002	667	274	941
1350	0.4170212765957447	0.029644942428010534	666	274	940
1351	0.4146341463414636	0.029633292959619455	667	276	943
1352	0.4148936170212765	0.02967668485519707	665	275	940
1353	0.4148936170212765	0.02967668485519707	665	275	940
1354	0.4112646121147715	0.029714572379779643	664	277	941
1355	0.41126461211477094	0.029714572379779643	664	277	941
1356	0.4087513340448235	0.02981483852875633	660	277	937
1357	0.4072494669509591	0.02982085587764414	660	278	938
1358	0.4057507987220444	0.02982673232110177	660	279	939
1359	0.4042553191489366	0.02983246904817663	660	280	940
1360	0.4027630180658866	0.029838067236442067	660	281	941
1361	0.4025423728813549	0.029793776331441674	662	282	944
1362	0.3987341772151902	0.02978493686498575	663	285	948
1363	0.39830508474576143	0.02985404217488372	660	284	944
1364	0.3997879109225873	0.02984885265029242	660	283	943
1365	0.39594450373532486	0.029998718399551132	654	283	937
1366	0.3942614240170025	0.029958489338683083	656	285	941
1367	0.3995726495726496	0.029963326902992794	655	281	936
1368	0.3987206823027718	0.029943475845998324	656	282	938
1369	0.3980789754535752	0.02996855572483395	655	282	937
1370	0.4008528784648193	0.029913111020126597	657	281	938
1371	0.40471092077087834	0.02992154392409757	656	278	934
1372	0.3995726495726496	0.029963326902992794	655	281	936
1373	0.3980789754535747	0.02996855572483395	655	282	937
1374	0.3987206823027717	0.029943475845998324	656	282	938
1375	0.39787234042553254	0.029923619090844383	657	283	940
1376	0.396588486140725	0.029973648210690294	655	283	938
1377	0.3938100320170755	0.030028688856001955	653	284	937
1378	0.3967914438502672	0.030018827427021257	653	282	935
1379	0.3951011714589993	0.029978605511337495	655	284	939
1380	0.38888888888888873	0.0301131312772218	650	286	936
1381	0.3933547695605564	0.030099371421722563	650	283	933
1382	0.38823529411764623	0.030138243979401125	649	286	935
1383	0.386752136752136	0.030142517333395985	649	287	936
1384	0.39186295503211993	0.030104091800274818	650	284	934
1385	0.3918629550321193	0.030104091800274818	650	284	934
1386	0.3941997851772283	0.030119820320154565	649	282	931
1387	0.3918629550321189	0.030104091800274818	650	284	934
1388	0.3908413205537801	0.030038013937468248	653	286	939
1389	0.38823529411764685	0.030138243979401125	649	286	935
1390	0.38313767342582705	0.030175677781358972	648	289	937
1391	0.3905579399141622	0.030154546407905543	648	284	932
1392	0.3903743315508008	0.03010867804027442	650	285	935
1393	0.3875802997858657	0.03016339357228334	648	286	934
1394	0.3869239013933542	0.030188580113542154	647	286	933
1395	0.38428417653390634	0.030289696914048973	643	286	929
1396	0.39074273412271143	0.030200622961558392	646	283	929
1397	0.3862660944206004	0.03021380366080201	646	286	932
1398	0.38626609442060006	0.03021380366080201	646	286	932
1399	0.38131041890440354	0.030297528629719742	643	288	931
1400	0.3806451612903219	0.030322802044933088	642	288	930
1401	0.38131041890440326	0.030297528629719742	643	288	931
1402	0.3762057877813501	0.030333431184367106	642	291	933
1403	0.3791621911922657	0.030326473366744894	642	289	931
1404	0.37473233404710843	0.030336719854679967	642	292	934
1405	0.3690987124463518	0.030443188143941667	638	294	932
1406	0.37768240343347603	0.030330016049076623	642	290	932
1407	0.37834941050375	0.030304841398497106	643	290	933
1408	0.3743257820927715	0.030456438002746472	637	290	927
1409	0.3714902807775376	0.03051032773640699	635	291	926
1410	0.3749999999999996	0.030431080272506333	638	290	928
1411	0.3791621911922651	0.030326473366744894	642	289	931
1412	0.37351991388589745	0.03043429588326798	638	291	929
1413	0.3784946236559128	0.030351734106870386	641	289	930
1414	0.37540106951871627	0.030311643992067178	643	292	935
1415	0.37406216505895035	0.03036183183612679	641	292	933
1416	0.37620578778135066	0.030333431184367106	642	291	933
1417	0.37540106951871577	0.030311643992067178	643	292	935
1418	0.37100213219616196	0.030320910085052236	643	295	938
1419	0.37380191693290715	0.0302680978858	645	294	939
1420	0.3724653148345783	0.030317945016379307	643	294	937
1421	0.3744680851063828	0.030243227714519767	646	294	940
1422	0.37234042553191454	0.030271161184925444	645	295	940
1423	0.37100213219616174	0.030320910085052236	643	295	938
1424	0.37380191693290715	0.0302680978858	645	294	939
1425	0.37526652452025533	0.0302649113114382	645	293	938
1426	0.37112299465240617	0.03036793487016068	641	294	935
1427	0.3762057877813502	0.030333431184367106	642	291	933
1428	0.3804930332261519	0.0302760619427169	644	289	933
1429	0.3804930332261519	0.0302760619427169	644	289	933
1430	0.37701396348012867	0.03035522720786381	641	290	931
1431	0.38049303322615136	0.0302760619427169	644	289	933
1432	0.3813104189044038	0.030297528629719742	643	288	931
1433	0.3834586466165413	0.030268392449144626	644	287	931
1434	0.37967914438502587	0.030254601405795903	645	290	935
1435	0.3782051282051279	0.030258164134563243	645	291	936
1436	0.37593184238551675	0.030239992313543053	646	293	939
1437	0.3765957446808511	0.030215109033787997	647	293	940
1438	0.37953091684434986	0.030208166957233346	647	291	938
1439	0.3744680851063828	0.030243227714519767	646	294	940
1440	0.37579617834394874	0.030193593904828297	648	294	942
1441	0.37645811240721133	0.030168830164105227	649	294	943
1442	0.37645811240721133	0.030168830164105227	649	294	943
1443	0.3736730360934177	0.030221553839120813	647	295	942
1444	0.3722163308589603	0.03022459237339263	647	296	943
1445	0.37579617834394874	0.030193593904828297	648	294	942
1446	0.3749999999999993	0.030172087645394308	649	295	944
1447	0.36997885835095073	0.030205701483097012	648	298	946
1448	0.36942675159235666	0.030276922100801518	645	297	942
1449	0.37009544008483536	0.030252198420214094	646	297	943
1450	0.36440677966101703	0.03030927619476097	644	300	944
1451	0.36430834213305197	0.03026248129065478	646	301	947
1452	0.3594080338266385	0.030340315444112916	643	303	946
1453	0.3594080338266385	0.030340315444112916	643	303	946
1454	0.36487907465825453	0.030191524302740348	649	302	951
1455	0.36354056902002135	0.03024031347713799	647	302	949
1456	0.35924369747899076	0.03024660488311847	647	305	952
1457	0.3594080338266385	0.030340315444112916	643	303	946
1458	0.3600844772967259	0.030315816880394305	644	303	947
1459	0.36430834213305197	0.03026248129065478	646	301	947
1460	0.3614330874604847	0.030266921492916286	646	303	949
1461	0.3593256059009481	0.0302933516433401	645	304	949
1462	0.36067297581493146	0.030244621399049137	647	304	951
1463	0.3635405690200207	0.03024031347713799	647	302	949
1464	0.364210526315789	0.030215901922154127	648	302	950
1465	0.36430834213305135	0.03026248129065478	646	301	947
1466	0.3685322069693773	0.030208427889422754	648	299	947
1467	0.3670886075949363	0.030211036107939116	648	300	948
1468	0.3627760252365927	0.03021816146539397	648	303	951
1469	0.3656480505795575	0.030213527126085483	648	301	949
1470	0.36786469344608835	0.030232984789061407	647	299	946
1471	0.3670886075949368	0.030211036107939116	648	300	948
1472	0.364210526315789	0.030215901922154127	648	302	950
1473	0.3657505285412261	0.030260087355403885	646	300	946
1474	0.36143308746048497	0.030266921492916286	646	303	949
1475	0.36075949367088544	0.030291352244631812	645	303	948
1476	0.36354056902002113	0.03024031347713799	647	302	949
1477	0.35991605456453296	0.03022233862577858	648	305	953
1478	0.3593256059009485	0.0302933516433401	645	304	949
1479	0.360759493670886	0.030291352244631812	645	303	948
1480	0.35932560590094853	0.0302933516433401	645	304	949
1481	0.360759493670886	0.030291352244631812	645	303	948
1482	0.3594080338266383	0.030340315444112916	643	303	946
1483	0.3600844772967265	0.030315816880394305	644	303	947
1484	0.3601694915254236	0.030362881857231277	642	302	944
1485	0.36161187698833447	0.0303608005212925	642	301	943
1486	0.3566137566137562	0.03039121685625712	641	304	945
1487	0.3579725448785636	0.030342216680853795	643	304	947
1488	0.3559322033898311	0.030415767727817122	640	304	944
1489	0.36093418259023285	0.0303854661983523	641	301	942
1490	0.35949098621420933	0.030387497966998047	641	302	943
1491	0.35797254487856384	0.030342216680853795	643	304	947
1492	0.35654008438818563	0.03034400461821961	643	305	948
1493	0.3594080338266383	0.030340315444112916	643	303	946
1494	0.35443037974683483	0.03037006468583232	642	306	948
1495	0.35789473684210515	0.03029523772442965	645	305	950
1496	0.36430834213305197	0.03026248129065478	646	301	947
1497	0.3622881355932192	0.030336169237264232	643	301	944
1498	0.3586497890295354	0.030317767291355307	644	304	948
1499	0.35932560590094786	0.0302933516433401	645	304	949
1500	0.36075949367088644	0.030291352244631812	645	303	948
1501	0.35586061246040135	0.030368438440683165	642	305	947
1502	0.35374868004223864	0.030394482620677093	641	306	947
1503	0.35163674762407593	0.03042034967693697	640	307	947
1504	0.34741288278775073	0.030471554219472768	638	309	947
1505	0.3502109704641345	0.03042165486234914	640	308	948
1506	0.34805467928496253	0.03039968489079039	641	310	951
1507	0.3466807165437302	0.0304482230933669	639	310	949
1508	0.3459915611814344	0.030472541412877415	638	310	948
1509	0.3486910994764398	0.030328299937783156	644	311	955
1510	0.3431269674711437	0.030426556236992572	640	313	953
1511	0.3410041841004183	0.030403770728384866	641	315	956
1512	0.3409801876955165	0.030356459125450923	643	316	959
1513	0.33891213389121305	0.030428229665332453	640	316	956
1514	0.3382198952879577	0.030452216494977275	639	316	955
1515	0.3396029258098222	0.03040427451629944	641	316	957
1516	0.3396029258098222	0.03040427451629944	641	316	957
1517	0.3430353430353429	0.03028497279788497	646	316	962
1518	0.3430353430353429	0.03028497279788497	646	316	962
1519	0.34374999999999994	0.03030806990823566	645	315	960
1520	0.34235171696149846	0.030308770051468484	645	316	961
1521	0.34443288241415143	0.03028422401611008	646	315	961
1522	0.34237995824634565	0.030355856798207282	643	315	958
1523	0.34583333333333377	0.030283371839240483	646	314	960
1524	0.34446764091857995	0.030331192808076952	644	314	958
1525	0.34587251828631127	0.030330333904335267	644	313	957
1526	0.343065693430657	0.030331947490598282	644	315	959
1527	0.3409801876955165	0.030356459125450923	643	316	959
1528	0.3430656934306561	0.030331947490598282	644	315	959
1529	0.3437826541274815	0.030355151133464816	643	314	957
1530	0.34591194968553485	0.030377515046548887	642	312	954
1531	0.34869109947644	0.030328299937783156	644	311	955
1532	0.3465968586387439	0.030353426324130243	643	312	955
1533	0.3487881981032664	0.030422850530797713	640	309	949
1534	0.35232067510548437	0.03039594795011486	641	307	948
1535	0.35511064278187543	0.030345680203979528	643	306	949
1536	0.35089567966280205	0.030397302823786686	641	308	949
1537	0.3544303797468354	0.03037006468583232	642	306	948
1538	0.35232067510548504	0.03039594795011486	641	307	948
1539	0.35578947368421043	0.03032132913375305	644	306	950
1540	0.35511064278187576	0.030345680203979528	643	306	949
1541	0.35368421052631566	0.030347244377188807	643	307	950
1542	0.35436382754994733	0.030322942450010642	644	307	951
1543	0.3572938689217757	0.03036669985485674	642	304	946
1544	0.35157894736842027	0.030372983905668765	642	308	950
1545	0.3572938689217757	0.03036669985485674	642	304	946
1546	0.35232067510548504	0.03039594795011486	641	307	948
1547	0.35089567966280283	0.030397302823786686	641	308	949
1548	0.34810126582278444	0.030447185869223396	639	309	948
1549	0.35374868004223864	0.030394482620677093	641	306	947
1550	0.35232067510548504	0.03039594795011486	641	307	948
1551	0.34736842105263077	0.030423937598635813	640	310	950
1552	0.34947368421052594	0.030398548165545172	641	309	950
1553	0.351578947368421	0.030372983905668765	642	308	950
1554	0.35362014690451193	0.030300225476171845	645	308	953
1555	0.35781741867785916	0.03024847597716185	647	306	953
1556	0.3549738219895284	0.030251884726923105	647	308	955
1557	0.3536201469045116	0.030300225476171845	645	308	953
1558	0.3542976939203353	0.030276038641308275	646	308	954
1559	0.3543638275499471	0.030322942450010642	644	307	951
1560	0.3564668769716093	0.030297011433651985	645	306	951
1561	0.3571428571428569	0.030272727062042787	646	306	952
1562	0.35362014690451216	0.030300225476171845	645	308	953
1563	0.35504201680672315	0.03029867370807331	645	307	952
1564	0.3564668769716093	0.030297011433651985	645	306	951
1565	0.3542976939203353	0.030276038641308275	646	308	954
1566	0.35362014690451216	0.030300225476171845	645	308	953
1567	0.35362014690451216	0.030300225476171845	645	308	953
1568	0.35294117647058815	0.03032444527178612	644	308	952
1569	0.35294117647058815	0.03032444527178612	644	308	952
1570	0.35571878279118563	0.03027443811049424	646	307	953
1571	0.35490605427974853	0.03020531159022547	649	309	958
1572	0.35281837160751534	0.030230830753282874	648	310	958
1573	0.35287958115183204	0.030277529573504804	646	309	955
1574	0.3542976939203353	0.030276038641308275	646	308	954
1575	0.35699373695198383	0.03017962010191456	650	308	958
1576	0.3549060542797494	0.03020531159022547	649	309	958
1577	0.3542319749216308	0.03022935157938825	648	309	957
1578	0.3535564853556485	0.030253424227212968	647	309	956
1579	0.3521421107628001	0.030254855026810704	647	310	957
1580	0.3479166666666667	0.030258504194681155	647	313	960
1581	0.3507306889352818	0.03025617802712297	647	311	958
1582	0.3549060542797493	0.03020531159022547	649	309	958
1583	0.3535564853556485	0.030253424227212968	647	309	956
1584	0.3478712357217034	0.03021187905253839	649	314	963
1585	0.35067637877211244	0.03020957111000839	649	312	961
1586	0.35281837160751556	0.030230830753282874	648	310	958
1587	0.35073068893528253	0.03025617802712297	647	311	958
1588	0.3500522466039713	0.0302801862762994	646	311	957
1589	0.3500522466039702	0.0302801862762994	646	311	957
1590	0.3500522466039702	0.0302801862762994	646	311	957
1591	0.348691099476439	0.030328299937783156	644	311	955
1592	0.3459516298633012	0.030424916973844415	640	311	951
1593	0.3424657534246579	0.030498444530656782	637	312	949
1594	0.34388185654008446	0.030497721930947037	637	311	948
1595	0.3431890179514255	0.03052205562499046	636	311	947
1596	0.34460887949259994	0.030521276677009445	636	310	946
1597	0.34464475079533413	0.03056935850618323	634	309	943
1598	0.3488865323435841	0.030518290459072145	636	307	943
1599	0.3516949152542373	0.030467937554736396	638	306	944
1600	0.3495762711864407	0.030493755102260458	637	307	944
1601	0.34607218683651825	0.030568464827827685	634	308	942
1602	0.34464475079533413	0.03056935850618323	634	309	943
1603	0.3446808510638289	0.030617668221975564	632	308	940
1604	0.34676564156945894	0.03054391324116299	635	308	943
1605	0.3432518597236978	0.030618459713628525	632	309	941
1606	0.346112886048988	0.03061676735291521	632	307	939
1607	0.34464475079533413	0.03056935850618323	634	309	943
1608	0.3432203389830511	0.030570143690932812	634	310	944
1609	0.34182590233545584	0.030619142751852707	632	310	942
1610	0.34464475079533347	0.03056935850618323	634	309	943
1611	0.34182590233545584	0.030619142751852707	632	310	942
1612	0.3411264612114767	0.030643691892052814	631	310	941
1613	0.34042553191489316	0.030668274154184744	630	310	940
1614	0.3411264612114772	0.030643691892052814	631	310	941
1615	0.33828207847295894	0.030644633605346867	631	312	943
1616	0.338983050847458	0.03062018712161059	632	312	944
1617	0.33474576271186457	0.030669528754303878	630	314	944
1618	0.33262711864406785	0.03069393745594244	629	315	944
1619	0.33474576271186457	0.030669528754303878	630	314	944
1620	0.3297872340425541	0.03079168823090265	625	315	940
1621	0.3255567338282075	0.030790449226722253	625	318	943
1622	0.3248677248677245	0.03076555762226242	626	319	945
1623	0.3255813953488367	0.030741312305168	627	319	946
1624	0.32560590094836667	0.030692409850165563	629	320	949
1625	0.32418162618796137	0.030740702412901576	627	320	947
1626	0.3228180862250265	0.030691101735986548	629	322	951
1627	0.3227848101265821	0.03073999384986628	627	321	948
1628	0.3234984193888306	0.03071588373886998	628	321	949
1629	0.322105263157895	0.030715129127378928	628	322	950
1630	0.32492113564668773	0.03066775684313682	630	321	951
1631	0.3234984193888306	0.03071588373886998	628	321	949
1632	0.31999999999999923	0.030738284032508355	627	323	950
1633	0.32139093782929323	0.03073918744818946	627	322	949
1634	0.3242392444910811	0.030643139634249736	631	322	953
1635	0.3228511530398329	0.030642442116936123	631	323	954
1636	0.3214285714285714	0.03069030164382313	629	323	952
1637	0.32423924449108077	0.030643139634249736	631	322	953
1638	0.3200419727177335	0.030689405284983998	629	324	953
1639	0.3227848101265823	0.03073999384986628	627	321	948
1640	0.31995776135163684	0.03078739698386467	625	322	947
1641	0.31789473684210473	0.030761269843888342	626	324	950
1642	0.31789473684210523	0.030761269843888342	626	324	950
1643	0.321353065539112	0.030788307534413632	625	321	946
1644	0.3192389006342489	0.030811548251031128	624	322	946
1645	0.32063492063492066	0.030812511161777183	624	321	945
1646	0.32131495227995754	0.03083766377923107	623	320	943
1647	0.32278481012658156	0.03073999384986628	627	321	948
1648	0.323435843054082	0.030814142946768725	624	319	943
1649	0.32340425531914874	0.030863627419519597	622	318	940
1650	0.3191940615058324	0.030861012119409986	622	321	943
1651	0.31995776135163617	0.03078739698386467	625	322	947
1652	0.32135306553911136	0.030788307534413632	625	321	946
1653	0.3255567338282076	0.030790449226722253	625	318	943
1654	0.3262935586061243	0.030717098513530165	628	319	947
1655	0.3256059009483665	0.030692409850165563	629	320	949
1656	0.32278481012658156	0.03073999384986628	627	321	948
1657	0.3234984193888304	0.03071588373886998	628	321	949
1658	0.32840549102428757	0.030693323012939797	629	318	947
1659	0.32702418506834874	0.030644242402258753	631	320	951
1660	0.32563025210083935	0.030643740003190433	631	321	952
1661	0.3277310924369744	0.0306202055250635	632	320	952
1662	0.32631578947368384	0.03066831050106361	630	320	950
1663	0.32702418506834874	0.030644242402258753	631	320	951
1664	0.32631578947368384	0.03066831050106361	630	320	950
1665	0.3227848101265814	0.03073999384986628	627	321	948
1666	0.3241525423728816	0.030789834493358145	625	319	944
1667	0.32271762208067933	0.030838483010573164	623	319	942
1668	0.322751322751323	0.030789120315483934	625	320	945
1669	0.3262711864406775	0.030766120083944536	626	318	944
1670	0.3290870488322719	0.03076694317349116	626	316	942
1671	0.3319103521878332	0.030816624955541966	624	313	937
1672	0.3326248671625926	0.030742852045762065	627	314	941
1673	0.33474576271186457	0.030669528754303878	630	314	944
1674	0.3319194061505829	0.03071832672592301	628	315	943
1675	0.3340425531914895	0.030742852008807466	627	313	940
1676	0.3375931842385515	0.030717907172186355	628	311	939
1677	0.33333333333333337	0.03076741026626972	626	313	939
1678	0.3368869936034113	0.030742536902530836	627	311	938
1679	0.3361702127659574	0.030718169618856893	628	312	940
1680	0.33404029692470777	0.030693937419397473	629	314	943
1681	0.331203407880724	0.030791896618206555	625	314	939
1682	0.32907348242811474	0.030816206736347156	624	315	939
1683	0.32837407013815056	0.030791376956178774	625	316	941
1684	0.33049946865037166	0.030767202081663572	626	315	941
1685	0.3255319148936167	0.030839822494206148	623	317	940
1686	0.3276776246023324	0.030766582219663142	626	317	943
1687	0.32343584305408285	0.030814142946768725	624	319	943
1688	0.3255567338282076	0.030790449226722253	625	318	943
1689	0.3234358430540824	0.030814142946768725	624	319	943
1690	0.3262486716259296	0.030815377081553588	624	317	941
1691	0.32203389830508466	0.03081337633852696	624	320	944
1692	0.32199787460148716	0.03086285471261241	622	319	941
1693	0.3198724760892666	0.0308863330216532	621	320	941
1694	0.32199787460148677	0.03086285471261241	622	319	941
1695	0.32059447983014794	0.030861982664665177	622	320	942
1696	0.31702127659574414	0.03093399820389053	619	321	940
1697	0.3163481953290871	0.03090846391395408	620	322	942
1698	0.3170731707317073	0.030884188358516192	621	322	943
1699	0.3219978746014876	0.03086285471261241	622	319	941
1700	0.32199787460148777	0.03086285471261241	622	319	941
1701	0.32199787460148777	0.03086285471261241	622	319	941
1702	0.31987247608926656	0.0308863330216532	621	320	941
1703	0.319148936170213	0.03091071487677051	620	320	940
1704	0.3227176220806787	0.030838483010573164	623	319	942
1705	0.32199787460148704	0.03086285471261241	622	319	941
1706	0.3205537806176777	0.030911693141547975	620	319	939
1707	0.31987247608926606	0.0308863330216532	621	320	941
1708	0.31640211640211596	0.030858778873820422	622	323	945
1709	0.3177966101694917	0.030859943912945605	622	322	944
1710	0.30866807610993624	0.030925198213700256	619	327	946
1711	0.31362196409714843	0.03085616157451906	622	325	947
1712	0.31157894736842073	0.030829216483834677	623	327	950
1713	0.31157894736842073	0.030829216483834677	623	327	950
1714	0.31434599156118165	0.03083210621784538	623	325	948
1715	0.3128964059196622	0.030880247440556875	621	325	946
1716	0.3108535300316121	0.03085316670196748	622	327	949
1717	0.3088235294117651	0.03082595537652798	623	329	952
1718	0.3073684210526314	0.03087367561599521	621	329	950
1719	0.3038906414300732	0.03089363860842808	620	331	951
1720	0.3060796645702305	0.030822329141842384	623	331	954
1721	0.30543933054393285	0.030796722088194436	624	332	956
1722	0.3025210084033611	0.030891532920378235	620	332	952
1723	0.3059936908517343	0.030871802718846708	621	330	951
1724	0.30188679245282996	0.030865644544498312	621	333	954
1725	0.30042016806722605	0.030913061247499558	619	333	952
1726	0.29684210526315785	0.030981909229724373	616	334	950
1727	0.3017875920084122	0.030915308641876194	619	332	951
1728	0.2942408376963346	0.030926738789918543	618	337	955
1729	0.2963350785340314	0.030905793713442015	619	336	955
1730	0.29559748427672944	0.030929386799748514	618	336	954
1731	0.291404612159329	0.030971065011351984	616	338	954
1732	0.291404612159329	0.030971065011351984	616	338	954
1733	0.29350104821802925	0.03095030734641322	617	337	954
1734	0.2879581151832454	0.03098859989505197	615	340	955
1735	0.28541226215644794	0.031160429191021195	608	338	946
1736	0.2861668426610348	0.031136659945592938	609	338	947
1737	0.28345626975763955	0.031129975713433358	609	340	949
1738	0.28210526315789447	0.031126509610376454	609	341	950
1739	0.28194297782470995	0.03117732363826854	607	340	947
1740	0.28329809725158595	0.031180816663367496	607	339	946
1741	0.28481012658227844	0.031133359396241768	609	339	948
1742	0.28270042194092776	0.031153635750911065	608	340	948
1743	0.2840549102428724	0.031157074008781947	608	339	947
1744	0.2811839323467227	0.03120103938255635	606	340	946
1745	0.28059071729957774	0.031173748310376146	607	341	948
1746	0.28465608465608466	0.031184226671317573	607	338	945
1747	0.28541226215644827	0.031160429191021195	608	338	946
1748	0.28541226215644766	0.031160429191021195	608	338	946
1749	0.2811839323467227	0.03120103938255635	606	340	946
1750	0.2827004219409282	0.031153635750911065	608	340	948
1751	0.28345626975763955	0.031129975713433358	609	340	949
1752	0.2825396825396822	0.031204587367790144	606	339	945
1753	0.2823779193205945	0.031255788604937336	604	338	942
1754	0.28253968253968276	0.031204587367790144	606	339	945
1755	0.28059071729957774	0.031173748310376146	607	341	948
1756	0.28134878819810333	0.031150115131191227	608	341	949
1757	0.2771338250790308	0.03118990479657235	606	343	949
1758	0.27655099894847507	0.031162535559261375	607	344	951
1759	0.2752100840336128	0.031158638038564675	607	345	952
1760	0.2757894736842096	0.03118603206573816	606	344	950
1761	0.27444794952681356	0.031182079889009173	606	345	951
1762	0.27941176470588175	0.031119332964972365	609	343	952
1763	0.275210084033613	0.031158638038564675	607	345	952
1764	0.27672955974842756	0.03111183504109252	609	345	954
1765	0.27865404837013613	0.031142829629907564	608	343	951
1766	0.27865404837013613	0.031142829629907564	608	343	951
1767	0.275210084033613	0.031158638038564675	607	345	952
1768	0.2731092436974784	0.031178048950373422	606	346	952
1769	0.275607180570221	0.031237089109383987	604	343	947
1770	0.2754237288135587	0.03128839623550347	602	342	944
1771	0.27215189873417717	0.03125256688217924	603	345	948
1772	0.2715789473684209	0.03122490361278386	604	346	950
1773	0.27157894736842036	0.03122490361278386	604	346	950
1774	0.27215189873417717	0.03125256688217924	603	345	948
1775	0.2694736842105258	0.031244097270196166	603	347	950
1776	0.2689075630252096	0.031216389026483764	604	348	952
1777	0.2641509433962256	0.031226236736034117	603	351	954
1778	0.26547743966421794	0.031230815375073915	603	350	953
1779	0.2637130801687758	0.031328789474619645	599	349	948
1780	0.26182965299684524	0.03129596905492471	600	351	951
1781	0.2591815320041972	0.031286258016578354	600	353	953
1782	0.258166491043203	0.031360947419991854	597	352	949
1783	0.26027397260273955	0.031342586076884615	598	351	949
1784	0.25738396624472565	0.03138426420995307	596	352	948
1785	0.2608236536430826	0.03137084485248161	597	350	947
1786	0.25556733828207806	0.03148305500575931	592	351	943
1787	0.2584745762711867	0.031441209824600684	594	350	944
1788	0.25690021231422494	0.03148824943291	592	350	942
1789	0.25902335456475617	0.031469779622696495	593	349	942
1790	0.25690021231422466	0.03148824943291	592	350	942
1791	0.2595744680851063	0.0314984142714399	592	348	940
1792	0.25690021231422466	0.03148824943291	592	350	942
1793	0.25477707006369454	0.03150655653413763	591	351	942
1794	0.2555673382820784	0.03148305500575931	592	351	943
1795	0.2574468085106378	0.03151698530221589	591	349	940
1796	0.25690021231422466	0.03148824943291	592	350	942
1797	0.2537313432835814	0.03158263951605664	588	350	938
1798	0.2531914893617018	0.03155363670099377	589	351	940
1799	0.25452609158679407	0.03155900315588794	589	350	939
1800	0.25211864406779594	0.03149583287800889	591	353	944
1801	0.2521186440677963	0.03149583287800889	591	353	944
1802	0.25053078556263303	0.03154268374033598	589	353	942
1803	0.2492046659597026	0.03153709853072913	589	354	943
1804	0.24210526315789385	0.03147906642017076	590	360	950
1805	0.24552160168598466	0.031467767359937115	591	358	949
1806	0.24000000000000005	0.031496031496047246	589	361	950
1807	0.2429022082018922	0.03145605178251246	591	360	951
1808	0.24341412012644842	0.03148501518775391	590	359	949
1809	0.24421052631578896	0.03146194390950447	591	359	950
1810	0.2399999999999998	0.031496031496047246	589	361	950
1811	0.24159663865546183	0.03145009158498879	591	361	952
1812	0.23970432946145748	0.031548253958205666	587	360	947
1813	0.23839662447257418	0.031542066369947344	587	361	948
1814	0.23467230443974643	0.03160486938840398	584	362	946
1815	0.23739495798319324	0.031483683147658925	589	363	952
1816	0.24130663856691226	0.03150210500574492	589	360	949
1817	0.23498419388830288	0.03155242895639127	586	363	949
1818	0.23739495798319293	0.031483683147658925	589	363	952
1819	0.23109243697478982	0.03153290074483251	586	366	952
1820	0.23578947368421027	0.03152949035760386	587	363	950
1821	0.2354804646251318	0.03158182665468882	585	362	947
1822	0.23417721518987283	0.03157539085896698	585	363	948
1823	0.23157894736842113	0.031562322493687144	585	365	950
1824	0.23206751054852326	0.03159181700095361	584	364	948
1825	0.23548046462513206	0.03158182665468882	585	362	947
1826	0.2359788359788357	0.031611296436593585	584	361	945
1827	0.23223753976670158	0.03167413825291547	581	362	943
1828	0.23206751054852334	0.03159181700095361	584	364	948
1829	0.23011664899257694	0.03169054921754893	580	363	943
1830	0.22683706070287513	0.03178309320580926	576	363	939
1831	0.2301166489925767	0.03169054921754893	580	363	943
1832	0.23093220338983034	0.03166747110362723	581	363	944
1833	0.23174603174603145	0.03164441618906968	582	363	945
1834	0.23060573857598246	0.031720434506604826	579	362	941
1835	0.22799575821845153	0.031706801245339235	579	364	943
1836	0.22914466737064404	0.031631002152403595	582	365	947
1837	0.22655426765015774	0.03161733068077959	582	367	949
1838	0.22881355932203368	0.03168375838857197	580	364	944
1839	0.22962962962962943	0.03166073851271538	581	364	945
1840	0.22573839662447237	0.031640153951544535	581	367	948
1841	0.22866174920969418	0.03160133989717024	583	366	949
1842	0.23125659978880655	0.03161476779645519	583	364	947
1843	0.2291446673706436	0.031631002152403595	582	365	947
1844	0.2296296296296292	0.03166073851271538	581	364	945
1845	0.2304439746300213	0.03163774164109617	582	364	946
1846	0.2278481012658225	0.03162419830623685	582	366	948
1847	0.2309322033898306	0.03166747110362723	581	363	944
1848	0.229144667370644	0.031631002152403595	582	365	947
1849	0.22539682539682512	0.03169290927825358	579	366	945
1850	0.2218717139852783	0.031619001304008916	581	370	951
1851	0.2262156448202954	0.03166998302123085	580	366	946
1852	0.22587486744432664	0.03172289458056228	578	365	943
1853	0.2219873150105709	0.03170159545365145	578	368	946
1854	0.22233930453108533	0.031648844379188246	580	369	949
1855	0.2258748674443264	0.03172289458056228	578	365	943
1856	0.22669491525423655	0.03169988730728168	579	365	944
1857	0.21951219512195114	0.03177022483052859	575	368	943
1858	0.22033898305084737	0.03174732626784349	576	368	944
1859	0.22116402116402095	0.03172444979935022	577	368	945
1860	0.21951219512195097	0.03177022483052859	575	368	943
1861	0.22635494155154057	0.031752955805331634	577	364	941
1862	0.2304439746300207	0.03163774164109617	582	364	946
1863	0.22947368421052586	0.03157850415201434	584	366	950
1864	0.22444678609062135	0.03163316543005085	581	368	949
1865	0.23076923076923064	0.031585192842234065	584	365	949
1866	0.22187171398527855	0.031619001304008916	581	370	951
1867	0.22140608604407092	0.0315892337754011	582	371	953
1868	0.22431865828092176	0.03155111555249619	584	370	954
1869	0.22573839662447243	0.031640153951544535	581	367	948
1870	0.22233930453108497	0.031648844379188246	580	369	949
1871	0.22187171398527855	0.031619001304008916	581	370	951
1872	0.22362869198312202	0.03165595324194221	580	368	948
1873	0.22140608604407092	0.0315892337754011	582	371	953
1874	0.22233930453108497	0.031648844379188246	580	369	949
1875	0.21638655462184858	0.031642316546144224	579	373	952
1876	0.2206969376979935	0.0316943704289211	578	369	947
1877	0.22457627118644044	0.031715858101365096	578	366	944
1878	0.21904761904761916	0.03173998430684057	576	369	945
1879	0.21601685985247615	0.03169494872645945	577	372	949
1880	0.2172995780590715	0.03170241530975026	577	371	948
1881	0.21904761904761882	0.03173998430684057	576	369	945
1882	0.22163308589607628	0.031754606136038165	576	367	943
1883	0.21775898520084563	0.03173258081805705	576	370	946
1884	0.21481481481481435	0.031770582968440764	574	371	945
1885	0.2186836518046709	0.03179314545817385	574	368	942
1886	0.22717622080679378	0.03172986705909827	578	364	942
1887	0.22848034006376178	0.03173677495245762	578	363	941
1888	0.22587486744432633	0.03172289458056228	578	365	943
1889	0.22116402116402104	0.03172444979935022	577	368	945
1890	0.22717622080679378	0.03172986705909827	578	364	942
1891	0.226354941551541	0.031752955805331634	577	364	941
1892	0.22896698615548475	0.031766824163159145	577	362	939
1893	0.2253968253968254	0.03169290927825358	579	366	945
1894	0.23060573857598304	0.031720434506604826	579	362	941
1895	0.23617021276595745	0.03169374108628971	581	359	940
1896	0.22962962962962943	0.03166073851271538	581	364	945
1897	0.22848034006376197	0.03173677495245762	578	363	941
1898	0.23093220338983042	0.03166747110362723	581	363	944
1899	0.22978723404255322	0.031743617670983354	578	362	940
1900	0.22422954303931958	0.031768977309082735	576	365	941
1901	0.22492080253431893	0.03166299964555977	580	367	947
1902	0.2244467860906213	0.03163316543005085	581	368	949
1903	0.23044397463002125	0.03163774164109617	582	364	946
1904	0.22717622080679378	0.03172986705909827	578	364	942
1905	0.23076923076923028	0.031585192842234065	584	365	949
1906	0.2331932773109241	0.03151665051828631	587	365	952
1907	0.23336853220696926	0.031598376045575464	584	363	947
1908	0.234177215189873	0.03157539085896698	585	363	948
1909	0.23238696109358525	0.03153947504531848	586	365	951
1910	0.2344900105152468	0.031523103122331655	587	364	951
1911	0.23449001051524687	0.031523103122331655	587	364	951
1912	0.23498419388830324	0.03155242895639127	586	363	949
1913	0.23467230443974613	0.03160486938840398	584	362	946
1914	0.23860021208907725	0.031623949251609024	584	359	943
1915	0.2407211028632022	0.0316069000385853	585	358	943
1916	0.24255319148936158	0.03164241614121047	584	356	940
1917	0.2435897435897432	0.03170146598058599	582	354	936
1918	0.23748668796592076	0.03170014047799771	581	358	939
1919	0.2401280683030946	0.031712733249816	581	356	937
1920	0.24093816631130058	0.03168926960530733	582	356	938
1921	0.23617021276595707	0.03169374108628971	581	359	940
1922	0.2345415778251595	0.03174038894323593	579	359	938
1923	0.23768736616702307	0.03178327162868017	578	356	934
1924	0.2381974248927032	0.03181326259277186	577	355	932
1925	0.23901393354769562	0.03178964116992855	578	355	933
1926	0.23737916219119204	0.031836908732384255	576	355	931
1927	0.23901393354769562	0.03178964116992855	578	355	933
1928	0.23901393354769548	0.03178964116992855	578	355	933
1929	0.23605150214592246	0.031830419903927716	576	356	932
1930	0.2365591397849461	0.03186057956975441	575	355	930
1931	0.23687031082529436	0.031806833509969185	577	356	933
1932	0.2371794871794868	0.03175335453813407	579	357	936
1933	0.23372465314834553	0.031763748802762566	578	359	937
1934	0.23454157782515975	0.03174038894323593	579	359	938
1935	0.23535676251331186	0.03171705303098713	580	359	939
1936	0.23779193205944787	0.031647189177759584	583	359	942
1937	0.23354564755838594	0.031680739366722846	581	361	942
1938	0.2301166489925767	0.03169054921754893	580	363	943
1939	0.2314225053078554	0.03169727469309076	580	362	942
1940	0.23011664899257678	0.03169054921754893	580	363	943
1941	0.23011664899257678	0.03169054921754893	580	363	943
1942	0.2314225053078554	0.03169727469309076	580	362	942
1943	0.2319148936170211	0.031727152645956005	579	361	940
1944	0.2314225053078554	0.03169727469309076	580	362	942
1945	0.23011664899257644	0.03169054921754893	580	363	943
1946	0.22962962962962938	0.03166073851271538	581	364	945
1947	0.23255813953488322	0.031621384495902606	583	363	946
1948	0.23125659978880686	0.03161476779645519	583	364	947
1949	0.2307692307692305	0.031585192842234065	584	365	949
1950	0.23093220338983006	0.03166747110362723	581	363	944
1951	0.233862433862434	0.03162793557955172	583	362	945
1952	0.2307692307692305	0.031585192842234065	584	365	949
1953	0.23142250530785563	0.03169727469309076	580	362	942
1954	0.23044397463002092	0.03163774164109617	582	364	946
1955	0.23044397463002125	0.03163774164109617	582	364	946
1956	0.23305084745762733	0.03165102520796666	582	362	944
1957	0.23223753976670158	0.03167413825291547	581	362	943
1958	0.23829787234042535	0.031676794043771495	582	358	940
1959	0.23535676251331186	0.03171705303098713	580	359	939
1960	0.23779193205944768	0.031647189177759584	583	359	942
1961	0.2361702127659574	0.03169374108628971	581	359	940
1962	0.23485653560042466	0.03168727384596752	581	360	941
1963	0.23717948717948656	0.03175335453813407	579	357	936
1964	0.2350427350427347	0.031770324820707775	578	358	936
1965	0.2393162393162388	0.03173622148028423	580	356	936
1966	0.2358591248665951	0.031746905885709185	579	358	937
1967	0.23454157782515944	0.03174038894323593	579	359	938
1968	0.2350427350427351	0.031770324820707775	578	358	936
1969	0.24174653887113975	0.03166583056365786	583	356	939
1970	0.23617021276595726	0.03169374108628971	581	359	940
1971	0.2348565356004248	0.03168727384596752	581	360	941
1972	0.23535676251331186	0.03171705303098713	580	359	939
1973	0.23829787234042535	0.031676794043771495	582	358	940
1974	0.2391073326248672	0.031653471814003874	583	358	941
1975	0.23647932131495172	0.031640838521506176	583	360	943
1976	0.23748668796592098	0.03170014047799771	581	358	939
1977	0.23386243386243363	0.03162793557955172	583	362	945
1978	0.23890063424947144	0.03157136429255194	586	360	946
1979	0.2402116402116401	0.031577541545537414	586	359	945
1980	0.23809523809523772	0.03159449850972186	585	360	945
1981	0.2402116402116401	0.031577541545537414	586	359	945
1982	0.24021164021164007	0.031577541545537414	586	359	945
1983	0.24500525762355368	0.031438896785012854	592	359	951
1984	0.24500525762355418	0.031438896785012854	592	359	951
1985	0.2426160337552738	0.03150811060551199	589	359	948
1986	0.24500525762355363	0.031438896785012854	592	359	951
1987	0.2452830188679245	0.03138715170402109	594	360	954
1988	0.24318658280922414	0.03140424676414722	593	361	954
1989	0.24369747899159644	0.03143306110772602	592	360	952
1990	0.24579831932773136	0.031415873828015625	593	359	952
1991	0.2423924449108075	0.03142715728065594	592	361	953
1992	0.23899371069182368	0.03143796937623022	591	363	954
1993	0.23819517313746041	0.031460814573273	590	363	953
1994	0.23999999999999946	0.031496031496047246	589	361	950
1995	0.2373949579831931	0.031483683147658925	589	363	952
1996	0.23999999999999996	0.031496031496047246	589	361	950
1997	0.23919915700737604	0.03151903707093188	588	361	949
1998	0.23999999999999996	0.031496031496047246	589	361	950
[truncated: 1,601 more rows]

## Sheet: Fig 8 100 mM model
#sec	CI	std	# on NaCl	# off NaCl	N
0	0	0	0	0	0
1	0	0	0	0	0
2	0	0	0	0	0
3	0	0	0	0	0
4	0	0	0	0	0
5	0	0	0	0	0
6	0	0	0	0	0
7	0	0	0	0	0
8	0	0	0	0	0
9	0	0	0	0	0
10	0	0	0	0	0
11	0	0	0	0	0
12	0	0	0	0	0
13	0	0	0	0	0
14	0	0	0	0	0
15	0	0	0	0	0
16	0	0	0	0	0
17	0	0	0	0	0
18	0	0	0	0	0
19	0	0	0	0	0
20	0	0	0	0	0
21	0	0	0	0	0
22	0	0	0	0	0
23	0	0	0	0	0
24	0	0	0	0	0
25	0	0	0	0	0
26	0	0	0	0	0
27	0	0	0	0	0
28	0	0	0	0	0
29	0	0	0	0	0
30	0	0	0	0	0
31	0	0	0	0	0
32	0	0	0	0	0
33	0	0	0	0	0
34	0	0	0	0	0
35	0	0	0	0	0
36	0	0	0	0	0
37	0	0	0	0	0
38	0	0	0	0	0
39	0	0	0	0	0
40	0	0	0	0	0
41	0	0	0	0	0
42	0	0	0	0	0
43	0	0	0	0	0
44	0	0	0	0	0
45	0	0	0	0	0
46	0	0	0	0	0
47	0	0	0	0	0
48	0	0	0	0	0
49	0	0	0	0	0
50	0	0	0	0	0
51	0	0	0	0	0
52	0	0	0	0	0
53	0	0	0	0	0
54	0	0	0	0	0
55	0	0	0	0	0
56	0	0	0	0	0
57	0	0	0	0	0
58	0	0	0	0	0
59	0	0	0	0	0
60	0	0	0	0	0
61	0	0	0	0	0
62	0	0	0	0	0
63	0	0	0	0	0
64	0	0	0	0	0
65	0	0	0	0	0
66	0	0	0	0	0
67	0	0	0	0	0
68	0	0	0	0	0
69	0	0	0	0	0
70	0	0	0	0	0
71	0	0	0	0	0
72	0	0	0	0	0
73	0	0	0	0	0
74	0	0	0	0	0
75	0	0	0	0	0
76	0	0	0	0	0
77	0	0	0	0	0
78	0	0	0	0	0
79	0	0	0	0	0
80	0	0	0	0	0
81	0	0	0	0	0
82	0	0	0	0	0
83	0	0	0	0	0
84	0	0	0	0	0
85	0	0	0	0	0
86	0	0	0	0	0
87	0	0	0	0	0
88	0	0	0	0	0
89	0	0	0	0	0
90	0	0	0	0	0
91	0	0	0	0	0
92	0	0	0	0	0
93	0	0	0	0	0
94	0	0	0	0	0
95	0	0	0	0	0
96	0	0	0	0	0
97	0	0	0	0	0
98	0	0	0	0	0
99	0	0	0	0	0
100	0	0	0	0	0
101	0	0	0	0	0
102	0	0	0	0	0
103	0	0	0	0	0
104	0	0	0	0	0
105	0	0	0	0	0
106	0	0	0	0	0
107	0	0	0	0	0
108	0	0	0	0	0
109	0	0	0	0	0
110	0	0	0	0	0
111	0	0	0	0	0
112	0	0	0	0	0
113	0	0	0	0	0
114	0	0	0	0	0
115	0	0	0	0	0
116	0	0	0	0	0
117	0	0	0	0	0
118	0	0	0	0	0
119	0	0	0	0	0
120	0	0	0	0	0
121	0	0	0	0	0
122	0	0	0	0	0
123	0	0	0	0	0
124	0	0	0	0	0
125	0	0	0	0	0
126	0	0	0	0	0
127	0	0	0	0	0
128	0	0	0	0	0
129	0	0	0	0	0
130	0	0	0	0	0
131	0	0	0	0	0
132	0	0	0	0	0
133	0	0	0	0	0
134	0	0	0	0	0
135	0	0	0	0	0
136	0	0	0	0	0
137	0	0	0	0	0
138	0	0	0	0	0
139	0	0	0	0	0
140	0	0	0	0	0
141	0	0	0	0	0
142	0	0	0	0	0
143	0	0	0	0	0
144	0	0	0	0	0
145	0	0	0	0	0
146	0	0	0	0	0
147	0	0	0	0	0
148	0	0	0	0	0
149	0	0	0	0	0
150	0	0	0	0	0
151	0	0	0	0	0
152	0	0	0	0	0
153	0	0	0	0	0
154	0	0	0	0	0
155	0	0	0	0	0
156	0	0	0	0	0
157	0	0	0	0	0
158	0	0	0	0	0
159	0	0	0	0	0
160	0	0	0	0	0
161	0	0	0	0	0
162	0	0	0	0	0
163	0	0	0	0	0
164	0	0	0	0	0
165	0	0	0	0	0
166	0	0	0	0	0
167	0	0	0	0	0
168	0	0	0	0	0
169	0	0	0	0	0
170	0	0	0	0	0
171	0	0	0	0	0
172	0	0	0	0	0
173	0	0	0	0	0
174	0	0	0	0	0
175	0	0	0	0	0
176	0	0	0	0	0
177	0	0	0	0	0
178	0	0	0	0	0
179	0	0	0	0	0
180	0	0	0	0	0
181	0	0	0	0	0
182	0	0	0	0	0
183	0	0	0	0	0
184	0	0	0	0	0
185	0	0	0	0	0
186	0	0	0	0	0
187	0	0	0	0	0
188	0	0	0	0	0
189	0	0	0	0	0
190	0	0	0	0	0
191	0	0	0	0	0
192	0	0	0	0	0
193	0	0	0	0	0
194	0	0	0	0	0
195	0	0	0	0	0
196	0	0	0	0	0
197	0	0	0	0	0
198	0	0	0	0	0
199	0	0	0	0	0
200	0	0	0	0	0
201	0	0	0	0	0
202	0	0	0	0	0
203	0	0	0	0	0
204	0	0	0	0	0
205	0	0	0	0	0
206	0	0	0	0	0
207	0	0	0	0	0
208	0	0	0	0	0
209	0	0	0	0	0
210	0	0	0	0	0
211	0	0	0	0	0
212	0	0	0	0	0
213	0	0	0	0	0
214	0	0	0	0	0
215	0	0	0	0	0
216	0	0	0	0	0
217	0	0	0	0	0
218	0	0	0	0	0
219	0	0	0	0	0
220	0	0	0	0	0
221	0	0	0	0	0
222	0	0	0	0	0
223	0	0	0	0	0
224	0	0	0	0	0
225	0	0	0	0	0
226	0	0	0	0	0
227	0	0	0	0	0
228	0	0	0	0	0
229	0	0	0	0	0
230	0	0	0	0	0
231	0	0	0	0	0
232	0	0	0	0	0
233	0	0	0	0	0
234	0	0	0	0	0
235	0	0	0	0	0
236	0	0	0	0	0
237	0	0	0	0	0
238	0	0	0	0	0
239	0	0	0	0	0
240	0	0	0	0	0
241	0	0	0	0	0
242	0	0	0	0	0
243	0	0	0	0	0
244	0	0	0	0	0
245	0	0	0	0	0
246	0	0	0	0	0
247	0	0	0	0	0
248	0	0	0	0	0
249	0	0	0	0	0
250	0	0	0	0	0
251	0	0	0	0	0
252	0	0	0	0	0
253	0	0	0	0	0
254	0	0	0	0	0
255	0	0	0	0	0
256	0	0	0	0	0
257	0	0	0	0	0
258	0	0	0	0	0
259	0	0	0	0	0
260	0	0	0	0	0
261	0	0	0	0	0
262	0	0	0	0	0
263	0	0	0	0	0
264	0	0	0	0	0
265	0	0	0	0	0
266	0	0	0	0	0
267	0	0	0	0	0
268	0	0	0	0	0
269	0	0	0	0	0
270	0	0	0	0	0
271	0	0	0	0	0
272	0	0	0	0	0
273	0	0	0	0	0
274	0	0	0	0	0
275	0	0	0	0	0
276	0	0	0	0	0
277	0	0	0	0	0
278	0	0	0	0	0
279	0	0	0	0	0
280	0	0	0	0	0
281	0	0	0	0	0
282	0	0	0	0	0
283	0	0	0	0	0
284	0	0	0	0	0
285	0	0	0	0	0
286	0	0	0	0	0
287	0	0	0	0	0
288	0	0	0	0	0
289	0	0	0	0	0
290	0	0	0	0	0
291	0	0	0	0	0
292	0	0	0	0	0
293	0	0	0	0	0
294	0	0	0	0	0
295	0	0	0	0	0
296	0	0	0	0	0
297	0	0	0	0	0
298	0	0	0	0	0
299	0	0	0	0	0
300	0	0	0	0	0
301	0	0	0	0	0
302	0	0	0	0	0
303	0	0	0	0	0
304	0	0	0	0	0
305	0	0	0	0	0
306	0	0	0	0	0
307	0	0	0	0	0
308	0	0	0	0	0
309	0	0	0	0	0
310	0	0	0	0	0
311	0	0	0	0	0
312	0	0	0	0	0
313	0	0	0	0	0
314	0	0	0	0	0
315	0	0	0	0	0
316	0	0	0	0	0
317	0	0	0	0	0
318	0	0	0	0	0
319	0	0	0	0	0
320	0	0	0	0	0
321	0	0	0	0	0
322	0	0	0	0	0
323	0	0	0	0	0
324	0	0	0	0	0
325	0	0	0	0	0
326	0	0	0	0	0
327	0	0	0	0	0
328	0	0	0	0	0
329	0	0	0	0	0
330	0	0	0	0	0
331	0	0	0	0	0
332	0	0	0	0	0
333	0	0	0	0	0
334	0	0	0	0	0
335	0	0	0	0	0
336	0	0	0	0	0
337	0	0	0	0	0
338	0	0	0	0	0
339	0	0	0	0	0
340	0	0	0	0	0
341	0	0	0	0	0
342	0	0	0	0	0
343	0	0	0	0	0
344	0	0	0	0	0
345	0	0	0	0	0
346	0	0	0	0	0
347	0	0	0	0	0
348	0	0	0	0	0
349	0	0	0	0	0
350	0	0	0	0	0
351	0	0	0	0	0
352	0	0	0	0	0
353	0	0	0	0	0
354	0	0	0	0	0
355	0	0	0	0	0
356	0	0	0	0	0
357	0	0	0	0	0
358	0	0	0	0	0
359	0	0	0	0	0
360	0	0	0	0	0
361	0	0	0	0	0
362	0	0	0	0	0
363	0	0	0	0	0
364	0	0	0	0	0
365	0	0	0	0	0
366	0	0	0	0	0
367	0	0	0	0	0
368	0	0	0	0	0
369	0	0	0	0	0
370	0	0	0	0	0
371	0	0	0	0	0
372	0	0	0	0	0
373	0	0	0	0	0
374	0	0	0	0	0
375	0	0	0	0	0
376	0	0	0	0	0
377	0	0	0	0	0
378	0	0	0	0	0
379	0	0	0	0	0
380	0	0	0	0	0
381	0	0	0	0	0
382	0	0	0	0	0
383	0	0	0	0	0
384	0	0	0	0	0
385	0	0	0	0	0
386	0	0	0	0	0
387	0	0	0	0	0
388	0	0	0	0	0
389	0	0	0	0	0
390	0	0	0	0	0
391	0	0	0	0	0
392	0	0	0	0	0
393	0	0	0	0	0
394	0	0	0	0	0
395	0	0	0	0	0
396	0	0	0	0	0
397	0	0	0	0	0
398	0	0	0	0	0
399	0	0	0	0	0
400	0	0	0	0	0
401	0	0	0	0	0
402	0	0	0	0	0
403	0	0	0	0	0
404	0	0	0	0	0
405	0	0	0	0	0
406	0	0	0	0	0
407	0	0	0	0	0
408	0	0	0	0	0
409	0	0	0	0	0
410	0	0	0	0	0
411	0	0	0	0	0
412	0	0	0	0	0
413	0	0	0	0	0
414	0	0	0	0	0
415	0	0	0	0	0
416	0	0	0	0	0
417	0	0	0	0	0
418	0	0	0	0	0
419	0	0	0	0	0
420	0	0	0	0	0
421	0	0	0	0	0
422	0	0	0	0	0
423	0	0	0	0	0
424	0	0	0	0	0
425	0	0	0	0	0
426	0	0	0	0	0
427	0	0	0	0	0
428	0	0	0	0	0
429	0	0	0	0	0
430	0	0	0	0	0
431	0	0	0	0	0
432	0	0	0	0	0
433	0	0	0	0	0
434	0	0	0	0	0
435	0	0	0	0	0
436	0	0	0	0	0
437	0	0	0	0	0
438	0	0	0	0	0
439	0	0	0	0	0
440	0	0	0	0	0
441	0	0	0	0	0
442	0	0	0	0	0
443	0	0	0	0	0
444	0	0	0	0	0
445	0	0	0	0	0
446	0	0	0	0	0
447	0	0	0	0	0
448	0	0	0	0	0
449	0	0	0	0	0
450	0	0	0	0	0
451	0	0	0	0	0
452	0	0	0	0	0
453	0	0	0	0	0
454	0	0	0	0	0
455	0	0	0	0	0
456	0	0	0	0	0
457	0	0	0	0	0
458	0	0	0	0	0
459	0	0	0	0	0
460	0	0	0	0	0
461	0	0	0	0	0
462	0	0	0	0	0
463	0	0	0	0	0
464	0	0	0	0	0
465	0	0	0	0	0
466	0	0	0	0	0
467	0	0	0	0	0
468	0	0	0	0	0
469	0	0	0	0	0
470	0	0	0	0	0
471	0	0	0	0	0
472	0	0	0	0	0
473	0	0	0	0	0
474	0	0	0	0	0
475	0	0	0	0	0
476	0	0	0	0	0
477	0	0	0	0	0
478	0	0	0	0	0
479	0	0	0	0	0
480	0	0	0	0	0
481	0	0	0	0	0
482	0	0	0	0	0
483	0	0	0	0	0
484	0	0	0	0	0
485	0	0	0	0	0
486	0	0	0	0	0
487	0	0	0	0	0
488	0	0	0	0	0
489	0	0	0	0	0
490	0	0	0	0	0
491	0	0	0	0	0
492	0	0	0	0	0
493	0	0	0	0	0
494	0	0	0	0	0
495	0	0	0	0	0
496	0	0	0	0	0
497	0	0	0	0	0
498	0	0	0	0	0
499	0	0	0	0	0
500	0	0	0	0	0
501	0	0	0	0	0
502	0	0	0	0	0
503	0	0	0	0	0
504	0	0	0	0	0
505	0	0	0	0	0
506	0	0	0	0	0
507	0	0	0	0	0
508	0	0	0	0	0
509	0	0	0	0	0
510	0	0	0	0	0
511	0	0	0	0	0
512	0	0	0	0	0
513	0	0	0	0	0
514	0	0	0	0	0
515	0	0	0	0	0
516	0	0	0	0	0
517	0	0	0	0	0
518	0	0	0	0	0
519	0	0	0	0	0
520	0	0	0	0	0
521	0	0	0	0	0
522	0	0	0	0	0
523	0	0	0	0	0
524	0	0	0	0	0
525	0	0	0	0	0
526	0	0	0	0	0
527	0	0	0	0	0
528	0	0	0	0	0
529	0	0	0	0	0
530	0	0	0	0	0
531	0	0	0	0	0
532	0	0	0	0	0
533	0	0	0	0	0
534	0	0	0	0	0
535	0	0	0	0	0
536	0	0	0	0	0
537	0	0	0	0	0
538	0	0	0	0	0
539	0	0	0	0	0
540	0	0	0	0	0
541	0	0	0	0	0
542	0	0	0	0	0
543	0	0	0	0	0
544	0	0	0	0	0
545	0	0	0	0	0
546	0	0	0	0	0
547	0	0	0	0	0
548	0	0	0	0	0
549	0	0	0	0	0
550	0	0	0	0	0
551	0	0	0	0	0
552	0	0	0	0	0
553	0	0	0	0	0
554	0	0	0	0	0
555	0	0	0	0	0
556	0	0	0	0	0
557	0	0	0	0	0
558	0	0	0	0	0
559	0	0	0	0	0
560	0	0	0	0	0
561	0	0	0	0	0
562	0	0	0	0	0
563	0	0	0	0	0
564	0	0	0	0	0
565	0	0	0	0	0
566	0	0	0	0	0
567	0	0	0	0	0
568	0	0	0	0	0
569	0	0	0	0	0
570	0	0	0	0	0
571	0	0	0	0	0
572	0	0	0	0	0
573	0	0	0	0	0
574	0	0	0	0	0
575	0	0	0	0	0
576	0	0	0	0	0
577	0	0	0	0	0
578	0	0	0	0	0
579	0	0	0	0	0
580	0	0	0	0	0
581	0	0	0	0	0
582	0	0	0	0	0
583	0	0	0	0	0
584	0	0	0	0	0
585	0	0	0	0	0
586	0	0	0	0	0
587	0	0	0	0	0
588	0	0	0	0	0
589	0	0	0	0	0
590	0	0	0	0	0
591	0	0	0	0	0
592	0	0	0	0	0
593	0	0	0	0	0
594	0	0	0	0	0
595	0	0	0	0	0
596	0	0	0	0	0
597	0	0	0	0	0
598	0	0	0	0	0
599	0	0	0	0	0
600	0	0	0	0	0
601	0	0	0	0	0
602	0	0	0	0	0
603	0	0	0	0	0
604	0	0	0	0	0
605	0	0	0	0	0
606	0	0	0	0	0
607	0	0	0	0	0
608	0	0	0	0	0
609	0	0	0	0	0
610	0	0	0	0	0
611	0	0	0	0	0
612	0	0	0	0	0
613	0	0	0	0	0
614	0	0	0	0	0
615	0	0	0	0	0
616	0	0	0	0	0
617	0	0	0	0	0
618	0	0	0	0	0
619	0	0	0	0	0
620	0	0	0	0	0
621	0	0	0	0	0
622	0	0	0	0	0
623	0	0	0	0	0
624	0	0	0	0	0
625	0	0	0	0	0
626	0	0	0	0	0
627	0	0	0	0	0
628	0	0	0	0	0
629	0	0	0	0	0
630	0	0	0	0	0
631	0	0	0	0	0
632	0	0	0	0	0
633	0	0	0	0	0
634	0	0	0	0	0
635	0	0	0	0	0
636	0	0	0	0	0
637	0	0	0	0	0
638	0	0	0	0	0
639	0	0	0	0	0
640	0	0	0	0	0
641	0	0	0	0	0
642	0	0	0	0	0
643	0	0	0	0	0
644	0	0	0	0	0
645	0	0	0	0	0
646	0	0	0	0	0
647	0	0	0	0	0
648	0	0	0	0	0
649	0	0	0	0	0
650	0	0	0	0	0
651	0	0	0	0	0
652	0	0	0	0	0
653	0	0	0	0	0
654	0	0	0	0	0
655	0	0	0	0	0
656	0	0	0	0	0
657	0	0	0	0	0
658	0	0	0	0	0
659	0	0	0	0	0
660	0	0	0	0	0
661	0	0	0	0	0
662	0	0	0	0	0
663	0	0	0	0	0
664	0	0	0	0	0
665	0	0	0	0	0
666	0	0	0	0	0
667	0	0	0	0	0
668	0	0	0	0	0
669	0	0	0	0	0
670	0	0	0	0	0
671	0	0	0	0	0
672	0	0	0	0	0
673	0	0	0	0	0
674	0	0	0	0	0
675	0	0	0	0	0
676	0	0	0	0	0
677	0	0	0	0	0
678	0	0	0	0	0
679	0	0	0	0	0
680	0	0	0	0	0
681	0	0	0	0	0
682	0	0	0	0	0
683	0	0	0	0	0
684	0	0	0	0	0
685	0	0	0	0	0
686	0	0	0	0	0
687	0	0	0	0	0
688	0	0	0	0	0
689	0	0	0	0	0
690	0	0	0	0	0
691	0	0	0	0	0
692	0	0	0	0	0
693	0	0	0	0	0
694	0	0	0	0	0
695	0	0	0	0	0
696	0	0	0	0	0
697	0	0	0	0	0
698	0	0	0	0	0
699	0	0	0	0	0
700	0	0	0	0	0
701	0	0	0	0	0
702	0	0	0	0	0
703	0	0	0	0	0
704	0	0	0	0	0
705	0	0	0	0	0
706	0	0	0	0	0
707	0	0	0	0	0
708	0	0	0	0	0
709	0	0	0	0	0
710	0	0	0	0	0
711	0	0	0	0	0
712	0	0	0	0	0
713	0	0	0	0	0
714	0	0	0	0	0
715	0	0	0	0	0
716	0	0	0	0	0
717	0	0	0	0	0
718	0	0	0	0	0
719	0	0	0	0	0
720	0	0	0	0	0
721	0	0	0	0	0
722	0	0	0	0	0
723	0	0	0	0	0
724	0	0	0	0	0
725	0	0	0	0	0
726	0	0	0	0	0
727	0	0	0	0	0
728	0	0	0	0	0
729	0	0	0	0	0
730	0	0	0	0	0
731	0	0	0	0	0
732	0	0	0	0	0
733	0	0	0	0	0
734	0	0	0	0	0
735	0	0	0	0	0
736	0	0	0	0	0
737	0	0	0	0	0
738	0	0	0	0	0
739	0	0	0	0	0
740	0	0	0	0	0
741	0	0	0	0	0
742	0	0	0	0	0
743	0	0	0	0	0
744	0	0	0	0	0
745	0	0	0	0	0
746	0	0	0	0	0
747	0	0	0	0	0
748	0	0	0	0	0
749	0	0	0	0	0
750	0	0	0	0	0
751	0	0	0	0	0
752	0	0	0	0	0
753	0	0	0	0	0
754	0	0	0	0	0
755	0	0	0	0	0
756	0	0	0	0	0
757	0	0	0	0	0
758	0	0	0	0	0
759	0	0	0	0	0
760	0	0	0	0	0
761	0	0	0	0	0
762	0	0	0	0	0
763	0	0	0	0	0
764	0	0	0	0	0
765	0	0	0	0	0
766	0	0	0	0	0
767	0	0	0	0	0
768	0	0	0	0	0
769	0	0	0	0	0
770	0	0	0	0	0
771	0	0	0	0	0
772	0	0	0	0	0
773	0	0	0	0	0
774	0	0	0	0	0
775	0	0	0	0	0
776	0	0	0	0	0
777	0	0	0	0	0
778	0	0	0	0	0
779	0	0	0	0	0
780	0	0	0	0	0
781	0	0	0	0	0
782	0	0	0	0	0
783	0	0	0	0	0
784	0	0	0	0	0
785	0	0	0	0	0
786	0	0	0	0	0
787	0	0	0	0	0
788	0	0	0	0	0
789	0	0	0	0	0
790	0	0	0	0	0
791	0	0	0	0	0
792	0	0	0	0	0
793	0	0	0	0	0
794	0	0	0	0	0
795	0	0	0	0	0
796	0	0	0	0	0
797	0	0	0	0	0
798	0	0	0	0	0
799	0	0	0	0	0
800	0	0	0	0	0
801	0	0	0	0	0
802	0	0	0	0	0
803	0	0	0	0	0
804	0	0	0	0	0
805	0	0	0	0	0
806	0	0	0	0	0
807	0	0	0	0	0
808	0	0	0	0	0
809	0	0	0	0	0
810	0	0	0	0	0
811	0	0	0	0	0
812	0	0	0	0	0
813	0	0	0	0	0
814	0	0	0	0	0
815	0	0	0	0	0
816	0	0	0	0	0
817	0	0	0	0	0
818	0	0	0	0	0
819	0	0	0	0	0
820	0	0	0	0	0
821	0	0	0	0	0
822	0	0	0	0	0
823	0	0	0	0	0
824	0	0	0	0	0
825	0	0	0	0	0
826	0	0	0	0	0
827	0	0	0	0	0
828	0	0	0	0	0
829	0	0	0	0	0
830	0	0	0	0	0
831	0	0	0	0	0
832	0	0	0	0	0
833	0	0	0	0	0
834	0	0	0	0	0
835	0	0	0	0	0
836	0	0	0	0	0
837	0	0	0	0	0
838	0	0	0	0	0
839	0	0	0	0	0
840	0	0	0	0	0
841	0	0	0	0	0
842	0	0	0	0	0
843	0	0	0	0	0
844	0	0	0	0	0
845	0	0	0	0	0
846	0	0	0	0	0
847	0	0	0	0	0
848	0	0	0	0	0
849	0	0	0	0	0
850	0	0	0	0	0
851	0	0	0	0	0
852	0	0	0	0	0
853	0	0	0	0	0
854	0	0	0	0	0
855	0	0	0	0	0
856	0	0	0	0	0
857	0	0	0	0	0
858	0	0	0	0	0
859	0	0	0	0	0
860	0	0	0	0	0
861	0	0	0	0	0
862	0	0	0	0	0
863	0	0	0	0	0
864	0	0	0	0	0
865	0	0	0	0	0
866	0	0	0	0	0
867	0	0	0	0	0
868	0	0	0	0	0
869	0	0	0	0	0
870	0	0	0	0	0
871	0	0	0	0	0
872	0	0	0	0	0
873	0	0	0	0	0
874	0	0	0	0	0
875	0	0	0	0	0
876	0	0	0	0	0
877	0	0	0	0	0
878	0	0	0	0	0
879	0	0	0	0	0
880	0	0	0	0	0
881	0	0	0	0	0
882	0	0	0	0	0
883	0	0	0	0	0
884	0	0	0	0	0
885	0	0	0	0	0
886	0	0	0	0	0
887	0	0	0	0	0
888	0	0	0	0	0
889	0	0	0	0	0
890	0	0	0	0	0
891	0	0	0	0	0
892	0	0	0	0	0
893	0	0	0	0	0
894	0	0	0	0	0
895	0	0	0	0	0
896	0	0	0	0	0
897	0	0	0	0	0
898	0	0	0	0	0
899	0	0	0	0	0
900	0	0	0	0	0
901	0	0	0	0	0
902	0	0	0	0	0
903	0	0	0	0	0
904	0	0	0	0	0
905	0	0	0	0	0
906	0	0	0	0	0
907	1.0	0.0	1	0	1
908	0	0	0	0	0
909	-0.017543859649122764	0.1324328504450206	28	29	57
910	0.017241379310344866	0.09283386787416675	59	57	116
911	-0.023529411764705892	0.07667526508065216	83	87	170
912	-0.009433962264150955	0.06867722564601715	105	107	212
913	-0.10317460317460325	0.06265789582934432	113	139	252
914	-0.1388888888888889	0.05835445678683116	124	164	288
915	-0.11904761904761904	0.054166510926491114	148	188	336
916	-0.13043478260869554	0.051683263192787585	160	208	368
917	-0.11734693877551032	0.05015866905661129	173	219	392
918	-0.10731707317073169	0.04910126534075858	183	227	410
919	-0.14479638009049767	0.047063882846411456	189	253	442
920	-0.1713665943600866	0.045885680126213385	191	270	461
921	-0.18120805369127513	0.04651534209094488	183	264	447
922	-0.19565217391304338	0.045724130886339295	185	275	460
923	-0.19914346895074936	0.045347619481780656	187	280	467
924	-0.21338912133891172	0.044685443674061395	188	290	478
925	-0.20576131687242794	0.04439029758296242	193	293	486
926	-0.20162932790224028	0.04420249677610681	196	295	491
927	-0.19587628865979367	0.04452805161352369	195	290	485
928	-0.1927710843373495	0.0439705841120564	201	297	498
929	-0.19917864476386032	0.044406371230863814	195	292	487
930	-0.18426501035196685	0.04472243372841096	197	286	483
931	-0.1885245901639343	0.04445615077821528	198	290	488
932	-0.1462925851703406	0.0442845254851313	213	286	499
933	-0.13939393939393932	0.04450784358658319	213	282	495
934	-0.151639344262295	0.04474439037263844	207	281	488
935	-0.16260162601626038	0.04448350181098177	206	286	492
936	-0.16831683168316822	0.04386454045412721	210	295	505
937	-0.15503875968992248	0.04349024177712704	218	298	516
938	-0.1590909090909092	0.04296514802025829	222	306	528
939	-0.12655971479500872	0.04188054139972473	245	316	561
940	-0.11033274956217172	0.041593198882744806	254	317	571
941	-0.11733800350262677	0.04155960825625454	252	319	571
942	-0.09722222222222228	0.04146927911422831	260	316	576
943	-0.0896785109983078	0.04096876290688247	269	322	591
944	-0.10321489001692054	0.04091480741886942	265	326	591
945	-0.07202680067001656	0.04082097491823427	277	320	597
946	-0.06600660066006596	0.04053363368673396	283	323	606
947	-0.05365853658536584	0.04026579902927398	291	324	615
948	-0.056179775280898805	0.040000879461627746	294	329	623
949	-0.05246422893481711	0.039817698741140016	298	331	629
950	-0.056250000000000036	0.039465885931317314	302	338	640
951	-0.04374999999999986	0.03949062265074773	306	334	640
952	-0.05572755417956661	0.03928333294441315	305	341	646
953	-0.05701078582434519	0.03918959034254863	306	343	649
954	-0.054095826893353786	0.03925649104150016	306	341	647
955	-0.032061068702289995	0.03905314616981997	317	338	655
956	-0.0290964777947932	0.03911645539494253	317	336	653
957	-0.024242424242424232	0.03891350752605162	322	338	660
958	-0.01349325337331341	0.03871662962430192	329	338	667
959	-0.012012012012011993	0.03874641728216092	329	337	666
960	-0.010339734121122579	0.038431067601795085	335	342	677
961	-0.018978102189781052	0.038201154712498984	336	349	685
962	-0.01754385964912282	0.038230070926991044	336	348	684
963	-0.0233236151603498	0.03816979116645448	335	351	686
964	-0.02741702741702738	0.03797257890045836	337	356	693
965	-0.03478260869565212	0.03804631369395755	333	357	690
966	-0.02425106990014262	0.03775837070959149	342	359	701
967	-0.02995720399429377	0.037752527117401485	340	361	701
968	-0.0460251046025104	0.03730610850603124	342	375	717
969	-0.04055944055944034	0.037367105907338036	343	372	715
970	-0.03765690376569042	0.037319196073003234	345	372	717
971	-0.05364511691884434	0.03703454280773109	344	383	727
972	-0.056087551299589526	0.0369281141918878	345	386	731
973	-0.06849315068493139	0.03692474183156521	340	390	730
974	-0.05817174515235455	0.03715312419178808	340	382	722
975	-0.0641200545702593	0.03685983588546324	343	390	733
976	-0.08027210884353725	0.036766525527667335	338	397	735
977	-0.08299319727891166	0.03675830470662838	337	398	735
978	-0.07988980716253438	0.036994855176362265	334	392	726
979	-0.08287292817679544	0.0370368652722196	332	392	724
980	-0.09066305818673887	0.03663409774465019	336	403	739
981	-0.10215053763440851	0.036469999227178196	334	410	744
982	-0.10382513661202182	0.036761309939665976	328	404	732
983	-0.0985155195681511	0.03655721658190374	334	407	741
984	-0.12332439678284156	0.036333115736743644	327	419	746
985	-0.12032085561497316	0.03629798855124645	329	419	748
986	-0.13055181695827706	0.036372460539789764	323	420	743
987	-0.13147410358565717	0.03612569469017502	327	426	753
988	-0.1310160427807486	0.036248451866887875	325	423	748
989	-0.1305518169582773	0.036372460539789764	323	420	743
990	-0.14819759679572753	0.036135730486075844	319	430	749
991	-0.14966887417218533	0.0359837937786905	321	434	755
992	-0.1507936507936506	0.03595377092909158	321	435	756
993	-0.15343915343915318	0.03593896255256033	320	436	756
994	-0.16230366492146606	0.035699031333615426	320	444	764
995	-0.1764705882352939	0.03558765541070706	315	450	765
996	-0.17277486910994733	0.03563465070171954	316	448	764
997	-0.18586387434554985	0.03554833410823581	311	453	764
998	-0.1770833333333334	0.03551410908473919	316	452	768
999	-0.17693315858453482	0.0356312602490774	314	449	763
1000	-0.1816993464052288	0.035553243649598686	313	452	765
1001	-0.18528252299605805	0.03562231407072314	310	451	761
1002	-0.18904823989569733	0.03545680227954749	311	456	767
1003	-0.18855656697009082	0.03541407339387117	312	457	769
1004	-0.1994784876140805	0.03538221794600526	307	460	767
1005	-0.20207253886010348	0.035248317657988096	308	464	772
1006	-0.21298701298701272	0.035210619197683056	303	467	770
1007	-0.2269779507133595	0.03507414806340268	298	473	771
1008	-0.22265122265122242	0.034974276869405865	302	475	777
1009	-0.2259740259740262	0.03510532833322079	298	472	770
1010	-0.23359580052493426	0.035223936809780594	292	470	762
1011	-0.24083769633507815	0.03511382396634242	290	474	764
1012	-0.23437500000000014	0.035079306714968936	294	474	768
1013	-0.24083769633507876	0.03511382396634242	290	474	764
1014	-0.2392156862745099	0.035105366244173215	291	474	765
1015	-0.24450194049159107	0.03487584338208472	292	481	773
1016	-0.24547803617571026	0.03484444082678637	292	482	774
1017	-0.25226390685640304	0.03480425620612378	289	484	773
1018	-0.2616580310880828	0.03473689179032474	285	487	772
1019	-0.26002587322121556	0.03473027738462312	286	487	773
1020	-0.26356589147286774	0.0346733189214498	285	489	774
1021	-0.26992287917737784	0.034520990211213784	284	494	778
1022	-0.27670527670527717	0.03447406258028663	281	496	777
1023	-0.28112965340179663	0.03438373869277711	280	499	779
1024	-0.2818532818532816	0.03442034670167851	279	498	777
1025	-0.2773536895674298	0.034269455588987176	284	502	786
1026	-0.28662420382165577	0.034194024243891646	280	505	785
1027	-0.2911392405063293	0.034037171464637916	280	510	790
1028	-0.29040404040404094	0.034002107282383065	281	511	792
1029	-0.29620253164556987	0.03398182798531799	278	512	790
1030	-0.30730478589420657	0.033771415792693195	275	519	794
1031	-0.3148614609571785	0.03368363444950452	272	522	794
1032	-0.3215636822194202	0.03362497717297871	269	524	793
1033	-0.33164556962025254	0.03356481008647051	264	526	790
1034	-0.34434561626429533	0.03346613711829902	258	529	787
1035	-0.33836477987421354	0.03337436359821344	263	532	795
1036	-0.333333333333334	0.0335012605086404	264	528	792
1037	-0.3384030418250951	0.03350053215027696	261	528	789
1038	-0.3484276729559746	0.03324387032388529	259	536	795
1039	-0.3516896120150187	0.03311742707353442	259	540	799
1040	-0.3459119496855348	0.033276900463894844	260	535	795
1041	-0.35087719298245645	0.03314896119604478	259	539	798
1042	-0.3541927409261575	0.03308402285930043	258	541	799
1043	-0.35830212234706615	0.03298733516140205	257	544	801
1044	-0.3626097867001257	0.03301104606940453	254	543	797
1045	-0.3709273182957391	0.03287427490536937	251	547	798
1046	-0.3739130434782606	0.032688802495538564	252	553	805
1047	-0.37376237623762404	0.032630197816456694	253	555	808
1048	-0.3655514250309789	0.03276540011099335	256	551	807
1049	-0.3736128236744764	0.032571905809631374	254	557	811
1050	-0.37700865265760164	0.03256380018667053	252	557	809
1051	-0.37761377613776137	0.03247494702981287	253	560	813
1052	-0.3829268292682927	0.03225975071778794	253	567	820
1053	-0.3827460510328063	0.032203511812352856	254	569	823
1054	-0.3844282238442823	0.03219872412714475	253	569	822
1055	-0.38199513381995115	0.03223393275115046	254	568	822
1056	-0.385176184690158	0.03216828673748716	253	570	823
1057	-0.3913043478260865	0.0319812918473838	252	576	828
1058	-0.38721351025331674	0.03202203888008635	254	575	829
1059	-0.39636363636363625	0.03196391654556166	249	576	825
1060	-0.3997539975399747	0.03214735333597092	244	569	813
1061	-0.4021871202916152	0.031914327910326515	246	577	823
1062	-0.4019370460048419	0.03186014024417995	247	579	826
1063	-0.4046172539489664	0.031876982516324336	245	578	823
1064	-0.40803897685749	0.03186268103265039	243	578	821
1065	-0.4202898550724625	0.031533979022619306	240	588	828
1066	-0.41626794258373107	0.03144679185029794	244	592	836
1067	-0.41927710843373484	0.03151222188492322	241	589	830
1068	-0.4134615384615379	0.031566656356435054	244	588	832
1069	-0.4234449760765547	0.03133196145941344	241	595	836
1070	-0.42959427207637185	0.031194377924237522	239	599	838
1071	-0.43682310469314034	0.031204954542088683	234	597	831
1072	-0.4275449101796402	0.031284006163726466	239	596	835
1073	-0.43645083932853673	0.03115503633103752	235	599	834
1074	-0.4481927710843372	0.031029003920113013	229	601	830
1075	-0.44794188861985385	0.031108419023863278	228	598	826
1076	-0.4433734939759036	0.031112310058177033	231	599	830
1077	-0.4477791116446566	0.030980260670790963	230	603	833
1078	-0.4569377990430622	0.03076395407909977	227	609	836
1079	-0.4499999999999995	0.030812412464861653	231	609	840
1080	-0.443249701314218	0.030984053829965188	233	604	837
1081	-0.45023696682464465	0.030735198990667123	232	612	844
1082	-0.4556213017751476	0.030622906485501773	230	615	845
1083	-0.45325443786982256	0.030664444930586305	231	614	845
1084	-0.449999999999999	0.030812412464861653	231	609	840
1085	-0.4435196195005933	0.030905678053249234	234	607	841
1086	-0.45088757396449725	0.03070571127501572	232	613	845
1087	-0.45047169811320714	0.030658558802217257	233	615	848
1088	-0.45260663507109017	0.030693933858314867	231	613	844
1089	-0.4558472553699282	0.030746544128750816	228	610	838
1090	-0.45907473309608576	0.030598040498762146	228	615	843
1091	-0.46226415094339585	0.030450854597183285	228	620	848
1092	-0.4599056603773569	0.030492938858487157	229	619	848
1093	-0.4592680047225495	0.030522272043837523	229	618	847
1094	-0.4605418138987044	0.03046365765549738	229	620	849
1095	-0.46009389671361406	0.030417934044086957	230	622	852
1096	-0.4671361502347415	0.03029169258790629	227	625	852
1097	-0.46478873239436636	0.030334044661716512	228	624	852
1098	-0.4637002341920378	0.030318027285203344	229	625	854
1099	-0.46588235294117614	0.03034999046841585	227	623	850
1100	-0.4607268464243844	0.030388858732005912	230	623	853
1101	-0.4666666666666658	0.03024697988349869	228	627	855
1102	-0.46853146853146815	0.030160376741179256	228	630	858
1103	-0.47010550996482986	0.030219998531688008	226	627	853
1104	-0.46962616822429926	0.030175717130576735	227	629	856
1105	-0.4618937644341793	0.030139286936875346	233	633	866
1106	-0.46759259259259073	0.03007238888623078	230	634	864
1107	-0.46465816917728814	0.030142434869420455	231	632	863
1108	-0.47465437788018394	0.029874993426125325	228	640	868
1109	-0.475144508670519	0.029917761961524063	227	638	865
1110	-0.4671280276816597	0.030028656166757827	231	636	867
1111	-0.47735191637630614	0.02994643200283123	225	636	861
1112	-0.4786620530565153	0.029818416991589897	226	641	867
1113	-0.475258918296892	0.02984673085010723	228	641	869
1114	-0.47586206896551625	0.029818517954642385	228	642	870
1115	-0.48208092485549	0.029789201245686993	224	641	865
1116	-0.4890678941311835	0.029588909433849803	222	647	869
1117	-0.48906789413118495	0.029588909433849803	222	647	869
1118	-0.4872979214780592	0.029673759913330027	222	644	866
1119	-0.48901734104046135	0.029658207885586124	221	644	865
1120	-0.48960739030023054	0.029629829458202552	221	645	866
1121	-0.4885321100917424	0.029548133205468438	223	649	872
1122	-0.4879448909299645	0.02957622201411818	223	648	871
1123	-0.4878892733564003	0.029645425899314463	222	645	867
1124	-0.4896551724137922	0.029560726744531314	222	648	870
1125	-0.4903299203640487	0.029396210067295644	224	655	879
1126	-0.48571428571428477	0.029550569395588616	225	650	875
1127	-0.48799999999999855	0.029507500257198532	224	651	875
1128	-0.48688711516533617	0.029494814052140193	225	652	877
1129	-0.4863636363636354	0.02945432545066291	226	654	880
1130	-0.48974943052391706	0.029423958891274627	224	654	878
1131	-0.4920273348519359	0.02938064348461494	223	655	878
1132	-0.4948805460750844	0.02930932759146762	222	657	879
1133	-0.4937286202964649	0.029364847031156584	222	655	877
1134	-0.5005727376861386	0.029299319045787628	218	655	873
1135	-0.5017142857142851	0.029243466191079415	218	657	875
1136	-0.5051311288483461	0.029142878139575494	217	660	877
1137	-0.5022831050228308	0.029215614812430214	218	658	876
1138	-0.5062857142857132	0.02915328504910757	216	659	875
1139	-0.510297482837527	0.029089864690298325	214	660	874
1140	-0.5177956371986213	0.028987658763994107	210	661	871
1141	-0.5200918484500562	0.028940424755812513	209	662	871
1142	-0.5176336746302607	0.028858750965144488	212	667	879
1143	-0.5268571428571418	0.028733684583387653	207	668	875
1144	-0.5263157894736837	0.028761460550310418	207	667	874
1145	-0.5221843003412969	0.028765331895991425	210	669	879
1146	-0.5239179954441897	0.028745801595990668	209	669	878
1147	-0.5232690124858101	0.02871025438175868	210	671	881
1148	-0.5300794551645855	0.028568093201380935	207	674	881
1149	-0.5266138165345402	0.02860829870007894	209	674	883
1150	-0.5266138165345412	0.02860829870007894	209	674	883
1151	-0.5264937993235624	0.028546215999407442	210	677	887
1152	-0.531818181818182	0.028547596250655824	206	674	880
1153	-0.5282167042889386	0.028526394915872406	209	677	886
1154	-0.5303370786516856	0.028417880567754197	209	681	890
1155	-0.5349887133182845	0.028383600100276615	206	680	886
1156	-0.5316742081447959	0.028485976076386053	207	677	884
1157	-0.5377677564825246	0.028308293112601947	205	682	887
1158	-0.5455568053993244	0.028108094660962164	202	687	889
1159	-0.547085201793722	0.028027408549855994	202	690	892
1160	-0.543820224719101	0.028130106291743614	203	687	890
1161	-0.548603351955307	0.027947164080419296	202	693	895
1162	-0.5466666666666666	0.0279116772766357	204	696	900
1163	-0.5493895671476129	0.02783675066489897	203	698	901
1164	-0.5496098104793748	0.027893911464595213	202	695	897
1165	-0.5575418994413409	0.027748814064292616	198	697	895
1166	-0.5538290788013307	0.027738939791749986	201	700	901
1167	-0.5553097345132739	0.02766005511681133	201	703	904
1168	-0.5567928730512232	0.027719195196028844	199	699	898
1169	-0.5585284280936453	0.027695710702505545	198	699	897
1170	-0.5677491601343777	0.027547391540793848	193	700	893
1171	-0.5674470457079132	0.02749285607658637	194	703	897
1172	-0.5637583892617453	0.027623557662995787	195	699	894
1173	-0.5659955257270691	0.027572338553476693	194	700	894
1174	-0.5666666666666662	0.02746490465401839	195	705	900
1175	-0.5644444444444442	0.027515701964429984	196	704	900
1176	-0.5657015590200439	0.02751759400986282	195	703	898
1177	-0.5709497206703915	0.02744250294923707	192	703	895
1178	-0.5696767001114817	0.02744140321122029	193	704	897
1179	-0.5741360089186167	0.02733759877660584	191	706	897
1180	-0.577181208053691	0.027311727964703887	189	705	894
1181	-0.5784753363228697	0.02731165188657951	188	704	892
1182	-0.5780022446689115	0.02733820694741246	188	703	891
1183	-0.5811870100783864	0.027231775691219883	187	706	893
1184	-0.5807174887892365	0.02725825662165374	187	705	892
1185	-0.5776536312849146	0.027285297620074325	189	706	895
1186	-0.5830546265328859	0.02712634673646835	187	710	897
1187	-0.5825892857142851	0.027152630022799686	187	709	896
1188	-0.5755555555555556	0.027258756034002397	191	709	900
1189	-0.582589285714286	0.027152630022799686	187	709	896
1190	-0.5870535714285715	0.02704510337151756	185	711	896
1191	-0.5822222222222218	0.027100989812809777	188	712	900
1192	-0.5813953488372092	0.027075618000132567	189	714	903
1193	-0.5875139353400216	0.02701887064615439	185	712	897
1194	-0.5870535714285708	0.02704510337151756	185	711	896
1195	-0.5902004454342971	0.02693850611283943	184	714	898
1196	-0.5915178571428558	0.026936321748368127	183	713	896
1197	-0.5915649278579346	0.02686032718738057	184	717	901
1198	-0.593784683684794	0.026805911299577757	183	718	901
1199	-0.5911111111111111	0.026886338007764538	184	716	900
1200	-0.5955555555555543	0.02677713743407307	182	718	900
1201	-0.5911111111111085	0.026886338007764538	184	716	900
1202	-0.5888888888888875	0.026940466805804936	185	715	900
1203	-0.5906562847608439	0.026912397606089433	184	715	899
1204	-0.5915178571428567	0.026936321748368127	183	713	896
1205	-0.5888888888888891	0.026940466805804936	185	715	900
1206	-0.5902004454342981	0.02693850611283943	184	714	898
1207	-0.5991041433370655	0.02679343707637124	179	714	893
1208	-0.5964325529542911	0.026800144132135963	181	716	897
1209	-0.5902547065337764	0.026862501732933506	185	718	903
1210	-0.59070796460177	0.026836610275099197	185	719	904
1211	-0.5924695459579189	0.02680845136062204	184	719	903
1212	-0.5942350332594235	0.026779975749819947	183	719	902
1213	-0.5911602209944753	0.026810767052808458	185	720	905
1214	-0.5889502762430933	0.026864455600490025	186	719	905
1215	-0.5872667398463212	0.02681640175621409	188	723	911
1216	-0.5859030837004389	0.02689344237640041	188	720	908
1217	-0.5841584158415825	0.02692038837856247	189	720	909
1218	-0.5885588558855882	0.02681473892278016	187	722	909
1219	-0.5886214442013125	0.026739786602667445	188	726	914
1220	-0.5872667398463212	0.02681640175621409	188	723	911
1221	-0.5929592959295916	0.026707873965572882	185	724	909
1222	-0.5912087912087911	0.026735829464223544	186	724	910
1223	-0.5899122807017543	0.026737915393729793	187	725	912
1224	-0.5921052631578945	0.026684712041415138	186	726	912
1225	-0.5899672846237708	0.026663593578977244	188	729	917
1226	-0.5917480998914217	0.026562653819441274	188	733	921
1227	-0.592592592592592	0.02658553874934674	187	731	918
1228	-0.5917030567685588	0.0266361439070824	187	729	916
1229	-0.5917030567685588	0.0266361439070824	187	729	916
1230	-0.5900216919739687	0.026589887721978706	189	733	922
1231	-0.5904658721560129	0.026564789332999633	189	734	923
1232	-0.5921908893709327	0.026537534310357245	188	734	922
1233	-0.5895765472312697	0.026615032019058696	189	732	921
1234	-0.5900755124056102	0.02651678936626333	190	737	927
1235	-0.5913513513513506	0.026514729802353577	189	736	925
1236	-0.5935135135135134	0.026462450894169237	188	737	925
1237	-0.5818965517241376	0.02669665973979618	194	734	928
1238	-0.5870967741935492	0.026545100143845875	192	738	930
1239	-0.5913978494623652	0.02644223941786122	190	740	930
1240	-0.5875402792696023	0.02652029237922315	192	739	931
1241	-0.5879180151024812	0.026568435732232647	191	736	927
1242	-0.5892473118279569	0.026493813550627337	191	739	930
1243	-0.5931108719052736	0.026415156412500015	189	740	929
1244	-0.5913978494623652	0.02644223941786122	190	740	930
1245	-0.5896328293736497	0.026541729777338253	190	736	926
1246	-0.5870967741935459	0.026545100143845875	192	738	930
1247	-0.5931108719052747	0.026415156412500015	189	740	929
1248	-0.5952637244348755	0.026362977154481375	188	741	929
1249	-0.5909580193756724	0.026467044303454323	190	739	929
1250	-0.595675675675674	0.02640987713282977	187	738	925
1251	-0.5948275862068964	0.02638777764288337	188	740	928
1252	-0.5931108719052736	0.026415156412500015	189	740	929
1253	-0.5917926565874707	0.0264897684231362	189	737	926
1254	-0.5952380952380955	0.026434833907146134	187	737	924
1255	-0.5978378378378365	0.02635700675392325	186	739	925
1256	-0.5952380952380947	0.026434833907146134	187	737	924
1257	-0.597402597402596	0.026381937786295936	186	738	924
1258	-0.593073593073593	0.026487432967229625	188	736	924
1259	-0.5965292841648585	0.026431937173580635	186	736	922
1260	-0.59135135135135	0.026514729802353577	189	736	925
1261	-0.5896885069817389	0.026469029482269268	191	740	931
1262	-0.5909580193756725	0.026467044303454323	190	739	929
1263	-0.5909090909090902	0.026539736732779193	189	735	924
1264	-0.5844994617868663	0.026620976763518083	193	736	929
1265	-0.5828877005347588	0.02657331556411131	195	740	935
1266	-0.5896885069817389	0.026469029482269268	191	740	931
1267	-0.5931108719052747	0.026415156412500015	189	740	929
1268	-0.5948275862068965	0.02638777764288337	188	740	928
1269	-0.596998928188638	0.02626422504868455	188	745	933
1270	-0.5923159018143	0.026321261912448768	191	746	937
1271	-0.596566523605149	0.02628884583132965	188	744	932
1272	-0.5922330097087365	0.026464852476916465	189	738	927
1273	-0.5931477516059954	0.02634346813638298	190	744	934
1274	-0.5910064239828693	0.026394945634417903	191	743	934
1275	-0.5927116827438367	0.02636809394890649	190	743	933
1276	-0.5913978494623652	0.02644223941786122	190	740	930
1277	-0.5901287553648067	0.02644429021692219	191	741	932
1278	-0.5842217484008531	0.02649948602903936	195	743	938
1279	-0.5854700854700846	0.026498362693727795	194	742	936
1280	-0.5845824411134894	0.026547669732879205	194	740	934
1281	-0.5879828326180255	0.026495529393457565	192	740	932
1282	-0.5867944621938229	0.02642473304793431	194	745	939
1283	-0.5876726886291164	0.026375865917751092	194	747	941
1284	-0.5846645367412123	0.02647496415130264	195	744	939
1285	-0.5897435897435893	0.026396922945279067	192	744	936
1286	-0.583864118895965	0.02645154787522993	196	746	942
1287	-0.584745762711863	0.026402851849659015	196	748	944
1288	-0.5884861407249462	0.02639869929144274	193	745	938
1289	-0.5901814300960507	0.026372382136663316	192	745	937
1290	-0.5897435897435893	0.026396922945279067	192	744	936
1291	-0.5906183368869936	0.026347885422547734	192	746	938
1292	-0.5906183368869931	0.026347885422547734	192	746	938
1293	-0.5931477516059955	0.02634346813638298	190	744	934
1294	-0.5957219251336886	0.026267146432897574	189	746	935
1295	-0.5978609625668437	0.026215117274793406	188	747	935
1296	-0.5919234856535587	0.02627465872080009	192	749	941
1297	-0.5969989281886388	0.02626422504868455	188	745	933
1298	-0.601286173633439	0.026159190651029084	186	747	933
1299	-0.6034297963558399	0.026106232000637556	185	748	933
1300	-0.6021390374331543	0.02611018568227054	186	749	935
1301	-0.6012931034482745	0.02622939675318789	185	743	928
1302	-0.6060279870828847	0.026097648848653558	183	746	929
1303	-0.6064516129032245	0.02607302485239956	183	747	930
1304	-0.6051502145922734	0.026077493004383973	184	748	932
1305	-0.6038543897216283	0.026081733580561074	185	749	934
1306	-0.6008583690987119	0.026183760084263156	186	746	932
1307	-0.6107526881720418	0.02596484707741138	181	749	930
1308	-0.6055437100213219	0.025984184447886034	185	753	938
1309	-0.60427807486631	0.02605727973120431	185	750	935
1310	-0.5995717344753732	0.026187303738782856	187	747	934
1311	-0.6025641025641012	0.026085749914700657	186	750	936
1312	-0.6068012752391077	0.025911486142251642	185	756	941
1313	-0.6059637912673043	0.025959907723706942	185	754	939
1314	-0.6093916755602975	0.025901912213290898	183	754	937
1315	-0.6085561497326193	0.0259505785459419	183	752	935
1316	-0.6080937167199134	0.025906813255228398	184	755	939
1317	-0.6089743589743578	0.025926223197078088	183	753	936
1318	-0.6055437100213209	0.025984184447886034	185	753	938
1319	-0.6051227321237987	0.026008505280449883	185	752	937
1320	-0.606382978723403	0.02593567499325754	185	755	940
1321	-0.6059322033898306	0.025891849809186424	186	758	944
1322	-0.6106382978723391	0.025829244294419844	183	757	940
1323	-0.605095541401274	0.025940062093575963	186	756	942
1324	-0.6072186836518033	0.025887341056770666	185	757	942
1325	-0.6084656084656077	0.02581516725977862	185	760	945
1326	-0.6097560975609756	0.02581025266471333	184	759	943
1327	-0.6046511627906977	0.025896136898670628	187	759	946
1328	-0.6046511627906975	0.025896136898670628	187	759	946
1329	-0.6097046413502101	0.025743383286463466	185	763	948
1330	-0.6117523609653712	0.025624601424551925	185	768	953
1331	-0.6109358569926393	0.02567198611981824	185	766	951
1332	-0.6109358569926393	0.02567198611981824	185	766	951
1333	-0.6130389064142991	0.025619214726844093	184	767	951
1334	-0.6104712041884817	0.02562976241239625	186	769	955
1335	-0.6113445378151262	0.025648272504025817	185	767	952
1336	-0.6109358569926395	0.02567198611981824	185	766	951
1337	-0.6096537250786987	0.025677030607860512	186	767	953
1338	-0.6121593291404599	0.025600972771790336	185	769	954
1339	-0.6096537250786993	0.025677030607860512	186	767	953
1340	-0.6164383561643828	0.025560188539942758	182	767	949
1341	-0.6172450052576242	0.025512797627480495	182	769	951
1342	-0.6151419558359613	0.025566152500947223	183	768	951
1343	-0.6155462184873944	0.025542493283475992	183	769	952
1344	-0.6168421052631584	0.025536471692453714	182	768	950
1345	-0.6177402323125658	0.025553988758722286	181	766	947
1346	-0.6198521647307289	0.025499928440147014	180	767	947
1347	-0.6185458377239198	0.025506482711464475	181	768	949
1348	-0.6210526315789475	0.025428819721536104	180	770	950
1349	-0.6210526315789475	0.025428819721536104	180	770	950
1350	-0.6248682824025295	0.025343574425170688	178	771	949
1351	-0.6244725738396618	0.025367218715516105	178	770	948
1352	-0.6227608008429922	0.025398177563234897	179	770	949
1353	-0.6244725738396629	0.025367218715516105	178	770	948
1354	-0.6227608008429922	0.025398177563234897	179	770	949
1355	-0.6227608008429937	0.025398177563234897	179	770	949
1356	-0.621964097148891	0.025445568173254263	179	768	947
1357	-0.6249999999999986	0.02540717151527851	177	767	944
1358	-0.6232804232804229	0.02543841019364796	178	767	945
1359	-0.6232804232804229	0.02543841019364796	178	767	945
1360	-0.6224814422057261	0.025486087821367794	178	765	943
1361	-0.6276595744680845	0.025391476593419966	175	765	940
1362	-0.6284501061571115	0.025343719182202136	175	767	942
1363	-0.6257928118393239	0.025359640586297912	177	769	946
1364	-0.6231578947368417	0.025374546679427994	179	771	950
1365	-0.6210526315789457	0.025428819721536104	180	770	950
1366	-0.6176470588235287	0.025489166233933512	182	770	952
1367	-0.6167539267015705	0.025471770513396077	183	772	955
1368	-0.6150627615062754	0.02550120596476155	184	772	956
1369	-0.6133751306165104	0.025530340282978205	185	772	957
1370	-0.6137787056367435	0.025506880248009733	185	773	958
1371	-0.616266944734097	0.02543090688211531	184	775	959
1372	-0.6141814389989575	0.025483462096966305	185	774	959
1373	-0.6196447230929982	0.025371645474600576	182	775	957
1374	-0.6167539267015698	0.025471770513396077	183	772	955
1375	-0.616352201257861	0.025495302399643236	183	771	954
1376	-0.6188481675392662	0.02541852697634986	182	773	955
1377	-0.6180482686253926	0.025465577401083416	182	771	953
1378	-0.6197478991596642	0.025435545115913668	181	771	952
1379	-0.61675392670157	0.025471770513396077	183	772	955
1380	-0.6209424083769641	0.025364990620788477	181	774	955
1381	-0.6201469045120664	0.02541198453176588	181	772	953
1382	-0.6184486373165611	0.025442031018559783	182	772	954
1383	-0.620545073375262	0.025388466403476015	181	773	954
1384	-0.6188481675392672	0.02541852697634986	182	773	955
1385	-0.6184486373165623	0.025442031018559783	182	772	954
1386	-0.6205450733752613	0.025388466403476015	181	773	954
1387	-0.6159496327387193	0.02551887661974819	183	770	953
1388	-0.6163522012578607	0.025495302399643236	183	771	954
1389	-0.6189473684210534	0.025482794094605417	181	769	950
1390	-0.6180482686253941	0.025465577401083416	182	771	953
1391	-0.6193480546792842	0.025459148266534722	181	770	951
1392	-0.6231578947368417	0.025374546679427994	179	771	950
1393	-0.6239495798319332	0.025327413193268616	179	773	952
1394	-0.6235541535226071	0.025350958593379935	179	772	951
1395	-0.6201469045120674	0.02541198453176588	181	772	953
1396	-0.6226415094339617	0.02533460669445	180	774	954
1397	-0.6260504201680678	0.025272898582055267	178	774	952
1398	-0.6281512605042017	0.025218082288172683	177	775	952
1399	-0.6281512605042032	0.025218082288172683	177	775	952
1400	-0.6273684210526307	0.025265096878498688	177	773	950
1401	-0.627760252365931	0.025241568238508642	177	774	951
1402	-0.6302521008403346	0.02516296234001772	176	776	952
1403	-0.6277602523659306	0.025241568238508642	177	774	951
1404	-0.6264428121720896	0.02524942527013467	178	775	953
1405	-0.6243441762854128	0.025303910367638457	179	774	953
1406	-0.6239495798319334	0.025327413193268616	179	773	952
1407	-0.6256572029442683	0.02529641447068154	178	773	951
1408	-0.6218487394957977	0.025381628065673144	180	772	952
1409	-0.6214511041009472	0.02540520255246081	180	771	951
1410	-0.6239495798319334	0.025327413193268616	179	773	952
1411	-0.6213389121338908	0.025341557073806087	181	775	956
1412	-0.6196447230929996	0.025371645474600576	182	775	957
1413	-0.6162669447340984	0.02543090688211531	184	775	959
1414	-0.614583333333332	0.02546008572233067	185	775	960
1415	-0.6137787056367404	0.025506880248009733	185	773	958
1416	-0.6179540709812105	0.025401427765457316	183	775	958
1417	-0.6200417536534438	0.025348267796812377	182	776	958
1418	-0.6183524504692386	0.025378064124057274	183	776	959
1419	-0.6166666666666648	0.02540755756623374	184	776	960
1420	-0.6213389121338908	0.025341557073806087	181	775	956
1421	-0.6234309623430968	0.02528775472246844	180	776	956
1422	-0.6217345872518295	0.02531816565298881	181	776	957
1423	-0.6188481675392651	0.02541852697634986	182	773	955
1424	-0.6192468619246867	0.02539506516479723	182	774	956
1425	-0.621338912133892	0.025341557073806087	181	775	956
1426	-0.6255230125523009	0.025233656228548375	179	777	956
1427	-0.619644723092997	0.025371645474600576	182	775	957
1428	-0.6188481675392675	0.02541852697634986	182	773	955
1429	-0.6209424083769641	0.025364990620788477	181	774	955
1430	-0.6213389121338906	0.025341557073806087	181	775	956
1431	-0.6243441762854143	0.025303910367638457	179	774	953
1432	-0.6256572029442687	0.02529641447068154	178	773	951
1433	-0.6260504201680677	0.025272898582055267	178	774	952
1434	-0.6243441762854136	0.025303910367638457	179	774	953
1435	-0.6217345872518282	0.02531816565298881	181	776	957
1436	-0.6196447230929982	0.025371645474600576	182	775	957
1437	-0.6196447230929982	0.025371645474600576	182	775	957
1438	-0.6238244514106577	0.025264391986084527	180	777	957
1439	-0.622129436325678	0.02529481624915243	181	777	958
1440	-0.6192468619246855	0.02539506516479723	182	774	956
1441	-0.6234309623430957	0.02528775472246844	180	776	956
1442	-0.6251308900523559	0.025257031995823697	179	776	955
1443	-0.6251308900523559	0.025257031995823697	179	776	955
1444	-0.6230366492146592	0.025311159588665623	180	775	955
1445	-0.6230366492146592	0.025311159588665623	180	775	955
1446	-0.6247379454926622	0.025280450005399014	179	775	954
1447	-0.6306400839454352	0.025139549334383077	176	777	953
1448	-0.6302521008403346	0.02516296234001772	176	776	952
1449	-0.634453781512604	0.025051803452507418	174	778	952
1450	-0.6319663512092532	0.025130961522899807	175	776	951
1451	-0.6365546218487386	0.02499576042629778	173	779	952
1452	-0.6392405063291136	0.024976182221105682	171	777	948
1453	-0.6371308016877616	0.025032981230859095	172	776	948
1454	-0.6336842105263162	0.025098633247117363	174	776	950
1455	-0.6319663512092534	0.025130961522899807	175	776	951
1456	-0.631578947368421	0.025154428996668126	175	775	950
1457	-0.6315789473684219	0.025154428996668126	175	775	950
1458	-0.6323529411764706	0.02510753673770397	175	777	952
1459	-0.6348373557187807	0.02502845247196959	174	779	953
1460	-0.6348373557187831	0.02502845247196959	174	779	953
1461	-0.6365546218487388	0.02499576042629778	173	779	952
1462	-0.6390346274921271	0.024916118351167704	172	781	953
1463	-0.6380753138075304	0.02490273745075498	173	783	956
1464	-0.6359832635983266	0.024958653852239752	174	782	956
1465	-0.6367432150313149	0.024912332260450816	174	784	958
1466	-0.6384535005224644	0.024879587291887276	173	784	957
1467	-0.6374999999999993	0.02486617829334992	174	786	960
1468	-0.637122002085506	0.024889234378845947	174	785	959
1469	-0.637122002085506	0.024889234378845947	174	785	959
1470	-0.6350364963503643	0.024944749130416378	175	784	959
1471	-0.6361746361746368	0.024875612222808336	175	787	962
1472	-0.6361746361746368	0.024875612222808336	175	787	962
1473	-0.6354166666666672	0.02492166184020068	175	785	960
1474	-0.635036496350364	0.024944749130416378	175	784	959
1475	-0.635036496350364	0.024944749130416378	175	784	959
1476	-0.6354166666666672	0.02492166184020068	175	785	960
1477	-0.6374999999999996	0.02486617829334992	174	786	960
1478	-0.6409185803757822	0.024800316798120777	172	786	958
1479	-0.6447230929989557	0.024710066595911028	170	787	957
1480	-0.6399583766909475	0.024787405669329503	173	788	961
1481	-0.6382536382536387	0.024820191072622518	174	788	962
1482	-0.6399583766909467	0.024787405669329503	173	788	961
1483	-0.6420395421436005	0.024731339496736664	172	789	961
1484	-0.6427829698857749	0.02468556263741369	172	791	963
1485	-0.6393782383419684	0.024751520983980674	174	791	965
1486	-0.6393782383419684	0.024751520983980674	174	791	965
1487	-0.6390041493775928	0.024774369725774157	174	790	964
1488	-0.6401240951396074	0.02470594682464678	174	793	967
1489	-0.6363636363636345	0.024793388429752067	176	792	968
1490	-0.6380558428128239	0.024761212066694304	175	792	967
1491	-0.6346749226006194	0.024825245618991132	177	792	969
1492	-0.6363636363636345	0.024793388429752067	176	792	968
1493	-0.6329896907216499	0.02485678673613053	178	792	970
1494	-0.6313079299691045	0.02488801484164838	179	792	971
1495	-0.6333676622039137	0.02483406111838472	178	793	971
1496	-0.6350515463917518	0.024802509297426157	177	793	970
1497	-0.6371134020618557	0.024747935723831493	176	794	970
1498	-0.6354273944387221	0.024779813600946384	177	794	971
1499	-0.6412371134020612	0.024637892289936375	174	796	970
1500	-0.6386036960985628	0.024657516926793906	176	798	974
1501	-0.6399176954732516	0.024647835300492606	175	797	972
1502	-0.643298969072164	0.02458241841740014	173	797	970
1503	-0.6416065911431508	0.024615288806961382	174	797	971
1504	-0.6432989690721634	0.02458241841740014	173	797	970
1505	-0.6382322713257966	0.02468006106185249	176	797	973
1506	-0.6378600823045253	0.024702645503235084	176	796	972
1507	-0.643298969072164	0.02458241841740014	173	797	970
1508	-0.6429308565531466	0.024605030942260433	173	796	969
1509	-0.6399176954732488	0.024647835300492606	175	797	972
1510	-0.6382322713257951	0.02468006106185249	176	797	973
1511	-0.6425619834710734	0.024627684176353352	173	795	968
1512	-0.6435233160621746	0.02463995116584599	172	793	965
1513	-0.6459627329192532	0.024560993239324855	171	795	966
1514	-0.642561983471075	0.024627684176353352	173	795	968
1515	-0.6404958677685961	0.024683221192572935	174	794	968
1516	-0.6455958549222782	0.024583704786783057	171	794	965
1517	-0.6438923395445142	0.02461720717938001	172	794	966
1518	-0.6421923474663915	0.02465037822623811	173	794	967
1519	-0.6418219461697728	0.024673113198828412	173	793	966
1520	-0.6452282157676333	0.02460645745580182	171	793	964
1521	-0.6448598130841106	0.024629251354720508	171	792	963
1522	-0.6407061266874341	0.024741564727315746	173	790	963
1523	-0.642782969885774	0.02468556263741369	172	791	963
1524	-0.6414507772020716	0.024695889201393827	173	792	965
1525	-0.641821946169772	0.024673113198828412	173	793	966
1526	-0.6448598130841134	0.024629251354720508	171	792	963
1527	-0.6414507772020716	0.024695889201393827	173	792	965
1528	-0.6469366562824503	0.024572628753573293	170	793	963
1529	-0.6469366562824503	0.024572628753573293	170	793	963
1530	-0.6492693110647171	0.024572532523182603	168	790	958
1531	-0.6479166666666671	0.02458412413393795	169	791	960
1532	-0.6513569937369517	0.02451479180908023	167	791	958
1533	-0.6496350364963498	0.024549630931867652	168	791	959
1534	-0.6496350364963505	0.024549630931867652	168	791	959
1535	-0.6444906444906429	0.024652086592241766	171	791	962
1536	-0.6496350364963493	0.024549630931867652	168	791	959
1537	-0.6479166666666653	0.02458412413393795	169	791	960
1538	-0.6479166666666653	0.02458412413393795	169	791	960
1539	-0.6475495307612081	0.024607017768785888	169	790	959
1540	-0.6475495307612081	0.024607017768785888	169	790	959
1541	-0.6444906444906445	0.024652086592241766	171	791	962
1542	-0.6462018730489059	0.024618274881383607	170	791	961
1543	-0.6441207075962523	0.02467496327743296	171	790	961
1544	-0.6403326403326408	0.02476446446700297	173	789	962
1545	-0.6373056994818643	0.024806848574013208	175	790	965
1546	-0.6410788381742729	0.02471870634156115	173	791	964
1547	-0.6382536382536387	0.024820191072622518	174	788	962
1548	-0.6327800829875524	0.024939540306914115	177	787	964
1549	-0.6327800829875524	0.024939540306914115	177	787	964
1550	-0.6322314049586762	0.0249023599603535	178	790	968
1551	-0.6342975206611563	0.02484802267111749	177	791	968
1552	-0.630927835051547	0.024910769975666876	179	791	970
1553	-0.6300102774922909	0.02489622965494872	180	793	973
1554	-0.6354273944387229	0.024779813600946384	177	794	971
1555	-0.6337448559670786	0.024811376023516234	178	794	972
1556	-0.6341212744090445	0.02478873134692828	178	795	973
1557	-0.6371134020618552	0.024747935723831493	176	794	970
1558	-0.6391752577319577	0.024693064051903867	175	795	970
1559	-0.639546858908341	0.02467042942080402	175	796	971
1560	-0.6374871266735307	0.024725270355570414	176	795	971
1561	-0.6391752577319583	0.024693064051903867	175	795	970
1562	-0.6391752577319583	0.024693064051903867	175	795	970
1563	-0.6388028895768841	0.02471573929929377	175	794	969
1564	-0.6393782383419697	0.024751520983980674	174	791	965
1565	-0.6397515527950319	0.024728713386086378	174	792	966
1566	-0.6418219461697717	0.024673113198828412	173	793	966
1567	-0.6407061266874355	0.024741564727315746	173	790	963
1568	-0.6431535269709534	0.024662736282468983	172	792	964
1569	-0.644859813084113	0.024629251354720508	171	792	963
1570	-0.6479166666666658	0.02458412413393795	169	791	960
1571	-0.6482830385015589	0.024561272147039542	169	792	961
1572	-0.6486486486486482	0.024538461697941306	169	793	962
1573	-0.6441207075962537	0.02467496327743296	171	790	961
1574	-0.6407061266874345	0.024741564727315746	173	790	963
1575	-0.6407061266874332	0.024741564727315746	173	790	963
1576	-0.6414507772020733	0.024695889201393827	173	792	965
1577	-0.642782969885774	0.02468556263741369	172	791	963
1578	-0.641078838174273	0.02471870634156115	173	791	964
1579	-0.6431535269709531	0.024662736282468983	172	792	964
1580	-0.6452282157676347	0.02460645745580182	171	793	964
1581	-0.6441207075962525	0.02467496327743296	171	790	961
1582	-0.6407061266874345	0.024741564727315746	173	790	963
1583	-0.6410788381742736	0.02471870634156115	173	791	964
1584	-0.6399583766909461	0.024787405669329503	173	788	961
1585	-0.6412930135557863	0.02477728261639054	172	787	959
1586	-0.6399583766909461	0.024787405669329503	173	788	961
1587	-0.6424116424116415	0.024708430339206455	172	790	962
1588	-0.6448598130841098	0.024629251354720508	171	792	963
1589	-0.6473029045643138	0.02454986773807661	170	794	964
1590	-0.6473029045643138	0.02454986773807661	170	794	964
1591	-0.645595854922278	0.024583704786783057	171	794	965
1592	-0.643892339544514	0.02461720717938001	172	794	966
1593	-0.6435233160621765	0.02463995116584599	172	793	965
1594	-0.6401240951396068	0.02470594682464678	174	793	967
1595	-0.6393782383419668	0.024751520983980674	174	791	965
1596	-0.6393782383419668	0.024751520983980674	174	791	965
1597	-0.6435233160621762	0.02463995116584599	172	793	965
1598	-0.6390041493775928	0.024774369725774157	174	790	964
1599	-0.6382536382536389	0.024820191072622518	174	788	962
1600	-0.640332640332641	0.02476446446700297	173	789	962
1601	-0.640332640332641	0.02476446446700297	173	789	962
1602	-0.6390041493775925	0.024774369725774157	174	790	964
1603	-0.6386292834890959	0.024797259719268223	174	789	963
1604	-0.638629283489097	0.024797259719268223	174	789	963
1605	-0.6348547717842337	0.024884784690032673	176	788	964
1606	-0.6269430051813469	0.025078993712906453	180	785	965
1607	-0.6260330578512394	0.025063609376065908	181	787	968
1608	-0.6260330578512394	0.025063609376065908	181	787	968
1609	-0.6206185567010306	0.025176339061395724	184	786	970
1610	-0.619341563786008	0.025182789116013887	185	787	972
1611	-0.6230690010298673	0.025100929528368062	183	788	971
1612	-0.6280991735537191	0.025010151413792803	180	788	968
1613	-0.6284829721362215	0.02498728580175766	180	789	969
1614	-0.6284829721362216	0.02498728580175766	180	789	969
1615	-0.6225641025641026	0.025062259668490076	184	791	975
1616	-0.62217659137577	0.025084994924730313	184	790	974
1617	-0.6197327852004112	0.025159946205434762	185	788	973
1618	-0.6127049180327868	0.025297263091013197	189	787	976
1619	-0.6155419222903883	0.02520079164820767	188	790	978
1620	-0.6188524590163933	0.02514347424481663	186	790	976
1621	-0.6238437821171631	0.02505531261325115	183	790	973
1622	-0.621788283658786	0.02510777038927418	184	789	973
1623	-0.6226804123711339	0.025123798715690066	183	787	970
1624	-0.6251287332646751	0.025048132179704922	182	789	971
1625	-0.6251287332646758	0.025048132179704922	182	789	971
1626	-0.6230690010298648	0.025100929528368062	183	788	971
1627	-0.6243550051599595	0.025093855351462267	182	787	969
1628	-0.625128733264676	0.025048132179704922	182	789	971
1629	-0.625128733264676	0.025048132179704922	182	789	971
1630	-0.6247422680412376	0.025070973451727145	182	788	970
1631	-0.6264189886480894	0.025040715053348123	181	788	969
1632	-0.6238437821171623	0.02505531261325115	183	790	973
1633	-0.6247422680412369	0.025070973451727145	182	788	970
1634	-0.6197327852004108	0.025159946205434762	185	788	973
1635	-0.6230690010298657	0.025100929528368062	183	788	971
1636	-0.6176772867420345	0.025211841812277726	186	787	973
1637	-0.6156217882836602	0.025263458936601424	187	786	973
1638	-0.618163054695562	0.02525156071788047	185	784	969
1639	-0.619441571871768	0.02524527332533706	184	783	967
1640	-0.6190476190476186	0.02526833314217886	184	782	966
1641	-0.6207253886010369	0.02523875611647356	183	782	965
1642	-0.6227979274611395	0.025185791321852183	182	783	965
1643	-0.6231884057970999	0.025162745863258874	182	784	966
1644	-0.6198347107438014	0.02522225444266644	184	784	968
1645	-0.6194415718717698	0.02524527332533706	184	783	967
1646	-0.6198347107438014	0.02522225444266644	184	784	968
1647	-0.6185567010309287	0.02522859626893177	185	785	970
1648	-0.6168898043254374	0.025257621527590892	186	785	971
1649	-0.6215098241985505	0.025192650444658817	183	784	967
1650	-0.6202270381836944	0.025199276389472492	184	785	969
1651	-0.6190476190476198	0.02526833314217886	184	782	966
1652	-0.6190476190476198	0.02526833314217886	184	782	966
1653	-0.6153050672182009	0.025349667869046074	186	781	967
1654	-0.6186528497409329	0.025291433998222576	184	781	965
1655	-0.6177685950413215	0.025274565886779458	185	783	968
1656	-0.6173733195449841	0.02529761187976119	185	782	967
1657	-0.6160990712074301	0.025303563270762143	186	783	969
1658	-0.6186528497409335	0.025291433998222576	184	781	965
1659	-0.6207253886010363	0.02523875611647356	183	782	965
1660	-0.6190476190476185	0.02526833314217886	184	782	966
1661	-0.6190476190476185	0.02526833314217886	184	782	966
1662	-0.6190476190476185	0.02526833314217886	184	782	966
1663	-0.6173733195449841	0.02529761187976119	185	782	967
1664	-0.6160990712074301	0.025303563270762143	186	783	969
1665	-0.6160990712074301	0.025303563270762143	186	783	969
1666	-0.6157024793388415	0.02532659516110579	186	782	968
1667	-0.6177685950413215	0.025274565886779458	185	783	968
1668	-0.6168898043254362	0.025257621527590892	186	785	971
1669	-0.6160164271047218	0.025240603219009606	187	787	974
1670	-0.6152263374485586	0.02528635494915878	187	785	972
1671	-0.6177685950413219	0.025274565886779458	185	783	968
1672	-0.6131687242798346	0.025337721264827136	188	784	972
1673	-0.6144329896907209	0.02533226826893315	187	783	970
1674	-0.612770339855818	0.025360683637376216	188	783	971
1675	-0.6157024793388419	0.02532659516110579	186	782	968
1676	-0.6160990712074289	0.025303563270762143	186	783	969
1677	-0.6157024793388419	0.02532659516110579	186	782	968
1678	-0.6186528497409317	0.025291433998222576	184	781	965
1679	-0.6191467221644116	0.02533146210456289	183	778	961
1680	-0.6217345872518287	0.02531816565298881	181	776	957
1681	-0.6175548589341686	0.02542483330518502	183	774	957
1682	-0.6162669447340974	0.02543090688211531	184	775	959
1683	-0.6145833333333338	0.02546008572233067	185	775	960
1684	-0.6188481675392664	0.02541852697634986	182	773	955
1685	-0.6171548117154805	0.025448280851595926	183	773	956
1686	-0.6150627615062747	0.02550120596476155	184	772	956
1687	-0.6171548117154791	0.025448280851595926	183	773	956
1688	-0.6171548117154791	0.025448280851595926	183	773	956
1689	-0.617154811715482	0.025448280851595926	183	773	956
1690	-0.6133751306165093	0.025530340282978205	185	772	957
1691	-0.6083333333333336	0.02561596498352223	188	772	960
1692	-0.6079249217935337	0.025639420115936017	188	771	959
1693	-0.6045785639958366	0.025695016663324896	190	771	961
1694	-0.6012461059190023	0.025749474384280213	192	771	963
1695	-0.5962732919254649	0.02582907187191124	195	771	966
1696	-0.5999999999999993	0.025752911199186018	193	772	965
1697	-0.5999999999999993	0.025752911199186018	193	772	965
1698	-0.5999999999999993	0.025752911199186018	193	772	965
1699	-0.5962732919254649	0.02582907187191124	195	771	966
1700	-0.593360995850622	0.025925258206502304	196	768	964
1701	-0.5921325051759831	0.02592749678144771	197	769	966
1702	-0.5929752066115699	0.025880774086133613	197	771	968
1703	-0.5921325051759838	0.02592749678144771	197	769	966
1704	-0.5921325051759838	0.02592749678144771	197	769	966
1705	-0.5925542916235776	0.02590411504561111	197	770	967
1706	-0.5950413223140487	0.025831739092922523	196	772	968
1707	-0.5913312693498446	0.025906223873541835	198	771	969
1708	-0.5917525773195873	0.02588294202504381	198	772	970
1709	-0.594202898550725	0.025878416855721804	196	770	966
1710	-0.5884177869700101	0.026001441929177634	199	768	967
1711	-0.5863495346432261	0.026049714288303542	200	767	967
1712	-0.5847107438016518	0.026074300741852467	201	767	968
1713	-0.5847107438016518	0.026074300741852467	201	767	968
1714	-0.5830753353973164	0.026098629179475846	202	767	969
1715	-0.5818743563336758	0.026099355308500057	203	768	971
1716	-0.5810113519091828	0.026146088921584803	203	766	969
1717	-0.5842812823164422	0.026097727857266575	201	766	967
1718	-0.5826446280991732	0.026122036336844914	202	766	968
1719	-0.5805785123966938	0.026169516344120063	203	765	968
1720	-0.5768833849329194	0.026240248278347613	205	764	969
1721	-0.5743801652892575	0.02631043663946661	206	762	968
1722	-0.5780765253360899	0.02624022999068738	204	763	967
1723	-0.5761316872427973	0.026216734339320067	206	766	972
1724	-0.5781893004115216	0.026170089673286448	205	767	972
1725	-0.5740740740740728	0.026263130313505887	207	765	972
1726	-0.5777548918640574	0.026193435646851244	205	766	971
1727	-0.5761316872427973	0.026216734339320067	206	766	972
1728	-0.5745118191161347	0.026239786241700647	207	766	973
1729	-0.5728952772073926	0.026262593563687552	208	766	974
1730	-0.5728952772073928	0.026262593563687552	208	766	974
1731	-0.5765673175745123	0.026193409186174684	206	767	973
1732	-0.5752577319587625	0.026263504956491424	206	764	970
1733	-0.5743801652892561	0.02631043663946661	206	762	968
1734	-0.5734989648033123	0.026357530173801685	206	760	966
1735	-0.5751295336787554	0.0263343590351696	205	760	965
1736	-0.5746887966804988	0.02635798844654218	205	759	964
1737	-0.5738045738045717	0.026405370033616562	205	757	962
1738	-0.5758835758835749	0.026358280425970142	204	758	962
1739	-0.5758835758835749	0.026358280425970142	204	758	962
1740	-0.5729166666666656	0.026452915975361528	205	755	960
1741	-0.5757575757575746	0.02642991588061498	203	754	957
1742	-0.5703858185609997	0.02652364357301655	206	753	959
1743	-0.5703858185609999	0.02652364357301655	206	753	959
1744	-0.5703858185609999	0.02652364357301655	206	753	959
1745	-0.5708333333333337	0.026499789809613653	206	754	960
1746	-0.5700934579439243	0.026475040641270882	207	756	963
1747	-0.5650364203954217	0.02661503107088143	209	752	961
1748	-0.5654885654885644	0.026591205037470308	209	753	962
1749	-0.5699373695198328	0.026547538697247457	206	752	958
1750	-0.5653082549634266	0.026664574961137166	208	749	957
1751	-0.5611285266457678	0.026756668454344327	210	747	957
1752	-0.5643979057591622	0.026712645866483125	208	747	955
1753	-0.5620437956204379	0.02670869330430705	210	749	959
1754	-0.5611285266457683	0.026756668454344327	210	747	957
1755	-0.5581151832460735	0.026850515847710817	211	744	955
1756	-0.5581151832460729	0.026850515847710817	211	744	955
1757	-0.5520833333333333	0.026910422257919647	215	745	960
1758	-0.5456431535269706	0.026990730485986485	219	745	964
1759	-0.5467775467775461	0.026994923568742574	218	744	962
1760	-0.5483870967741941	0.02697498729826373	217	744	961
1761	-0.5467775467775461	0.026994923568742574	218	744	962
1762	-0.5456431535269707	0.026990730485986485	219	745	964
1763	-0.54356846473029	0.027034120981674632	220	744	964
1764	-0.5419689119170981	0.027053386071680858	221	744	965
1765	-0.5387797311271979	0.027091258723066163	223	744	967
1766	-0.5365602471678679	0.0270808208144187	225	746	971
1767	-0.5346432264736296	0.02717587249566399	225	742	967
1768	-0.5343035343035336	0.027253330171510638	224	738	962
1769	-0.5347871235721701	0.027229319845596487	224	739	963
1770	-0.5268595041322315	0.027318504439660895	229	739	968
1771	-0.5263702171664933	0.027342373191582586	229	738	967
1772	-0.5300207039337463	0.027283460536416747	227	739	966
1773	-0.5263702171664941	0.027342373191582586	229	738	967
1774	-0.5263702171664941	0.027342373191582586	229	738	967
1775	-0.5300207039337463	0.027283460536416747	227	739	966
1776	-0.5295336787564753	0.027307386369331863	227	738	965
1777	-0.5274611398963728	0.027348920769439445	228	737	965
1778	-0.5295336787564765	0.027307386369331863	227	738	965
1779	-0.5295336787564765	0.027307386369331863	227	738	965
1780	-0.5247933884297503	0.027359556843674415	230	738	968
1781	-0.5279503105590059	0.027324983630640117	228	738	966
1782	-0.5274611398963719	0.027348920769439445	228	737	965
1783	-0.5253886010362687	0.02739022967707375	229	736	965
1784	-0.5275754422476576	0.027403489769508214	227	734	961
1785	-0.529656607700311	0.02736168276219461	226	735	961
1786	-0.5239085239085228	0.027462313215903544	229	733	962
1787	-0.5228215767634838	0.02745531259519245	230	734	964
1788	-0.5228215767634838	0.02745531259519245	230	734	964
1789	-0.5228215767634838	0.02745531259519245	230	734	964
1790	-0.5191709844559573	0.027512813574336555	232	733	965
1791	-0.5175983436853	0.027529242021300238	233	733	966
1792	-0.5160289555325744	0.027545470859897156	234	733	967
1793	-0.5149638802889578	0.027537612930329684	235	734	969
1794	-0.5134020618556702	0.027553477952908023	236	734	970
1795	-0.5123966942148754	0.02760123417256608	236	732	968
1796	-0.5123966942148762	0.02760123417256608	236	732	968
1797	-0.5118924508790066	0.0276251709692208	236	731	967
1798	-0.5118924508790066	0.0276251709692208	236	731	967
1799	-0.5103305785123967	0.027640749888076646	237	731	968
1800	-0.5098241985522225	0.027664695068391348	237	730	967
1801	-0.5108359133126928	0.027616843801907074	237	732	969
1802	-0.5113402061855665	0.027592976723656872	237	733	970
1803	-0.5082644628099174	0.02768004987344553	238	730	968
1804	-0.5041322314049591	0.027758006313916103	240	728	968
1805	-0.5061983471074376	0.027719135046254558	239	729	968
1806	-0.5036045314109169	0.027724971101837508	241	730	971
1807	-0.5025799793601655	0.02777272801526792	241	728	969
1808	-0.5041322314049591	0.027758006313916103	240	728	968
1809	-0.5041322314049591	0.027758006313916103	240	728	968
1810	-0.5046439628482976	0.027734076880129754	240	729	969
1811	-0.5030927835051539	0.0277488302193313	241	729	970
1812	-0.5056876938986554	0.02774309599946316	239	728	967
1813	-0.5015511892450882	0.027820639979324546	241	726	967
1814	-0.4974146845915194	0.027897334153971855	243	724	967
1815	-0.49741468459151933	0.027897334153971855	243	724	967
1816	-0.4974146845915202	0.027897334153971855	243	724	967
1817	-0.49586776859504117	0.027911370133253396	244	724	968
1818	-0.49586776859504117	0.027911370133253396	244	724	968
1819	-0.49638802889576783	0.027887414162998888	244	725	969
1820	-0.4974146845915202	0.027897334153971855	243	724	967
1821	-0.49534643226473624	0.02793536475462116	244	723	967
1822	-0.4963880288957673	0.027887414162998888	244	725	969
1823	-0.4933058702368691	0.02791500484984896	246	725	971
1824	-0.4943240454076359	0.02792522335107194	245	724	969
1825	-0.49226006191950405	0.02796282419729375	246	723	969
1826	-0.4917695473251024	0.02792853004467732	247	725	972
1827	-0.4922918807810891	0.027904710563838697	247	726	973
1828	-0.48818088386433667	0.027978839174478277	249	724	973
1829	-0.4902363823227126	0.027941877154513482	248	725	973
1830	-0.48770491803278676	0.027944322441009795	250	726	976
1831	-0.4861821903787095	0.027957177331382033	251	726	977
1832	-0.48565573770491727	0.027980864810204464	251	725	976
1833	-0.48459958932238095	0.028028352432321265	251	723	974
1834	-0.4830769230769221	0.02804093502941054	252	723	975
1835	-0.48565573770491755	0.027980864810204464	251	725	976
1836	-0.4805725971370145	0.02804192703181165	254	724	978
1837	-0.48254620123203207	0.028064701639378332	252	722	974
1838	-0.47942386831275646	0.028148503064746467	253	719	972
1839	-0.47336065573770436	0.028195920411797373	257	719	976
1840	-0.4744376278118601	0.028148542177237817	257	721	978
1841	-0.4738996929375644	0.028172212785255075	257	720	977
1842	-0.474871794871795	0.028184316031970507	256	719	975
1843	-0.47131147540983576	0.028231070350633564	258	718	976
1844	-0.46830265848670716	0.028253392941989107	260	718	978
1845	-0.47185261003070667	0.028207360451320447	258	719	977
1846	-0.47185261003070667	0.028207360451320447	258	719	977
1847	-0.466802860061287	0.028264312993734084	261	718	979
1848	-0.46721311475409805	0.02830078319243296	260	716	976
1849	-0.46721311475409794	0.02830078319243296	260	716	976
1850	-0.4651639344262292	0.02833534753966785	261	715	976
1851	-0.46461538461538493	0.02835909919329377	261	714	975
1852	-0.46311475409836034	0.028369718121393283	262	714	976
1853	-0.46366427840327495	0.028346002209875418	262	715	977
1854	-0.46012269938650285	0.028390483109584107	264	714	978
1855	-0.45807770961145206	0.02842427625338522	265	713	978
1856	-0.4556574923547394	0.028420467737224876	267	714	981
1857	-0.45621181262729055	0.02839693161365488	267	715	982
1858	-0.45621181262729116	0.02839693161365488	267	715	982
1859	-0.4541751527494908	0.028430157581464454	268	714	982
1860	-0.45863125638406477	0.028400631757701113	265	714	979
1861	-0.45714285714285624	0.028410626212726293	266	714	980
1862	-0.4621676891615539	0.028356498897952113	263	715	978
1863	-0.45621181262729055	0.02839693161365488	267	715	982
1864	-0.4576962283384302	0.02838705399330356	266	715	981
1865	-0.46067415730337047	0.028366838902647094	264	715	979
1866	-0.46366427840327534	0.028346002209875418	262	715	977
1867	-0.4627170582226769	0.028332855283010227	263	716	979
1868	-0.4595701125895597	0.02841416371649351	264	713	977
1869	-0.46051282051282094	0.028427648912829645	263	712	975
1870	-0.46201232032854184	0.02841726013134125	262	712	974
1871	-0.4594039054470712	0.028475265617075095	263	710	973
1872	-0.46035015447991734	0.02848884970362894	262	709	971
1873	-0.45473251028806594	0.02856690839474332	265	707	972
1874	-0.46376811594202794	0.028505187037249052	259	707	966
1875	-0.4597938144329891	0.02851278693450241	262	708	970
1876	-0.45867768595041203	0.028560772894980466	262	706	968
1877	-0.4586776859504143	0.028560772894980466	262	706	968
1878	-0.46225439503619525	0.028515872578329753	260	707	967
1879	-0.4613003095975232	0.028502385690622394	261	708	969
1880	-0.46169772256728814	0.028539958058474476	260	706	966
1881	-0.4601861427094094	0.02855044545964912	261	706	967
1882	-0.45867768595041364	0.028560772894980466	262	706	968
1883	-0.4562306900102985	0.02855701575459459	264	707	971
1884	-0.45623069001029876	0.02855701575459459	264	707	971
1885	-0.45623069001029876	0.02855701575459459	264	707	971
1886	-0.4571723426212594	0.02857094169125455	263	706	969
1887	-0.4558521560574946	0.028519218128967197	265	709	974
1888	-0.45734840698869444	0.028509251570370545	264	709	973
1889	-0.4582904222451081	0.028523029683500494	263	708	971
1890	-0.4526748971193414	0.028600509317999297	266	706	972
1891	-0.4536082474226801	0.028614745637648865	265	705	970
1892	-0.44912641315518986	0.028643276197605715	268	705	973
1893	-0.45005149330587013	0.02865781739438012	267	704	971
1894	-0.45191313340227496	0.02868677833334318	265	702	967
1895	-0.4492753623188401	0.02874445934212165	266	700	966
1896	-0.45041322314049537	0.02869632842188858	266	702	968
1897	-0.4519131334022746	0.02868677833334318	265	702	967
1898	-0.4496365524402899	0.02878334168898117	265	698	963
1899	-0.4475597092419515	0.028816934033401603	266	697	963
1900	-0.4460580912863069	0.028826138207906814	267	697	964
1901	-0.44813278008298657	0.028792738599753717	266	698	964
1902	-0.44698544698544684	0.028841166765551592	266	696	962
1903	-0.44906444906444853	0.028807575821752723	265	697	962
1904	-0.44663212435233146	0.028801981536187838	267	698	965
1905	-0.44306418219461735	0.028844089542009628	269	697	966
1906	-0.44248704663212346	0.02886820531836711	269	696	965
1907	-0.4430641821946169	0.028844089542009628	269	697	966
1908	-0.4424870466321243	0.02886820531836711	269	696	965
1909	-0.44548286604361353	0.028850332015157215	267	696	963
1910	-0.441908713692946	0.028892357974703783	269	695	964
1911	-0.43925233644859835	0.028949366491766413	270	693	963
1912	-0.44074844074843994	0.028940774205597087	269	693	962
1913	-0.4422476586888656	0.02893203144765418	268	693	961
1914	-0.44548286604361353	0.028850332015157215	267	696	963
1915	-0.4424870466321243	0.02886820531836711	269	696	965
1916	-0.4439834024896264	0.0288593444439793	268	696	964
1917	-0.4400826446280985	0.02886143989311093	271	697	968
1918	-0.4427244582043343	0.028804795748435006	270	699	969
1919	-0.4391752577319586	0.02884593081767711	272	698	970
1920	-0.438271604938271	0.02883038949335066	273	699	972
1921	-0.43563336766220423	0.028886360124018875	274	697	971
1922	-0.4353182751540039	0.028846723722540518	275	699	974
1923	-0.4373716632443527	0.028814816734456534	274	700	974
1924	-0.43917525773195804	0.02884593081767711	272	698	970
1925	-0.43917525773195804	0.02884593081767711	272	698	970
1926	-0.4421487603305786	0.02882879919373362	270	698	968
1927	-0.4406604747162015	0.028837438865346232	271	698	969
1928	-0.44157187176835505	0.02885283921879288	270	697	967
1929	-0.44248704663212435	0.02886820531836711	269	696	965
1930	-0.4419087136929464	0.028892357974703783	269	695	964
1931	-0.44282744282744213	0.028907765286251694	268	694	962
1932	-0.44224765868886495	0.02893203144765418	268	693	961
1933	-0.4389989572471319	0.02901367689309768	269	690	959
1934	-0.4389989572471319	0.02901367689309768	269	690	959
1935	-0.4410844629822729	0.028980675603071594	268	691	959
1936	-0.4461859979101358	0.02892930985925965	265	692	957
1937	-0.4435146443514643	0.02898735044140384	266	690	956
1938	-0.4425887265135698	0.028971860567853572	267	691	958
1939	-0.4425887265135691	0.028971860567853572	267	691	958
1940	-0.44502617801047045	0.028978267735099567	265	690	955
1941	-0.445378151260504	0.029018219109981407	264	688	952
1942	-0.4393305439330544	0.02905392247637247	268	688	956
1943	-0.43600416233090494	0.029030472533446972	271	690	961
1944	-0.43782654127481624	0.02906246506057977	269	688	957
1945	-0.4366492146596856	0.02911140298232011	269	686	955
1946	-0.4366492146596856	0.02911140298232011	269	686	955
1947	-0.44269190325972635	0.029076639706882023	265	686	951
1948	-0.4421052631578945	0.029101328171681144	265	685	950
1949	-0.4394099051633292	0.029159619133899747	266	683	949
1950	-0.4394099051633292	0.029159619133899747	266	683	949
1951	-0.4345991561181432	0.029250907402373585	268	680	948
1952	-0.43427970557308065	0.029209730335897573	269	682	951
1953	-0.43822597676874386	0.029209182447754143	266	681	947
1954	-0.43670886075949394	0.029217743780420427	267	681	948
1955	-0.43189017951425535	0.0293086634596328	269	678	947
1956	-0.4300736067297576	0.02927509560543066	271	680	951
1957	-0.43308746048472035	0.029259120894201015	269	680	949
1958	-0.4297693920335431	0.029233719324903058	272	682	954
1959	-0.4267782426778243	0.029248973296303847	274	682	956
1960	-0.42797494780793327	0.02920014878363153	274	684	958
1961	-0.4297693920335426	0.029233719324903058	272	682	954
1962	-0.4360587002096439	0.02913592827647586	269	685	954
1963	-0.43186582809224305	0.029201316462638363	271	683	954
1964	-0.4297693920335426	0.029233719324903058	272	682	954
1965	-0.4297693920335426	0.029233719324903058	272	682	954
1966	-0.4315569487983275	0.0291602891957721	272	685	957
1967	-0.43036649214659595	0.02920920536312065	272	683	955
1968	-0.42259414225941366	0.02931245238780746	276	680	956
1969	-0.4217118997912315	0.029295112661681572	277	681	958
1970	-0.4246861924686187	0.029280808220550323	275	681	956
1971	-0.4205020920502087	0.029343906415206386	277	679	956
1972	-0.4169278996865202	0.029381843256124487	279	678	957
1973	-0.4181438998957249	0.029333145935074502	279	680	959
1974	-0.4187500000000003	0.02930885171859348	279	681	960
1975	-0.41989528795811476	0.029368358282690805	277	678	955
1976	-0.4213836477987411	0.02936140418885168	276	678	954
1977	-0.4216614090431126	0.029403492287483148	275	676	951
1978	-0.4213836477987418	0.02936140418885168	276	678	954
1979	-0.42408376963350775	0.02930527097904792	275	680	955
1980	-0.42497376705141643	0.029322487732073764	274	679	953
1981	-0.42077649527806893	0.029385935436729092	276	677	953
1982	-0.4205020920502092	0.029343906415206386	277	679	956
1983	-0.422594142259414	0.02931245238780746	276	680	956
1984	-0.4223149113660052	0.029270770646175042	277	682	959
1985	-0.42022940563086447	0.029302052276510587	278	681	959
1986	-0.41874999999999946	0.02930885171859348	279	681	960
1987	-0.4231974921630089	0.029288031703634202	276	681	957
1988	-0.43007360672975814	0.02927509560543066	271	680	951
1989	-0.42016806722689076	0.029410503670243646	276	676	952
1990	-0.4157068062827223	0.02943068618339301	279	676	955
1991	-0.4157068062827223	0.02943068618339301	279	676	955
1992	-0.4174553101997898	0.029466533869490077	277	674	951
1993	-0.41983122362869213	0.029477548913427267	275	673	948
1994	-0.41806722689075565	0.029441934625558573	277	675	952
1995	-0.4171907756813416	0.029424099434882944	278	676	954
1996	-0.4165792235047218	0.029448618716802325	278	675	953
1997	-0.42016806722688965	0.029410503670243646	276	676	952
1998	-0.4144805876180482	0.02947967522376804	279	674	953
[truncated: 2,501 more rows]

## Sheet: Fig 8b 0 mM no ASH
#sec	CI	std	# on NaCl	# off NaCl	N
0	0	0	0	0	0
1	0	0	0	0	0
2	0	0	0	0	0
3	0	0	0	0	0
4	0	0	0	0	0
5	0	0	0	0	0
6	0	0	0	0	0
7	0	0	0	0	0
8	0	0	0	0	0
9	0	0	0	0	0
10	0	0	0	0	0
11	0	0	0	0	0
12	0	0	0	0	0
13	1.0	0.0	12	0	12
14	1.0	0.0	39	0	39
15	0.2515337423312883	0.07580774749036734	102	61	163
16	0.09941520467836248	0.07609307232219856	94	77	171
17	0.030075187969924876	0.06128619792945858	137	129	266
18	0.06666666666666672	0.059103108107055	152	133	285
19	0.06547619047619051	0.0544374058547304	179	157	336
20	0.0424929178470255	0.05317655535543665	184	169	353
21	-0.00995024875621887	0.04987299772286501	199	203	402
22	0.018604651162790732	0.048215935485888144	219	211	430
23	0.05437352245862884	0.048549736143090313	223	200	423
24	0.027837259100642397	0.046256548515061745	240	227	467
25	-0.004048582995951383	0.044991758331550294	246	248	494
26	0.015564202334630335	0.04410276634444662	261	253	514
27	0.026262626262626317	0.04493115439510032	254	241	495
28	0.04166666666666668	0.043481620309204265	275	253	528
29	0.025641025641025626	0.04278197854571308	280	266	546
30	0.03327495621716287	0.04182552320113392	295	276	571
31	0.037701974865350096	0.042341235001973836	289	268	557
32	0.06806282722513085	0.04167872324450044	306	267	573
33	0.04109589041095877	0.04134533664945042	304	280	584
34	0.06020066889632103	0.040818873091282175	317	281	598
35	0.06821963394342762	0.04069582148203357	321	280	601
36	0.0838926174496643	0.04081719824263128	323	273	596
37	0.08943089430894305	0.040162315288568444	335	280	615
38	0.09584664536741211	0.03978402999253578	343	283	626
39	0.09265175718849845	0.03979611882214801	342	284	626
40	0.10679611650485438	0.03999584504107049	342	276	618
41	0.12480252764612942	0.03943567820878635	356	277	633
42	0.13580246913580257	0.038919783152568194	368	280	648
43	0.14329268292682928	0.03864052606529958	375	281	656
44	0.13385826771653525	0.03932665470564328	360	275	635
45	0.1518987341772151	0.03931628432219976	364	268	632
46	0.1671732522796352	0.03843545696569085	384	274	658
47	0.1771771771771772	0.038136160511643806	392	274	666
48	0.1883614088820826	0.03843253430592425	388	265	653
49	0.1987577639751551	0.03861932688160415	386	258	644
50	0.20364741641337392	0.03816712030827555	396	262	658
51	0.21257485029940126	0.03780686685204084	405	263	668
52	0.2217194570135744	0.0378701536905438	405	258	663
53	0.23765432098765382	0.03815822370863988	401	247	648
54	0.2469512195121955	0.03783418361709034	409	247	656
55	0.2451708766716197	0.03737070312495599	419	254	673
56	0.2667660208643818	0.03720559326314886	425	246	671
57	0.27411944869831567	0.03763405905543882	416	237	653
58	0.29483282674772043	0.0372511725253936	426	232	658
59	0.28849028400597926	0.037018424613807055	431	238	669
60	0.3157121879588839	0.03636020267116407	448	233	681
61	0.31393568147013773	0.037154624714456456	429	224	653
62	0.3333333333333334	0.03695159969824621	434	217	651
63	0.33432835820895523	0.036410277147204954	447	223	670
64	0.36642335766423395	0.03555059975590399	468	217	685
65	0.3663663663663664	0.036055006474623515	455	211	666
66	0.37519142419601853	0.036274253020210034	449	204	653
67	0.40329835082458737	0.03543159552366469	468	199	667
68	0.4166666666666664	0.03445780546696174	493	203	696
69	0.4373177842565601	0.034335702410448116	493	193	686
70	0.418674698795181	0.03524252241864737	471	193	664
71	0.4419970631424379	0.03437374685844971	491	190	681
72	0.4668547249647391	0.03321186139537643	520	189	709
73	0.46666666666666623	0.03330968428223053	517	188	705
74	0.4742857142857144	0.033274895325036385	516	184	700
75	0.4979310344827587	0.03220761710932048	543	182	725
76	0.5020746887966797	0.032163160435033936	543	180	723
77	0.4999999999999998	0.03236488890015773	537	179	716
78	0.5104311543810844	0.032069553163512614	543	176	719
79	0.5346938775510203	0.031169985067826218	564	171	735
80	0.5365853658536583	0.031062402119102144	567	171	738
81	0.5289256198347101	0.03149703052780554	555	171	726
82	0.5457063711911357	0.031186254795117458	558	164	722
83	0.5985037406483797	0.02828853103409939	641	161	802
84	0.6107055961070551	0.027619210205297076	662	160	822
85	0.5604395604395604	0.0306949609972721	568	160	728
86	0.5880052151238586	0.029206138443817007	609	158	767
87	0.6221419975932602	0.027158653513875145	674	157	831
88	0.653454133635333	0.02547393790047583	730	153	883
89	0.6275695284159613	0.027073202012977915	673	154	827
90	0.6266996291718177	0.02739735478456779	658	151	809
91	0.652892561983471	0.02602630815280056	700	147	847
92	0.6828478964401291	0.02399475739052359	780	147	927
93	0.6670441676104185	0.025071857736266603	736	147	883
94	0.6568047337278097	0.02594047673878017	700	145	845
95	0.6635944700460823	0.025391913770643232	722	146	868
96	0.6957446808510636	0.023428009674443095	797	143	940
97	0.7044025157232705	0.022980647583502885	813	141	954
98	0.6780821917808217	0.024832878421020638	735	141	876
99	0.6831228473019517	0.024745389474057945	733	138	871
100	0.7065803667745403	0.02324171066550073	791	136	927
101	0.7160751565762	0.02255210552489089	822	136	958
102	0.7032967032967019	0.02356598748364067	775	135	910
103	0.6949152542372877	0.024172001112281103	750	135	885
104	0.7149028077753773	0.02297792102609148	794	132	926
105	0.7267080745341619	0.02210213854746825	834	132	966
106	0.7264248704663199	0.022123227836710762	833	132	965
107	0.71270718232044	0.023317374838472966	775	130	905
108	0.7198275862068952	0.022786685231796364	798	130	928
109	0.7322348094747677	0.021856007189116698	841	130	971
110	0.7319587628865971	0.021876795818681714	840	130	970
111	0.7259100642398284	0.02250516425710128	806	128	934
112	0.7226435536294684	0.02275181214783974	795	128	923
113	0.7374358974358969	0.02163065955993619	847	128	975
114	0.7377049180327864	0.021610169839263237	848	128	976
115	0.7377049180327864	0.021610169839263237	848	128	976
116	0.7296137339055784	0.022400562322809375	806	126	932
117	0.7438524590163929	0.02139316573533647	851	125	976
118	0.7443762781186096	0.02135262316261467	853	125	978
119	0.7446373850868229	0.021332408907500124	854	125	979
120	0.7382198952879576	0.021828253611040238	830	125	955
121	0.7459349593495938	0.02123190373469391	859	125	984
122	0.7484787018255575	0.02111927954434378	862	124	986
123	0.7499999999999997	0.021085867806144742	861	123	984
124	0.750507099391482	0.021046145902898983	863	123	986
125	0.7525354969574052	0.02097255827570551	864	122	986
126	0.7530364372469647	0.020933094794378715	866	122	988
127	0.7530364372469647	0.020933094794378715	866	122	988
128	0.7548125633232025	0.020878817483348924	866	121	987
129	0.7565922920892495	0.020824001782911505	866	120	986
130	0.7565922920892495	0.020824001782911505	866	120	986
131	0.7586206896551728	0.020749023028079842	867	119	986
132	0.7586206896551728	0.020749023028079842	867	119	986
133	0.7608915906788248	0.020654046884802085	869	118	987
134	0.7626774847870182	0.020597639001917033	869	117	986
135	0.7647058823529405	0.020521223207248484	870	116	986
136	0.7647058823529405	0.020521223207248484	870	116	986
137	0.7667342799188643	0.02044431768873473	871	115	986
138	0.7669706180344484	0.02042497009336737	872	115	987
139	0.7669706180344484	0.02042497009336737	872	115	987
140	0.7669706180344484	0.02042497009336737	872	115	987
141	0.7669706180344484	0.02042497009336737	872	115	987
142	0.7672064777327943	0.020405658809810313	873	115	988
143	0.7674418604651165	0.020386383736856594	874	115	989
144	0.7674418604651165	0.020386383736856594	874	115	989
145	0.7674418604651165	0.020386383736856594	874	115	989
146	0.7674418604651165	0.020386383736856594	874	115	989
147	0.7676767676767685	0.020367144773670826	875	115	990
148	0.7681451612903238	0.020328774775109328	877	115	992
149	0.7681451612903238	0.020328774775109328	877	115	992
150	0.7683786505538784	0.02030964353990559	878	115	993
151	0.7683786505538784	0.02030964353990559	878	115	993
152	0.7683786505538784	0.02030964353990559	878	115	993
153	0.7688442211055289	0.02027148810082139	880	115	995
154	0.7706237424547295	0.020213623898542758	880	114	994
155	0.772635814889337	0.020136203657509823	881	113	994
156	0.7724068479355501	0.020155179984903057	880	113	993
157	0.7724068479355501	0.020155179984903057	880	113	993
158	0.772635814889337	0.020136203657509823	881	113	994
159	0.772635814889337	0.020136203657509823	881	113	994
160	0.772635814889337	0.020136203657509823	881	113	994
161	0.772635814889337	0.020136203657509823	881	113	994
162	0.772635814889337	0.020136203657509823	881	113	994
163	0.7724068479355501	0.020155179984903057	880	113	993
164	0.7724068479355501	0.020155179984903057	880	113	993
165	0.772635814889337	0.020136203657509823	881	113	994
166	0.7741935483870968	0.020096148664983472	880	112	992
167	0.7741935483870968	0.020096148664983472	880	112	992
168	0.7759838546922305	0.020036522083732373	880	111	991
169	0.7759838546922305	0.020036522083732373	880	111	991
170	0.7759838546922305	0.020036522083732373	880	111	991
171	0.7757575757575761	0.020055483233571054	879	111	990
172	0.7759838546922305	0.020036522083732373	880	111	991
173	0.7780020181634716	0.01995739305549979	881	110	991
174	0.7797979797979806	0.019896578831420715	881	109	990
175	0.7797979797979806	0.019896578831420715	881	109	990
176	0.7797979797979806	0.019896578831420715	881	109	990
177	0.7797979797979806	0.019896578831420715	881	109	990
178	0.7818181818181817	0.01981633676047513	882	108	990
179	0.7815975733063699	0.019835145483751076	881	108	989
180	0.7815975733063699	0.019835145483751076	881	108	989
181	0.7836198179979762	0.019754304309877787	882	107	989
182	0.7834008097165974	0.019773084477962676	881	107	988
183	0.7834008097165974	0.019773084477962676	881	107	988
184	0.7834008097165974	0.019773084477962676	881	107	988
185	0.7854251012145748	0.019691636215001595	882	106	988
186	0.7854251012145748	0.019691636215001595	882	106	988
187	0.7854251012145748	0.019691636215001595	882	106	988
188	0.7856420626895854	0.019672920760697352	883	106	989
189	0.7856420626895854	0.019672920760697352	883	106	989
190	0.7856420626895854	0.019672920760697352	883	106	989
191	0.7856420626895854	0.019672920760697352	883	106	989
192	0.786074672048436	0.019635595726633866	885	106	991
193	0.786074672048436	0.019635595726633866	885	106	991
194	0.788092835519677	0.019553793498041025	886	105	991
195	0.7898989898989915	0.019489950421457312	886	104	990
196	0.7898989898989915	0.019489950421457312	886	104	990
197	0.7898989898989915	0.019489950421457312	886	104	990
198	0.7898989898989915	0.019489950421457312	886	104	990
199	0.7898989898989915	0.019489950421457312	886	104	990
200	0.7921291624621581	0.01938851777653821	888	103	991
201	0.7939393939393946	0.0193234101689302	888	102	990
202	0.7939393939393946	0.0193234101689302	888	102	990
203	0.7939393939393946	0.0193234101689302	888	102	990
204	0.7939393939393946	0.0193234101689302	888	102	990
205	0.7941473259334009	0.0193050299754757	889	102	991
206	0.7941473259334009	0.0193050299754757	889	102	991
207	0.7959595959595962	0.019239278047728688	889	101	990
208	0.7957532861476242	0.019257625112142355	888	101	989
209	0.7957532861476242	0.019257625112142355	888	101	989
210	0.7959595959595962	0.019239278047728688	889	101	990
211	0.7959595959595962	0.019239278047728688	889	101	990
212	0.7957532861476242	0.019257625112142355	888	101	989
213	0.7961654894046422	0.019220965719489103	890	101	991
214	0.7963709677419359	0.019202688029498347	891	101	992
215	0.7963709677419359	0.019202688029498347	891	101	992
216	0.7961654894046422	0.019220965719489103	890	101	991
217	0.7979797979797989	0.01915456118415919	890	100	990
218	0.7979797979797989	0.01915456118415919	890	100	990
219	0.7983870967741944	0.019118108174868198	892	100	992
220	0.8018200202224469	0.01900148084193773	891	98	989
221	0.802020202020202	0.018983341861585186	892	98	990
222	0.802020202020202	0.018983341861585186	892	98	990
223	0.8024193548387097	0.018947167073233857	894	98	992
224	0.8022199798183653	0.01896523730445656	893	98	991
225	0.802020202020202	0.018983341861585186	892	98	990
226	0.8042381432896064	0.01887878934311311	894	97	991
227	0.8042381432896064	0.01887878934311311	894	97	991
228	0.8042381432896064	0.01887878934311311	894	97	991
229	0.8042381432896064	0.01887878934311311	894	97	991
230	0.8042381432896064	0.01887878934311311	894	97	991
231	0.8042381432896064	0.01887878934311311	894	97	991
232	0.8042381432896064	0.01887878934311311	894	97	991
233	0.8042381432896064	0.01887878934311311	894	97	991
234	0.8060606060606065	0.01880968747175399	894	96	990
235	0.8060606060606065	0.01880968747175399	894	96	990
236	0.8060606060606065	0.01880968747175399	894	96	990
237	0.8060606060606065	0.01880968747175399	894	96	990
238	0.8062563067608477	0.018791724991650296	895	96	991
239	0.8084677419354841	0.018686179294406913	897	95	992
240	0.8084677419354841	0.018686179294406913	897	95	992
241	0.8084677419354841	0.018686179294406913	897	95	992
242	0.8084677419354841	0.018686179294406913	897	95	992
243	0.8084677419354841	0.018686179294406913	897	95	992
244	0.8121212121212122	0.01854449023302612	897	93	990
245	0.8121212121212122	0.01854449023302612	897	93	990
246	0.8121212121212122	0.01854449023302612	897	93	990
247	0.8139534883720926	0.018472500775498966	897	92	989
248	0.8139534883720926	0.018472500775498966	897	92	989
249	0.8157894736842113	0.01839973196166653	897	91	988
250	0.8157894736842113	0.01839973196166653	897	91	988
251	0.8157894736842113	0.01839973196166653	897	91	988
252	0.8157894736842113	0.01839973196166653	897	91	988
253	0.8159757330637014	0.018382070303593803	898	91	989
254	0.8157894736842113	0.01839973196166653	897	91	988
255	0.8161616161616168	0.01836444237492327	899	91	990
256	0.8161616161616168	0.01836444237492327	899	91	990
257	0.8159757330637014	0.018382070303593803	898	91	989
258	0.8178137651821865	0.0183085521674477	898	90	988
259	0.8179979777553094	0.018290966690567668	899	90	989
260	0.8181818181818189	0.018273414822894764	900	90	990
261	0.8179979777553094	0.018290966690567668	899	90	989
262	0.8178137651821865	0.0183085521674477	898	90	988
263	0.8181818181818177	0.018273414822894764	900	90	990
264	0.8202020202020184	0.018181704814348013	901	89	990
265	0.8220424671385218	0.018106699323318	901	88	989
266	0.8218623481781357	0.01812413004046824	900	88	988
267	0.8220424671385218	0.018106699323318	901	88	989
268	0.8222222222222206	0.018089301969433876	902	88	990
269	0.8242424242424228	0.017996195615891317	903	87	990
270	0.8240647118301313	0.01801351449510734	902	87	989
271	0.8240647118301313	0.01801351449510734	902	87	989
272	0.8242424242424228	0.017996195615891317	903	87	990
273	0.8242424242424228	0.017996195615891317	903	87	990
274	0.8242424242424228	0.017996195615891317	903	87	990
275	0.8242424242424228	0.017996195615891317	903	87	990
276	0.8244197780020168	0.017978909879163722	904	87	991
277	0.8245967741935472	0.01796165719029757	905	87	992
278	0.8244197780020168	0.017978909879163722	904	87	991
279	0.8264379414732587	0.01788516821481113	905	86	991
280	0.8264379414732587	0.01788516821481113	905	86	991
281	0.8264379414732587	0.01788516821481113	905	86	991
282	0.8264379414732587	0.01788516821481113	905	86	991
283	0.8264379414732587	0.01788516821481113	905	86	991
284	0.828282828282828	0.01780782816094927	905	85	990
285	0.8286290322580645	0.01777360784947612	907	85	992
286	0.8288016112789526	0.017756546787541176	908	85	993
287	0.8306451612903214	0.0176784854215334	908	84	992
288	0.8308157099697874	0.017661504957646703	909	84	993
289	0.8308157099697874	0.017661504957646703	909	84	993
290	0.8308157099697874	0.017661504957646703	909	84	993
291	0.8308157099697874	0.017661504957646703	909	84	993
292	0.8308157099697874	0.017661504957646703	909	84	993
293	0.8308157099697874	0.017661504957646703	909	84	993
294	0.8308157099697874	0.017661504957646703	909	84	993
295	0.8308157099697874	0.017661504957646703	909	84	993
296	0.8308157099697874	0.017661504957646703	909	84	993
297	0.8309859154929569	0.017644556967969082	910	84	994
298	0.8309859154929569	0.017644556967969082	910	84	994
299	0.8308157099697874	0.017661504957646703	909	84	993
300	0.8309859154929569	0.017644556967969082	910	84	994
301	0.8309859154929569	0.017644556967969082	910	84	994
302	0.8311557788944713	0.01762764135980399	911	84	995
303	0.8309859154929569	0.017644556967969082	910	84	994
304	0.8309859154929569	0.017644556967969082	910	84	994
305	0.8311557788944713	0.01762764135980399	911	84	995
306	0.8311557788944713	0.01762764135980399	911	84	995
307	0.8311557788944713	0.01762764135980399	911	84	995
308	0.8328298086606248	0.017565716340078145	910	83	993
309	0.8329979879275641	0.01754884967334823	911	83	994
310	0.8329979879275641	0.01754884967334823	911	83	994
311	0.8329979879275641	0.01754884967334823	911	83	994
312	0.8328298086606248	0.017565716340078145	910	83	993
313	0.8346774193548402	0.017485985333512588	910	82	992
314	0.8328298086606231	0.017565716340078145	910	83	993
315	0.8366935483870979	0.017388582706933185	911	81	992
316	0.8346774193548402	0.017485985333512588	910	82	992
317	0.8365287588294663	0.017405348344986592	910	81	991
318	0.8365287588294663	0.017405348344986592	910	81	991
319	0.8366935483870979	0.017388582706933185	911	81	992
320	0.8365287588294663	0.017405348344986592	910	81	991
321	0.8365287588294663	0.017405348344986592	910	81	991
322	0.8365287588294663	0.017405348344986592	910	81	991
323	0.8365287588294663	0.017405348344986592	910	81	991
324	0.8365287588294663	0.017405348344986592	910	81	991
325	0.8365287588294663	0.017405348344986592	910	81	991
326	0.8365287588294663	0.017405348344986592	910	81	991
327	0.8366935483870979	0.017388582706933185	911	81	992
328	0.8366935483870979	0.017388582706933185	911	81	992
329	0.8346774193548384	0.017485985333512588	910	82	992
330	0.8365287588294663	0.017405348344986592	910	81	991
331	0.8365287588294663	0.017405348344986592	910	81	991
332	0.8365287588294663	0.017405348344986592	910	81	991
333	0.8382204246713851	0.01734053503709801	909	80	989
334	0.8380566801619432	0.017357313059214237	908	80	988
335	0.8397565922920889	0.017291465895093873	907	79	986
336	0.8399189463019247	0.017274708854307153	908	79	987
337	0.8421052631578942	0.017157838524587018	910	78	988
338	0.8421052631578942	0.017157838524587018	910	78	988
339	0.8419452887537991	0.017174476560640715	909	78	987
340	0.8417849898580119	0.017191146798430257	908	78	986
341	0.8419452887537991	0.017174476560640715	909	78	987
342	0.8422649140546001	0.017141232597369556	911	78	989
343	0.8421052631578942	0.017157838524587018	910	78	988
344	0.8416243654822331	0.01720784933121259	907	78	985
345	0.8417849898580115	0.017191146798430257	908	78	986
346	0.8421052631578942	0.017157838524587018	910	78	988
347	0.8421052631578942	0.017157838524587018	910	78	988
348	0.8417849898580115	0.017191146798430257	908	78	986
349	0.8416243654822331	0.01720784933121259	907	78	985
350	0.8436548223350242	0.017106609306948156	908	77	985
351	0.8438133874239344	0.017089994676913776	909	77	986
352	0.8438133874239344	0.017089994676913776	909	77	986
353	0.8436548223350242	0.017106609306948156	908	77	985
354	0.8438133874239344	0.017089994676913776	909	77	986
355	0.8441295546558705	0.017056861767533998	911	77	988
356	0.8422649140545999	0.017141232597369556	911	78	989
357	0.842105263157894	0.017157838524587018	910	78	988
358	0.842105263157894	0.017157838524587018	910	78	988
359	0.8425832492431892	0.0171081166996213	913	78	991
360	0.8424242424242427	0.017124658686444333	912	78	990
361	0.842105263157894	0.017157838524587018	910	78	988
362	0.8424242424242427	0.017124658686444333	912	78	990
363	0.8422649140546007	0.017141232597369556	911	78	989
364	0.8464646464646461	0.016922210683884623	914	76	990
365	0.8441295546558705	0.017056861767533998	911	77	988
366	0.8441295546558705	0.017056861767533998	911	77	988
367	0.8442871587462087	0.01704034330272951	912	77	989
368	0.8446014127144301	0.017007401891905905	914	77	991
369	0.8444444444444448	0.017023856708134753	913	77	990
370	0.8461538461538458	0.016955039039322578	912	76	988
371	0.8464646464646461	0.016922210683884623	914	76	990
372	0.8481781376518216	0.016852355005766154	913	75	988
373	0.8463094034378157	0.016938609000634264	913	76	989
374	0.8446014127144301	0.017007401891905905	914	77	991
375	0.8444444444444448	0.017023856708134753	913	77	990
376	0.8424242424242427	0.017124658686444333	912	78	990
377	0.8425832492431892	0.0171081166996213	913	78	991
378	0.8444444444444448	0.017023856708134753	913	77	990
379	0.8424242424242427	0.017124658686444333	912	78	990
380	0.8442871587462087	0.01704034330272951	912	77	989
381	0.8441295546558705	0.017056861767533998	911	77	988
382	0.8442871587462087	0.01704034330272951	912	77	989
383	0.8442871587462087	0.01704034330272951	912	77	989
384	0.8444444444444448	0.017023856708134753	913	77	990
385	0.8444444444444448	0.017023856708134753	913	77	990
386	0.8444444444444448	0.017023856708134753	913	77	990
387	0.8463094034378157	0.016938609000634264	913	76	989
388	0.8464646464646461	0.016922210683884623	914	76	990
389	0.8466195761856707	0.01690584399758351	915	76	991
390	0.8466195761856707	0.01690584399758351	915	76	991
391	0.8483316481294229	0.01683601437281381	914	75	989
392	0.8464646464646461	0.016922210683884623	914	76	990
393	0.8486377396569121	0.0168034277301192	916	75	991
394	0.8484848484848473	0.016819705311307807	915	75	990
395	0.8486377396569121	0.0168034277301192	916	75	991
396	0.8484848484848473	0.016819705311307807	915	75	990
397	0.8483316481294229	0.01683601437281381	914	75	989
398	0.8503538928210308	0.016732543594162663	915	74	989
399	0.8522267206477726	0.016644339125146936	915	73	988
400	0.8500506585612959	0.016765075566282626	913	74	987
401	0.8536585365853661	0.016603552334268724	912	72	984
402	0.8519269776876276	0.01667675091202632	913	73	986
403	0.8536585365853661	0.016603552334268724	912	72	984
404	0.855397148676171	0.01652917306326832	911	71	982
405	0.8553971486761702	0.01652917306326832	911	71	982
406	0.855397148676171	0.01652917306326832	911	71	982
407	0.855544252288911	0.016513012606001017	912	71	983
408	0.855397148676171	0.01652917306326832	911	71	982
409	0.855544252288911	0.016513012606001017	912	71	983
410	0.855544252288911	0.016513012606001017	912	71	983
411	0.8558375634517773	0.01648078607437663	914	71	985
412	0.8541033434650465	0.01655507154322344	915	72	987
413	0.8556910569105685	0.01649688364027354	913	71	984
414	0.8556910569105685	0.01649688364027354	913	71	984
415	0.8556910569105685	0.01649688364027354	913	71	984
416	0.8556910569105685	0.01649688364027354	913	71	984
417	0.8556910569105685	0.01649688364027354	913	71	984
418	0.8558375634517773	0.01648078607437663	914	71	985
419	0.8558375634517773	0.01648078607437663	914	71	985
420	0.8559837728194731	0.01646471981695569	915	71	986
421	0.8559837728194731	0.01646471981695569	915	71	986
422	0.8559837728194731	0.01646471981695569	915	71	986
423	0.8559837728194731	0.01646471981695569	915	71	986
424	0.8543983822042472	0.016522907604888507	917	72	989
425	0.8542510121457497	0.016538973975733905	916	72	988
426	0.852226720647772	0.016644339125146936	915	73	988
427	0.8505050505050491	0.016716324781705944	916	74	990
428	0.8503538928210306	0.016732543594162663	915	74	989
429	0.8525252525252527	0.016612052756191792	917	73	990
430	0.8505050505050491	0.016716324781705944	916	74	990
431	0.8505050505050491	0.016716324781705944	916	74	990
432	0.8502024291497967	0.016748793825318277	914	74	988
433	0.8502024291497967	0.016748793825318277	914	74	988
434	0.848484848484849	0.016819705311307807	915	75	990
435	0.8503538928210294	0.016732543594162663	915	74	989
436	0.8502024291497967	0.016748793825318277	914	74	988
437	0.8503538928210315	0.016732543594162663	915	74	989
438	0.8483316481294243	0.01683601437281381	914	75	989
439	0.8481781376518227	0.016852355005766154	913	75	988
440	0.8478701825557804	0.016885131352281507	911	75	986
441	0.8497461928934011	0.016797733943835675	911	74	985
442	0.8516260162601615	0.016709288846900445	911	73	984
443	0.8516260162601615	0.016709288846900445	911	73	984
444	0.8533604887983687	0.016636030516993163	910	72	982
445	0.8532110091743099	0.016652317181292616	909	72	981
446	0.8530612244897956	0.01666863568453168	908	72	980
447	0.8532110091743117	0.016652317181292616	909	72	981
448	0.8552497451580016	0.016545365104141094	910	71	981
449	0.8551020408163258	0.01656158882104309	909	71	980
450	0.8532110091743117	0.016652317181292616	909	72	981
451	0.8551020408163258	0.01656158882104309	909	71	980
452	0.8552497451580016	0.016545365104141094	910	71	981
453	0.8551020408163246	0.01656158882104309	909	71	980
454	0.8532110091743117	0.016652317181292616	909	72	981
455	0.8532110091743117	0.016652317181292616	909	72	981
456	0.8568507157464219	0.016485937830160707	908	70	978
457	0.8569969356486214	0.016469746687915992	909	70	979
458	0.8569969356486214	0.016469746687915992	909	70	979
459	0.8569969356486214	0.016469746687915992	909	70	979
460	0.8571428571428577	0.01645358724142561	910	70	980
461	0.8571428571428577	0.01645358724142561	910	70	980
462	0.8569969356486214	0.016469746687915992	909	70	979
463	0.8569969356486214	0.016469746687915992	909	70	979
464	0.8548057259713693	0.01659413165443072	907	71	978
465	0.8567041965199597	0.016502160761253888	907	70	977
466	0.8586065573770486	0.01640905074467514	907	69	976
467	0.8548057259713693	0.01659413165443072	907	71	978
468	0.8546571136131004	0.016610450957570078	906	71	977
469	0.8567041965199597	0.016502160761253888	907	70	977
470	0.8586065573770486	0.01640905074467514	907	69	976
471	0.8568507157464219	0.016485937830160707	908	70	978
472	0.8546571136131004	0.016610450957570078	906	71	977
473	0.8548057259713693	0.01659413165443072	907	71	978
474	0.8552497451580007	0.016545365104141094	910	71	981
475	0.8552497451580007	0.016545365104141094	910	71	981
476	0.8551020408163261	0.01656158882104309	909	71	980
477	0.8551020408163261	0.01656158882104309	909	71	980
478	0.8532110091743117	0.016652317181292616	909	72	981
479	0.8552497451580016	0.016545365104141094	910	71	981
480	0.8532110091743117	0.016652317181292616	909	72	981
481	0.8511722731906204	0.01675833388767008	908	73	981
482	0.8549540347293152	0.0165778443067579	908	71	979
483	0.8532110091743117	0.016652317181292616	909	72	981
484	0.8492871690427694	0.016846960131774107	908	74	982
485	0.8491335372069312	0.016863432864695858	907	74	981
486	0.8494404883011185	0.01683051946275943	909	74	983
487	0.8494404883011185	0.01683051946275943	909	74	983
488	0.8492871690427694	0.016846960131774107	908	74	982
489	0.8492871690427694	0.016846960131774107	908	74	982
490	0.8492871690427694	0.016846960131774107	908	74	982
491	0.8491335372069312	0.016863432864695858	907	74	981
492	0.8491335372069312	0.016863432864695858	907	74	981
493	0.8491335372069312	0.016863432864695858	907	74	981
494	0.8470948012232409	0.016967631165863778	906	75	981
495	0.8491335372069312	0.016863432864695858	907	74	981
496	0.8510204081632641	0.016774746109262995	907	73	980
497	0.8474059003051895	0.016934534956389243	908	75	983
498	0.8472505091649687	0.016951066951492816	907	75	982
499	0.8491335372069312	0.016863432864695858	907	74	981
500	0.8491335372069312	0.016863432864695858	907	74	981
501	0.8510204081632641	0.016774746109262995	907	73	980
502	0.8510204081632641	0.016774746109262995	907	73	980
503	0.8508682328907036	0.016791190423859344	906	73	979
504	0.8508682328907036	0.016791190423859344	906	73	979
505	0.8527607361963179	0.016701368580939485	906	72	978
506	0.8507157464212662	0.016807666925405293	905	73	978
507	0.8505629477993836	0.01682417570821281	904	73	977
508	0.8488253319713991	0.016896474897046442	905	74	979
509	0.8505629477993836	0.01682417570821281	904	73	977
510	0.8469387755102047	0.016984227693485485	905	75	980
511	0.8486707566462157	0.016913044384778593	904	74	978
512	0.8489795918367341	0.016879937755130286	906	74	980
513	0.8507157464212671	0.016807666925405293	905	73	978
514	0.8508682328907038	0.016791190423859344	906	73	979
515	0.8470948012232421	0.016967631165863778	906	75	981
516	0.8447395301327885	0.01710435214616968	903	76	979
517	0.8486707566462157	0.016913044384778593	904	74	978
518	0.8499486125385406	0.01689053555120092	900	73	973
519	0.8499486125385406	0.01689053555120092	900	73	973
520	0.8477366255144023	0.017013145902490714	898	74	972
521	0.8497942386831275	0.016907207167923932	899	73	972
522	0.8496395468589072	0.01692391163956243	898	73	971
523	0.8496395468589072	0.01692391163956243	898	73	971
524	0.845837615621786	0.017101316129466967	898	75	973
525	0.8474226804123702	0.017046776178053488	896	74	970
526	0.8456790123456768	0.017118174590617215	897	75	972
527	0.8472652218782242	0.017063641084315104	895	74	969
528	0.8450413223140499	0.017185941171436046	893	75	968
529	0.8448810754912103	0.017202966492122107	892	75	967
530	0.8432989690721634	0.017256310626999286	894	76	970
531	0.844720496894408	0.01722002548092262	891	75	966
532	0.8463136033229467	0.01716553348437636	889	74	963
533	0.8442367601246088	0.01727140545439167	888	75	963
534	0.8442367601246088	0.01727140545439167	888	75	963
535	0.8439125910509871	0.017305828947870486	886	75	961
536	0.8435870698644403	0.017340389529294287	884	75	959
537	0.8416666666666662	0.017428342046261355	884	76	960
538	0.8394160583941608	0.017550186666922016	882	77	959
539	0.8413361169102292	0.017463159503835052	882	76	958
540	0.8373305526590178	0.017653764972657932	881	78	959
541	0.8359293873312572	0.017686025348365945	884	79	963
542	0.8335067637877209	0.017822879131061186	881	80	961
543	0.8373305526590195	0.017653764972657932	881	78	959
544	0.8354166666666659	0.01773881669577212	881	79	960
545	0.8357588357588351	0.017703587631377613	883	79	962
546	0.8354166666666659	0.01773881669577212	881	79	960
547	0.8390804597701147	0.017585259751706158	880	77	957
548	0.8392484342379959	0.017567705758730606	881	77	958
549	0.8373305526590195	0.017653764972657932	881	78	959
550	0.8352450469238784	0.017756483683841306	880	79	959
551	0.833159541188738	0.017858357633271954	879	80	959
552	0.8368200836820078	0.017706703560798558	878	78	956
553	0.8352450469238784	0.017756483683841306	880	79	959
554	0.8350730688935275	0.017774185780961745	879	79	958
555	0.833333333333333	0.01784060080370157	880	80	960
556	0.8371607515657616	0.01767137607541046	880	78	958
557	0.8272632674297586	0.018123047065089548	878	83	961
558	0.8251821019771062	0.018221509587029876	877	84	961
559	0.8212058212058204	0.01839791746829347	876	86	962
560	0.823284823284824	0.018301076952419372	877	85	962
561	0.8274428274428264	0.01810509764173781	879	83	962
562	0.8251821019771062	0.018221509587029876	877	84	961
563	0.8213914849428859	0.018379749468158523	877	86	963
564	0.8236514522821571	0.018264944008121283	879	85	964
565	0.8257261410788369	0.018167510669328833	880	84	964
566	0.8236514522821556	0.018264944008121283	879	85	964
567	0.8232848232848226	0.018301076952419372	877	85	962
568	0.8251821019771072	0.018221509587029876	877	84	961
569	0.825	0.018239580358842322	876	84	960
570	0.8244514106583075	0.018294007545726566	873	84	957
571	0.8246346555323594	0.018275829232306293	874	84	958
572	0.8225469728601259	0.01837377173940558	873	85	958
573	0.8244514106583061	0.018294007545726566	873	84	957
574	0.8221757322175722	0.018410335274768642	871	85	956
575	0.8244514106583075	0.018294007545726566	873	84	957
576	0.8219895287958093	0.01842867145146416	870	85	955
577	0.8237145855194127	0.018367082467440878	869	84	953
578	0.8218029350104811	0.018447044044258544	869	85	954
579	0.8237145855194098	0.018367082467440878	869	84	953
580	0.821615949632738	0.018465453161248303	868	85	953
581	0.821052631578945	0.018520900744757055	865	85	950
582	0.819517313746063	0.018563053616531804	867	86	953
583	0.8231578947368405	0.0184222714278243	866	84	950
584	0.8168421052631574	0.018715852415849093	863	87	950
585	0.8149316508937949	0.018793425824705817	863	88	951
586	0.8164556962025314	0.018753342772021633	861	87	948
587	0.8164556962025314	0.018753342772021633	861	87	948
588	0.8128286014721343	0.018888951717364277	862	89	951
589	0.808823529411764	0.0190588567125908	861	91	952
590	0.8105263157894739	0.019002689322490572	860	90	950
591	0.8126315789473681	0.01890780726794057	861	89	950
592	0.8101265822784801	0.01904067710691112	858	90	948
593	0.8082191780821915	0.019115911759097666	858	91	949
594	0.8080168776371289	0.019135005737423934	857	91	948
595	0.8084210526315769	0.019096855670145498	859	91	950
596	0.8084210526315784	0.019096855670145498	859	91	950
597	0.8082191780821912	0.019115911759097666	858	91	949
598	0.8029350104821792	0.01929836810379525	860	94	954
599	0.8037974683544301	0.019321552587058876	855	93	948
600	0.8021052631578938	0.019375164428895603	856	94	950
601	0.8006295907660025	0.019408684093660145	858	95	953
602	0.7928870292887036	0.0197083908066061	857	99	956
603	0.7985309548793281	0.019499194540351244	857	96	953
604	0.7907949790794976	0.019796118260474577	856	100	956
605	0.7887029288702916	0.01988322840882622	855	101	956
606	0.7905759162303655	0.019815635073813592	855	100	955
607	0.7887029288702933	0.01988322840882622	855	101	956
608	0.7884816753926707	0.019902817490303287	854	101	955
609	0.7882599580712788	0.019922444979039	853	101	954
610	0.7859391395592868	0.02002882678335759	851	102	953
611	0.7840670859538792	0.020095130273694785	851	103	954
612	0.7845188284518829	0.020055628906656398	853	103	956
613	0.7782426778242677	0.020309795604659515	850	106	956
614	0.7780104712041885	0.02032973492683638	849	106	955
615	0.7761506276150621	0.0203933649490805	849	107	956
616	0.774765380604797	0.020416380106653025	851	108	959
617	0.7766179540709807	0.02035346716640043	851	107	958
618	0.7742946708463955	0.020456334276099938	849	108	957
619	0.7798742138364763	0.02026543490218173	849	105	954
620	0.7780104712041885	0.02032973492683638	849	106	955
621	0.776850886339938	0.02033357636605154	852	107	959
622	0.7742946708463955	0.020456334276099938	849	108	957
623	0.7777777777777778	0.02034971317758356	848	106	954
624	0.7740585774058577	0.02047636965303672	848	108	956
625	0.7747653806047964	0.020416380106653025	851	108	959
626	0.7749999999999998	0.0203964610901009	852	108	960
627	0.7756813417190768	0.020433418390378016	847	107	954
628	0.7766179540709818	0.02035346716640043	851	107	958
629	0.7745302713987473	0.0204363377980502	850	108	958
630	0.7768508863399363	0.02033357636605154	852	107	959
631	0.7747653806047964	0.020416380106653025	851	108	959
632	0.7745302713987473	0.0204363377980502	850	108	958
633	0.7756813417190768	0.020433418390378016	847	107	954
634	0.7761506276150616	0.0203933649490805	849	107	956
635	0.7761506276150616	0.0203933649490805	849	107	956
636	0.775916230366491	0.02041337215598891	848	107	955
637	0.7756813417190764	0.020433418390378016	847	107	954
638	0.7782426778242675	0.020309795604659515	850	106	956
639	0.7801047120418845	0.020245525347515902	850	105	955
640	0.777544596012592	0.020369730470101224	847	106	953
641	0.7740585774058577	0.02047636965303672	848	108	956
642	0.7775445960125913	0.020369730470101224	847	106	953
643	0.7749999999999992	0.0203964610901009	852	108	960
644	0.7729166666666666	0.02047864300082143	851	109	960
645	0.7701149425287367	0.020620544869997804	847	110	957
646	0.7703549060542807	0.020600416486407928	848	110	958
647	0.7724425887265133	0.020518652014754554	849	109	958
648	0.7719665271966524	0.020558816555611873	847	109	956
649	0.771488469601677	0.02059913752422135	845	109	954
650	0.773347324239244	0.020536710305961294	845	108	953
651	0.7717277486910994	0.020578957429877216	846	109	955
652	0.771488469601677	0.02059913752422135	845	109	954
653	0.773347324239244	0.020536710305961294	845	108	953
654	0.7691500524658955	0.020701450410523858	843	110	953
655	0.7689075630252085	0.020721775365264428	842	110	952
656	0.7696335078534032	0.020660919012450093	845	110	955
657	0.7689075630252085	0.020721775365264428	842	110	952
658	0.7707676130389061	0.020659914266719717	842	109	951
659	0.7668067226890741	0.020803387582669003	841	111	952
660	0.7670514165792218	0.020782997235885576	842	111	953
661	0.7689075630252098	0.020721775365264428	842	110	952
662	0.7670514165792218	0.020782997235885576	842	111	953
663	0.7633507853403134	0.02090355761500161	842	113	955
664	0.768664563617245	0.020742139976596883	841	110	951
665	0.7749737118822285	0.020493792394278034	844	107	951
666	0.7744994731296094	0.020534238957653817	842	107	949
667	0.7768421052631582	0.020430017736816495	844	106	950
668	0.7752100840336135	0.020473628395501826	845	107	952
669	0.7747368421052624	0.020513995876622084	843	107	950
670	0.7710084033613442	0.020639615828307364	843	109	952
671	0.768664563617245	0.020742139976596883	841	110	951
672	0.768177028451001	0.020782988630040838	839	110	949
673	0.7721518987341769	0.020638066639111986	840	108	948
674	0.7695560253699778	0.020762003935489808	837	109	946
675	0.7655755015839493	0.020905937864344665	836	111	947
676	0.7669491525423728	0.020885812368162993	834	110	944
677	0.7693121693121696	0.02078254217885986	836	109	945
678	0.7728237791932051	0.020677059051844686	835	107	942
679	0.770700636942674	0.0207610131982828	834	108	942
680	0.7685774946921446	0.020844399642269685	833	109	942
681	0.774468085106382	0.020633560380872697	834	106	940
682	0.7709437963944858	0.020740421208333908	835	108	943
683	0.7728237791932051	0.020677059051844686	835	107	942
684	0.7765957446808517	0.02054830969244404	835	105	940
685	0.7806176783812576	0.020396392385978138	836	103	939
686	0.7796610169491526	0.020381132711496084	840	104	944
687	0.7848775292864756	0.020221543568770494	838	101	939
688	0.7822838847385267	0.020349977479957822	835	102	937
689	0.7870074547390848	0.02013318979696316	839	100	939
690	0.7891373801916951	0.020044205544620778	840	99	939
691	0.7908217716115267	0.01999468780959606	839	98	937
692	0.7886872998932761	0.0200844626065331	838	99	937
693	0.7894736842105267	0.020115971550674846	833	98	931
694	0.785867237687366	0.02023451068404494	834	100	934
695	0.781350482315112	0.02043187052386302	831	102	933
696	0.785177228786251	0.020295791190777936	831	100	931
697	0.781350482315112	0.02043187052386302	831	102	933
698	0.7792068595927112	0.020519425088515477	830	103	933
699	0.7763578274760379	0.020568815476159952	834	105	939
700	0.7801494130202763	0.020437240094310263	834	103	937
701	0.7782515991471196	0.020503378691485684	834	104	938
702	0.7761194029850741	0.020589361949572466	833	105	938
703	0.7794432548179866	0.02049881733985404	831	103	934
704	0.777301927194861	0.020585688516835128	830	104	934
705	0.783261802575106	0.020364198699073775	831	101	932
706	0.7775401069518715	0.02056504958073393	831	104	935
707	0.7746781115879824	0.02071350204013329	827	105	932
708	0.7708779443254804	0.02084271667223178	827	107	934
709	0.7751605995717342	0.020671957152053794	829	105	934
710	0.7730192719486074	0.02075763075799528	828	106	934
711	0.7725321888412015	0.02079931745135638	826	106	932
712	0.7698924731182797	0.020926537657197024	823	107	930
713	0.7687366167023555	0.020927222063076574	826	108	934
714	0.768736616702354	0.020927222063076574	826	108	934
715	0.7665952890792296	0.021011153935004197	825	109	934
716	0.7663451232583055	0.021032184596839983	824	109	933
717	0.7630736392742793	0.02111407803819769	826	111	937
718	0.76545842217484	0.021010541671353262	828	110	938
719	0.7657082002129925	0.0209896508838108	829	110	939
720	0.762208067940553	0.021091219864632547	830	112	942
721	0.7659574468085105	0.020968801284709775	830	110	940
722	0.7643312101910826	0.02100949641533922	831	111	942
723	0.763213530655391	0.02100802994126883	834	112	946
724	0.7608465608465605	0.021109753778787106	832	113	945
725	0.7566137566137546	0.02127013514291087	830	115	945
726	0.7547568710359407	0.02132855002371711	830	116	946
727	0.758218451749735	0.021232060718658484	829	114	943
728	0.7550158394931361	0.021307599918123785	831	116	947
729	0.7552742616033753	0.02128669058235249	832	116	948
730	0.7531645569620243	0.021365395296540197	831	117	948
731	0.751054852320675	0.021443592199521435	830	118	948
732	0.750528541226215	0.02148569780465873	828	118	946
733	0.7489451476793256	0.021521286826643928	829	119	948
734	0.7513171759747095	0.021422600680129893	831	118	949
735	0.7515789473684206	0.021401649859484548	832	118	950
736	0.7481636935991607	0.021493333054026616	833	120	953
737	0.7494736842105253	0.021479223662239904	831	119	950
738	0.7492163009404393	0.02140993954674127	837	120	957
739	0.74763406940063	0.0215352716880635	831	120	951
740	0.7497371188222922	0.02145825313027098	832	119	951
741	0.7492096944151726	0.0215002348553429	830	119	949
742	0.7539432176656142	0.02130272575619263	834	117	951
743	0.7523609653725082	0.021339040422496413	835	118	953
744	0.7510548523206744	0.021443592199521435	830	118	948
745	0.7502645502645504	0.021506812126579115	827	118	945
746	0.753424657534247	0.021344464871053005	832	117	949
747	0.7534246575342455	0.021344464871053005	832	117	949
748	0.7539766702014833	0.021391646142823337	827	116	943
749	0.7566137566137575	0.02127013514291087	830	115	945
750	0.7569296375266517	0.02133741330728284	824	114	938
751	0.7606837606837599	0.021217237595597738	824	112	936
752	0.7647058823529406	0.021073462377407016	825	110	935
753	0.7614483493077738	0.021154042540381807	827	112	939
754	0.7614483493077738	0.021154042540381807	827	112	939
755	0.7611940298507458	0.021175066021691825	826	112	938
756	0.7606837606837602	0.021217237595597738	824	112	936
757	0.7590618336886992	0.021256508664265067	825	113	938
758	0.7588046958377801	0.021277639030328192	824	113	937
759	0.7636949516648751	0.021157940687530002	821	110	931
760	0.7618025751072957	0.021219697823202835	821	111	932
761	0.7599142550911033	0.021280808318518616	821	112	933
762	0.7575107296137327	0.021383918953933576	819	113	932
763	0.7580299785867218	0.021341280873936993	821	113	934
764	0.7572502685284621	0.021405301420634973	818	113	931
765	0.7645788336933044	0.02118057728876383	817	109	926
766	0.7624190064794806	0.021264488354210406	816	110	926
767	0.7643243243243225	0.021201946041384978	816	109	925
768	0.7593984962406009	0.02132339914591221	819	112	931
769	0.7556270096463006	0.021443807828944516	819	114	933
770	0.7556270096463006	0.021443807828944516	819	114	933
771	0.7553648068669511	0.02146521311278572	818	114	932
772	0.7575107296137327	0.021383918953933576	819	113	932
773	0.7553648068669511	0.02146521311278572	818	114	932
774	0.7593984962406009	0.02132339914591221	819	112	931
775	0.7537796976241884	0.021594539932889477	812	114	926
776	0.7543103448275845	0.021551259656112473	814	114	928
777	0.7508125677139745	0.021741126585921828	808	115	923
778	0.7510822510822518	0.021719269779895484	809	115	924
779	0.7497303128371077	0.021734508128679917	811	116	927
780	0.7499999999999998	0.0217127604306141	812	116	928
781	0.7470270270270272	0.021858281154232412	808	117	925
782	0.7443609022556383	0.021885525019136143	812	119	931
783	0.7435344827586202	0.02195107395036092	809	119	928
784	0.7432578209277222	0.02197301010965838	808	119	927
785	0.7467532467532468	0.02188022265331753	807	117	924
786	0.7445887445887444	0.0219599103797621	806	118	924
787	0.7448648648648646	0.021937905812736157	807	118	925
788	0.7448648648648643	0.021937905812736157	807	118	925
789	0.7459634015069956	0.021850322706568306	811	118	929
790	0.7483870967741928	0.021749224516688065	813	117	930
791	0.741657696447793	0.02200753030189825	809	120	929
792	0.7400644468313639	0.022041475759058203	810	121	931
793	0.7403433476394832	0.022019590565583263	811	121	932
794	0.7427652733118967	0.021920145162528125	813	120	933
795	0.7390374331550799	0.022031180441660293	813	122	935
796	0.7377398720682298	0.022042309605650085	815	123	938
797	0.7356076759061827	0.02211814919046884	814	124	938
798	0.7390374331550799	0.022031180441660293	813	122	935
799	0.7329059829059823	0.022237279572821008	811	125	936
800	0.7371794871794867	0.0220858465836868	813	123	936
801	0.7366167023554585	0.022129554148720754	811	123	934
802	0.7320471596998922	0.0223032533103692	808	125	933
803	0.7285259809119831	0.02230726085105052	815	128	943
804	0.726405090137857	0.022380486051661184	814	129	943
805	0.7276595744680843	0.022372845045042774	812	128	940
806	0.7279489904357058	0.022350941308804495	813	128	941
807	0.7272727272727286	0.0223151173212841	817	129	946
808	0.718518518518518	0.02262487132989115	812	133	945
809	0.720042417815482	0.02259747160066303	811	132	943
810	0.7194473963868219	0.022641582968326378	809	132	941
811	0.7209797657081999	0.022613768164218805	808	131	939
812	0.7209797657081999	0.022613768164218805	808	131	939
813	0.7185501066098076	0.02270807001502047	806	132	938
814	0.7225186766275334	0.022585465852966443	807	130	937
815	0.7225186766275313	0.022585465852966443	807	130	937
816	0.7212765957446805	0.022591658986838962	809	131	940
817	0.7191489361702122	0.02266370252950766	808	132	940
818	0.7188498402555918	0.022685864837690986	807	132	939
819	0.7209797657081999	0.022613768164218805	808	131	939
820	0.7231096911608075	0.022541226567196697	809	130	939
821	0.7246531483457845	0.022512366211396156	808	129	937
822	0.7206823027718556	0.022635920151379614	807	131	938
823	0.7246531483457845	0.022512366211396156	808	129	937
824	0.7259100642398278	0.02250516425710128	806	128	934
825	0.7246531483457835	0.022512366211396156	808	129	937
826	0.7228144989339014	0.022563324774355888	808	130	938
827	0.7206823027718546	0.022635920151379614	807	131	938
828	0.7259100642398278	0.02250516425710128	806	128	934
829	0.7259100642398278	0.02250516425710128	806	128	934
830	0.7219251336898393	0.022629877117185993	805	130	935
831	0.7130620985010699	0.022940721573151114	800	134	934
832	0.7118463180362863	0.022944292880187143	802	135	937
833	0.7100213219616204	0.02299229782874025	802	136	938
834	0.7066381156316915	0.02315256571720737	797	137	934
835	0.7103004291845473	0.023056966686199276	797	135	932
836	0.70752688172043	0.02317316095968357	794	136	930
837	0.7023554603854386	0.023291670935661007	795	139	934
838	0.7035445757250266	0.02329065010578376	793	138	931
839	0.7001078748651561	0.02345205496183428	788	139	927
840	0.6982758620689659	0.02349823040961705	788	140	928
841	0.7004310344827573	0.0234290097480255	789	139	928
842	0.7019438444924411	0.02340540538579506	788	138	926
843	0.7022653721682843	0.023382365197195904	789	138	927
844	0.6991341991341989	0.023521459567259487	785	139	924
845	0.6986006458557592	0.023475180710179486	789	140	929
846	0.6970998925886139	0.02349787429545232	790	141	931
847	0.6954643628509724	0.023613366094650066	785	141	926
848	0.6951351351351335	0.023636598829292824	784	141	925
849	0.6946236559139779	0.023589180512522352	788	142	930
850	0.6942949407965548	0.023612282093120742	787	142	929
851	0.6946236559139776	0.023589180512522352	788	142	930
852	0.6933045356371494	0.0236818550817571	784	142	926
853	0.6951351351351354	0.023636598829292824	784	141	925
854	0.6908108108108112	0.023773262830033424	782	143	925
855	0.6876355748373103	0.023911380952702243	778	144	922
856	0.6879739978331533	0.023887869565052355	779	144	923
857	0.6879739978331533	0.023887869565052355	779	144	923
858	0.68695652173913	0.023958540667434768	776	144	920
859	0.6864864864864859	0.02390830012769938	780	145	925
860	0.6836403033586126	0.024022288666745606	777	146	923
861	0.6832971800433832	0.02404589257714561	776	146	922
862	0.6789587852494581	0.02417881164742713	774	148	922
863	0.6785329018338732	0.024126444624853915	778	149	927
864	0.6734693877551027	0.02422679681570115	779	152	931
865	0.6688172043010744	0.02437792821630338	776	154	930
866	0.6645161290322581	0.02450407721737856	774	156	930
867	0.6713211600429658	0.024290753570021997	778	153	931
868	0.662393162393163	0.024486942674704373	778	158	936
869	0.662393162393163	0.024486942674704373	778	158	936
870	0.6634512325830649	0.024495607629190796	776	157	933
871	0.6641711229946519	0.024448499169404805	778	157	935
872	0.6666666666666669	0.02436272275852859	780	156	936
873	0.6680942184154172	0.024346932922665723	779	155	934
874	0.6666666666666652	0.024441185836892212	775	155	930
875	0.661670235546038	0.02453404092748981	776	158	934
876	0.6666666666666657	0.02436272275852859	780	156	936
877	0.6617021276595739	0.024454697461354428	781	159	940
878	0.6595289079229115	0.024595694762936295	775	159	934
879	0.657387580299785	0.0246569953343073	774	160	934
880	0.6620616365568543	0.024431351902654698	782	159	941
881	0.664187035069075	0.024369969465281163	783	158	941
882	0.6631130063965878	0.02444002146039834	780	158	938
883	0.6634717784877513	0.024416626939169534	781	158	939
884	0.6638297872340412	0.024393276314207624	782	158	940
885	0.6624203821656046	0.024408050021042158	783	159	942
886	0.663113006396588	0.02444002146039834	780	158	938
887	0.6606574761399784	0.024445747910459874	783	160	943
888	0.662420382165606	0.024408050021042158	783	159	942
889	0.6596194503171243	0.024436615613154966	785	161	946
890	0.6595744680851061	0.02451576828766146	780	160	940
891	0.6592119275825344	0.02453919588643529	779	160	939
892	0.6606574761399796	0.024445747910459874	783	160	943
893	0.659936238044633	0.024492384505009502	781	160	941
894	0.662420382165605	0.024408050021042158	783	159	942
895	0.6578669482576553	0.024473572117624708	785	162	947
896	0.6599788806758193	0.02441345460275664	786	161	947
897	0.6613756613756611	0.024399285151726166	785	160	945
898	0.6592592592592595	0.024459819747827766	784	161	945
899	0.6620616365568543	0.024431351902654698	782	159	941
900	0.6641870350690752	0.024369969465281163	783	158	941
901	0.6602972399150729	0.024469044418972265	782	160	942
902	0.6599362380446341	0.024492384505009502	781	160	941
903	0.6634717784877525	0.024416626939169534	781	158	939
904	0.6634717784877523	0.024416626939169534	781	158	939
905	0.664887940234792	0.02440156815058004	780	157	937
906	0.6592119275825328	0.02453919588643529	779	160	939
907	0.6609808102345399	0.024501520089079666	779	159	938
908	0.6613418530351425	0.02447808681680224	780	159	939
909	0.665245202558634	0.02437816887657387	781	157	938
910	0.6592119275825351	0.02453919588643529	779	160	939
911	0.6631130063965879	0.02444002146039834	780	158	938
912	0.6584845250800406	0.024586183012473697	777	160	937
913	0.6556854410201919	0.024613410599362128	779	162	941
914	0.6531914893617015	0.024696904755356498	777	163	940
915	0.6560509554140125	0.024589995546934532	780	162	942
916	0.6535600425079694	0.02467340918832406	778	163	941
917	0.6556854410201886	0.024613410599362128	779	162	941
918	0.6507936507936507	0.024698555622286213	780	165	945
919	0.6507936507936507	0.024698555622286213	780	165	945
920	0.6479321314952275	0.024804301977301792	777	166	943
921	0.647932131495227	0.024804301977301792	777	166	943
922	0.6465608465608461	0.024815916374312033	778	167	945
923	0.6444444444444439	0.024874103275952325	777	168	945
924	0.6454352441613584	0.02488643730583909	775	167	942
925	0.6440677966101699	0.024897601166053274	776	168	944
926	0.6458112407211025	0.024862886806618346	776	167	943
927	0.6460554371002123	0.02492231794949557	772	166	938
928	0.6427807486631001	0.025052520428841946	768	167	935
929	0.6459227467811153	0.02500608949850476	767	165	932
930	0.6431623931623927	0.02502866169027037	769	167	936
931	0.646302250803858	0.024982167286314458	768	165	933
932	0.642015005359055	0.0251003715633714	766	167	933
933	0.6427807486631001	0.025052520428841946	768	167	935
934	0.6388888888888882	0.02514532521111161	767	169	936
935	0.6423982869378997	0.025076423679628326	767	167	934
936	0.6402569593147737	0.025134989433906886	766	168	934
937	0.6416309012875521	0.02512436420122926	765	167	932
938	0.6416309012875526	0.02512436420122926	765	167	932
939	0.6430107526881721	0.025113445225709692	764	166	930
940	0.6426264800861122	0.025137537858185784	763	166	929
941	0.642857142857143	0.025199092393243788	759	165	924
942	0.6400862068965514	0.025220784731631446	761	167	928
943	0.6406926406926419	0.02525868202206237	758	166	924
944	0.6367567567567568	0.025352452468918558	757	168	925
945	0.6369565217391289	0.025415811353453492	753	167	920
946	0.6334056399132316	0.025484402429034454	753	169	922
947	0.6334056399132326	0.025484402429034454	753	169	922
948	0.6322089227421114	0.025558226382233675	750	169	919
949	0.635574837310195	0.025425759099576888	754	168	922
950	0.631236442516269	0.025542711319693077	752	170	922
951	0.6308360477741572	0.025567306604793925	751	170	921
952	0.6318082788671028	0.025582927201966584	749	169	918
953	0.6296296296296293	0.02564137047081164	748	170	918
954	0.6300326441784545	0.0256166360541483	749	170	919
955	0.6308360477741572	0.025567306604793925	751	170	921
956	0.6306010928961736	0.025657309946736345	746	169	915
957	0.62622950819672	0.025774062513120918	744	171	915
958	0.6288209606986895	0.025690979322393347	746	170	916
959	0.6262295081967204	0.025774062513120918	744	171	915
960	0.6260869565217384	0.025707703186461487	748	172	920
961	0.6252723311546835	0.025757256986419848	746	172	918
962	0.6217391304347811	0.02582214363357207	746	174	920
963	0.619047619047618	0.02583623176069808	748	176	924
964	0.6209150326797386	0.025871825048963636	744	174	918
965	0.6244541484716154	0.025806997300514556	744	172	916
966	0.6199782844733979	0.025854074055295446	746	175	921
967	0.6134636264929415	0.026022256801527713	743	178	921
968	0.6199782844733979	0.025854074055295446	746	175	921
969	0.6138079827400201	0.02592911589413291	748	179	927
970	0.6164680390032498	0.025916926140069612	746	177	923
971	0.6164680390032484	0.025916926140069612	746	177	923
972	0.6143011917659786	0.02597260924474832	745	178	923
973	0.6151351351351348	0.025923145569940034	747	178	925
974	0.6143011917659801	0.02597260924474832	745	178	923
975	0.6169749727965184	0.02596016624968638	743	176	919
976	0.6126224156692053	0.02607208922550774	741	178	919
977	0.6082251082251072	0.026112937732432884	743	181	924
978	0.6069114470842332	0.026117745004146962	744	182	926
979	0.6134636264929424	0.026022256801527713	743	178	921
980	0.6086486486486486	0.02608814212352971	744	181	925
981	0.6082251082251072	0.026112937732432884	743	181	924
982	0.6147986942328612	0.026016286971428607	742	177	919
983	0.6108695652173904	0.02610260636434764	741	179	920
984	0.6091205211726374	0.026132797724761795	741	180	921
985	0.6153005464480885	0.026060149791363243	739	176	915
986	0.613958560523446	0.0260662457366759	740	177	917
987	0.6153005464480867	0.026060149791363243	739	176	915
988	0.6126914660831502	0.026141534634168056	737	177	914
989	0.6171617161716156	0.026097713822631884	735	174	909
990	0.6203090507726281	0.0260585323810845	734	172	906
991	0.6180021953896809	0.026047185219163705	737	174	911
992	0.621978021978022	0.02595734752056986	738	172	910
993	0.6158068057080109	0.026104198409095836	736	175	911
994	0.6223929747530177	0.0259321707684931	739	172	911
995	0.6211453744493385	0.026007844119170693	736	172	908
996	0.6201975850713496	0.025989843398970983	738	173	911
997	0.6131147540983612	0.026116391400593023	738	177	915
998	0.6105032822757106	0.026197485604592407	736	178	914
999	0.6078860898138011	0.02627836707094906	734	179	913
1000	0.6131868131868117	0.026186187369264775	734	176	910
1001	0.6083150984682704	0.026253117788702783	735	179	914
1002	0.6096491228070177	0.026247972917986005	734	178	912
1003	0.609649122807017	0.026247972917986005	734	178	912
1004	0.6056955093099665	0.02633371125200938	733	180	913
1005	0.6043715846994524	0.02633817457624204	734	181	915
1006	0.6048034934497803	0.026312962218055173	735	181	916
1007	0.6026058631921817	0.026296277621962783	738	183	921
1008	0.6056644880174294	0.026262677775871282	737	181	918
1009	0.5999999999999993	0.02637521893583148	736	184	920
1010	0.5978260869565207	0.02642882093132118	735	185	920
1011	0.6013071895424831	0.026371521573732827	735	183	918
1012	0.6017410228509242	0.02634639390162347	736	183	919
1013	0.6021739130434787	0.02632131262523043	737	183	920
1014	0.6013001083423603	0.026300171157871394	739	184	923
1015	0.6004319654427636	0.026278978756537383	741	185	926
1016	0.5995670995670979	0.026328742814237107	739	185	924
1017	0.6025917926565875	0.026225536403207905	742	184	926
1018	0.603896103896104	0.026221449030988865	741	183	924
1019	0.5991379310344837	0.02628248686756379	742	186	928
1020	0.5978378378378373	0.02635700675392325	739	186	925
1021	0.5995694294940804	0.026257737579512774	743	186	929
1022	0.5974304068522478	0.026239648901696878	746	188	934
1023	0.5931477516059948	0.02634346813638298	744	190	934
1024	0.5956989247311818	0.02633822176773031	742	188	930
1025	0.5952637244348764	0.026362977154481375	741	188	929
1026	0.5952637244348764	0.026362977154481375	741	188	929
1027	0.5892473118279556	0.026493813550627337	739	191	930
1028	0.5892473118279556	0.026493813550627337	739	191	930
1029	0.5913513513513506	0.026514729802353577	736	189	925
1030	0.5965480043149941	0.026360100249521623	740	187	927
1031	0.5884244372990354	0.026470811071595775	741	192	933
1032	0.588362068965517	0.02654351655939781	737	191	928
1033	0.5926327193932821	0.026512460732853058	735	188	923
1034	0.59652928416486	0.026431937173580635	736	186	922
1035	0.5930735930735935	0.026487432967229625	736	188	924
1036	0.588299024918742	0.02661682394018269	733	190	923
1037	0.593478260869564	0.02653511934324094	733	187	920
1038	0.5943293347873496	0.0265577423174943	731	186	917
1039	0.5921483097055605	0.026610818048314236	730	187	917
1040	0.5869565217391299	0.02669232998422674	730	190	920
1041	0.5856052344601951	0.02676825113212756	727	190	917
1042	0.5873362445414841	0.02674144632960273	727	189	916
1043	0.5856832971800403	0.026693712962387678	731	191	922
1044	0.5829694323144097	0.026845560263868952	725	191	916
1045	0.5812431842966186	0.02687172892438711	725	192	917
1046	0.5812431842966186	0.02687172892438711	725	192	917
1047	0.5808903365906611	0.026821613160379957	728	193	921
1048	0.5795206971677563	0.026897606245474694	725	193	918
1049	0.5791757049891523	0.02684727236334733	728	194	922
1050	0.5751633986928106	0.02699929525434107	723	195	918
1051	0.5795206971677557	0.026897606245474694	725	193	918
1052	0.5779220779220764	0.02684745410733951	729	195	924
1053	0.5766738660907116	0.026847446238178207	730	196	926
1054	0.5817984832069342	0.02677118089837487	730	193	923
1055	0.5788336933045342	0.026797205688587157	731	195	926
1056	0.5800865800865788	0.02679688632012974	730	194	924
1057	0.5817984832069331	0.02677118089837487	730	193	923
1058	0.5874049945711174	0.02666711534000068	731	190	921
1059	0.5878524945770061	0.026641946698438147	732	190	922
1060	0.5852334419109666	0.02671890550669352	730	191	921
1061	0.5830618892508138	0.0267704042205506	729	192	921
1062	0.5847826086956519	0.02674414402718577	729	191	920
1063	0.582154515778018	0.026820974198827435	727	192	919
1064	0.5770065075921906	0.026897884550117223	727	195	922
1065	0.5743756786102053	0.02697351779299982	725	196	921
1066	0.5795206971677547	0.026897606245474694	725	193	918
1067	0.57562568008705	0.02697387355666693	724	195	919
1068	0.5799782372143621	0.026872229099916312	726	193	919
1069	0.585980284775465	0.02681785353429144	724	189	913
1070	0.5838779956427014	0.026794759474545758	727	191	918
1071	0.5847826086956519	0.02674414402718577	729	191	920
1072	0.5851528384279471	0.026793650988150147	726	190	916
1073	0.5868852459016386	0.02676686860282806	726	189	915
1074	0.592148309705561	0.026610818048314236	730	187	917
1075	0.5943293347873502	0.0265577423174943	731	186	917
1076	0.5929978118161912	0.02663378341947416	728	186	914
1077	0.5908596300326445	0.026613031113059755	731	188	919
1078	0.5895765472312715	0.026615032019058696	732	189	921
1079	0.5960912052117265	0.02645700576889624	735	186	921
1080	0.5900216919739688	0.026589887721978706	733	189	922
1081	0.5900216919739688	0.026589887721978706	733	189	922
1082	0.592148309705562	0.026610818048314236	730	187	917
1083	0.5908596300326441	0.026613031113059755	731	188	919
1084	0.5908596300326433	0.026613031113059755	731	188	919
1085	0.5839653304442032	0.026720018036223567	731	192	923
1086	0.5783783783783766	0.0268223072031854	730	195	925
1087	0.5782608695652168	0.026897841491095257	726	194	920
1088	0.580890336590662	0.026821613160379957	728	193	921
1089	0.5754310344827573	0.026847251604224614	731	197	928
1090	0.5729613733905579	0.026846313207500194	733	199	932
1091	0.5762162162162157	0.02687256960061624	729	196	925
1092	0.5771305285868384	0.02682236811824071	731	196	927
1093	0.5779220779220775	0.02684745410733951	729	195	924
1094	0.5792880258899656	0.02677214944754224	732	195	927
1095	0.5754310344827582	0.026847251604224614	731	197	928
1096	0.5813449023861166	0.026796374128844575	729	193	922
1097	0.58054054054054	0.026771761661767483	731	194	925
1098	0.5737351991388582	0.02687185876741348	731	198	929
1099	0.5792880258899678	0.02677214944754224	732	195	927
1100	0.5861321776814745	0.026668566275283148	732	191	923
1101	0.583153347732181	0.026695874836618224	733	193	926
1102	0.579741379310344	0.026747138364405124	733	195	928
1103	0.5783783783783767	0.0268223072031854	730	195	925
1104	0.5745140388768896	0.02689740565611394	729	197	926
1105	0.5784946236559111	0.026747404062587354	734	196	930
1106	0.5745140388768891	0.02689740565611394	729	197	926
1107	0.5728155339805817	0.02692196490243055	729	198	927
1108	0.570194384449244	0.026996487331349107	727	199	926
1109	0.5760869565217384	0.026948497952122768	725	195	920
1110	0.5717391304347825	0.02704895655645757	723	197	920
1111	0.5704989154013002	0.02704802083621121	724	198	922
1112	0.5717391304347825	0.02704895655645757	723	197	920
1113	0.5708061002178634	0.027099839534252122	721	197	918
1114	0.5690968443960811	0.027124201129998467	721	198	919
1115	0.567861020629749	0.02712287280819514	722	199	921
1116	0.5683297180043381	0.02709750474046558	723	199	922
1117	0.5700325732899013	0.027073368474427206	723	198	921
1118	0.5692640692640679	0.027046905293939695	725	199	924
1119	0.5669205658324264	0.027173746211615297	720	199	919
1120	0.5639913232104119	0.027195639470864622	721	201	922
1121	0.5622968580715053	0.027218911981389145	721	202	923
1122	0.562296858071505	0.027218911981389145	721	202	923
1123	0.5596529284164855	0.027292673401165788	719	203	922
1124	0.5635179153094463	0.027221047118294157	720	201	921
1125	0.5641855447680687	0.02711783927971374	725	202	927
1126	0.5610810810810802	0.027216609008012208	722	203	925
1127	0.566160520607374	0.027146710448670067	722	200	922
1128	0.5610810810810813	0.027216609008012208	722	203	925
1129	0.5625000000000003	0.027140950538267625	725	203	928
1130	0.5589189189189184	0.02726466165599132	721	204	925
1131	0.556756756756756	0.027312444719334448	720	205	925
1132	0.5555555555555548	0.027309367200356024	721	206	927
1133	0.5572354211663053	0.027287143734227	721	205	926
1134	0.55268817204301	0.02732787352663776	722	208	930
1135	0.5543595263724417	0.027306132683940835	722	207	929
1136	0.5517241379310337	0.027378266527364005	720	208	928
1137	0.55268817204301	0.02732787352663776	722	208	930
1138	0.5560344827586191	0.027284138177753596	722	206	928
1139	0.5531453362255953	0.027436185809436523	716	206	922
1140	0.5550755939524838	0.027334640974236078	720	206	926
1141	0.5495689655172405	0.027424935799368264	719	209	928
1142	0.5481081081081085	0.027500909111776956	716	209	925
1143	0.5481081081081074	0.027500909111776956	716	209	925
1144	0.5457481162540364	0.027492224042131357	718	211	929
1145	0.5495689655172404	0.027424935799368264	719	209	928
1146	0.55005382131324	0.027399700517301003	720	209	929
1147	0.5472103004291837	0.027416687830061306	721	211	932
1148	0.5488721804511275	0.02739572221396884	721	210	931
1149	0.55268817204301	0.02732787352663776	722	208	930
1150	0.5569892473118273	0.027233813943568514	724	206	930
1151	0.5567567567567567	0.027312444719334448	720	205	925
1152	0.5584415584415582	0.027289989637619673	720	204	924
1153	0.5553145336225581	0.027388618231300246	717	205	922
1154	0.5541125541125543	0.027385323220566013	718	206	924
1155	0.5574837310195216	0.027340781234098593	718	204	922
1156	0.5574837310195221	0.027340781234098593	718	204	922
1157	0.5570032573289895	0.02736624507521474	717	204	921
1158	0.5516866158868327	0.027512819800498144	713	206	919
1159	0.5550708833151581	0.0274685567141065	713	204	917
1160	0.5526601520086855	0.027461685012703706	715	206	921
1161	0.5533769063180815	0.027490818422760525	713	205	918
1162	0.5509761388286338	0.027483485367414358	715	207	922
1163	0.5464362850971917	0.027521979952123278	716	210	926
1164	0.5488069414316696	0.02753051828667182	714	208	922
1165	0.5488069414316694	0.02753051828667182	714	208	922
1166	0.5504885993485339	0.027509001625887528	714	207	921
1167	0.5531453362255959	0.027436185809436523	716	206	922
1168	0.5504885993485341	0.027509001625887528	714	207	921
1169	0.553376906318084	0.027490818422760525	713	205	918
1170	0.5562841530054622	0.02747175282730179	712	203	915
1171	0.5560391730141453	0.027417309411350343	715	204	919
1172	0.5560391730141454	0.027417309411350343	715	204	919
1173	0.5599128540305	0.027346274552630813	716	202	918
1174	0.5620915032679723	0.027297544359418325	717	201	918
1175	0.5589519650655009	0.027397540385201525	714	202	916
1176	0.5657894736842102	0.02730357022049032	714	198	912
1177	0.5623632385120357	0.02735110052970951	714	200	914
1178	0.5718990120746417	0.027178547748649633	716	195	911
1179	0.5660792951541842	0.027357041946277298	711	197	908
1180	0.5643564356435639	0.027381142554671098	711	198	909
1181	0.5587266739846317	0.02747765290552606	710	201	911
1182	0.5660792951541835	0.027357041946277298	711	197	908
1183	0.5651214128035312	0.027409046636422685	709	197	906
1184	0.5641592920353977	0.027461241657543902	707	197	904
1185	0.5631929046563182	0.027513627990796492	705	197	902
1186	0.5639599555061167	0.027542043269901596	703	196	899
1187	0.5657015590200437	0.02751759400986282	703	195	898
1188	0.5592469545957921	0.027587429604376844	704	199	903
1189	0.5627081021087679	0.027539893207717898	704	197	901
1190	0.5663716814159289	0.027410819162865356	708	196	904
1191	0.5636766334440753	0.02748741084859828	706	197	903
1192	0.5665566556655665	0.02733111067033685	712	197	909
1193	0.5587266739846317	0.02747765290552606	710	201	911
1194	0.5645514223194732	0.027301735895088865	715	199	914
1195	0.5697036223929739	0.02722911253236185	715	196	911
1196	0.5692307692307694	0.027254928606835094	714	196	910
1197	0.5698689956331876	0.027150907079831893	719	197	916
1198	0.5700325732899015	0.027073368474427206	723	198	921
1199	0.5742358078602617	0.027050277403574643	721	195	916
1200	0.5750273822562987	0.02707628891316877	719	194	913
1201	0.57391304347826	0.02699886910927776	724	196	920
1202	0.5728155339805823	0.02692196490243055	729	198	927
1203	0.5752979414951238	0.026922952515807813	727	196	923
1204	0.5747001090512541	0.027024763163677575	722	195	917
1205	0.5726681127982626	0.02699825720622752	725	197	922
1206	0.5748373101952273	0.026948212300856915	726	196	922
1207	0.5651237890204508	0.02706757288166346	727	202	929
1208	0.5692640692640681	0.027046905293939695	725	199	924
1209	0.5666305525460443	0.027121367942050126	723	200	923
1210	0.5625000000000003	0.027140950538267625	725	203	928
1211	0.5629709364908492	0.0271158207281994	726	203	929
1212	0.5637149028077743	0.027143039797558742	724	202	926
1213	0.5689655172413772	0.026995334849808518	728	200	928
1214	0.5660580021482274	0.02701748525212961	729	202	931
1215	0.5631691648822275	0.02703872414817076	730	204	934
1216	0.5653104925053511	0.026990839255349	731	203	934
1217	0.5674518201284787	0.026942687046024903	732	202	934
1218	0.5643776824034322	0.027040698773035513	729	203	932
1219	0.5624332977588046	0.02701177231739809	732	205	937
1220	0.5581643543223049	0.027106110980174663	730	207	937
1221	0.5614973262032081	0.0270614423230921	730	205	935
1222	0.5586353944562893	0.027081305680034414	731	207	938
1223	0.5562632696390656	0.027075642543840817	733	209	942
1224	0.554612937433722	0.027097179687390918	733	210	943
1225	0.5579171094580228	0.02705385856993027	733	208	941
1226	0.5595744680851061	0.02703182550386792	733	207	940
1227	0.554612937433722	0.027097179687390918	733	210	943
1228	0.5522703273495243	0.027090475450153383	735	212	947
1229	0.5567338282078467	0.02705101900862752	734	209	943
1230	0.5564941921858509	0.02699904597758023	737	210	947
1231	0.5546129374337206	0.027097179687390918	733	210	943
1232	0.5548523206751063	0.02702044276578223	737	211	948
1233	0.5572033898305089	0.027026438373295523	735	209	944
1234	0.5628997867803839	0.026987002913836634	733	205	938
1235	0.5602988260405536	0.027059072607764856	731	206	937
1236	0.5574468085106385	0.02707855113509316	732	208	940
1237	0.5572192513368978	0.027155852540623193	728	207	935
1238	0.5600858369098697	0.027136276957946515	727	205	932
1239	0.5636363636363635	0.027013841759677085	731	204	935
1240	0.5579399141630885	0.027183667389248167	726	206	932
1241	0.5576923076923062	0.027130959897864237	729	207	936
1242	0.555080213903744	0.027202664939688082	727	208	935
1243	0.554126473740621	0.027252616246568453	725	208	933
1244	0.5574650912996773	0.027208718511378096	725	206	931
1245	0.5612903225806446	0.02713869541831121	726	204	930
1246	0.5624999999999988	0.027140950538267625	725	203	928
1247	0.5624999999999998	0.027140950538267625	725	203	928
1248	0.5634408602150534	0.02709073557153037	727	203	930
1249	0.5646551724137928	0.027092683678582016	726	202	928
1250	0.5646551724137928	0.027092683678582016	726	202	928
1251	0.5680345572354203	0.027045612655588972	726	200	926
1252	0.5726681127982647	0.02699825720622752	725	197	922
1253	0.567741935483871	0.026994007592546942	729	201	930
1254	0.5732758620689636	0.026896889360933023	730	198	928
1255	0.5689655172413801	0.026995334849808518	728	200	928
1256	0.5715823466092571	0.026921198666020506	730	199	929
1257	0.5668103448275854	0.027044145603412395	727	201	928
1258	0.5694294940796557	0.02697026332147892	729	200	929
1259	0.5668103448275854	0.027044145603412395	727	201	928
1260	0.5685005393743257	0.027020451256736855	727	200	927
1261	0.5668103448275854	0.027044145603412395	727	201	928
1262	0.5718918918918918	0.026972251286216813	727	198	925
1263	0.5782608695652175	0.026897841491095257	726	194	920
1264	0.5731310942578536	0.026972976099193503	726	197	923
1265	0.5711206896551726	0.026946249935971677	729	199	928
1266	0.5749730312837112	0.026872306082516832	730	197	927
1267	0.5779220779220764	0.02684745410733951	729	195	924
1268	0.5757575757575754	0.026897738321169533	728	196	924
1269	0.5735930735930735	0.026947740549055115	727	197	924
1270	0.5726681127982635	0.02699825720622752	725	197	922
1271	0.5737704918032774	0.027075838093297354	720	195	915
1272	0.5734494015233947	0.027024266367091255	723	196	919
1273	0.5726681127982635	0.02699825720622752	725	197	922
1274	0.5743756786102063	0.02697351779299982	725	196	921
1275	0.5760869565217389	0.026948497952122768	725	195	920
1276	0.5781420765027325	0.02697401581844812	722	193	915
1277	0.573449401523394	0.027024266367091255	723	196	919
1278	0.5729847494553375	0.027049709684201204	722	196	918
1279	0.5708061002178645	0.027099839534252122	721	197	918
1280	0.5729847494553364	0.027049709684201204	722	196	918
1281	0.5712731229597379	0.027074375033279797	722	197	919
1282	0.5673913043478246	0.027148286593193426	721	199	920
1283	0.5692640692640696	0.027046905293939695	725	199	924
1284	0.5718918918918906	0.026972251286216813	727	198	925
1285	0.5714285714285712	0.026997462357801948	726	198	924
1286	0.5718918918918916	0.026972251286216813	727	198	925
1287	0.5718918918918916	0.026972251286216813	727	198	925
1288	0.5723542116630668	0.0269470855060337	728	198	926
1289	0.5726681127982637	0.02699825720622752	725	197	922
1290	0.5695652173913041	0.027098761866830988	722	198	920
1291	0.5678610206297503	0.02712287280819514	722	199	921
1292	0.5678610206297492	0.02712287280819514	722	199	921
1293	0.5690968443960823	0.027124201129998467	721	198	919
1294	0.5622968580715045	0.027218911981389145	721	202	923
1295	0.5610810810810808	0.027216609008012208	722	203	925
1296	0.5613463626492933	0.027269720098413688	719	202	921
1297	0.5669205658324256	0.027173746211615297	720	199	919
1298	0.5647442872687696	0.027223011812448013	719	200	919
1299	0.5703380588876756	0.02712535017708095	720	197	917
1300	0.5659760087240997	0.02722480341510273	718	199	917
1301	0.5669205658324259	0.027173746211615297	720	199	919
1302	0.5726681127982637	0.02699825720622752	725	197	922
1303	0.5717391304347816	0.02704895655645757	723	197	920
1304	0.5712731229597376	0.027074375033279797	722	197	919
1305	0.5712731229597376	0.027074375033279797	722	197	919
1306	0.5756256800870508	0.02697387355666693	724	195	919
1307	0.5695652173913035	0.027098761866830988	722	198	920
1308	0.5722041259500547	0.02702358398643719	724	197	921
1309	0.5704989154013023	0.02704802083621121	724	198	922
1310	0.5779220779220775	0.02684745410733951	729	195	924
1311	0.5779220779220775	0.02684745410733951	729	195	924
1312	0.5757575757575742	0.026897738321169533	728	196	924
1313	0.5779220779220775	0.02684745410733951	729	195	924
1314	0.5763440860215046	0.026797277475821446	733	197	930
1315	0.5767991407089132	0.02677235759771468	734	197	931
1316	0.5708154506437778	0.026895316879917634	732	200	932
1317	0.5691318327974265	0.02691913492636728	732	201	933
1318	0.5683760683760672	0.0268930424408982	734	202	936
1319	0.5700534759358289	0.026869441413932844	734	201	935
1320	0.5650319829424302	0.02693945787243516	734	204	938
1321	0.5641025641025625	0.026989003323546625	732	204	936
1322	0.5650319829424302	0.02693945787243516	734	204	938
1323	0.5695931477516049	0.02689426608436677	733	201	934
1324	0.5705128205128195	0.026844660804484114	735	201	936
1325	0.5700534759358283	0.026869441413932844	734	201	935
1326	0.5700534759358283	0.026869441413932844	734	201	935
1327	0.5749202975557905	0.026672864722327827	741	200	941
1328	0.5790598290598269	0.026648425539378108	739	197	936
1329	0.5726495726495713	0.026796009775668383	736	200	936
1330	0.5714285714285713	0.026795231327864193	737	201	938
1331	0.5737009544008477	0.026672421026088994	742	201	943
1332	0.5804046858359951	0.026574596128293576	742	197	939
1333	0.5795090715048011	0.02662377180704008	740	197	937
1334	0.5795090715048021	0.02662377180704008	740	197	937
1335	0.5756929637526641	0.026697739766132263	739	199	938
1336	0.5760171306209841	0.026747376049159815	736	198	934
1337	0.5743315508021378	0.02677182791274308	736	199	935
1338	0.5798499464094311	0.026672843061167652	737	196	933
1339	0.576923076923076	0.026697893641778228	738	198	936
1340	0.5819935691318311	0.026622756294597545	738	195	933
1341	0.5844994617868664	0.026620976763518083	736	193	929
1342	0.586652314316467	0.026569952802639272	737	192	929
1343	0.5875402792696012	0.02652029237922315	739	192	931
1344	0.5790598290598287	0.026648425539378108	739	197	936
1345	0.5824411134903634	0.02659801375020727	739	195	934
1346	0.5896885069817397	0.026469029482269268	740	191	931
1347	0.5893048128342248	0.026421507961564485	743	192	935
1348	0.5850267379679139	0.026522994077334723	741	194	935
1349	0.5845824411134897	0.026547669732879205	740	194	934
1350	0.5845824411134897	0.026547669732879205	740	194	934
1351	0.5931477516059948	0.02634346813638298	744	190	934
1352	0.5876068376068362	0.026447783671011922	743	193	936
1353	0.5896885069817397	0.026469029482269268	740	191	931
1354	0.5879828326180253	0.026495529393457565	740	192	932
1355	0.5923159018143	0.026321261912448768	746	191	937
1356	0.5846645367412137	0.02647496415130264	744	195	939
1357	0.5871657754010693	0.02647239208038048	742	193	935
1358	0.5824411134903624	0.02659801375020727	739	195	934
1359	0.5816435432230519	0.026574050072867623	741	196	937
1360	0.5867944621938218	0.02642473304793431	745	194	939
1361	0.5782747603833859	0.026624000108791016	741	198	939
1362	0.5816435432230519	0.026574050072867623	741	196	937
1363	0.5851063829787229	0.026450486071179388	745	195	940
1364	0.5889830508474561	0.026302891947529498	750	194	944
1365	0.5876726886291163	0.026375865917751092	747	194	941
1366	0.5847457627118634	0.026402851849659015	748	196	944
1367	0.5847457627118634	0.026402851849659015	748	196	944
1368	0.5877378435517968	0.026304531142423156	751	195	946
1369	0.5877378435517968	0.026304531142423156	751	195	946
1370	0.588547189819724	0.026327173188491478	749	194	943
1371	0.5897980871413381	0.02632540213281112	748	193	941
1372	0.5927889713679748	0.026226059333208852	751	192	943
1373	0.5932203389830504	0.02620182482924118	752	192	944
1374	0.590668080593849	0.026276755663412373	750	193	943
1375	0.5927889713679749	0.026226059333208852	751	192	943
1376	0.592788971367974	0.026226059333208852	751	192	943
1377	0.5911016949152554	0.026252497586353927	751	193	944
1378	0.5898520084566583	0.026254459162574385	752	194	946
1379	0.599151643690349	0.02607228120343029	754	189	943
1380	0.5982996811902223	0.026120734380928486	752	189	941
1381	0.5932203389830519	0.02620182482924118	752	192	944
1382	0.5949098621420987	0.02617508257789792	752	191	943
1383	0.5953389830508456	0.026150872057841112	753	191	944
1384	0.5987261146496797	0.026096485996300187	753	189	942
1385	0.6033934252386006	0.025968338140273474	756	187	943
1386	0.605095541401274	0.025940062093575963	756	186	942
1387	0.6029723991507431	0.025992492094625494	755	187	942
1388	0.6012725344644742	0.026020453234540893	755	188	943
1389	0.6038135593220343	0.025944227697602792	757	187	944
1390	0.6029723991507435	0.025992492094625494	755	187	942
1391	0.600422832980973	0.0259999272570763	757	189	946
1392	0.6097560975609756	0.02581025266471333	759	184	943
1393	0.6063492063492066	0.02586780884321043	759	186	945
1394	0.6059322033898308	0.025891849809186424	758	186	944
1395	0.6093418259023347	0.02583432720242839	758	184	942
1396	0.6076352067868508	0.025863239623262355	758	185	943
1397	0.6059322033898298	0.025891849809186424	758	186	944
1398	0.6093418259023353	0.02583432720242839	758	184	942
1399	0.6076352067868495	0.025863239623262355	758	185	943
1400	0.608050847457626	0.025839181728539485	759	185	944
1401	0.6016949152542356	0.0259963171478436	756	188	944
1402	0.6029723991507427	0.025992492094625494	755	187	942
1403	0.6038135593220331	0.025944227697602792	757	187	944
1404	0.6016949152542356	0.0259963171478436	756	188	944
1405	0.6000000000000004	0.026024001945294216	756	189	945
1406	0.6000000000000004	0.026024001945294216	756	189	945
1407	0.6050955414012732	0.025940062093575963	756	186	942
1408	0.6021164021163999	0.025972224445511814	757	188	945
1409	0.5991561181434589	0.026003325535685462	758	190	948
1410	0.5983086680761103	0.026051395325771953	756	190	946
1411	0.5995762711864397	0.026048119890312405	755	189	944
1412	0.5957671957671964	0.026126704869769837	754	191	945
1413	0.5949098621421008	0.02617508257789792	752	191	943
1414	0.5953389830508465	0.026150872057841112	753	191	944
1415	0.5953389830508465	0.026150872057841112	753	191	944
1416	0.5982996811902235	0.026120734380928486	752	189	941
1417	0.5940488841657809	0.026223634058461145	750	191	941
1418	0.5978723404255323	0.026145026469676848	751	189	940
1419	0.5978609625668451	0.026215117274793406	747	188	935
1420	0.5999999999999991	0.026162797606709143	748	187	935
1421	0.5940170940170949	0.026294349836987398	746	190	936
1422	0.5948827292110876	0.026245408543241838	748	190	938
1423	0.5914893617021268	0.02629902382690459	748	192	940
1424	0.5901814300960523	0.026372382136663316	745	192	937
1425	0.5867944621938241	0.02642473304793431	745	194	939
1426	0.5863539445628992	0.026449232291338862	744	194	938
1427	0.5851063829787233	0.026450486071179388	745	195	940
1428	0.5829787234042555	0.026500417661460662	744	196	940
1429	0.5842217484008526	0.02649948602903936	743	195	938
1430	0.5820895522388055	0.02654946209033563	742	196	938
1431	0.5812964930924555	0.026525595425281018	744	197	941
1432	0.5825346112886032	0.026524917990232023	743	196	939
1433	0.5829787234042562	0.026500417661460662	744	196	940
1434	0.5833333333333329	0.026548661623481146	741	195	936
1435	0.5876726886291176	0.026375865917751092	747	194	941
1436	0.5872340425531912	0.026400277627220022	746	194	940
1437	0.5850267379679148	0.026522994077334723	741	194	935
1438	0.5837780149413018	0.026524051815835527	742	195	937
1439	0.5863539445628986	0.026449232291338862	744	194	938
1440	0.5863539445628986	0.026449232291338862	744	194	938
1441	0.5853920515574639	0.0265712698267823	738	193	931
1442	0.5879828326180261	0.026495529393457565	740	192	932
1443	0.5888650963597435	0.026446137299043528	742	192	934
1444	0.590181430096051	0.026372382136663316	745	192	937
1445	0.5867944621938228	0.02642473304793431	745	194	939
1446	0.5820895522388044	0.02654946209033563	742	196	938
1447	0.5825346112886045	0.026524917990232023	743	196	939
1448	0.5884861407249463	0.02639869929144274	745	193	938
1449	0.583864118895967	0.02645154787522993	746	196	942
1450	0.5859124866595505	0.026473775469224244	743	194	937
1451	0.5808510638297867	0.02655007396006456	743	197	940
1452	0.5830687830687841	0.026428115424279412	748	197	945
1453	0.583509513742072	0.026403853412405066	749	197	946
1454	0.5817409766454342	0.02650116041387564	745	197	942
1455	0.5811965811965816	0.026598682049265375	740	196	936
1456	0.5779427359490987	0.02657513396870431	744	199	943
1457	0.5780590717299582	0.02650228295219023	748	200	948
1458	0.5758218451749737	0.02662391151757259	743	200	943
1459	0.5761448349307764	0.026673131455108502	740	199	939
1460	0.5765957446808514	0.02664856682937199	741	199	940
1461	0.5792811839323466	0.026502090346809695	747	199	946
1462	0.5792811839323472	0.026502090346809695	747	199	946
1463	0.5779427359490991	0.02657513396870431	744	199	943
1464	0.5779427359490987	0.02657513396870431	744	199	943
1465	0.576271186440677	0.026599499797734454	744	200	944
1466	0.5800636267232234	0.026526086900824555	745	198	943
1467	0.5812964930924555	0.026525595425281018	744	197	941
1468	0.5813953488372096	0.026453106787699174	748	198	946
1469	0.5755015839493143	0.02657495082742932	746	201	947
1470	0.5776135163674753	0.026526522873230728	747	200	947
1471	0.5788359788359775	0.026526395152633248	746	199	945
1472	0.5797254487856393	0.026477828465400595	748	199	947
1473	0.576396206533191	0.026526472712699714	748	201	949
1474	0.5817409766454349	0.02650116041387564	745	197	942
1475	0.5767195767195756	0.02657513118880135	745	200	945
1476	0.5750528541226205	0.026599253970793556	745	201	946
1477	0.5684210526315777	0.02669313940884846	745	205	950
1478	0.5691657866948252	0.026718650416917324	743	204	947
1479	0.572033898305084	0.026696211944631357	742	202	944
1480	0.5723404255319139	0.026745976776432655	739	201	940
1481	0.5673382820784717	0.026816355815509608	739	204	943
1482	0.5687103594080327	0.026743012505452555	742	204	946
1483	0.5709711846318024	0.02681992414576889	736	201	937
1484	0.5680851063829769	0.02684231559092487	737	203	940
1485	0.5711252653927806	0.026745159119691293	740	202	942
1486	0.5711252653927813	0.026745159119691293	740	202	942
1487	0.5727948990435694	0.026721414824695165	740	201	941
1488	0.5735607675906181	0.026746620572074224	738	200	938
1489	0.5735607675906181	0.026746620572074224	738	200	938
1490	0.5799573560767587	0.02659916204037173	741	197	938
1491	0.575240128068302	0.026722391872458423	738	199	937
1492	0.5786096256684494	0.02667312334880475	738	197	935
1493	0.5811965811965807	0.026598682049265375	740	196	936
1494	0.5824411134903643	0.02659801375020727	739	195	934
1495	0.5756929637526629	0.026697739766132263	739	199	938
1496	0.5778251599147125	0.026648587424000596	740	198	938
1497	0.5816435432230507	0.026574050072867623	741	196	937
1498	0.5837780149413021	0.026524051815835527	742	195	937
1499	0.584137191854233	0.026572389773545476	739	194	933
1500	0.5807486631016034	0.02662335813130856	739	196	935
1501	0.5802997858672371	0.026648078431120187	738	196	934
1502	0.5781584582441125	0.026697865347079415	737	197	934
1503	0.5832438238453268	0.026621963464737334	737	194	931
1504	0.5763440860215053	0.026797277475821446	733	197	930
1505	0.5767991407089144	0.02677235759771468	734	197	931
1506	0.579741379310345	0.026747138364405124	733	195	928
1507	0.5818965517241373	0.02669665973979618	734	194	928
1508	0.5806451612903216	0.026697251211050772	735	195	930
1509	0.5831533477321805	0.026695874836618224	733	193	926
1510	0.5775862068965517	0.026797335125543012	732	196	928
1511	0.5775862068965513	0.026797335125543012	732	196	928
1512	0.5792880258899666	0.02677214944754224	732	195	927
1513	0.5874049945711182	0.02666711534000068	731	190	921
1514	0.5799782372143628	0.026872229099916312	726	193	919
1515	0.5788336933045342	0.026797205688587157	731	195	926
1516	0.5783783783783779	0.0268223072031854	730	195	925
1517	0.579978237214363	0.026872229099916312	726	193	919
1518	0.5799782372143635	0.026872229099916312	726	193	919
1519	0.5804347826086951	0.026846898111205962	727	193	920
1520	0.5774647887323935	0.026872646517410156	728	195	923
1521	0.5765472312703571	0.026923168322540898	726	195	921
1522	0.5774647887323954	0.026872646517410156	728	195	923
1523	0.5787187839305084	0.026872533982782484	727	194	921
1524	0.5756256800870501	0.02697387355666693	724	195	919
1525	0.5779220779220775	0.02684745410733951	729	195	924
1526	0.5770065075921895	0.026897884550117223	727	195	922
1527	0.5726681127982645	0.02699825720622752	725	197	922
1528	0.5728155339805824	0.02692196490243055	729	198	927
1529	0.5735930735930734	0.026947740549055115	727	197	924
1530	0.5752979414951236	0.026922952515807813	727	196	923
1531	0.5743756786102053	0.02697351779299982	725	196	921
1532	0.5726681127982641	0.02699825720622752	725	197	922
1533	0.5821545157780177	0.026820974198827435	727	192	919
1534	0.584330794341675	0.026769428643224454	728	191	919
1535	0.5835140997830784	0.0267451882134938	730	192	922
1536	0.5826086956521738	0.02679566617600188	728	192	920
1537	0.5830618892508135	0.0267704042205506	729	192	921
1538	0.5800865800865798	0.02679688632012974	730	194	924
1539	0.5805405405405389	0.026771761661767483	731	194	925
1540	0.5856832971800436	0.026693712962387678	731	191	922
1541	0.5913043478260859	0.026587819380186884	732	188	920
1542	0.5878524945770053	0.026641946698438147	732	190	922
1543	0.5904658721560128	0.026564789332999633	734	189	923
1544	0.5922330097087379	0.026464852476916465	738	189	927
1545	0.5909090909090899	0.026539736732779193	735	189	924
1546	0.590465872156012	0.026564789332999633	734	189	923
1547	0.5939196525515744	0.026509978993291834	734	187	921
1548	0.5913513513513506	0.026514729802353577	736	189	925
1549	0.5891891891891876	0.02656671559804976	735	190	925
1550	0.5921908893709305	0.026537534310357245	734	188	922
1551	0.5909090909090907	0.026539736732779193	735	189	924
1552	0.588299024918742	0.02661682394018269	733	190	923
1553	0.5882990249187428	0.02661682394018269	733	190	923
1554	0.5909090909090907	0.026539736732779193	735	189	924
1555	0.5900216919739684	0.026589887721978706	733	189	922
1556	0.5917030567685568	0.0266361439070824	729	187	916
1557	0.5930735930735924	0.026487432967229625	736	188	924
1558	0.5978260869565204	0.02642882093132118	735	185	920
1559	0.5969498910675375	0.026479136925608313	733	185	918
1560	0.5909090909090907	0.026539736732779193	735	189	924
1561	0.5939196525515744	0.026509978993291834	734	187	921
1562	0.5969664138678207	0.02640691455284565	737	186	923
1563	0.5943600867678948	0.026484884717519183	735	187	922
1564	0.593513513513514	0.026462450894169237	737	188	925
1565	0.5948275862068959	0.02638777764288337	740	188	928
1566	0.5892473118279556	0.026493813550627337	739	191	930
1567	0.5917926565874723	0.0264897684231362	737	189	926
1568	0.5913978494623654	0.02644223941786122	740	190	930
1569	0.5948275862068959	0.02638777764288337	740	188	928
1570	0.5900755124056091	0.02651678936626333	737	190	927
1571	0.5875402792696021	0.02652029237922315	739	192	931
1572	0.5901287553648067	0.02644429021692219	741	191	932
1573	0.5922746781115861	0.0263927643564139	742	190	932
1574	0.5922746781115876	0.0263927643564139	742	190	932
1575	0.5905680600214338	0.026419595639284862	742	191	933
1576	0.5870967741935467	0.026545100143845875	738	192	930
1577	0.5931108719052737	0.026415156412500015	740	189	929
1578	0.5910064239828697	0.026394945634417903	743	191	934
1579	0.5905172413793078	0.026491894247340098	738	190	928
1580	0.5909580193756713	0.026467044303454323	739	190	929
1581	0.5917926565874707	0.0264897684231362	737	189	926
1582	0.5995670995670981	0.026328742814237107	739	185	924
1583	0.5991332611050918	0.02635369341263351	738	185	923
1584	0.5900755124056076	0.02651678936626333	737	190	927
1585	0.5900755124056082	0.02651678936626333	737	190	927
1586	0.5995647442872668	0.026400327210681643	735	184	919
1587	0.5939524838012953	0.0264375143947343	738	188	926
1588	0.5883620689655161	0.02654351655939781	737	191	928
1589	0.5892473118279556	0.026493813550627337	739	191	930
1590	0.5888051668460704	0.026518642537660682	738	191	929
1591	0.5875402792696024	0.02652029237922315	739	192	931
1592	0.5841371918542332	0.026572389773545476	739	194	933
1593	0.5832438238453271	0.026621963464737334	737	194	931
1594	0.5858369098712439	0.026546483546064866	739	193	932
1595	0.5900755124056091	0.02651678936626333	737	190	927
1596	0.5828877005347588	0.02657331556411131	740	195	935
1597	0.5810955961331893	0.026672374911317798	736	195	931
1598	0.5798499464094321	0.026672843061167652	737	196	933
1599	0.5815450643776824	0.02664754331045897	737	195	932
1600	0.5755627009646304	0.026772183602640318	735	198	933
1601	0.5764705882352918	0.026722612766115483	737	198	935
1602	0.5798499464094321	0.026672843061167652	737	196	933
1603	0.5780409041980625	0.02677234714517724	733	196	929
1604	0.5780409041980625	0.02677234714517724	733	196	929
1605	0.5763440860215058	0.026797277475821446	733	197	930
1606	0.57815845824411	0.026697865347079415	737	197	934
1607	0.5793991416309011	0.026697652134263825	736	196	932
1608	0.5760171306209838	0.026747376049159815	736	198	934
1609	0.5738758029978573	0.02679661206839935	735	199	934
1610	0.5711252653927807	0.026745159119691293	740	202	942
1611	0.5697550585729491	0.02681890463111651	737	202	939
1612	0.5721925133689828	0.026820770298518024	735	200	935
1613	0.5709711846318024	0.02681992414576889	736	201	937
1614	0.5668789808917183	0.02684088962107848	738	204	942
1615	0.5668789808917183	0.02684088962107848	738	204	942
1616	0.5697550585729491	0.02681890463111651	737	202	939
1617	0.5714285714285702	0.026795231327864193	737	201	938
1618	0.5706695005313498	0.02676969754906738	739	202	941
1619	0.5706695005313489	0.02676969754906738	739	202	941
1620	0.5740149094781671	0.026721991671050643	739	200	939
1621	0.5769230769230758	0.026697893641778228	738	198	936
1622	0.5782747603833857	0.026624000108791016	741	198	939
1623	0.5740149094781672	0.026721991671050643	739	200	939
1624	0.5778251599147124	0.026648587424000596	740	198	938
1625	0.5761448349307763	0.026673131455108502	740	199	939
1626	0.5778251599147112	0.026648587424000596	740	198	938
1627	0.5773745997865518	0.026673218564757566	739	198	937
1628	0.5786096256684491	0.02667312334880475	738	197	935
1629	0.5819935691318311	0.026622756294597545	738	195	933
1630	0.5824411134903634	0.02659801375020727	739	195	934
1631	0.576470588235293	0.026722612766115483	737	198	935
1632	0.5836909871244619	0.026597154312868958	738	194	932
1633	0.5849462365591397	0.026596100860947602	737	193	930
1634	0.5883620689655172	0.02654351655939781	737	191	928
1635	0.5814455231930961	0.0267216484878054	733	194	927
1636	0.5853920515574643	0.0265712698267823	738	193	931
1637	0.586652314316469	0.026569952802639272	737	192	929
1638	0.5862808145766341	0.026521741904195362	740	193	933
1639	0.585392051557465	0.0265712698267823	738	193	931
1640	0.5831533477321809	0.026695874836618224	733	193	926
1641	0.5823466092572653	0.026671716063427574	735	194	929
1642	0.5879828326180255	0.026495529393457565	740	192	932
1643	0.592711682743837	0.02636809394890649	743	190	933
1644	0.5844994617868671	0.026620976763518083	736	193	929
1645	0.5810955961331893	0.026672374911317798	736	195	931
1646	0.5815450643776807	0.02664754331045897	737	195	932
1647	0.5896885069817388	0.026469029482269268	740	191	931
1648	0.5870967741935467	0.026545100143845875	738	192	930
1649	0.5841371918542331	0.026572389773545476	739	194	933
1650	0.5884861407249462	0.02639869929144274	745	193	938
1651	0.593582887700535	0.02631888680392774	745	190	935
1652	0.5914438502673784	0.026370340087742625	744	191	935
1653	0.5914438502673786	0.026370340087742625	744	191	935
1654	0.5953141640042593	0.026221003989130284	749	190	939
1655	0.5965848452507997	0.026218166089613103	748	189	937
1656	0.5940170940170939	0.026294349836987398	746	190	936
1657	0.5999999999999994	0.02609312292213769	752	188	940
1658	0.6038135593220332	0.025944227697602792	757	187	944
1659	0.6017039403620865	0.02606521615564318	752	187	939
1660	0.6051227321237997	0.026008505280449883	752	185	937
1661	0.6042553191489355	0.025988448933279527	754	186	940
1662	0.6016949152542364	0.0259963171478436	756	188	944
1663	0.6038135593220331	0.025944227697602792	757	187	944
1664	0.6008492569002113	0.02604463281755649	754	188	942
1665	0.5974576271186434	0.026099637632188012	754	190	944
1666	0.5978835978835984	0.026075494859158763	755	190	945
1667	0.5991516436903501	0.02607228120343029	754	189	943
1668	0.5957671957671956	0.026126704869769837	754	191	945
1669	0.6016949152542364	0.0259963171478436	756	188	944
1670	0.6042328042328047	0.025920160654365313	758	187	945
1671	0.607218683651803	0.025887341056770666	757	185	942
1672	0.6059637912673039	0.025959907723706942	754	185	939
1673	0.6076352067868498	0.025863239623262355	758	185	943
1674	0.6076352067868497	0.025863239623262355	758	185	943
1675	0.6106382978723399	0.025829244294419844	757	183	940
1676	0.607218683651804	0.025887341056770666	757	185	942
1677	0.6089266737513283	0.02585844540413319	757	184	941
1678	0.6068012752391072	0.025911486142251642	756	185	941
1679	0.6068012752391072	0.025911486142251642	756	185	941
1680	0.6085106382978722	0.02588260738366465	756	184	940
1681	0.6059637912673057	0.025959907723706942	754	185	939
1682	0.6093916755602982	0.025901912213290898	754	183	937
1683	0.6055437100213219	0.025984184447886034	753	185	938
1684	0.6076759061833691	0.025931063133400087	754	184	938
1685	0.6068376068376062	0.02597969536972773	752	184	936
1686	0.6089266737513283	0.02585844540413319	757	184	941
1687	0.6055143160127252	0.02591593418846215	757	186	943
1688	0.6055437100213219	0.025984184447886034	753	185	938
1689	0.6047008547008538	0.026032870336423743	751	185	936
1690	0.6072186836518039	0.025887341056770666	757	185	942
1691	0.6080508474576263	0.025839181728539485	759	185	944
1692	0.6080508474576263	0.025839181728539485	759	185	944
1693	0.6029567053854274	0.025924168747909045	759	188	947
1694	0.6033755274261595	0.025900205530504306	760	188	948
1695	0.6042105263157892	0.025852407805793433	762	188	950
1696	0.6059009483667008	0.025824324243279944	762	187	949
1697	0.602105263157895	0.025904058858503283	761	189	950
1698	0.601685985247627	0.02592796162549823	760	189	949
1699	0.6033934252385994	0.025968338140273474	756	187	943
1700	0.5983175604626699	0.025982605538714544	760	191	951
1701	0.5987394957983193	0.025958738594614002	761	191	952
1702	0.5962145110410094	0.026033389884515836	759	192	951
1703	0.6000000000000002	0.025955427380922005	760	190	950
1704	0.5966386554621849	0.02600949880639675	760	192	952
1705	0.5911949685534585	0.02611233009870081	759	195	954
1706	0.5911949685534585	0.02611233009870081	759	195	954
1707	0.5945378151260508	0.02605998224815798	759	193	952
1708	0.5941114616193479	0.026083897058827743	758	193	951
1709	0.587434554973822	0.026187416418244108	758	197	955
1710	0.5857740585774063	0.026212615385199138	758	198	956
1711	0.5882352941176466	0.02620978790232373	756	196	952
1712	0.5874345549738207	0.026187416418244108	758	197	955
1713	0.5882352941176466	0.02620978790232373	756	196	952
1714	0.5911485774499453	0.026182132586650295	755	194	949
1715	0.5923970432946134	0.026179982661976946	754	193	947
1716	0.5928270042194091	0.02615589709040065	755	193	948
1717	0.5928270042194091	0.02615589709040065	755	193	948
1718	0.5957671957671947	0.026126704869769837	754	191	945
1719	0.5957671957671953	0.026126704869769837	754	191	945
1720	0.5932203389830505	0.02620182482924118	752	192	944
1721	0.5949098621420987	0.02617508257789792	752	191	943
1722	0.594479830148619	0.026199336540976247	751	191	942
1723	0.5915343915343904	0.02622828280040919	752	193	945
1724	0.595338983050848	0.026150872057841112	753	191	944
1725	0.5966029723991512	0.026148053341509433	752	190	942
1726	0.5957446808510642	0.02619664334591857	750	190	940
1727	0.5987193169690492	0.02616618712078286	749	188	937
1728	0.5974440894568686	0.026169362375263402	750	189	939
1729	0.5999999999999984	0.026162797606709143	748	187	935
1730	0.5991425509110383	0.026211854409074146	746	187	933
1731	0.5939849624060142	0.026365640670892112	742	189	931
1732	0.5961331901181514	0.0263135113655742	743	188	931
1733	0.5926724137931025	0.026439981845858516	739	189	928
1734	0.5969827586206893	0.026335279903107803	741	187	928
1735	0.5965480043149954	0.026360100249521623	740	187	927
1736	0.6	0.026303837968857165	740	185	925
1737	0.5999999999999983	0.026303837968857165	740	185	925
1738	0.5974165769644779	0.026310504795872172	742	187	929
1739	0.5944206008583681	0.026340950129574464	743	189	932
1740	0.5888650963597426	0.026446137299043528	742	192	934
1741	0.5901287553648064	0.02644429021692219	741	191	932
1742	0.5935483870967729	0.026390376059750892	741	189	930
1743	0.590568060021436	0.026419595639284862	742	191	933
1744	0.5893048128342232	0.026421507961564485	743	192	935
1745	0.5897435897435888	0.026396922945279067	744	192	936
1746	0.587165775401069	0.02647239208038048	742	193	935
1747	0.5880469583778013	0.02642321944564268	744	193	937
1748	0.587165775401069	0.02647239208038048	742	193	935
1749	0.587982832618025	0.026495529393457565	740	192	932
1750	0.5867237687366161	0.0264970447869301	741	193	934
1751	0.5871657754010691	0.02647239208038048	742	193	935
1752	0.5842217484008525	0.02649948602903936	743	195	938
1753	0.585912486659551	0.026473775469224244	743	194	937
1754	0.5825346112886031	0.026524917990232023	743	196	939
1755	0.5864262990455983	0.026377313507168272	748	195	943
1756	0.5834218916046755	0.02647596099326557	745	196	941
1757	0.5826271186440665	0.026452420522605845	747	197	944
1758	0.5813953488372096	0.026453106787699174	748	198	946
1759	0.5826271186440665	0.026452420522605845	747	197	944
1760	0.5856236786469335	0.02635432870815607	750	196	946
1761	0.5818373812038015	0.026428866131140046	749	198	947
1762	0.5818373812038015	0.026428866131140046	749	198	947
1763	0.5839493136219637	0.02637963437858196	750	197	947
1764	0.5810526315789467	0.026405299295390254	751	199	950
1765	0.5839493136219637	0.02637963437858196	750	197	947
1766	0.5847457627118643	0.026402851849659015	748	196	944
1767	0.5818373812038012	0.026428866131140046	749	198	947
1768	0.5848261327713378	0.02633132481313616	752	197	949
1769	0.5835962145110405	0.026332330873285247	753	198	951
1770	0.5801687763713059	0.026453609401017122	749	199	948
1771	0.579281183932347	0.026502090346809695	747	199	946
1772	0.5809523809523812	0.026477390396071686	747	198	945
1773	0.5780590717299581	0.02650228295219023	748	200	948
1774	0.5801687763713078	0.026453609401017122	749	199	948
1775	0.5776135163674766	0.026526522873230728	747	200	947
1776	0.5785036880927279	0.026478085713246925	749	200	949
1777	0.5830687830687817	0.026428115424279412	748	197	945
1778	0.583864118895965	0.02645154787522993	746	196	942
1779	0.587234042553191	0.026400277627220022	746	194	940
1780	0.5851063829787244	0.026450486071179388	745	195	940
1781	0.585987261146497	0.026401660859702976	747	195	942
1782	0.5846645367412151	0.02647496415130264	744	195	939
1783	0.5812964930924545	0.026525595425281018	744	197	941
1784	0.5799573560767579	0.02659916204037173	741	197	938
1785	0.5867237687366165	0.0264970447869301	741	193	934
1786	0.5858369098712439	0.026546483546064866	739	193	932
1787	0.5875402792696018	0.02652029237922315	739	192	931
1788	0.5935483870967733	0.026390376059750892	741	189	930
1789	0.5952637244348744	0.026362977154481375	741	188	929
1790	0.5944206008583682	0.026340950129574464	743	189	932
1791	0.5974165769644774	0.026310504795872172	742	187	929
1792	0.5969827586206884	0.026335279903107803	741	187	928
1793	0.5948553054662358	0.026316304319817317	744	189	933
1794	0.594855305466237	0.026316304319817317	744	189	933
1795	0.5913978494623647	0.02644223941786122	740	190	930
1796	0.5956989247311827	0.02633822176773031	742	188	930
1797	0.5974304068522478	0.026239648901696878	746	188	934
1798	0.595721925133688	0.026267146432897574	746	189	935
1799	0.5965665236051482	0.02628884583132965	744	188	932
1800	0.5969989281886366	0.02626422504868455	745	188	933
1801	0.5991425509110389	0.026211854409074146	746	187	933
1802	0.5995717344753743	0.026187303738782856	747	187	934
1803	0.5961538461538455	0.026242634125605645	747	189	936
1804	0.5944206008583682	0.026340950129574464	743	189	932
1805	0.5918803418803404	0.026345778885039858	745	191	936
1806	0.5927116827438362	0.02636809394890649	743	190	933
1807	0.5961331901181519	0.0263135113655742	743	188	931
1808	0.5893048128342244	0.026421507961564485	743	192	935
1809	0.590568060021436	0.026419595639284862	742	191	933
1810	0.5940170940170931	0.026294349836987398	746	190	936
1811	0.5952890792291202	0.026291703126007395	745	189	934
1812	0.5927505330490414	0.026296789056465698	747	191	938
1813	0.5906183368869921	0.026347885422547734	746	192	938
1814	0.5944503735325496	0.026269857121369596	747	190	937
1815	0.5970149253731336	0.026193742210763933	749	189	938
1816	0.5927889713679741	0.026226059333208852	751	192	943
1817	0.5927505330490401	0.026296789056465698	747	191	938
1818	0.5923159018143006	0.026321261912448768	746	191	937
1819	0.5927505330490406	0.026296789056465698	747	191	938
1820	0.590233545647557	0.026301057141983733	749	193	942
1821	0.5918803418803416	0.026345778885039858	745	191	936
1822	0.5897435897435896	0.026396922945279067	744	192	936
1823	0.5897435897435898	0.026396922945279067	744	192	936
1824	0.5918803418803416	0.026345778885039858	745	191	936
1825	0.590568060021435	0.026419595639284862	742	191	933
1826	0.5858369098712426	0.026546483546064866	739	193	932
1827	0.5879828326180243	0.026495529393457565	740	192	932
1828	0.5884244372990352	0.026470811071595775	741	192	933
1829	0.5901287553648064	0.02644429021692219	741	191	932
1830	0.5858369098712433	0.026546483546064866	739	193	932
1831	0.5840517241379304	0.026645897649809572	735	193	928
1832	0.5922330097087379	0.026464852476916465	738	189	927
1833	0.58968850698174	0.026469029482269268	740	191	931
1834	0.5874730021598271	0.026593400172925698	735	191	926
1835	0.5844994617868668	0.026620976763518083	736	193	929
1836	0.5857605177993516	0.026619793265800405	735	192	927
1837	0.5874730021598268	0.026593400172925698	735	191	926
1838	0.5874049945711178	0.02666711534000068	731	190	921
1839	0.5839653304442018	0.026720018036223567	731	192	923
1840	0.582251082251082	0.026746033351113547	731	193	924
1841	0.582251082251082	0.026746033351113547	731	193	924
1842	0.5856832971800424	0.026693712962387678	731	191	922
1843	0.5844155844155843	0.026694893570502698	732	192	924
1844	0.5827027027027024	0.026720931369569816	732	193	925
1845	0.583603020496224	0.026670863635497533	734	193	927
1846	0.587027027027026	0.026618409998605264	734	191	925
1847	0.5784946236559119	0.026747404062587354	734	196	930
1848	0.5806451612903218	0.026697251211050772	735	195	930
1849	0.5793991416309003	0.026697652134263825	736	196	932
1850	0.5827956989247297	0.02664681734339168	736	194	930
1851	0.5857605177993516	0.026619793265800405	735	192	927
1852	0.5870967741935479	0.026545100143845875	738	192	930
1853	0.591836734693876	0.026417479474184248	741	190	931
1854	0.5870967741935479	0.026545100143845875	738	192	930
1855	0.5905172413793102	0.026491894247340098	738	190	928
1856	0.5879828326180251	0.026495529393457565	740	192	932
1857	0.5910064239828682	0.026394945634417903	743	191	934
1858	0.5896885069817399	0.026469029482269268	740	191	931
1859	0.5866523143164679	0.026569952802639272	737	192	929
1860	0.5909580193756719	0.026467044303454323	739	190	929
1861	0.5858369098712433	0.026546483546064866	739	193	932
1862	0.5862808145766341	0.026521741904195362	740	193	933
1863	0.5888650963597419	0.026446137299043528	742	192	934
1864	0.5837780149413017	0.026524051815835527	742	195	937
1865	0.5867237687366154	0.0264970447869301	741	193	934
1866	0.5829787234042538	0.026500417661460662	744	196	940
1867	0.586723768736615	0.0264970447869301	741	193	934
1868	0.5845824411134894	0.026547669732879205	740	194	934
1869	0.5787234042553181	0.026599456508748093	742	198	940
1870	0.5842217484008525	0.02649948602903936	743	195	938
1871	0.5834218916046744	0.02647596099326557	745	196	941
1872	0.5876726886291166	0.026375865917751092	747	194	941
1873	0.5867944621938233	0.02642473304793431	745	194	939
1874	0.5902335456475571	0.026301057141983733	749	193	942
1875	0.5906680805938485	0.026276755663412373	750	193	943
1876	0.5897980871413377	0.02632540213281112	748	193	941
1877	0.5877378435517961	0.026304531142423156	751	195	946
1878	0.5919234856535585	0.02627465872080009	749	192	941
1879	0.5911016949152542	0.026252497586353927	751	193	944
1880	0.5953141640042602	0.026221003989130284	749	190	939
1881	0.5944503735325499	0.026269857121369596	747	190	937
1882	0.6025641025641012	0.026085749914700657	750	186	936
1883	0.6034297963558412	0.026106232000637556	748	185	933
1884	0.6047261009667008	0.026102054168285142	747	184	931
1885	0.6047261009667017	0.026102054168285142	747	184	931
1886	0.6060279870828844	0.026097648848653558	746	183	929
1887	0.6064516129032244	0.02607302485239956	747	183	930
1888	0.6051779935275073	0.02614703252307413	744	183	927
1889	0.6043010752688164	0.026126660268877153	746	184	930
1890	0.6043010752688155	0.026126660268877153	746	184	930
1891	0.6051502145922738	0.026077493004383973	748	184	932
1892	0.6081808396124848	0.026043684141625025	747	182	929
1893	0.6025778732545639	0.02615536301940192	746	185	931
1894	0.6060279870828823	0.026097648848653558	746	183	929
1895	0.6060279870828823	0.026097648848653558	746	183	929
1896	0.611231101511878	0.026008732138578853	746	180	926
1897	0.6069114470842324	0.026117745004146962	744	182	926
1898	0.603875134553283	0.0261513114241249	745	184	929
1899	0.6056034482758615	0.026122318032530276	745	183	928
1900	0.6099137931034484	0.026014028977545428	747	181	928
1901	0.6103336921420872	0.025989415420991535	748	181	929
1902	0.6051502145922738	0.026077493004383973	748	184	932
1903	0.6021390374331549	0.02611018568227054	749	186	935
1904	0.6017039403620866	0.02606521615564318	752	187	939
1905	0.6004250797024446	0.026068856009199722	753	188	941
1906	0.6008492569002113	0.02604463281755649	754	188	942
1907	0.5995762711864411	0.026048119890312405	755	189	944
1908	0.6017039403620853	0.02606521615564318	752	187	939
1909	0.6012793176972276	0.026089545286400173	751	187	938
1910	0.5999999999999979	0.02609312292213769	752	188	940
1911	0.60042735042735	0.02613833589732933	749	187	936
1912	0.6000000000000002	0.02609312292213769	752	188	940
1913	0.5995740149094774	0.026117433669396457	751	188	939
1914	0.6004250797024445	0.026068856009199722	753	188	941
1915	0.6051227321237975	0.026008505280449883	752	185	937
1916	0.6008537886872991	0.026113918495488688	750	187	937
1917	0.6025504782146656	0.026016689673265977	754	187	941
1918	0.6034115138592747	0.026037011235854442	752	186	938
1919	0.6034115138592747	0.026037011235854442	752	186	938
1920	0.604675876726886	0.025964233637427624	755	186	941
1921	0.604675876726886	0.025964233637427624	755	186	941
1922	0.607257203842048	0.02595535713312667	753	184	937
1923	0.6059637912673057	0.025959907723706942	754	185	939
1924	0.6042553191489362	0.025988448933279527	754	186	940
1925	0.6042328042328043	0.025920160654365313	758	187	945
1926	0.6046758767268863	0.025964233637427624	755	186	941
1927	0.6038338658146951	0.02601270809475798	753	186	939
1928	0.6021276595744675	0.026040930989162277	753	187	940
1929	0.6042553191489358	0.025988448933279527	754	186	940
1930	0.6021276595744675	0.026040930989162277	753	187	940
1931	0.600427350427349	0.02613833589732933	749	187	936
1932	0.6034115138592749	0.026037011235854442	752	186	938
1933	0.6051227321237975	0.026008505280449883	752	185	937
1934	0.6004250797024437	0.026068856009199722	753	188	941
1935	0.6021276595744669	0.026040930989162277	753	187	940
1936	0.6021390374331543	0.02611018568227054	749	186	935
1937	0.6038338658146958	0.02601270809475798	753	186	939
1938	0.6029882604055492	0.026061358470926808	751	186	937
1939	0.6034115138592749	0.026037011235854442	752	186	938
1940	0.6029882604055492	0.026061358470926808	751	186	937
1941	0.6017039403620881	0.02606521615564318	752	187	939
1942	0.6029882604055495	0.026061358470926808	751	186	937
1943	0.6004273504273506	0.02613833589732933	749	187	936
1944	0.6004273504273506	0.02613833589732933	749	187	936
1945	0.6038338658146961	0.02601270809475798	753	186	939
1946	0.599571734475375	0.026187303738782856	747	187	934
1947	0.6008537886872991	0.026113918495488688	750	187	937
1948	0.6008537886872991	0.026113918495488688	750	187	937
1949	0.5982905982905987	0.026190630052768504	748	188	936
1950	0.5995717344753743	0.026187303738782856	747	187	934
1951	0.5970149253731336	0.026193742210763933	749	189	938
1952	0.5991425509110393	0.026211854409074146	746	187	933
1953	0.6000000000000001	0.026162797606709143	748	187	935
1954	0.5974304068522478	0.026239648901696878	746	188	934
1955	0.597860962566845	0.026215117274793406	747	188	935
1956	0.5974304068522477	0.026239648901696878	746	188	934
1957	0.5991425509110383	0.026211854409074146	746	187	933
1958	0.5978609625668444	0.026215117274793406	747	188	935
1959	0.5952890792291213	0.026291703126007395	745	189	934
1960	0.5974304068522478	0.026239648901696878	746	188	934
1961	0.5982905982905985	0.026190630052768504	748	188	936
1962	0.5987193169690491	0.02616618712078286	749	188	937
1963	0.5948827292110873	0.026245408543241838	748	190	938
1964	0.5948827292110873	0.026245408543241838	748	190	938
1965	0.5944503735325509	0.026269857121369596	747	190	937
1966	0.5982905982905985	0.026190630052768504	748	188	936
1967	0.5953141640042597	0.026221003989130284	749	190	939
1968	0.6008537886872991	0.026113918495488688	750	187	937
1969	0.5944503735325488	0.026269857121369596	747	190	937
1970	0.592315901814301	0.026321261912448768	746	191	937
1971	0.5923159018143016	0.026321261912448768	746	191	937
1972	0.5931842385516506	0.026272360203943	748	191	939
1973	0.5927505330490404	0.026296789056465698	747	191	938
1974	0.5961538461538463	0.026242634125605645	747	189	936
1975	0.5931477516059946	0.02634346813638298	744	190	934
1976	0.5914438502673784	0.026370340087742625	744	191	935
1977	0.5931477516059946	0.02634346813638298	744	190	934
1978	0.5880469583778025	0.02642321944564268	744	193	937
1979	0.5888650963597426	0.026446137299043528	742	192	934
1980	0.591006423982868	0.026394945634417903	743	191	934
1981	0.5935483870967745	0.026390376059750892	741	189	930
1982	0.5982721382289414	0.02633212133610513	740	186	926
1983	0.5926724137931033	0.026439981845858516	739	189	928
1984	0.5926724137931033	0.026439981845858516	739	189	928
1985	0.5917926565874729	0.0264897684231362	737	189	926
1986	0.5909090909090903	0.026539736732779193	735	189	924
1987	0.5935135135135129	0.026462450894169237	737	188	925
1988	0.5931108719052735	0.026415156412500015	740	189	929
1989	0.5905172413793099	0.026491894247340098	738	190	928
1990	0.5905172413793099	0.026491894247340098	738	190	928
1991	0.5854700854700846	0.026498362693727795	742	194	936
1992	0.5931108719052743	0.026415156412500015	740	189	929
1993	0.5866523143164679	0.026569952802639272	737	192	929
1994	0.5888051668460705	0.026518642537660682	738	191	929
1995	0.5892473118279561	0.026493813550627337	739	191	930
1996	0.5888051668460705	0.026518642537660682	738	191	929
1997	0.5917926565874723	0.0264897684231362	737	189	926
1998	0.5939524838012961	0.0264375143947343	738	188	926
[truncated: 1,601 more rows]

## Sheet: Fig 8b 100 mM ASH on
#sec	CI	std	# on NaCl	# off NaCl	N
0	0	0	0	0	0
1	0	0	0	0	0
2	0	0	0	0	0
3	0	0	0	0	0
4	0	0	0	0	0
5	0	0	0	0	0
6	0	0	0	0	0
7	0	0	0	0	0
8	0	0	0	0	0
9	0	0	0	0	0
10	0	0	0	0	0
11	0	0	0	0	0
12	0	0	0	0	0
13	0	0	0	0	0
14	0	0	0	0	0
15	0	0	0	0	0
16	0	0	0	0	0
17	0	0	0	0	0
18	0	0	0	0	0
19	0	0	0	0	0
20	0	0	0	0	0
21	0	0	0	0	0
22	0	0	0	0	0
23	0	0	0	0	0
24	0	0	0	0	0
25	0	0	0	0	0
26	0	0	0	0	0
27	0	0	0	0	0
28	0	0	0	0	0
29	0	0	0	0	0
30	0	0	0	0	0
31	0	0	0	0	0
32	0	0	0	0	0
33	0	0	0	0	0
34	0	0	0	0	0
35	0	0	0	0	0
36	0	0	0	0	0
37	0	0	0	0	0
38	0	0	0	0	0
39	0	0	0	0	0
40	0	0	0	0	0
41	0	0	0	0	0
42	0	0	0	0	0
43	0	0	0	0	0
44	0	0	0	0	0
45	0	0	0	0	0
46	0	0	0	0	0
47	0	0	0	0	0
48	0	0	0	0	0
49	0	0	0	0	0
50	0	0	0	0	0
51	0	0	0	0	0
52	0	0	0	0	0
53	0	0	0	0	0
54	0	0	0	0	0
55	0	0	0	0	0
56	0	0	0	0	0
57	0	0	0	0	0
58	0	0	0	0	0
59	0	0	0	0	0
60	0	0	0	0	0
61	0	0	0	0	0
62	0	0	0	0	0
63	0	0	0	0	0
64	0	0	0	0	0
65	0	0	0	0	0
66	0	0	0	0	0
67	0	0	0	0	0
68	0	0	0	0	0
69	0	0	0	0	0
70	0	0	0	0	0
71	0	0	0	0	0
72	0	0	0	0	0
73	0	0	0	0	0
74	0	0	0	0	0
75	0	0	0	0	0
76	0	0	0	0	0
77	0	0	0	0	0
78	0	0	0	0	0
79	0	0	0	0	0
80	0	0	0	0	0
81	0	0	0	0	0
82	0	0	0	0	0
83	0	0	0	0	0
84	0	0	0	0	0
85	0	0	0	0	0
86	0	0	0	0	0
87	0	0	0	0	0
88	0	0	0	0	0
89	0	0	0	0	0
90	0	0	0	0	0
91	0	0	0	0	0
92	0	0	0	0	0
93	0	0	0	0	0
94	0	0	0	0	0
95	0	0	0	0	0
96	0	0	0	0	0
97	0	0	0	0	0
98	0	0	0	0	0
99	0	0	0	0	0
100	0	0	0	0	0
101	0	0	0	0	0
102	0	0	0	0	0
103	0	0	0	0	0
104	0	0	0	0	0
105	0	0	0	0	0
106	0	0	0	0	0
107	0	0	0	0	0
108	0	0	0	0	0
109	0	0	0	0	0
110	0	0	0	0	0
111	0	0	0	0	0
112	0	0	0	0	0
113	0	0	0	0	0
114	0	0	0	0	0
115	0	0	0	0	0
116	0	0	0	0	0
117	0	0	0	0	0
118	0	0	0	0	0
119	0	0	0	0	0
120	0	0	0	0	0
121	0	0	0	0	0
122	0	0	0	0	0
123	0	0	0	0	0
124	0	0	0	0	0
125	0	0	0	0	0
126	0	0	0	0	0
127	0	0	0	0	0
128	0	0	0	0	0
129	0	0	0	0	0
130	0	0	0	0	0
131	0	0	0	0	0
132	0	0	0	0	0
133	0	0	0	0	0
134	0	0	0	0	0
135	0	0	0	0	0
136	0	0	0	0	0
137	0	0	0	0	0
138	0	0	0	0	0
139	0	0	0	0	0
140	0	0	0	0	0
141	0	0	0	0	0
142	0	0	0	0	0
143	0	0	0	0	0
144	0	0	0	0	0
145	0	0	0	0	0
146	0	0	0	0	0
147	0	0	0	0	0
148	0	0	0	0	0
149	0	0	0	0	0
150	0	0	0	0	0
151	0	0	0	0	0
152	0	0	0	0	0
153	0	0	0	0	0
154	0	0	0	0	0
155	0	0	0	0	0
156	0	0	0	0	0
157	0	0	0	0	0
158	0	0	0	0	0
159	0	0	0	0	0
160	0	0	0	0	0
161	0	0	0	0	0
162	0	0	0	0	0
163	0	0	0	0	0
164	0	0	0	0	0
165	0	0	0	0	0
166	0	0	0	0	0
167	0	0	0	0	0
168	0	0	0	0	0
169	0	0	0	0	0
170	0	0	0	0	0
171	0	0	0	0	0
172	0	0	0	0	0
173	0	0	0	0	0
174	0	0	0	0	0
175	0	0	0	0	0
176	0	0	0	0	0
177	0	0	0	0	0
178	0	0	0	0	0
179	0	0	0	0	0
180	0	0	0	0	0
181	0	0	0	0	0
182	0	0	0	0	0
183	0	0	0	0	0
184	0	0	0	0	0
185	0	0	0	0	0
186	0	0	0	0	0
187	0	0	0	0	0
188	0	0	0	0	0
189	0	0	0	0	0
190	0	0	0	0	0
191	0	0	0	0	0
192	0	0	0	0	0
193	0	0	0	0	0
194	0	0	0	0	0
195	0	0	0	0	0
196	0	0	0	0	0
197	0	0	0	0	0
198	0	0	0	0	0
199	0	0	0	0	0
200	0	0	0	0	0
201	0	0	0	0	0
202	0	0	0	0	0
203	0	0	0	0	0
204	0	0	0	0	0
205	0	0	0	0	0
206	0	0	0	0	0
207	0	0	0	0	0
208	0	0	0	0	0
209	0	0	0	0	0
210	0	0	0	0	0
211	0	0	0	0	0
212	0	0	0	0	0
213	0	0	0	0	0
214	0	0	0	0	0
215	0	0	0	0	0
216	0	0	0	0	0
217	0	0	0	0	0
218	0	0	0	0	0
219	0	0	0	0	0
220	0	0	0	0	0
221	0	0	0	0	0
222	0	0	0	0	0
223	0	0	0	0	0
224	0	0	0	0	0
225	0	0	0	0	0
226	0	0	0	0	0
227	0	0	0	0	0
228	0	0	0	0	0
229	0	0	0	0	0
230	0	0	0	0	0
231	0	0	0	0	0
232	0	0	0	0	0
233	0	0	0	0	0
234	0	0	0	0	0
235	0	0	0	0	0
236	0	0	0	0	0
237	0	0	0	0	0
238	0	0	0	0	0
239	0	0	0	0	0
240	0	0	0	0	0
241	0	0	0	0	0
242	0	0	0	0	0
243	0	0	0	0	0
244	0	0	0	0	0
245	0	0	0	0	0
246	0	0	0	0	0
247	0	0	0	0	0
248	0	0	0	0	0
249	0	0	0	0	0
250	0	0	0	0	0
251	0	0	0	0	0
252	0	0	0	0	0
253	0	0	0	0	0
254	0	0	0	0	0
255	0	0	0	0	0
256	0	0	0	0	0
257	0	0	0	0	0
258	0	0	0	0	0
259	0	0	0	0	0
260	0	0	0	0	0
261	0	0	0	0	0
262	0	0	0	0	0
263	0	0	0	0	0
264	0	0	0	0	0
265	0	0	0	0	0
266	0	0	0	0	0
267	0	0	0	0	0
268	0	0	0	0	0
269	0	0	0	0	0
270	0	0	0	0	0
271	0	0	0	0	0
272	0	0	0	0	0
273	0	0	0	0	0
274	0	0	0	0	0
275	0	0	0	0	0
276	0	0	0	0	0
277	0	0	0	0	0
278	0	0	0	0	0
279	0	0	0	0	0
280	0	0	0	0	0
281	0	0	0	0	0
282	0	0	0	0	0
283	0	0	0	0	0
284	0	0	0	0	0
285	0	0	0	0	0
286	0	0	0	0	0
287	0	0	0	0	0
288	0	0	0	0	0
289	0	0	0	0	0
290	0	0	0	0	0
291	0	0	0	0	0
292	0	0	0	0	0
293	0	0	0	0	0
294	0	0	0	0	0
295	0	0	0	0	0
296	0	0	0	0	0
297	0	0	0	0	0
298	0	0	0	0	0
299	0	0	0	0	0
300	0	0	0	0	0
301	0	0	0	0	0
302	0	0	0	0	0
303	0	0	0	0	0
304	0	0	0	0	0
305	0	0	0	0	0
306	0	0	0	0	0
307	0	0	0	0	0
308	0	0	0	0	0
309	0	0	0	0	0
310	0	0	0	0	0
311	0	0	0	0	0
312	0	0	0	0	0
313	0	0	0	0	0
314	0	0	0	0	0
315	0	0	0	0	0
316	0	0	0	0	0
317	0	0	0	0	0
318	0	0	0	0	0
319	0	0	0	0	0
320	0	0	0	0	0
321	0	0	0	0	0
322	0	0	0	0	0
323	0	0	0	0	0
324	0	0	0	0	0
325	0	0	0	0	0
326	0	0	0	0	0
327	0	0	0	0	0
328	0	0	0	0	0
329	0	0	0	0	0
330	0	0	0	0	0
331	0	0	0	0	0
332	0	0	0	0	0
333	0	0	0	0	0
334	0	0	0	0	0
335	0	0	0	0	0
336	0	0	0	0	0
337	0	0	0	0	0
338	0	0	0	0	0
339	0	0	0	0	0
340	0	0	0	0	0
341	0	0	0	0	0
342	0	0	0	0	0
343	0	0	0	0	0
344	0	0	0	0	0
345	0	0	0	0	0
346	0	0	0	0	0
347	0	0	0	0	0
348	0	0	0	0	0
349	0	0	0	0	0
350	0	0	0	0	0
351	0	0	0	0	0
352	0	0	0	0	0
353	0	0	0	0	0
354	0	0	0	0	0
355	0	0	0	0	0
356	0	0	0	0	0
357	0	0	0	0	0
358	0	0	0	0	0
359	0	0	0	0	0
360	0	0	0	0	0
361	0	0	0	0	0
362	0	0	0	0	0
363	0	0	0	0	0
364	0	0	0	0	0
365	0	0	0	0	0
366	0	0	0	0	0
367	0	0	0	0	0
368	0	0	0	0	0
369	0	0	0	0	0
370	0	0	0	0	0
371	0	0	0	0	0
372	0	0	0	0	0
373	0	0	0	0	0
374	0	0	0	0	0
375	0	0	0	0	0
376	0	0	0	0	0
377	0	0	0	0	0
378	0	0	0	0	0
379	0	0	0	0	0
380	0	0	0	0	0
381	0	0	0	0	0
382	0	0	0	0	0
383	0	0	0	0	0
384	0	0	0	0	0
385	0	0	0	0	0
386	0	0	0	0	0
387	0	0	0	0	0
388	0	0	0	0	0
389	0	0	0	0	0
390	0	0	0	0	0
391	0	0	0	0	0
392	0	0	0	0	0
393	0	0	0	0	0
394	0	0	0	0	0
395	0	0	0	0	0
396	0	0	0	0	0
397	0	0	0	0	0
398	0	0	0	0	0
399	0	0	0	0	0
400	0	0	0	0	0
401	0	0	0	0	0
402	0	0	0	0	0
403	0	0	0	0	0
404	0	0	0	0	0
405	0	0	0	0	0
406	0	0	0	0	0
407	0	0	0	0	0
408	0	0	0	0	0
409	0	0	0	0	0
410	0	0	0	0	0
411	0	0	0	0	0
412	0	0	0	0	0
413	0	0	0	0	0
414	0	0	0	0	0
415	0	0	0	0	0
416	0	0	0	0	0
417	0	0	0	0	0
418	0	0	0	0	0
419	0	0	0	0	0
420	0	0	0	0	0
421	0	0	0	0	0
422	0	0	0	0	0
423	0	0	0	0	0
424	0	0	0	0	0
425	0	0	0	0	0
426	0	0	0	0	0
427	0	0	0	0	0
428	0	0	0	0	0
429	0	0	0	0	0
430	0	0	0	0	0
431	0	0	0	0	0
432	0	0	0	0	0
433	0	0	0	0	0
434	0	0	0	0	0
435	0	0	0	0	0
436	0	0	0	0	0
437	0	0	0	0	0
438	0	0	0	0	0
439	0	0	0	0	0
440	0	0	0	0	0
441	0	0	0	0	0
442	0	0	0	0	0
443	0	0	0	0	0
444	0	0	0	0	0
445	0	0	0	0	0
446	0	0	0	0	0
447	0	0	0	0	0
448	0	0	0	0	0
449	0	0	0	0	0
450	0	0	0	0	0
451	0	0	0	0	0
452	0	0	0	0	0
453	0	0	0	0	0
454	0	0	0	0	0
455	0	0	0	0	0
456	0	0	0	0	0
457	0	0	0	0	0
458	0	0	0	0	0
459	0	0	0	0	0
460	0	0	0	0	0
461	0	0	0	0	0
462	0	0	0	0	0
463	0	0	0	0	0
464	0	0	0	0	0
465	0	0	0	0	0
466	0	0	0	0	0
467	0	0	0	0	0
468	0	0	0	0	0
469	0	0	0	0	0
470	0	0	0	0	0
471	0	0	0	0	0
472	0	0	0	0	0
473	0	0	0	0	0
474	0	0	0	0	0
475	0	0	0	0	0
476	0	0	0	0	0
477	0	0	0	0	0
478	0	0	0	0	0
479	0	0	0	0	0
480	0	0	0	0	0
481	0	0	0	0	0
482	0	0	0	0	0
483	0	0	0	0	0
484	0	0	0	0	0
485	0	0	0	0	0
486	0	0	0	0	0
487	0	0	0	0	0
488	0	0	0	0	0
489	0	0	0	0	0
490	0	0	0	0	0
491	0	0	0	0	0
492	0	0	0	0	0
493	0	0	0	0	0
494	0	0	0	0	0
495	0	0	0	0	0
496	0	0	0	0	0
497	0	0	0	0	0
498	0	0	0	0	0
499	0	0	0	0	0
500	0	0	0	0	0
501	0	0	0	0	0
502	0	0	0	0	0
503	0	0	0	0	0
504	0	0	0	0	0
505	0	0	0	0	0
506	0	0	0	0	0
507	0	0	0	0	0
508	0	0	0	0	0
509	0	0	0	0	0
510	0	0	0	0	0
511	0	0	0	0	0
512	0	0	0	0	0
513	0	0	0	0	0
514	0	0	0	0	0
515	0	0	0	0	0
516	0	0	0	0	0
517	0	0	0	0	0
518	0	0	0	0	0
519	0	0	0	0	0
520	0	0	0	0	0
521	0	0	0	0	0
522	0	0	0	0	0
523	0	0	0	0	0
524	0	0	0	0	0
525	0	0	0	0	0
526	0	0	0	0	0
527	0	0	0	0	0
528	0	0	0	0	0
529	0	0	0	0	0
530	0	0	0	0	0
531	0	0	0	0	0
532	0	0	0	0	0
533	0	0	0	0	0
534	0	0	0	0	0
535	0	0	0	0	0
536	0	0	0	0	0
537	0	0	0	0	0
538	0	0	0	0	0
539	0	0	0	0	0
540	0	0	0	0	0
541	0	0	0	0	0
542	0	0	0	0	0
543	0	0	0	0	0
544	0	0	0	0	0
545	0	0	0	0	0
546	0	0	0	0	0
547	0	0	0	0	0
548	0	0	0	0	0
549	0	0	0	0	0
550	0	0	0	0	0
551	0	0	0	0	0
552	0	0	0	0	0
553	0	0	0	0	0
554	0	0	0	0	0
555	0	0	0	0	0
556	0	0	0	0	0
557	0	0	0	0	0
558	0	0	0	0	0
559	0	0	0	0	0
560	0	0	0	0	0
561	0	0	0	0	0
562	0	0	0	0	0
563	0	0	0	0	0
564	0	0	0	0	0
565	0	0	0	0	0
566	0	0	0	0	0
567	0	0	0	0	0
568	0	0	0	0	0
569	0	0	0	0	0
570	0	0	0	0	0
571	0	0	0	0	0
572	0	0	0	0	0
573	0	0	0	0	0
574	0	0	0	0	0
575	0	0	0	0	0
576	0	0	0	0	0
577	0	0	0	0	0
578	0	0	0	0	0
579	0	0	0	0	0
580	0	0	0	0	0
581	0	0	0	0	0
582	0	0	0	0	0
583	0	0	0	0	0
584	0	0	0	0	0
585	0	0	0	0	0
586	0	0	0	0	0
587	0	0	0	0	0
588	0	0	0	0	0
589	0	0	0	0	0
590	0	0	0	0	0
591	0	0	0	0	0
592	0	0	0	0	0
593	0	0	0	0	0
594	0	0	0	0	0
595	0	0	0	0	0
596	0	0	0	0	0
597	0	0	0	0	0
598	0	0	0	0	0
599	0	0	0	0	0
600	0	0	0	0	0
601	0	0	0	0	0
602	0	0	0	0	0
603	0	0	0	0	0
604	0	0	0	0	0
605	0	0	0	0	0
606	0	0	0	0	0
607	0	0	0	0	0
608	0	0	0	0	0
609	0	0	0	0	0
610	0	0	0	0	0
611	0	0	0	0	0
612	0	0	0	0	0
613	0	0	0	0	0
614	0	0	0	0	0
615	0	0	0	0	0
616	0	0	0	0	0
617	0	0	0	0	0
618	0	0	0	0	0
619	0	0	0	0	0
620	0	0	0	0	0
621	0	0	0	0	0
622	0	0	0	0	0
623	0	0	0	0	0
624	0	0	0	0	0
625	0	0	0	0	0
626	0	0	0	0	0
627	0	0	0	0	0
628	0	0	0	0	0
629	0	0	0	0	0
630	0	0	0	0	0
631	0	0	0	0	0
632	0	0	0	0	0
633	0	0	0	0	0
634	0	0	0	0	0
635	0	0	0	0	0
636	0	0	0	0	0
637	0	0	0	0	0
638	0	0	0	0	0
639	0	0	0	0	0
640	0	0	0	0	0
641	0	0	0	0	0
642	0	0	0	0	0
643	0	0	0	0	0
644	0	0	0	0	0
645	0	0	0	0	0
646	0	0	0	0	0
647	0	0	0	0	0
648	0	0	0	0	0
649	0	0	0	0	0
650	0	0	0	0	0
651	0	0	0	0	0
652	0	0	0	0	0
653	0	0	0	0	0
654	0	0	0	0	0
655	0	0	0	0	0
656	0	0	0	0	0
657	0	0	0	0	0
658	0	0	0	0	0
659	0	0	0	0	0
660	0	0	0	0	0
661	0	0	0	0	0
662	0	0	0	0	0
663	0	0	0	0	0
664	0	0	0	0	0
665	0	0	0	0	0
666	0	0	0	0	0
667	0	0	0	0	0
668	0	0	0	0	0
669	0	0	0	0	0
670	0	0	0	0	0
671	0	0	0	0	0
672	0	0	0	0	0
673	0	0	0	0	0
674	0	0	0	0	0
675	0	0	0	0	0
676	0	0	0	0	0
677	0	0	0	0	0
678	0	0	0	0	0
679	0	0	0	0	0
680	0	0	0	0	0
681	0	0	0	0	0
682	0	0	0	0	0
683	0	0	0	0	0
684	0	0	0	0	0
685	0	0	0	0	0
686	0	0	0	0	0
687	0	0	0	0	0
688	0	0	0	0	0
689	0	0	0	0	0
690	0	0	0	0	0
691	0	0	0	0	0
692	0	0	0	0	0
693	0	0	0	0	0
694	0	0	0	0	0
695	0	0	0	0	0
696	0	0	0	0	0
697	0	0	0	0	0
698	0	0	0	0	0
699	0	0	0	0	0
700	0	0	0	0	0
701	0	0	0	0	0
702	0	0	0	0	0
703	0	0	0	0	0
704	0	0	0	0	0
705	0	0	0	0	0
706	0	0	0	0	0
707	0	0	0	0	0
708	0	0	0	0	0
709	0	0	0	0	0
710	0	0	0	0	0
711	0	0	0	0	0
712	0	0	0	0	0
713	0	0	0	0	0
714	0	0	0	0	0
715	0	0	0	0	0
716	0	0	0	0	0
717	0	0	0	0	0
718	0	0	0	0	0
719	0	0	0	0	0
720	0	0	0	0	0
721	0	0	0	0	0
722	0	0	0	0	0
723	0	0	0	0	0
724	0	0	0	0	0
725	0	0	0	0	0
726	0	0	0	0	0
727	0	0	0	0	0
728	0	0	0	0	0
729	0	0	0	0	0
730	0	0	0	0	0
731	0	0	0	0	0
732	0	0	0	0	0
733	0	0	0	0	0
734	0	0	0	0	0
735	0	0	0	0	0
736	0	0	0	0	0
737	0	0	0	0	0
738	0	0	0	0	0
739	0	0	0	0	0
740	0	0	0	0	0
741	0	0	0	0	0
742	0	0	0	0	0
743	0	0	0	0	0
744	0	0	0	0	0
745	0	0	0	0	0
746	0	0	0	0	0
747	0	0	0	0	0
748	0	0	0	0	0
749	0	0	0	0	0
750	0	0	0	0	0
751	0	0	0	0	0
752	0	0	0	0	0
753	0	0	0	0	0
754	0	0	0	0	0
755	0	0	0	0	0
756	0	0	0	0	0
757	0	0	0	0	0
758	0	0	0	0	0
759	0	0	0	0	0
760	0	0	0	0	0
761	0	0	0	0	0
762	0	0	0	0	0
763	0	0	0	0	0
764	0	0	0	0	0
765	0	0	0	0	0
766	0	0	0	0	0
767	0	0	0	0	0
768	0	0	0	0	0
769	0	0	0	0	0
770	0	0	0	0	0
771	0	0	0	0	0
772	0	0	0	0	0
773	0	0	0	0	0
774	0	0	0	0	0
775	0	0	0	0	0
776	0	0	0	0	0
777	0	0	0	0	0
778	0	0	0	0	0
779	0	0	0	0	0
780	0	0	0	0	0
781	0	0	0	0	0
782	0	0	0	0	0
783	0	0	0	0	0
784	0	0	0	0	0
785	0	0	0	0	0
786	0	0	0	0	0
787	0	0	0	0	0
788	0	0	0	0	0
789	0	0	0	0	0
790	0	0	0	0	0
791	0	0	0	0	0
792	0	0	0	0	0
793	0	0	0	0	0
794	0	0	0	0	0
795	0	0	0	0	0
796	0	0	0	0	0
797	0	0	0	0	0
798	0	0	0	0	0
799	0	0	0	0	0
800	0	0	0	0	0
801	0	0	0	0	0
802	0	0	0	0	0
803	0	0	0	0	0
804	0	0	0	0	0
805	0	0	0	0	0
806	0	0	0	0	0
807	0	0	0	0	0
808	0	0	0	0	0
809	0	0	0	0	0
810	0	0	0	0	0
811	0	0	0	0	0
812	0	0	0	0	0
813	0	0	0	0	0
814	0	0	0	0	0
815	0	0	0	0	0
816	0	0	0	0	0
817	0	0	0	0	0
818	0	0	0	0	0
819	0	0	0	0	0
820	0	0	0	0	0
821	0	0	0	0	0
822	0	0	0	0	0
823	0	0	0	0	0
824	0	0	0	0	0
825	0	0	0	0	0
826	0	0	0	0	0
827	0	0	0	0	0
828	0	0	0	0	0
829	0	0	0	0	0
830	0	0	0	0	0
831	0	0	0	0	0
832	0	0	0	0	0
833	0	0	0	0	0
834	0	0	0	0	0
835	0	0	0	0	0
836	0	0	0	0	0
837	0	0	0	0	0
838	0	0	0	0	0
839	0	0	0	0	0
840	0	0	0	0	0
841	0	0	0	0	0
842	0	0	0	0	0
843	0	0	0	0	0
844	0	0	0	0	0
845	0	0	0	0	0
846	0	0	0	0	0
847	0	0	0	0	0
848	0	0	0	0	0
849	0	0	0	0	0
850	0	0	0	0	0
851	0	0	0	0	0
852	0	0	0	0	0
853	0	0	0	0	0
854	0	0	0	0	0
855	0	0	0	0	0
856	0	0	0	0	0
857	0	0	0	0	0
858	0	0	0	0	0
859	0	0	0	0	0
860	0	0	0	0	0
861	0	0	0	0	0
862	0	0	0	0	0
863	0	0	0	0	0
864	0	0	0	0	0
865	0	0	0	0	0
866	0	0	0	0	0
867	0	0	0	0	0
868	0	0	0	0	0
869	0	0	0	0	0
870	0	0	0	0	0
871	0	0	0	0	0
872	0	0	0	0	0
873	0	0	0	0	0
874	0	0	0	0	0
875	0	0	0	0	0
876	0	0	0	0	0
877	0	0	0	0	0
878	0	0	0	0	0
879	0	0	0	0	0
880	0	0	0	0	0
881	0	0	0	0	0
882	0	0	0	0	0
883	0	0	0	0	0
884	0	0	0	0	0
885	0	0	0	0	0
886	0	0	0	0	0
887	0	0	0	0	0
888	0	0	0	0	0
889	0	0	0	0	0
890	0	0	0	0	0
891	0	0	0	0	0
892	0	0	0	0	0
893	0	0	0	0	0
894	0	0	0	0	0
895	0	0	0	0	0
896	0	0	0	0	0
897	0	0	0	0	0
898	0	0	0	0	0
899	0	0	0	0	0
900	0	0	0	0	0
901	0	0	0	0	0
902	0	0	0	0	0
903	0	0	0	0	0
904	0	0	0	0	0
905	0	0	0	0	0
906	0	0	0	0	0
907	0	0	0	0	0
908	0	0	0	0	0
909	0	0	0	0	0
910	0	0	0	0	0
911	-1.0	0.0	0	10	10
912	-0.9999999999999999	0.0	0	51	51
913	-0.857142857142857	0.05203081136319169	7	91	98
914	-0.6060606060606062	0.06923229134595353	26	106	132
915	-0.1932773109243696	0.06359813039248492	96	142	238
916	-0.29056603773584916	0.05877913176458183	94	171	265
917	-0.18421052631578955	0.05637242472804073	124	180	304
918	-0.13043478260869562	0.05337824469955229	150	195	345
919	-0.060606060606060545	0.05015951588565593	186	210	396
920	-0.036496350364963404	0.04929350046756256	198	213	411
921	-0.05035971223021584	0.04890807457582892	198	219	417
922	-0.0022988505747126428	0.04794620345705078	217	218	435
923	0.021276595744680868	0.04611611862193266	240	230	470
924	0.04471544715447156	0.04503838761901543	257	235	492
925	0.03505154639175256	0.045379758171936034	251	234	485
926	0.05432595573440647	0.04478988932989444	262	235	497
927	0.055335968379446654	0.04438730746997178	267	239	506
928	0.0745697896749522	0.043605202262739735	281	242	523
929	0.06967984934086625	0.04329082483906251	284	247	531
930	0.09497206703910607	0.04295813011724387	294	243	537
931	0.08097928436911488	0.043253780856546964	287	244	531
932	0.10909090909090904	0.04238565738449568	305	245	550
933	0.09289617486338803	0.042494407661549084	300	249	549
934	0.1034482758620689	0.04237286855420691	304	247	551
935	0.10218978102189778	0.04249425140715572	302	246	548
936	0.127208480565371	0.04169165804639682	319	247	566
937	0.12695652173913033	0.0413654348793962	324	251	575
938	0.12056737588652477	0.04180042730854574	316	248	564
939	0.11347517730496444	0.04183561600117637	314	250	564
940	0.13494809688581297	0.04121403771894278	328	250	578
941	0.14617940199335544	0.040319150014129786	345	257	602
942	0.13412563667232577	0.040831974088426926	334	255	589
943	0.12095400340715495	0.04097138505869979	329	258	587
944	0.12013536379018605	0.04083658768827283	331	260	591
945	0.13029315960912033	0.04001269530944932	347	267	614
946	0.11908646003262632	0.040102202529222454	343	270	613
947	0.1100164203612478	0.040276066781901536	338	271	609
948	0.09918699186991853	0.04012504723587214	338	277	615
949	0.10301109350237717	0.039597593825780784	348	283	631
950	0.09178743961352649	0.03995921966957006	339	282	621
951	0.0963665086887835	0.03956144851412493	347	286	633
952	0.07348242811501593	0.03985998523502757	336	290	626
953	0.08082408874801893	0.03967913036065154	341	290	631
954	0.08031496062992118	0.039555592437344606	343	292	635
955	0.07692307692307693	0.03950404546254581	343	294	637
956	0.06269592476489023	0.039512491993532746	339	299	638
957	0.05504587155963311	0.0390438072796086	345	309	654
958	0.05167173252279631	0.03893198090087893	346	312	658
959	0.03511450381679389	0.039049136625259315	339	316	655
960	0.03805175038051751	0.038985460824480136	341	316	657
961	0.02579666160849774	0.0389415057279625	338	321	659
962	0.031203566121842483	0.03852839668808003	347	326	673
963	0.03039513677811548	0.03896604662725233	339	319	658
964	0.019607843137254895	0.038829315410849975	338	325	663
965	0.016641452344931917	0.03889010588763373	336	325	661
966	0.01791044776119402	0.03862717348105879	341	329	670
967	0.0014903129657228118	0.03860452895307646	336	335	671
968	0.0029673590504451087	0.03851839120599817	338	336	674
969	-0.025411061285500674	0.03864974910753307	326	343	669
970	-0.01321585903083698	0.03831673664346324	336	345	681
971	-0.02202643171806169	0.03831078637762358	333	348	681
972	-0.038123167155425186	0.03826414261623384	328	354	682
973	-0.06038291605301906	0.038306451762217496	319	360	679
974	-0.05916305916305918	0.037920318456570457	326	367	693
975	-0.06267806267806289	0.037668358264317185	329	373	702
976	-0.08933717579250709	0.037807697648386165	316	378	694
977	-0.0982658959537572	0.037830314282943124	312	380	692
978	-0.09295774647887318	0.03736683129196548	322	388	710
979	-0.08815426997245168	0.03696899200803819	331	395	726
980	-0.09517241379310336	0.03697048611607679	328	397	725
981	-0.10316368638239329	0.03689006035097741	326	401	727
982	-0.10989010989010978	0.03683800600558477	324	404	728
983	-0.10204081632653038	0.03669302092723562	330	405	735
984	-0.12247644683714656	0.03641024510787878	326	417	743
985	-0.11564625850340145	0.03663807065914789	325	410	735
986	-0.1362397820163491	0.03656651439772593	317	417	734
987	-0.12332439678284186	0.036333115736743644	327	419	746
988	-0.1276595744680849	0.03616788265069362	328	424	752
989	-0.13440860215053774	0.03632910959347553	322	422	744
990	-0.1516778523489934	0.03621327260680854	316	429	745
991	-0.1546666666666666	0.03607544358188309	317	433	750
992	-0.14624505928853734	0.03590744181428828	324	435	759
993	-0.1537450722733245	0.0358189793389289	322	439	761
994	-0.17724867724867702	0.03579377488688365	311	445	756
995	-0.18313570487483521	0.035683820759997334	310	449	759
996	-0.1707953063885267	0.03557735687829319	318	449	767
997	-0.18855656697009127	0.03541407339387117	312	457	769
998	-0.1989459815546773	0.03557212599944258	304	455	759
999	-0.2052631578947368	0.03550142762161085	302	458	760
1000	-0.1942257217847768	0.035536317768921	307	455	762
1001	-0.1958224543080939	0.035431940539987127	308	458	766
1002	-0.20576671035386654	0.03542773755616943	303	460	763
1003	-0.20734908136482924	0.0354388749291367	302	460	762
1004	-0.20052424639580604	0.035467113717481256	305	458	763
1005	-0.2015810276679842	0.03555257550277512	303	456	759
1006	-0.21957671957671937	0.03548205568203713	295	461	756
1007	-0.21830065359477083	0.03528307236633409	299	466	765
1008	-0.22572178477690297	0.03529124559415244	295	467	762
1009	-0.224867724867725	0.0354381961884493	293	463	756
1010	-0.23607427055702912	0.03538850198374893	288	466	754
1011	-0.24403183023872682	0.03531683921872083	285	469	754
1012	-0.25994694960212156	0.03516591186482375	279	475	754
1013	-0.2549019607843134	0.034960762139811634	285	480	765
1014	-0.2539267015706804	0.03499291682682366	285	479	764
1015	-0.2628797886393662	0.03506729173230334	279	478	757
1016	-0.27058823529411735	0.03480631763930775	279	486	765
1017	-0.271781534460338	0.03470355223526293	280	489	769
1018	-0.2741514360313313	0.034747146888189216	278	488	766
1019	-0.28083989501312323	0.034768241938094926	274	488	762
1020	-0.2831168831168833	0.034563039159866554	276	494	770
1021	-0.2933507170795306	0.03451933601688825	271	496	767
1022	-0.2905759162303666	0.03461768827494343	271	493	764
1023	-0.2956636005256238	0.03462931231085166	268	493	761
1024	-0.28738621586475926	0.03453968454912175	274	495	769
1025	-0.3009198423127467	0.03456976508005951	266	495	761
1026	-0.2909090909090909	0.034478901902438575	273	497	770
1027	-0.29442282749675724	0.034417803710511105	272	499	771
1028	-0.2977893368010401	0.034424896313565496	270	499	769
1029	-0.3046874999999998	0.034368664706805836	267	501	768
1030	-0.3109677419354837	0.03414011099393387	267	508	775
1031	-0.3068035943517331	0.034100801162345276	270	509	779
1032	-0.31948051948051936	0.03414887569544467	262	508	770
1033	-0.3272727272727274	0.03405291073973947	259	511	770
1034	-0.3367609254498713	0.03375764369484267	258	520	778
1035	-0.3350253807106597	0.03356480953977268	262	526	788
1036	-0.33079847908745275	0.03359666013021958	264	525	789
1037	-0.351010101010101	0.03327251855732557	257	535	792
1038	-0.3609022556390977	0.033013811226098165	255	543	798
1039	-0.3634085213032584	0.03297934051124455	254	544	798
1040	-0.35660847880299246	0.03298965289393197	258	544	802
1041	-0.36658354114713193	0.03285304138704799	254	548	802
1042	-0.3651191969887075	0.03297632267175147	253	544	797
1043	-0.36999999999999994	0.032846232660687286	252	548	800
1044	-0.3637484586929716	0.03270929118330959	258	553	811
1045	-0.3770086526576016	0.03256380018667053	252	557	809
1046	-0.37668711656441695	0.0324482942392363	254	561	815
1047	-0.39054726368159154	0.03246645484323914	245	559	804
1048	-0.3834771886559807	0.03243023900162049	250	561	811
1049	-0.39162561576354615	0.03229004515490329	247	565	812
1050	-0.3911980440097803	0.032177762871687575	249	569	818
1051	-0.3953488372093025	0.03213533379302747	247	570	817
1052	-0.39172749391727446	0.032091520025606175	250	572	822
1053	-0.40243902439024337	0.0319687887357194	245	575	820
1054	-0.4063260340632598	0.031869929424325094	244	578	822
1055	-0.40514075887392875	0.03198570988872607	243	574	817
1056	-0.4114774114774108	0.03184759072863087	241	578	819
1057	-0.4073170731707311	0.031893358929170716	243	577	820
1058	-0.4129110840438486	0.03178613898790644	241	580	821
1059	-0.41676792223572257	0.03168619868514687	240	583	823
1060	-0.41707317073170724	0.03173921883895496	239	581	820
1061	-0.41809290953545175	0.03176161049086342	238	580	818
1062	-0.42368742368742346	0.03165150913520804	236	583	819
1063	-0.42233009708737784	0.031577406992909215	238	586	824
1064	-0.43031784841075765	0.0315613763319142	233	585	818
1065	-0.42752740560292346	0.03154990087752686	235	586	821
1066	-0.43872549019607787	0.03145803196035769	229	587	816
1067	-0.4429447852760741	0.03140473797235945	227	588	815
1068	-0.4436274509803915	0.031373670676015236	227	589	816
1069	-0.43980343980343956	0.031478180390691606	228	586	814
1070	-0.44362745098039197	0.031373670676015236	227	589	816
1071	-0.4512195121951217	0.031164413566508606	225	595	820
1072	-0.4552058111380131	0.03098049979327155	225	601	826
1073	-0.4549878345498778	0.031059672385199553	224	598	822
1074	-0.4591961023142506	0.031003102662292885	222	599	821
1075	-0.46311970979443706	0.030819522511477175	222	605	827
1076	-0.47037484885126957	0.03068637432161417	219	608	827
1077	-0.46537059538274606	0.03085320177033979	220	603	823
1078	-0.46359223300970775	0.030866967952000803	221	603	824
1079	-0.4689403166869668	0.030824934529963318	218	603	821
1080	-0.47279322853687966	0.030641401425483494	218	609	827
1081	-0.4674698795180716	0.03068440033285936	221	609	830
1082	-0.46987951807228817	0.030640024979073647	220	610	830
1083	-0.46282973621103113	0.030695156103984784	224	610	834
1084	-0.4642857142857142	0.03055905242528301	225	615	840
1085	-0.4612634088200228	0.03063172900818152	226	613	839
1086	-0.4638196915776983	0.030513036976181317	226	617	843
1087	-0.4709371293001183	0.03038343769516925	223	620	843
1088	-0.4726840855106891	0.03036925864930622	222	620	842
1089	-0.4592680047225495	0.030522272043837523	229	618	847
1090	-0.46432748538011637	0.030289055524817383	229	626	855
1091	-0.46415981198589873	0.030363169385875452	228	623	851
1092	-0.466509988249118	0.03032081558359368	227	624	851
1093	-0.4651162790697668	0.030186760669251474	230	630	860
1094	-0.46557759626604345	0.030231265389750038	229	628	857
1095	-0.4709976798143839	0.03004561855649732	228	634	862
1096	-0.4716106604866726	0.030017055501682773	228	635	863
1097	-0.47441860465116226	0.03001795949948312	226	634	860
1098	-0.4697674418604646	0.030102896224872375	228	632	860
1099	-0.476635514018691	0.030047053962764508	224	632	856
1100	-0.4795799299883307	0.02997476750522485	223	634	857
1101	-0.4807017543859643	0.02998880538366742	222	633	855
1102	-0.48470588235294093	0.030001180518193667	219	631	850
1103	-0.4836448598130848	0.02991591896380662	221	635	856
1104	-0.48311990686845024	0.029873523764432214	222	637	859
1105	-0.4906542056074755	0.02978227948240143	218	638	856
1106	-0.4906542056074755	0.02978227948240143	218	638	856
1107	-0.4906103286384975	0.029852955465732314	217	635	852
1108	-0.4982497082847128	0.02961730288752875	215	642	857
1109	-0.502325581395347	0.029485294132637854	214	646	860
1110	-0.4994206257242169	0.02949122536982329	216	647	863
1111	-0.49768518518518434	0.029508109691313938	217	647	864
1112	-0.5046511627906977	0.0294390818371026	213	647	860
1113	-0.5052264808362362	0.02941051119039995	213	648	861
1114	-0.5011547344110845	0.029406051367324552	216	650	866
1115	-0.5028901734104034	0.02938879251379324	215	650	865
1116	-0.5058004640371222	0.029381992736919313	213	649	862
1117	-0.5046082949308744	0.02930395430856749	215	653	868
1118	-0.505154639175258	0.029209101002107794	216	657	873
1119	-0.5080091533180767	0.02913565486831075	215	659	874
1120	-0.506285714285714	0.02915328504910757	216	659	875
1121	-0.4988610478359902	0.029249100115666532	220	658	878
1122	-0.5011337868480724	0.0291385175667125	220	662	882
1123	-0.5039637599093991	0.029066653762109696	219	664	883
1124	-0.503963759909399	0.029066653762109696	219	664	883
1125	-0.5079006772009007	0.028939824351923125	218	668	886
1126	-0.5056433408577874	0.028984404848665577	219	667	886
1127	-0.5084554678692209	0.028912515033891376	218	669	887
1128	-0.5158371040723974	0.028813491412889913	214	670	884
1129	-0.5146726862302485	0.028804470943417464	215	671	886
1130	-0.5174746335963922	0.02873154529666783	214	673	887
1131	-0.5197294250281838	0.02868562494781979	213	674	887
1132	-0.5202702702702698	0.028658419471660087	213	675	888
1133	-0.5174746335963908	0.02873154529666783	214	673	887
1134	-0.521885521885521	0.028577095638179645	213	678	891
1135	-0.5212527964205819	0.0285420432896732	214	680	894
1136	-0.5178571428571421	0.028579150343666433	216	680	896
1137	-0.515695067264573	0.028686854960634774	216	676	892
1138	-0.5156249999999988	0.02862415897421314	217	679	896
1139	-0.5127919911012229	0.02863300781730197	219	680	899
1140	-0.5178571428571412	0.028579150343666433	216	680	896
1141	-0.517937219730941	0.028641534260106426	215	677	892
1142	-0.5190156599552566	0.02858760906941332	215	679	894
1143	-0.5173184357541882	0.028606004683332412	216	679	895
1144	-0.517937219730941	0.028641534260106426	215	677	892
1145	-0.5270270270270259	0.028519049125873375	210	678	888
1146	-0.5298087739032622	0.028444935519129348	209	680	889
1147	-0.5303370786516853	0.028417880567754197	209	681	890
1148	-0.5257270693512299	0.028450102490376692	212	682	894
1149	-0.5286195286195274	0.02843784239121597	210	681	891
1150	-0.5337837837837831	0.028377182659424394	207	681	888
1151	-0.5313901345291482	0.028363917205551474	209	683	892
1152	-0.5346756152125282	0.02826294691537456	208	686	894
1153	-0.5365579302587166	0.028302273028481633	206	683	889
1154	-0.5360360360360357	0.02832933268133561	206	682	888
1155	-0.5388076490438689	0.028254155797569257	205	684	889
1156	-0.5363941769316908	0.02824229843693439	207	686	893
1157	-0.5400225479143166	0.028259859704393122	204	683	887
1158	-0.5435028248587566	0.02821636899947878	202	683	885
1159	-0.5467869222096952	0.028112835572053105	201	686	887
1160	-0.5403587443946193	0.028173319028966522	205	687	892
1161	-0.5478065241844772	0.028058832857157014	201	688	889
1162	-0.5426008968609853	0.028124966701039637	204	688	892
1163	-0.5453527435610315	0.028049515989509565	203	690	893
1164	-0.5429208472686725	0.028039567392838888	205	692	897
1165	-0.5461624026696316	0.027938169255448515	204	695	899
1166	-0.5478841870824046	0.02791617498465719	203	695	898
1167	-0.5515695067264568	0.027928702452554653	200	692	892
1168	-0.559284116331096	0.0277251062782975	197	697	894
1169	-0.5533333333333327	0.027765330544528254	201	699	900
1170	-0.5558035714285707	0.027772239921432722	199	697	896
1171	-0.5605381165919281	0.02772779723922246	196	696	892
1172	-0.5655095184770431	0.027598930966521266	194	699	893
1173	-0.563758389261744	0.027623557662995787	195	699	894
1174	-0.5620111731843566	0.027647894667964953	196	699	895
1175	-0.5672645739910295	0.027574011760092335	193	699	892
1176	-0.5709497206703904	0.02744250294923707	192	703	895
1177	-0.5688888888888882	0.0274138130652488	194	706	900
1178	-0.5657015590200448	0.02751759400986282	195	703	898
1179	-0.565701559020043	0.02751759400986282	195	703	898
1180	-0.5741360089186169	0.02733759877660584	191	706	897
1181	-0.573333333333332	0.02731074043686616	192	708	900
1182	-0.5684093437152375	0.027440112117730227	194	705	899
1183	-0.5669642857142854	0.027519301236418145	194	702	896
1184	-0.5727069351230419	0.027416882045528113	191	703	894
1185	-0.5736607142857127	0.02736397741404788	191	705	896
1186	-0.5666666666666668	0.02746490465401839	195	705	900
1187	-0.5671476137624862	0.027438632652231492	195	706	901
1188	-0.578595317725752	0.027232584634822917	189	708	897
1189	-0.5742793791574272	0.027258376012376552	192	710	902
1190	-0.5799999999999997	0.02715388247255507	189	711	900
1191	-0.5813953488372079	0.027075618000132567	189	714	903
1192	-0.5822222222222208	0.027100989812809777	188	712	900
1193	-0.5839822024471621	0.027073927284865913	187	712	899
1194	-0.5826859045504983	0.0270748774010128	188	713	901
1195	-0.5813953488372088	0.027075618000132567	189	714	903
1196	-0.582320441988949	0.02702368314375218	189	716	905
1197	-0.5805739514348772	0.027050233029874624	190	716	906
1198	-0.5823204419889499	0.02702368314375218	189	716	905
1199	-0.5832414553472975	0.026971940271947038	189	718	907
1200	-0.5832414553472975	0.026971940271947038	189	718	907
1201	-0.5871964679911702	0.026891990403823854	187	719	906
1202	-0.5871964679911702	0.026891990403823854	187	719	906
1203	-0.5871964679911702	0.026891990403823854	187	719	906
1204	-0.5884955752212384	0.026890324565704286	186	718	904
1205	-0.5898566703417855	0.026812861788335397	186	721	907
1206	-0.596471885336273	0.0266510235494449	183	724	907
1207	-0.5947136563876653	0.026679606355247083	184	724	908
1208	-0.5929592959295916	0.026707873965572882	185	724	909
1209	-0.5964718853362736	0.0266510235494449	183	724	907
1210	-0.5942982456140339	0.026631204393235734	185	727	912
1211	-0.6013143483022992	0.02644345585661042	182	731	913
1212	-0.6013143483023005	0.02644345585661042	182	731	913
1213	-0.5956284153005457	0.02655495983200314	185	730	915
1214	-0.601750547045951	0.02641812170478966	182	732	914
1215	-0.6083608360836085	0.02632405930021854	178	731	909
1216	-0.6079295154185024	0.02634951671565735	178	730	908
1217	-0.6026344676180019	0.026439494508328755	181	730	911
1218	-0.6048298572996702	0.026384409038409468	180	731	911
1219	-0.6153846153846146	0.02612947001872144	175	735	910
1220	-0.6197802197802189	0.026015052260988422	173	737	910
1221	-0.6144578313253	0.026110422973737488	176	737	913
1222	-0.6167400881057244	0.02612304971797044	174	734	908
1223	-0.6211453744493394	0.026007844119170693	172	736	908
1224	-0.6241758241758225	0.025899309263868953	171	739	910
1225	-0.6162280701754379	0.02607897430494701	175	737	912
1226	-0.6247240618101546	0.02594185735697437	170	736	906
1227	-0.6223929747530169	0.0259321707684931	172	739	911
1228	-0.6218579234972678	0.025889481860794362	173	742	915
1229	-0.624043715846994	0.025831937717532668	172	743	915
1230	-0.6285714285714282	0.025782223179353074	169	741	910
1231	-0.6271929824561406	0.025790760678142195	170	742	912
1232	-0.6297918948521354	0.025707133295578145	169	744	913
1233	-0.6293859649122789	0.025732115812330855	169	743	912
1234	-0.6293859649122804	0.025732115812330855	169	743	912
1235	-0.6319824753559691	0.025648183170304765	168	745	913
1236	-0.6353711790392993	0.02551443347076882	167	749	916
1237	-0.6349726775956265	0.0255392058772056	167	748	915
1238	-0.6385542168674697	0.025469276040713952	165	748	913
1239	-0.6393442622950813	0.025419731466647246	165	750	915
1240	-0.6365614798694231	0.025440397012612793	167	752	919
1241	-0.6347826086956522	0.02547486057685836	168	752	920
1242	-0.6419213973799133	0.025334808708552158	164	752	916
1243	-0.6405228758169921	0.025345766762155327	165	753	918
1244	-0.6383442265795192	0.025405569706369934	166	752	918
1245	-0.6379498364231193	0.0254302134039548	166	751	917
1246	-0.6437158469945339	0.025298867300679404	163	752	915
1247	-0.6433260393873075	0.025323543310201112	163	751	914
1248	-0.6469298245614017	0.025250538514601215	161	751	912
1249	-0.6455142231947469	0.02526254671601978	162	752	914
1250	-0.6469298245614034	0.025250538514601215	161	751	912
1251	-0.6473165388828028	0.02522584295480944	161	752	913
1252	-0.6459016393442609	0.025237907828827403	162	753	915
1253	-0.6466739367502706	0.025188770834405665	162	755	917
1254	-0.6462882096069847	0.025213315911654936	162	754	916
1255	-0.643715846994536	0.025298867300679404	163	752	915
1256	-0.6427015250544663	0.025285617896980393	164	754	918
1257	-0.6430903155603914	0.02526109245857534	164	755	919
1258	-0.6438653637350703	0.025212180875043348	164	757	921
1259	-0.643478260869565	0.025236613493878977	164	756	920
1260	-0.638737758433079	0.025380972625933685	166	753	919
1261	-0.6413043478260869	0.02529669022557826	165	755	920
1262	-0.637744034707158	0.025366779011837426	167	755	922
1263	-0.6420824295010836	0.025247799107834555	165	757	922
1264	-0.6427015250544658	0.025285617896980393	164	754	918
1265	-0.6434782608695649	0.025236613493878977	164	756	920
1266	-0.6460369163952208	0.02515179330515643	163	758	921
1267	-0.6464208242950117	0.025127443447901816	163	759	922
1268	-0.6514161220043573	0.02504151315826937	160	758	918
1269	-0.6514161220043573	0.02504151315826937	160	758	918
1270	-0.6482084690553728	0.02509105633870484	162	759	921
1271	-0.6503800217155258	0.025029967432183102	161	760	921
1272	-0.6482084690553765	0.02509105633870484	162	759	921
1273	-0.6535947712418287	0.024979596794125845	159	759	918
1274	-0.6557734204793023	0.024917319072335766	158	760	918
1275	-0.6557734204793023	0.024917319072335766	158	760	918
1276	-0.6572052401746721	0.0249033343439917	157	759	916
1277	-0.6583242655059848	0.02483041856298568	157	762	919
1278	-0.6583242655059848	0.02483041856298568	157	762	919
1279	-0.6561479869423273	0.024893020711061965	158	761	919
1280	-0.6561479869423273	0.024893020711061965	158	761	919
1281	-0.6565217391304335	0.024868768742120618	158	762	920
1282	-0.6568946796959829	0.02484456303645598	158	763	921
1283	-0.653304442036837	0.02492009562140558	160	763	923
1284	-0.6565217391304344	0.024868768742120618	158	762	920
1285	-0.6583242655059843	0.02483041856298568	157	762	919
1286	-0.6615720524017473	0.024776785591291588	155	761	916
1287	-0.6561479869423272	0.024893020711061965	158	761	919
1288	-0.653971708378673	0.024955259304691602	159	760	919
1289	-0.6529284164858995	0.024944286791597145	160	762	922
1290	-0.6579520697167739	0.024854677276565762	157	761	918
1291	-0.6579520697167744	0.024854677276565762	157	761	918
1292	-0.6547231270358301	0.02490672342553982	159	762	921
1293	-0.6558441558441548	0.02483426542989973	159	765	924
1294	-0.6601307189542478	0.024791668647068568	156	762	918
1295	-0.664488017429193	0.02466453962505976	154	764	918
1296	-0.6586956521739131	0.02480620622307492	157	763	920
1297	-0.6576381365113757	0.024796289901026256	158	765	923
1298	-0.6572668112798262	0.02482040346547117	158	764	922
1299	-0.6670293797606086	0.02457631862031592	153	766	919
1300	-0.6562162162162142	0.02481020447370172	159	766	925
1301	-0.6551724137931023	0.02479982593889918	160	768	928
1302	-0.6580086580086574	0.02477222221543634	158	766	924
1303	-0.6627027027027013	0.024623107754555847	156	769	925
1304	-0.6616379310344819	0.024614161543897072	157	771	928
1305	-0.6612729234088458	0.024638007508469492	157	770	927
1306	-0.660215053763441	0.024628772464360103	158	772	930
1307	-0.6605800214822772	0.02460502239340784	158	773	931
1308	-0.66021505376344	0.024628772464360103	158	772	930
1309	-0.6605800214822772	0.02460502239340784	158	773	931
1310	-0.6638115631691642	0.024472031157970756	157	777	934
1311	-0.6630901287553631	0.02451922870602154	157	775	932
1312	-0.6616702355460369	0.02453404092748981	158	776	934
1313	-0.6602564102564098	0.024548518866563156	159	777	936
1314	-0.6638297872340412	0.024393276314207624	158	782	940
1315	-0.666310160427806	0.024386170581425542	156	779	935
1316	-0.6627534685165417	0.02446345999854952	158	779	937
1317	-0.666310160427806	0.024386170581425542	156	779	935
1318	-0.6673773987206828	0.024315959636535947	156	782	938
1319	-0.6691568836712902	0.024276710251941013	155	782	937
1320	-0.6705882352941165	0.024260427906986223	154	781	935
1321	-0.6734258271077899	0.02415040154435675	153	784	937
1322	-0.6741214057507978	0.024103970974282192	153	786	939
1323	-0.673773987206822	0.024127164312109248	153	785	938
1324	-0.673773987206822	0.024127164312109248	153	785	938
1325	-0.6748140276301788	0.024057715497001784	153	788	941
1326	-0.6759061833688693	0.024063500554530215	152	786	938
1327	-0.673773987206822	0.024127164312109248	153	785	938
1328	-0.6769394261424033	0.02399417688243692	152	789	941
1329	-0.6798292422625399	0.023958167949334464	150	787	937
1330	-0.6794871794871791	0.023981322257420896	150	786	936
1331	-0.6744680851063822	0.024080821409545712	153	787	940
1332	-0.6811902231668442	0.023865988762660835	150	791	941
1333	-0.6840981856990391	0.023828130428228674	148	789	937
1334	-0.6872340425531914	0.023693732243206516	147	793	940
1335	-0.6805111821086258	0.023911990990417208	150	789	939
1336	-0.6883671291355391	0.023696558601799388	146	791	937
1337	-0.6872340425531924	0.023693732243206516	147	793	940
1338	-0.68936170212766	0.023627887499769455	146	794	940
1339	-0.6923076923076932	0.0235863131027641	144	792	936
1340	-0.6914893617021282	0.02356165435646657	145	795	940
1341	-0.6954206602768891	0.02345071884472746	143	796	939
1342	-0.6960680127523909	0.023405343804815435	143	798	941
1343	-0.6969050160085383	0.02342870833484445	142	795	937
1344	-0.6969050160085384	0.02342870833484445	142	795	937
1345	-0.7026737967914435	0.02326893537025096	139	796	935
1346	-0.6993603411513866	0.023338044044285813	141	797	938
1347	-0.6963906581740982	0.023382721114478096	143	799	942
1348	-0.7005347593582876	0.023337813316746257	140	795	935
1349	-0.7051282051282044	0.023176999501897968	138	798	936
1350	-0.7042553191489355	0.023155911093374996	139	801	940
1351	-0.6973544973544988	0.02331511091215278	143	802	945
1352	-0.7012711864406792	0.023202743186651057	141	803	944
1353	-0.7030752916224815	0.023157104050055874	140	803	943
1354	-0.7009544008483561	0.023225185801076142	141	802	943
1355	-0.6991525423728819	0.02327037385285478	142	802	944
1356	-0.7024442082890563	0.023202022114988247	140	801	941
1357	-0.7082002129925447	0.02303981963781023	137	802	939
1358	-0.7066950053134955	0.023064437975216324	138	803	941
1359	-0.7051961823966068	0.02308861495049425	139	804	943
1360	-0.704883227176221	0.02311100408036367	139	803	942
1361	-0.7091295116772818	0.02297269069340001	137	805	942
1362	-0.7112526539278127	0.022902907367908936	136	806	942
1363	-0.7079365079365094	0.02297516258944174	138	807	945
1364	-0.7094379639448568	0.022950400096637374	137	806	943
1365	-0.7088204038257168	0.02299502406831966	137	804	941
1366	-0.7106382978723407	0.022947516659716834	136	804	940
1367	-0.7112526539278133	0.022902907367908936	136	806	942
1368	-0.7097457627118641	0.02292815215729441	137	807	944
1369	-0.7091295116772819	0.02297269069340001	137	805	942
1370	-0.7106382978723398	0.022947516659716834	136	804	940
1371	-0.7100213219616206	0.02299229782874025	136	802	938
1372	-0.7082002129925447	0.02303981963781023	137	802	939
1373	-0.7082002129925463	0.02303981963781023	137	802	939
1374	-0.7045696068012754	0.023133436087617178	139	802	941
1375	-0.7045696068012754	0.023133436087617178	139	802	941
1376	-0.7030752916224826	0.023157104050055874	140	803	943
1377	-0.7024442082890553	0.023202022114988247	140	801	941
1378	-0.7027600849256911	0.023179541620121293	140	802	942
1379	-0.695560253699788	0.023359402031961095	144	802	946
1380	-0.6991525423728806	0.02327037385285478	142	802	944
1381	-0.6967126193001059	0.02336014148250604	143	800	943
1382	-0.6949152542372875	0.023404439438092967	144	800	944
1383	-0.6952380952380959	0.023381899365000954	144	801	945
1384	-0.6973544973544967	0.02331511091215278	143	802	945
1385	-0.6949152542372887	0.023404439438092967	144	800	944
1386	-0.6955602536997892	0.023359402031961095	144	802	946
1387	-0.6916578669482583	0.023469169042658698	146	801	947
1388	-0.6940928270042186	0.023380794426134072	145	803	948
1389	-0.6962025316455709	0.023314535109987305	144	804	948
1390	-0.6926315789473693	0.023401787962391056	146	804	950
1391	-0.6929547844374352	0.02337941221650229	146	805	951
1392	-0.695057833859095	0.023313675231013742	145	806	951
1393	-0.6942408376963342	0.02329032919036328	146	809	955
1394	-0.6945606694560673	0.023268162844084825	146	810	956
1395	-0.6918238993710684	0.023377758523068507	147	807	954
1396	-0.692468619246861	0.02333329573175168	147	809	956
1397	-0.6918238993710685	0.023377758523068507	147	807	954
1398	-0.6935991605456441	0.023334786944212052	146	807	953
1399	-0.6968421052631574	0.023269837724365985	144	806	950
1400	-0.6974789915966382	0.023225308934122644	144	808	952
1401	-0.6998950682056656	0.023136687081095845	143	810	953
1402	-0.7007376185458372	0.023158563472784315	142	807	949
1403	-0.7028451001053739	0.02309116867705827	141	808	949
1404	-0.70136698212408	0.023114135413780074	142	809	951
1405	-0.7002096436058696	0.023114573234401994	143	811	954
1406	-0.7037815126050418	0.023024730550603587	141	811	952
1407	-0.7019937040923401	0.023069875139348665	142	811	953
1408	-0.7023060796645701	0.023047807629953895	142	812	954
1409	-0.7071129707112981	0.022869267502028463	140	816	956
1410	-0.7079831932773099	0.022889022497237763	139	813	952
1411	-0.7118822292323885	0.022773600940408686	137	814	951
1412	-0.7136842105263161	0.022726169650761407	136	814	950
1413	-0.7166841552990575	0.022590933688876942	135	818	953
1414	-0.7178947368421047	0.022586142626663912	134	816	950
1415	-0.717894736842106	0.022586142626663912	134	816	950
1416	-0.7145855194123827	0.022660585513842167	136	817	953
1417	-0.7163865546218479	0.022612703361522594	135	817	952
1418	-0.7148846960167721	0.02263880713444634	136	818	954
1419	-0.7169811320754736	0.02256920538491028	135	819	954
1420	-0.7163865546218506	0.022612703361522594	135	817	952
1421	-0.714285714285715	0.022682405315355564	136	816	952
1422	-0.7145855194123827	0.022660585513842167	136	817	953
1423	-0.7106918238993708	0.02277676579789926	138	816	954
1424	-0.7157894736842099	0.022656367278906756	135	815	950
1425	-0.7124868835257073	0.02272982058355434	137	816	953
1426	-0.7106918238993722	0.02277676579789926	138	816	954
1427	-0.714285714285715	0.022682405315355564	136	816	952
1428	-0.7157894736842122	0.022656367278906756	135	815	950
1429	-0.7109947643979061	0.022754930309755943	138	817	955
1430	-0.705636743215031	0.022892979355772017	141	817	958
1431	-0.7041666666666654	0.02291627209256275	142	818	960
1432	-0.7122002085505739	0.02266800014086731	138	821	959
1433	-0.7118997912317326	0.022689671144908816	138	820	958
1434	-0.7101147028154332	0.02273612306022161	139	820	959
1435	-0.710416666666667	0.022714444737009273	139	821	960
1436	-0.7136886102403337	0.022642756634694325	137	820	957
1437	-0.7124999999999994	0.022646369972175822	138	822	960
1438	-0.7122002085505731	0.02266800014086731	138	821	959
1439	-0.7086368366285126	0.022760432509188928	140	821	961
1440	-0.7068607068607067	0.02280596862406624	141	821	962
1441	-0.7071651090342672	0.022784317823808454	141	822	963
1442	-0.7053941908713688	0.022829401483170753	142	822	964
1443	-0.7068607068607061	0.02280596862406624	141	821	962
1444	-0.701863354037267	0.022918250438618653	144	822	966
1445	-0.7015544041450776	0.02293991742409947	144	821	965
1446	-0.699481865284975	0.023005408693565578	145	820	965
1447	-0.7012448132780082	0.02296162484696478	144	820	964
1448	-0.7001034126163402	0.022962025474720482	145	822	967
1449	-0.7009345794392525	0.022983372818463355	144	819	963
1450	-0.6982310093652448	0.023092661770326546	145	816	961
1451	-0.6947040498442383	0.023178979518436792	147	816	963
1452	-0.6967808930425757	0.023114154993199028	146	817	963
1453	-0.7009345794392525	0.022983372818463355	144	819	963
1454	-0.6991701244813281	0.023027160965915245	145	819	964
1455	-0.7030114226375909	0.02291740870259589	143	820	963
1456	-0.7030114226375893	0.02291740870259589	143	820	963
1457	-0.7068607068607067	0.02280596862406624	141	821	962
1458	-0.7030114226375892	0.02291740870259589	143	820	963
1459	-0.7009345794392516	0.022983372818463355	144	819	963
1460	-0.7015544041450774	0.02293991742409947	144	821	965
1461	-0.701244813278008	0.02296162484696478	144	820	964
1462	-0.7015544041450776	0.02293991742409947	144	821	965
1463	-0.7012448132780081	0.02296162484696478	144	820	964
1464	-0.701863354037267	0.022918250438618653	144	822	966
1465	-0.701863354037267	0.022918250438618653	144	822	966
1466	-0.7021716649431246	0.022896623779670194	144	823	967
1467	-0.7056994818652848	0.02280778526511403	142	823	965
1468	-0.7060041407867493	0.022786209397528956	142	824	966
1469	-0.7056994818652852	0.02280778526511403	142	823	965
1470	-0.7063081695966921	0.022764673769492257	142	825	967
1471	-0.7080745341614915	0.02271960814533165	141	825	966
1472	-0.7077720207253885	0.022741137695992324	141	824	965
1473	-0.7083764219234736	0.02269811878876778	141	826	967
1474	-0.7069143446852416	0.02272172279035296	142	827	969
1475	-0.7086776859504141	0.022676669515747074	141	827	968
1476	-0.7119170984455948	0.022606662435378518	139	826	965
1477	-0.7101449275362324	0.022652615192205256	140	826	966
1478	-0.7089783281733759	0.022655260216111812	141	828	969
1479	-0.7142857142857151	0.022517440178260018	138	828	966
1480	-0.7142857142857151	0.022517440178260018	138	828	966
1481	-0.7142857142857151	0.022517440178260018	138	828	966
1482	-0.7089783281733759	0.022655260216111812	141	828	969
1483	-0.7092783505154637	0.022633890780098448	141	829	970
1484	-0.7095777548918639	0.02261256109833592	141	830	971
1485	-0.7092783505154637	0.022633890780098448	141	829	970
1486	-0.7110423116615071	0.02258840746335856	140	829	969
1487	-0.7081192189105858	0.022636298869860648	142	831	973
1488	-0.7098765432098769	0.022591271061843953	141	831	972
1489	-0.713106295149639	0.02252116105742703	139	830	969
1490	-0.7107438016528919	0.022609770076339835	140	828	968
1491	-0.7110423116615056	0.02258840746335856	140	829	969
1492	-0.7075180226570543	0.022678931448214285	142	829	971
1493	-0.7104446742502589	0.022631172615895746	140	827	967
1494	-0.7110423116615068	0.02258840746335856	140	829	969
1495	-0.7128099173553722	0.022542476473944355	139	829	968
1496	-0.7110423116615056	0.02258840746335856	140	829	969
1497	-0.7089783281733746	0.022655260216111812	141	828	969
1498	-0.7086776859504121	0.022676669515747074	141	827	968
1499	-0.7142857142857134	0.022517440178260018	138	828	966
1500	-0.7107438016528924	0.022609770076339835	140	828	968
1501	-0.713106295149639	0.02252116105742703	139	830	969
1502	-0.713106295149638	0.02252116105742703	139	830	969
1503	-0.7178423236514518	0.02242327625071907	136	828	964
1504	-0.7175493250259628	0.02244464671827542	136	827	963
1505	-0.713989637305701	0.022538827702826406	138	827	965
1506	-0.713989637305701	0.022538827702826406	138	827	965
1507	-0.7107438016528942	0.022609770076339835	140	828	968
1508	-0.7104446742502601	0.022631172615895746	140	827	967
1509	-0.715472481827622	0.022513388833949485	137	826	963
1510	-0.7101449275362317	0.022652615192205256	140	826	966
1511	-0.7131062951496389	0.02252116105742703	139	830	969
1512	-0.7134020618556702	0.02249988540956109	139	831	970
1513	-0.7119341563785998	0.02252455808798801	140	832	972
1514	-0.7169421487603308	0.022406692554003325	137	831	968
1515	-0.715170278637771	0.022453517461442505	138	831	969
1516	-0.7184265010351978	0.022380655712338	136	830	966
1517	-0.7148760330578504	0.02247478516797346	138	830	968
1518	-0.715170278637771	0.022453517461442505	138	831	969
1519	-0.7184265010351973	0.022380655712338	136	830	966
1520	-0.7207859358841787	0.02229044978540233	135	832	967
1521	-0.7190082644628106	0.02233819496216154	136	832	968
1522	-0.7195876288659789	0.022295893116881862	136	834	970
1523	-0.7192982456140358	0.022317024231366896	136	833	969
1524	-0.7157569515962926	0.022411101096555325	138	833	971
1525	-0.7175257731958765	0.022364293263940304	137	833	970
1526	-0.7160493827160495	0.02238995221976268	138	834	972
1527	-0.7163412127440906	0.022368842735099904	138	835	973
1528	-0.7175257731958765	0.022364293263940304	137	833	970
1529	-0.7157569515962925	0.022411101096555325	138	833	971
1530	-0.7192982456140362	0.022317024231366896	136	833	969
1531	-0.7228541882109615	0.022221081100615138	134	833	967
1532	-0.723426212590298	0.02217889817342272	134	835	969
1533	-0.7175257731958765	0.022364293263940304	137	833	970
1534	-0.7192982456140348	0.022317024231366896	136	833	969
1535	-0.7210743801652885	0.022269288655462106	135	833	968
1536	-0.7249224405377444	0.02215129548420454	133	834	967
1537	-0.7225672877846787	0.02224223210121222	134	832	966
1538	-0.7225672877846787	0.02224223210121222	134	832	966
1539	-0.7187176835573935	0.022359405419080866	136	831	967
1540	-0.7207859358841772	0.02229044978540233	135	832	967
1541	-0.7225672877846776	0.02224223210121222	134	832	966
1542	-0.7213622291021679	0.02224816719819399	135	834	969
1543	-0.7234262125902988	0.02217889817342272	134	835	969
1544	-0.7234262125902988	0.02217889817342272	134	835	969
1545	-0.7287784679089035	0.02203145560180063	131	835	966
1546	-0.7290589451913126	0.02201045756991319	131	836	967
1547	-0.7305699481865291	0.021981328647880872	130	835	965
1548	-0.7284974093264247	0.022052493299630452	131	834	965
1549	-0.7269906928645307	0.022081088983128036	132	835	967
1550	-0.7293388429752063	0.021989499093424993	131	837	968
1551	-0.7275541795665635	0.022039108587286676	132	837	969
1552	-0.7290589451913126	0.02201045756991319	131	836	967
1553	-0.7308488612836419	0.021960343091492612	130	836	966
1554	-0.7329192546583857	0.021888796829824773	129	837	966
1555	-0.7308488612836419	0.021960343091492612	130	836	966
1556	-0.7296181630546942	0.02196858006219597	131	838	969
1557	-0.7308488612836445	0.021960343091492612	130	836	966
1558	-0.728778467908903	0.02203145560180063	131	835	966
1559	-0.7267080745341612	0.02210213854746825	132	834	966
1560	-0.7300103842159914	0.022023419021498236	130	833	963
1561	-0.730290456431535	0.02200235392077402	130	834	964
1562	-0.7282157676348541	0.02207357077435069	131	833	964
1563	-0.7282157676348541	0.02207357077435069	131	833	964
1564	-0.7287784679089019	0.02203145560180063	131	835	966
1565	-0.7287784679089019	0.02203145560180063	131	835	966
1566	-0.7216494845360816	0.02222708530378786	135	835	970
1567	-0.7252066115702478	0.02213023460359899	133	835	968
1568	-0.7252066115702478	0.02213023460359899	133	835	968
1569	-0.7272727272727267	0.022060079033122543	132	836	968
1570	-0.7219361483007197	0.022206042862830597	135	836	971
1571	-0.7201646090534972	0.02225374929956023	136	836	972
1572	-0.7204522096608421	0.022232736379068137	136	837	973
1573	-0.7204522096608421	0.022232736379068137	136	837	973
1574	-0.718974358974357	0.022258985420180424	137	838	975
1575	-0.718974358974357	0.022258985420180424	137	838	975
1576	-0.7172131147540999	0.02230574955342426	138	838	976
1577	-0.7172131147540979	0.02230574955342426	138	838	976
1578	-0.7189743589743586	0.022258985420180424	137	838	975
1579	-0.7198764160659122	0.0222748015092877	136	835	971
1580	-0.7183967112024661	0.022300990749759136	137	836	973
1581	-0.7169230769230769	0.02232674150959	138	837	975
1582	-0.7166324435318276	0.0223477725343265	138	836	974
1583	-0.7183967112024676	0.022300990749759136	137	836	973
1584	-0.7181069958847731	0.022322052210267933	137	835	972
1585	-0.7183967112024676	0.022300990749759136	137	836	973
1586	-0.7181069958847746	0.022322052210267933	137	835	972
1587	-0.7160493827160496	0.02238995221976268	138	834	972
1588	-0.7190082644628106	0.02233819496216154	136	832	968
1589	-0.7213622291021679	0.02224816719819399	135	834	969
1590	-0.7178166838311026	0.022343153012117235	137	834	971
1591	-0.7216494845360816	0.02222708530378786	135	835	970
1592	-0.7213622291021663	0.02224816719819399	135	834	969
1593	-0.7213622291021663	0.02224816719819399	135	834	969
1594	-0.7192982456140347	0.022317024231366896	136	833	969
1595	-0.7228541882109615	0.022221081100615138	134	833	967
1596	-0.7228541882109621	0.022221081100615138	134	833	967
1597	-0.7207859358841772	0.02229044978540233	135	832	967
1598	-0.7192982456140362	0.022317024231366896	136	833	969
1599	-0.7210743801652901	0.022269288655462106	135	833	968
1600	-0.7204968944099387	0.022311650698223544	135	831	966
1601	-0.7204968944099371	0.022311650698223544	135	831	966
1602	-0.7175257731958741	0.022364293263940304	137	833	970
1603	-0.7187176835573935	0.022359405419080866	136	831	967
1604	-0.7163561076604558	0.022449250957397235	137	829	966
1605	-0.7166494312306101	0.02242795181147747	137	830	967
1606	-0.7184265010351973	0.022380655712338	136	830	966
1607	-0.7172342621259025	0.02238547307476257	137	832	969
1608	-0.7166494312306104	0.02242795181147747	137	830	967
1609	-0.7187176835573947	0.022359405419080866	136	831	967
1610	-0.7169421487603308	0.022406692554003325	137	831	968
1611	-0.7154639175257722	0.022432289474108056	138	832	970
1612	-0.7119341563785994	0.02252455808798801	140	832	972
1613	-0.7107692307692313	0.022527637740015035	141	834	975
1614	-0.7110655737704923	0.02250650520255931	141	835	976
1615	-0.7142857142857143	0.022436295985779554	139	834	973
1616	-0.7101747173689615	0.022570020562031372	141	832	973
1617	-0.7104722792607793	0.022548809490694408	141	833	974
1618	-0.7122302158273384	0.022503354087390397	140	833	973
1619	-0.7134083930399189	0.022418930824287725	140	837	977
1620	-0.7107692307692313	0.022527637740015035	141	834	975
1621	-0.7110655737704923	0.02250650520255931	141	835	976
1622	-0.7113613101330596	0.0224854117712757	141	836	977
1623	-0.713114754098361	0.02243997794407034	140	836	976
1624	-0.7128205128205132	0.022461064123073547	140	835	975
1625	-0.709314227226203	0.022551506542654594	142	835	977
1626	-0.7061224489795922	0.022619097201508495	144	836	980
1627	-0.7102040816326537	0.022488322648503235	142	838	980
1628	-0.7096114519427407	0.02253040634097131	142	836	978
1629	-0.7078651685393262	0.02257496654648383	143	836	979
1630	-0.7102040816326537	0.022488322648503235	142	838	980
1631	-0.7104994903160048	0.022467338946300007	142	839	981
1632	-0.7081632653061227	0.022553898926950807	143	837	980
1633	-0.711950970377937	0.022443341800920974	141	838	979
1634	-0.7084607543323141	0.02253287007944651	143	838	981
1635	-0.7052845528455279	0.02259968206835968	145	839	984
1636	-0.7116564417177917	0.022464357339493462	141	837	978
1637	-0.7119509703779374	0.022443341800920974	141	838	979
1638	-0.7119509703779374	0.022443341800920974	141	838	979
1639	-0.7087576374745418	0.0225118798988433	143	839	982
1640	-0.7122448979591843	0.02242236504964412	141	839	980
1641	-0.7119509703779371	0.022443341800920974	141	838	979
1642	-0.7154554759467759	0.022352060255925323	139	838	977
1643	-0.7139938712972436	0.022376953336024824	140	839	979
1644	-0.7157464212678939	0.022331098851428536	139	839	978
1645	-0.7204522096608436	0.022232736379068137	136	837	973
1646	-0.7189743589743599	0.022258985420180424	137	838	975
1647	-0.72102564102564	0.02219082797321876	136	839	975
1648	-0.7192622950819682	0.022238041335789348	137	839	976
1649	-0.7225077081192194	0.022164075905584776	135	838	973
1650	-0.7234262125902979	0.02217889817342272	134	835	969
1651	-0.7272727272727273	0.022060079033122543	132	836	968
1652	-0.7254901960784323	0.022109213284696342	133	836	969
1653	-0.7239958805355321	0.022136873278898173	134	837	971
1654	-0.7195876288659789	0.022295893116881862	136	834	970
1655	-0.7231404958677706	0.02219996982808513	134	834	968
1656	-0.7228541882109624	0.022221081100615138	134	833	967
1657	-0.7210743801652882	0.022269288655462106	135	833	968
1658	-0.7195876288659798	0.022295893116881862	136	834	970
1659	-0.7204968944099371	0.022311650698223544	135	831	966
1660	-0.7210743801652882	0.022269288655462106	135	833	968
1661	-0.7190082644628104	0.02233819496216154	136	832	968
1662	-0.7166494312306112	0.02242795181147747	137	830	967
1663	-0.7184265010351961	0.022380655712338	136	830	966
1664	-0.7184265010351961	0.022380655712338	136	830	966
1665	-0.7181347150259061	0.022401945952545892	136	829	965
1666	-0.7184265010351961	0.022380655712338	136	830	966
1667	-0.7166494312306112	0.02242795181147747	137	830	967
1668	-0.7169421487603317	0.022406692554003325	137	831	968
1669	-0.7172342621259024	0.02238547307476257	137	832	969
1670	-0.7172342621259039	0.02238547307476257	137	832	969
1671	-0.7116374871266737	0.022545801578377492	140	831	971
1672	-0.7190082644628104	0.02233819496216154	136	832	968
1673	-0.7172342621259008	0.02238547307476257	137	832	969
1674	-0.7148760330578529	0.02247478516797346	138	830	968
1675	-0.7128099173553709	0.022542476473944355	139	829	968
1676	-0.711042311661507	0.02258840746335856	140	829	969
1677	-0.7128099173553739	0.022542476473944355	139	829	968
1678	-0.7110423116615077	0.02258840746335856	140	829	969
1679	-0.7086776859504129	0.022676669515747074	141	827	968
1680	-0.7104446742502585	0.022631172615895746	140	827	967
1681	-0.7119170984455948	0.022606662435378518	139	826	965
1682	-0.7116182572614111	0.02262813802846129	139	825	964
1683	-0.7136929460580903	0.022560255388214354	138	826	964
1684	-0.7133956386292822	0.02258172334583033	138	825	963
1685	-0.7181628392484338	0.022482703542570644	135	823	958
1686	-0.7184567257559954	0.022461180350744465	135	824	959
1687	-0.7178683385579945	0.022504267527395858	135	822	957
1688	-0.7190775681341722	0.022499183563250376	134	820	954
1689	-0.7178683385579945	0.022504267527395858	135	822	957
1690	-0.7196652719665245	0.022455951683923243	134	822	956
1691	-0.7157784743991649	0.02257371937133544	136	821	957
1692	-0.7178683385579945	0.022504267527395858	135	822	957
1693	-0.7154811715481166	0.02259537417853314	136	820	956
1694	-0.7154811715481166	0.02259537417853314	136	820	956
1695	-0.7139874739039671	0.022621093466780307	137	821	958
1696	-0.7139874739039671	0.022621093466780307	137	821	958
1697	-0.7157784743991633	0.02257371937133544	136	821	957
1698	-0.7136886102403339	0.022642756634694325	137	820	957
1699	-0.7122002085505735	0.02266800014086731	138	821	959
1700	-0.7127991675338192	0.02262478052539204	138	823	961
1701	-0.713097713097712	0.022603231687484415	138	824	962
1702	-0.7130977130977133	0.022603231687484415	138	824	962
1703	-0.7066115702479339	0.022743178270477418	142	826	968
1704	-0.7083764219234744	0.02269811878876778	141	826	967
1705	-0.7066115702479345	0.022743178270477418	142	826	968
1706	-0.7077720207253883	0.022741137695992324	141	824	965
1707	-0.7053941908713673	0.022829401483170753	142	822	964
1708	-0.7056994818652863	0.02280778526511403	142	823	965
1709	-0.7042399172699066	0.02283084097920305	143	824	967
1710	-0.703933747412008	0.02285242237352483	143	823	966
1711	-0.703933747412008	0.02285242237352483	143	823	966
1712	-0.7042399172699072	0.02283084097920305	143	824	967
1713	-0.702786377708978	0.02285349099993479	144	825	969
1714	-0.6992790937178154	0.022940588405364292	146	825	971
1715	-0.697219361483007	0.023005062846105696	147	824	971
1716	-0.6975308641975304	0.022983503958485484	147	825	972
1717	-0.6975308641975304	0.022983503958485484	147	825	972
1718	-0.697219361483007	0.023005062846105696	147	824	971
1719	-0.6969072164948467	0.023026661633348156	147	823	970
1720	-0.6969072164948451	0.023026661633348156	147	823	970
1721	-0.6986584107327133	0.022983738701483677	146	823	969
1722	-0.6942148760330578	0.023134213730581762	148	820	968
1723	-0.6970954356846478	0.023092317738479345	146	818	964
1724	-0.6950207468879679	0.023157098366740625	147	817	964
1725	-0.6932642487046626	0.023199622148699847	148	817	965
1726	-0.6935817805383028	0.023177778894397004	148	818	966
1727	-0.6897621509824194	0.023283429116632958	150	817	967
1728	-0.6900826446280992	0.023261581661346425	150	818	968
1729	-0.6904024767801855	0.023239774542809226	150	819	969
1730	-0.6883384932920522	0.023302872317773123	151	818	969
1731	-0.6865979381443303	0.02334376164123598	152	818	970
1732	-0.6865979381443303	0.02334376164123598	152	818	970
1733	-0.6834532374100712	0.023402542712706087	154	819	973
1734	-0.6845360824742276	0.023406104406665153	153	817	970
1735	-0.6845360824742276	0.023406104406665153	153	817	970
1736	-0.6859504132231401	0.023387501752476905	152	816	968
1737	-0.6876938986556346	0.023346610483030317	151	816	967
1738	-0.684210526315791	0.023427995118932936	153	816	969
1739	-0.6865979381443303	0.02334376164123598	152	818	970
1740	-0.6848609680741494	0.02338425391171937	153	818	971
1741	-0.6880165289256185	0.023324721214998	151	817	968
1742	-0.6897621509824201	0.023283429116632958	150	817	967
1743	-0.6876938986556346	0.023346610483030317	151	816	967
1744	-0.6897621509824201	0.023283429116632958	150	817	967
1745	-0.6876938986556365	0.023346610483030317	151	816	967
1746	-0.6880165289256207	0.023324721214998	151	817	968
1747	-0.6880165289256185	0.023324721214998	151	817	968
1748	-0.6880165289256185	0.023324721214998	151	817	968
1749	-0.6891191709844561	0.023327245476811795	150	815	965
1750	-0.6908713692946051	0.023285543729378917	149	815	964
1751	-0.6894409937888174	0.023305317018411462	150	816	966
1752	-0.6876938986556346	0.023346610483030317	151	816	967
1753	-0.6876938986556365	0.023346610483030317	151	816	967
1754	-0.682474226804123	0.023468094809062097	154	816	970
1755	-0.6828012358393402	0.023446204006697006	154	817	971
1756	-0.6856256463288528	0.023409432358928815	152	815	967
1757	-0.684974093264248	0.023453415221479135	152	813	965
1758	-0.6832298136645969	0.023493909649103736	153	813	966
1759	-0.6845360824742271	0.023406104406665153	153	817	970
1760	-0.6859504132231412	0.023387501752476905	152	816	968
1761	-0.6842105263157903	0.023427995118932936	153	816	969
1762	-0.6859504132231412	0.023387501752476905	152	816	968
1763	-0.6835573940020689	0.02347189763082735	153	814	967
1764	-0.6838842975206615	0.023449926157275758	153	815	968
1765	-0.6891191709844555	0.023327245476811795	150	815	965
1766	-0.6835573940020689	0.02347189763082735	153	814	967
1767	-0.6814891416752836	0.023534009138280416	154	813	967
1768	-0.6818181818181818	0.02351199726599389	154	814	968
1769	-0.6829015544041456	0.023515962322004827	153	812	965
1770	-0.6829015544041456	0.023515962322004827	153	812	965
1771	-0.6835573940020676	0.02347189763082735	153	814	967
1772	-0.6835573940020676	0.02347189763082735	153	814	967
1773	-0.6870466321243525	0.023390510570591178	151	814	965
1774	-0.6884735202492205	0.02337122450594346	150	813	963
1775	-0.6846473029045633	0.02347546769792706	152	812	964
1776	-0.687046632124351	0.023390510570591178	151	814	965
1777	-0.687046632124351	0.023390510570591178	151	814	965
1778	-0.6811594202898547	0.023556061585561422	154	812	966
1779	-0.6770186335403725	0.02367931389769903	156	810	966
1780	-0.6801661474558686	0.023622463477430054	154	809	963
1781	-0.6836628511966703	0.02354187063821283	152	809	961
1782	-0.6819126819126812	0.023582365373247715	153	809	962
1783	-0.6839916839916839	0.023519695294951865	152	810	962
1784	-0.6854166666666666	0.02350097500316821	151	809	960
1785	-0.6903765690376572	0.02339805165072496	148	808	956
1786	-0.6939203354297698	0.023312537185339946	146	808	954
1787	-0.6942408376963346	0.02329032919036328	146	809	955
1788	-0.6915005246589715	0.023400052564410495	147	806	953
1789	-0.6882845188284517	0.023462433722286454	149	807	956
1790	-0.6865203761755494	0.023504146527077635	150	807	957
1791	-0.6900523560209426	0.02342030590627286	148	807	955
1792	-0.6918238993710695	0.023377758523068507	147	807	954
1793	-0.6894018887722972	0.023464939704548098	148	805	953
1794	-0.6879581151832458	0.023484731182084682	149	806	955
1795	-0.688935281837161	0.02341796362394103	149	809	958
1796	-0.6847599164926931	0.02354544880571059	151	807	958
1797	-0.6850886339937435	0.023523191218492414	151	808	959
1798	-0.6854166666666662	0.02350097500316821	151	809	960
1799	-0.684319833852544	0.023497561018702547	152	811	963
1800	-0.6846473029045647	0.02347546769792706	152	812	964
1801	-0.6841004184100419	0.02359008854905609	151	805	956
1802	-0.6823406478578893	0.023630984925926354	152	805	957
1803	-0.6816753926701575	0.023675791400893556	152	803	955
1804	-0.6799163179916321	0.023716284161821158	153	803	956
1805	-0.685204616998951	0.023593591017188994	150	803	953
1806	-0.6834381551362695	0.023634895143680265	151	803	954
1807	-0.6813417190775681	0.02369825736953344	152	802	954
1808	-0.68025078369906	0.02369386058765754	153	804	957
1809	-0.6795811518324603	0.023738749511080133	153	802	955
1810	-0.6746611053180391	0.02383538420323424	156	803	959
1811	-0.6753381893860544	0.02379058676631364	156	805	961
1812	-0.6735966735966725	0.023829512295833348	157	805	962
1813	-0.6753381893860559	0.02379058676631364	156	805	961
1814	-0.6729166666666669	0.023874305393958198	157	803	960
1815	-0.6753381893860559	0.02379058676631364	156	805	961
1816	-0.673935617860851	0.023807177617356793	157	806	963
1817	-0.670466321243523	0.023883892551195968	159	806	965
1818	-0.6697819314641729	0.023928592374089133	159	804	963
1819	-0.6697819314641729	0.023928592374089133	159	804	963
1820	-0.6708074534161489	0.02386160408533336	159	807	966
1821	-0.6687370600414078	0.023921687807169016	160	806	966
1822	-0.6642487046632124	0.024063251244785755	162	803	965
1823	-0.6663212435233175	0.024003799363117705	161	804	965
1824	-0.6666666666666671	0.023981435961206422	161	805	966
1825	-0.6642487046632135	0.024063251244785755	162	803	965
1826	-0.6628748707342291	0.024077539894093915	163	804	967
1827	-0.661506707946336	0.02409151958973147	164	805	969
1828	-0.6618556701030934	0.024069210171948494	164	806	970
1829	-0.6628748707342291	0.024077539894093915	163	804	967
1830	-0.6659751037344414	0.02402620373636306	161	803	964
1831	-0.6645962732919234	0.024040851049381657	162	804	966
1832	-0.6625258799171831	0.024099935535079556	163	803	966
1833	-0.6628748707342305	0.024077539894093915	163	804	967
1834	-0.6642487046632124	0.024063251244785755	162	803	965
1835	-0.6593977154724803	0.024226232378009256	164	799	963
1836	-0.6607700312174806	0.024212529454083857	163	798	961
1837	-0.6625000000000014	0.024175869296676797	162	798	960
1838	-0.6621480709071963	0.024198517095223006	162	797	959
1839	-0.6621480709071963	0.024198517095223006	162	797	959
1840	-0.6617954070981221	0.024221206549333203	162	796	958
1841	-0.6625000000000014	0.024175869296676797	162	798	960
1842	-0.6635514018691578	0.024108174720336807	162	801	963
1843	-0.6639004149377583	0.024085692431870996	162	802	964
1844	-0.6583850931677017	0.024217122364678982	165	801	966
1845	-0.6580310880829013	0.024239630272929576	165	800	965
1846	-0.6587383660806606	0.02419465539307896	165	802	967
1847	-0.6556701030927841	0.024243113931659042	167	803	970
1848	-0.650924024640656	0.02432450691586171	170	804	974
1849	-0.6468172484599578	0.024436723111787812	172	802	974
1850	-0.6471794871794857	0.02441434448831147	172	803	975
1851	-0.651186790505675	0.024379942437627703	169	800	969
1852	-0.6494845360824733	0.02441416348663829	170	800	970
1853	-0.6481481481481467	0.024425581485766623	171	801	972
1854	-0.6509240246406578	0.02432450691586171	170	804	974
1855	-0.655030800821355	0.024211055435760843	168	806	974
1856	-0.6587872559095589	0.024118569550760593	166	807	973
1857	-0.658436213991769	0.024140828079295445	166	806	972
1858	-0.6584362139917701	0.024140828079295445	166	806	972
1859	-0.663244353182751	0.02398037630249009	164	810	974
1860	-0.663244353182751	0.02398037630249009	164	810	974
1861	-0.6625514403292181	0.024024712690772283	164	808	972
1862	-0.6646090534979421	0.02396617141799665	163	809	972
1863	-0.663244353182751	0.02398037630249009	164	810	974
1864	-0.6628982528263111	0.024002524413309873	164	809	973
1865	-0.6622039134912467	0.024046941241367602	164	807	971
1866	-0.6639175257731963	0.02401059729462251	163	807	970
1867	-0.6584362139917701	0.024140828079295445	166	806	972
1868	-0.6601441812564368	0.02410519470774547	165	806	971
1869	-0.6601441812564368	0.02410519470774547	165	806	971
1870	-0.6618556701030918	0.024069210171948494	164	806	970
1871	-0.6618556701030918	0.024069210171948494	164	806	970
1872	-0.665289256198347	0.02399617319669525	162	806	968
1873	-0.664943123061012	0.024018491736334788	162	805	967
1874	-0.664943123061012	0.024018491736334788	162	805	967
1875	-0.664596273291924	0.024040851049381657	162	804	966
1876	-0.6577319587628855	0.024185466165258473	166	804	970
1877	-0.6560247167868147	0.024220740169133035	167	804	971
1878	-0.6580844490216268	0.0241631269152665	166	805	971
1879	-0.6570841889117032	0.024153861032014067	167	807	974
1880	-0.6560900716479002	0.024144435264308758	168	809	977
1881	-0.6536885245901631	0.024223416069687174	169	807	976
1882	-0.6540429887410427	0.024201215718439494	169	808	977
1883	-0.6577868852459011	0.0241094756726805	167	809	976
1884	-0.6543967280163588	0.0241790551920679	169	809	978
1885	-0.6543967280163588	0.0241790551920679	169	809	978
1886	-0.6527068437180784	0.024213338834016492	170	809	979
1887	-0.6560900716478992	0.024144435264308758	168	809	977
1888	-0.6543967280163588	0.0241790551920679	169	809	978
1889	-0.6543967280163588	0.0241790551920679	169	809	978
1890	-0.6543967280163588	0.0241790551920679	169	809	978
1891	-0.6564417177914098	0.024122308301963793	168	810	978
1892	-0.6547497446373841	0.024156934386534674	169	810	979
1893	-0.6560900716479002	0.024144435264308758	168	809	977
1894	-0.6540429887410427	0.024201215718439494	169	808	977
1895	-0.6577868852459011	0.0241094756726805	167	809	976
1896	-0.6608427543679339	0.024060707180165408	165	808	973
1897	-0.6591375770020523	0.024096351223436837	166	808	974
1898	-0.6570841889117041	0.024153861032014067	167	807	974
1899	-0.6618556701030918	0.024069210171948494	164	806	970
1900	-0.661506707946335	0.02409151958973147	164	805	969
1901	-0.6618556701030918	0.024069210171948494	164	806	970
1902	-0.6656346749226009	0.023973895321885645	162	807	969
1903	-0.6652892561983461	0.02399617319669525	162	806	968
1904	-0.6652892561983461	0.02399617319669525	162	806	968
1905	-0.6649431230610117	0.024018491736334788	162	805	967
1906	-0.6615067079463349	0.02409151958973147	164	805	969
1907	-0.6618556701030921	0.024069210171948494	164	806	970
1908	-0.6639175257731954	0.02401059729462251	163	807	970
1909	-0.6694214876033051	0.023877157899430058	160	808	968
1910	-0.6690796277145806	0.023899402487789052	160	807	967
1911	-0.6649431230610131	0.024018491736334788	162	805	967
1912	-0.6656346749226	0.023973895321885645	162	807	969
1913	-0.6673553719008268	0.023936831633961795	161	807	968
1914	-0.6687370600414084	0.023921687807169016	160	806	966
1915	-0.6670113753877968	0.023959113421179293	161	806	967
1916	-0.6725388601036277	0.023823432572452934	158	807	965
1917	-0.6798336798336803	0.023644679326675765	154	808	962
1918	-0.6763485477178426	0.02372370004833493	156	808	964
1919	-0.6801661474558672	0.023622463477430054	154	809	963
1920	-0.6774193548387094	0.02372893704680828	155	806	961
1921	-0.6805845511482258	0.02367147867476077	153	805	958
1922	-0.6791666666666667	0.023689234520683142	154	806	960
1923	-0.6805845511482246	0.02367147867476077	153	805	958
1924	-0.6823406478578895	0.023630984925926354	152	805	957
1925	-0.6774193548387099	0.02372893704680828	155	806	961
1926	-0.6784232365145214	0.023662169155123636	155	809	964
1927	-0.6804979253112031	0.0236002886447454	154	810	964
1928	-0.6773526370217181	0.023657181989608977	156	811	967
1929	-0.675619834710745	0.0236961185000501	157	811	968
1930	-0.6704428424304848	0.023810667434153738	160	811	971
1931	-0.6697626418988649	0.023854953933272822	160	809	969
1932	-0.6714876033057849	0.023817149496336443	159	809	968
1933	-0.6697626418988649	0.023854953933272822	160	809	969
1934	-0.6714876033057849	0.023817149496336443	159	809	968
1935	-0.675284384694934	0.023718248787161014	157	810	967
1936	-0.6770186335403726	0.02367931389769903	156	810	966
1937	-0.6759545923632595	0.023674028762251925	157	812	969
1938	-0.6773526370217166	0.023657181989608977	156	811	967
1939	-0.6756198347107437	0.0236961185000501	157	811	968
1940	-0.6714876033057843	0.023817149496336443	159	809	968
1941	-0.6728778467908892	0.023801182254376805	158	808	966
1942	-0.6770833333333329	0.023751275398259806	155	805	960
1943	-0.6756756756756751	0.02376825004688583	156	806	962
1944	-0.6739356178608509	0.023807177617356793	157	806	963
1945	-0.6725388601036273	0.023823432572452934	158	807	965
1946	-0.6725388601036273	0.023823432572452934	158	807	965
1947	-0.6729166666666657	0.023874305393958198	157	803	960
1948	-0.6729166666666665	0.023874305393958198	157	803	960
1949	-0.6746611053180387	0.02383538420323424	156	803	959
1950	-0.6729166666666665	0.023874305393958198	157	803	960
1951	-0.6715176715176713	0.023890429386205277	158	804	962
1952	-0.6711758584807502	0.023912843979174685	158	803	961
1953	-0.6677050882658364	0.02398878924526411	160	803	963
1954	-0.666321243523315	0.024003799363117705	161	804	965
1955	-0.6670113753877964	0.023959113421179293	161	806	967
1956	-0.666321243523315	0.024003799363117705	161	804	965
1957	-0.6628748707342292	0.024077539894093915	163	804	967
1958	-0.6666666666666656	0.023981435961206422	161	805	966
1959	-0.6701244813278008	0.023906221944092143	159	805	964
1960	-0.6635514018691584	0.024108174720336807	162	801	963
1961	-0.6652806652806648	0.02407113583654171	161	801	962
1962	-0.667359667359666	0.02401123858444719	160	802	962
1963	-0.6687499999999987	0.02399595099308423	159	801	960
1964	-0.6649323621227882	0.024093663784265532	161	800	961
1965	-0.666321243523318	0.024003799363117705	161	804	965
1966	-0.6683937823834185	0.023944013966764363	160	805	965
1967	-0.6683937823834185	0.023944013966764363	160	805	965
1968	-0.6718587746625115	0.023868056027995695	158	805	963
1969	-0.666666666666667	0.023981435961206422	161	805	966
1970	-0.6725388601036265	0.023823432572452934	158	807	965
1971	-0.6701244813277989	0.023906221944092143	159	805	964
1972	-0.6742738589211625	0.02378488403773173	157	807	964
1973	-0.6763485477178428	0.02372370004833493	156	808	964
1974	-0.6784232365145226	0.023662169155123636	155	809	964
1975	-0.6746113989637312	0.023762631446285973	157	808	965
1976	-0.6763485477178428	0.02372370004833493	156	808	964
1977	-0.6815816857440168	0.023604581771381066	153	808	961
1978	-0.6801661474558651	0.023622463477430054	154	809	963
1979	-0.6780893042575273	0.02368438403669941	155	808	963
1980	-0.6742738589211625	0.02378488403773173	157	807	964
1981	-0.6721991701244803	0.023845723793599158	158	806	964
1982	-0.6746113989637298	0.023762631446285973	157	808	965
1983	-0.6746113989637312	0.023762631446285973	157	808	965
1984	-0.6718587746625138	0.023868056027995695	158	805	963
1985	-0.6715176715176708	0.023890429386205277	158	804	962
1986	-0.6732570239334017	0.023851888184218968	157	804	961
1987	-0.6742738589211613	0.02378488403773173	157	807	964
1988	-0.6739356178608522	0.023807177617356793	157	806	963
1989	-0.6704663212435237	0.023883892551195968	159	806	965
1990	-0.6708074534161482	0.02386160408533336	159	807	966
1991	-0.6704428424304847	0.023810667434153738	160	811	971
1992	-0.6697626418988656	0.023854953933272822	160	809	969
1993	-0.6670092497430606	0.023885188312352562	162	811	973
1994	-0.6632443531827505	0.02398037630249009	164	810	974
1995	-0.6635897435897451	0.02395826825218359	164	811	975
1996	-0.6635706914344685	0.02403287088213001	163	806	969
1997	-0.6625514403292166	0.024024712690772283	164	808	972
1998	-0.6594871794871793	0.024074172991457254	166	809	975
[truncated: 2,501 more rows]

## Sheet: Fig 8c 0 mM no ASE (de)sens
#sec	CI	std	# on NaCl	# off NaCl	N
0	0	0	0	0	0
1	0	0	0	0	0
2	0	0	0	0	0
3	0	0	0	0	0
4	0	0	0	0	0
5	0	0	0	0	0
6	0	0	0	0	0
7	0	0	0	0	0
8	0	0	0	0	0
9	0	0	0	0	0
10	0	0	0	0	0
11	0	0	0	0	0
12	0	0	0	0	0
13	0	0	0	0	0
14	0	0	0	0	0
15	-0.14583333333333326	0.10097094460830101	41	55	96
16	-0.05555555555555556	0.09607643466835421	51	57	108
17	-0.09502262443438904	0.06696290256976867	100	121	221
18	-0.14932126696832576	0.066513127994519	94	127	221
19	-0.16216216216216225	0.05735449961032101	124	172	296
20	-0.15112540192926016	0.05605352038509088	132	179	311
21	-0.11640211640211613	0.0510848072574619	167	211	378
22	-0.16923076923076924	0.04990660371353064	162	228	390
23	-0.16083916083916086	0.04765187386010035	180	249	429
24	-0.15835140997830793	0.04598700257190667	194	267	461
25	-0.15657620041753642	0.04512760597932806	202	277	479
26	-0.17738791423001932	0.04345088706252967	211	302	513
27	-0.16634050880626222	0.04362109660184735	213	298	511
28	-0.16022099447513807	0.042359707411934205	228	315	543
29	-0.18248175182481752	0.04200061718027038	224	324	548
30	-0.1768707482993195	0.04058912965624868	242	346	588
31	-0.17217391304347812	0.04108011565258892	238	337	575
32	-0.16865417376490616	0.04068317295419883	244	343	587
33	-0.17821782178217807	0.039971904489448054	249	357	606
34	-0.19492868462757498	0.039045724910299485	254	377	631
35	-0.17419354838709655	0.03954696284778863	256	364	620
36	-0.16532905296950226	0.03951280963931353	260	363	623
37	-0.16957210776545184	0.03923284347028441	262	369	631
38	-0.1846153846153845	0.0385490129528094	265	385	650
39	-0.17647058823529396	0.038726998196350546	266	380	646
40	-0.15590551181102363	0.0391985350719955	268	367	635
41	-0.1606864274570981	0.03898437368515931	269	372	641
42	-0.17378048780487793	0.038449371645930944	271	385	656
43	-0.15981735159817365	0.03851225692197182	276	381	657
44	-0.14196567862714513	0.039097576762809304	275	366	641
45	-0.12933753943217646	0.03938149177156689	276	358	634
46	-0.14854517611026033	0.03869886747741153	278	375	653
47	-0.13538461538461527	0.03886210346888598	281	369	650
48	-0.10236220472440942	0.039475338240515224	285	350	635
49	-0.09531502423263324	0.040010399418658665	280	339	619
50	-0.11181102362204699	0.03943495182184809	282	353	635
51	-0.09697933227344968	0.03968466742303157	284	345	629
52	-0.08064516129032251	0.04003015713910431	285	335	620
53	-0.056910569105691054	0.04025853819704225	290	325	615
54	-0.04777594728171317	0.040542398716356245	289	318	607
55	-0.04793388429752061	0.04060904802358791	288	317	605
56	-0.01023890784982939	0.04130745383004834	290	296	586
57	0.003436426116838503	0.041451088863855144	292	290	582
58	0.01736111111111112	0.0416603868563717	293	283	576
59	0.019332161687170467	0.04191434624274777	290	279	569
60	0.05319148936170214	0.04204798562102968	297	267	564
61	0.057347670250896085	0.042263706281727	295	263	558
62	0.08957952468007307	0.042585015705398695	298	249	547
63	0.09426987060998143	0.04280189484583648	296	245	541
64	0.13284132841328408	0.042572993134158375	307	235	542
65	0.14661654135338323	0.042886973104114365	305	227	532
66	0.1800766283524902	0.043053304035286157	308	214	522
67	0.18076923076923057	0.04313044804398852	307	213	520
68	0.2084130019120458	0.04276674295893371	316	207	523
69	0.2277992277992279	0.04278227882991338	318	200	518
70	0.24603174603174607	0.04317435075808418	314	190	504
71	0.254980079681275	0.043156925712839266	315	187	502
72	0.27165354330708674	0.04269937838177933	323	185	508
73	0.3015873015873019	0.04246952921505714	328	176	504
74	0.29554655870445345	0.042982253932446	320	174	494
75	0.3172690763052208	0.04249593255330637	328	170	498
76	0.3306451612903228	0.04237585704993261	330	166	496
77	0.43508771929824536	0.03771310620795336	409	161	570
78	0.36991869918699183	0.041885445693688766	337	155	492
79	0.39419087136929454	0.041860605395590056	336	146	482
80	0.4652014652014651	0.03788326964023104	400	146	546
81	0.550488599348534	0.033691508658408635	476	138	614
82	0.5251299826689775	0.03542851081177172	440	137	577
83	0.5794392523364479	0.032166093312044515	507	135	642
84	0.608888888888888	0.03053241922425103	543	132	675
85	0.5866454689984093	0.0322905897119973	499	130	629
86	0.6548913043478255	0.02785632244919423	609	127	736
87	0.6626506024096395	0.02740186772687601	621	126	747
88	0.6801040312093626	0.026436825272179484	646	123	769
89	0.6907216494845365	0.025958521705615866	656	120	776
90	0.6972010178117055	0.025570108701081888	667	119	786
91	0.7188264058679701	0.024306734812509112	703	115	818
92	0.7288941736028531	0.02360780629493623	727	114	841
93	0.7279236276849643	0.023685670125237687	724	114	838
94	0.732530120481927	0.023628643598337763	719	111	830
95	0.7420867526377481	0.022950766704675184	743	110	853
96	0.7572383073496655	0.021795520316849445	789	109	898
97	0.7619577308120126	0.021599561660154077	792	107	899
98	0.7563805104408343	0.02227982043027223	757	105	862
99	0.7617411225658638	0.02192746718031934	769	104	873
100	0.7726775956284148	0.02098579621688707	811	104	915
101	0.7841880341880341	0.020282437537798223	835	101	936
102	0.7748049052396883	0.02110855730611944	796	101	897
103	0.7820224719101116	0.020891395288722584	793	97	890
104	0.7969762419006469	0.01984902165701711	832	94	926
105	0.80338266384778	0.01936017510111736	853	93	946
106	0.8044633368756642	0.01936392176508156	849	92	941
107	0.7995594713656381	0.019931177062767244	817	91	908
108	0.8045112781954883	0.019465511191504185	840	91	931
109	0.8105263157894739	0.019002689322490572	860	90	950
110	0.8088235294117636	0.0190588567125908	861	91	952
111	0.80715059588299	0.019431461782509533	834	89	923
112	0.8111587982832622	0.01915661126948348	844	88	932
113	0.8176100628930808	0.018641317723641856	867	87	954
114	0.8237145855194125	0.018367082467440878	869	84	953
115	0.8259958071278829	0.018249692757735338	871	83	954
116	0.8207043756670234	0.018665291120002748	853	84	937
117	0.8284518828451873	0.018113642822107468	874	82	956
118	0.8308977035490603	0.01797728229583526	877	81	958
119	0.8326359832635979	0.017911840108773894	876	80	956
120	0.8375527426160321	0.01774483354228542	871	77	948
121	0.8369905956112849	0.01768902223665537	879	78	957
122	0.8392484342379946	0.017567705758730606	881	77	958
123	0.8469601677148846	0.01721300987376811	881	73	954
124	0.8432601880877744	0.017375088016471068	882	75	957
125	0.84759916492693	0.017144104192851055	885	73	958
126	0.8501560874089478	0.016984862791292413	889	72	961
127	0.8523908523908528	0.016859139879128744	891	71	962
128	0.8525441329179639	0.016842329770392753	892	71	963
129	0.8546209761163016	0.016732672635366527	893	70	963
130	0.8526970954356834	0.016825553064579796	893	71	964
131	0.8543184183142563	0.016766128338035577	891	70	961
132	0.8544698544698537	0.016749383822168312	892	70	962
133	0.8546209761163016	0.016732672635366527	893	70	963
134	0.8604166666666654	0.016446984263910353	893	67	960
135	0.8607068607068609	0.016414070960647932	895	67	962
136	0.8604166666666654	0.016446984263910353	893	67	960
137	0.8604166666666654	0.016446984263910353	893	67	960
138	0.8669438669438664	0.016069247614187977	898	64	962
139	0.8690228690228675	0.01595208695069057	899	63	962
140	0.8690228690228675	0.01595208695069057	899	63	962
141	0.8686131386861302	0.01600023511629348	896	63	959
142	0.8688865764828293	0.01596810417340657	898	63	961
143	0.8711018711018709	0.015833775649310617	900	62	962
144	0.8711018711018694	0.015833775649310617	900	62	962
145	0.8708333333333315	0.01586562405392143	898	62	960
146	0.8770833333333323	0.015502850087056872	901	59	960
147	0.8733125649013493	0.01569852146887894	902	61	963
148	0.8792924037460983	0.015363946496264302	903	58	961
149	0.8791666666666655	0.015379436088431465	902	58	960
150	0.8814968814968815	0.015224011559845064	905	57	962
151	0.8775933609958503	0.015440620188348547	905	59	964
152	0.8778467908902682	0.015409691894025497	907	59	966
153	0.8756476683937812	0.015546725854812548	905	60	965
154	0.8756476683937812	0.015546725854812548	905	60	965
155	0.8738366080661836	0.01563577098962194	906	61	967
156	0.8761609907120734	0.015484667950661585	909	60	969
157	0.8760330578512389	0.015500136014859322	908	60	968
158	0.8739669421487599	0.015620161532876885	907	61	968
159	0.8762886597938137	0.01546923067402335	910	60	970
160	0.8782249742002047	0.015363530681993648	910	59	969
161	0.8786008230452675	0.0153176447431565	913	59	972
162	0.878350515463916	0.015348204904750811	911	59	970
163	0.878475798146241	0.015332909622057793	912	59	971
164	0.880412371134021	0.015225929347295573	912	58	970
165	0.8805355303810507	0.0152107467746456	913	58	971
166	0.8823529411764695	0.015117472145958483	912	57	969
167	0.8824742268041221	0.015102373645159364	913	57	970
168	0.8821096173733197	0.01514775975455419	910	57	967
169	0.8840579710144936	0.015037616872588836	910	56	966
170	0.8864809081527333	0.014866158974080156	914	55	969
171	0.8863636363636364	0.014881054019512327	913	55	968
172	0.884416924664603	0.014992488775276336	913	56	969
173	0.8865979381443286	0.014851293674019866	915	55	970
174	0.8864809081527347	0.014866158974080156	914	55	969
175	0.8862461220268875	0.014895978899545399	912	55	967
176	0.8841778697001039	0.015022544063066362	911	56	967
177	0.8842975206611579	0.015007501394018165	912	56	968
178	0.8864809081527347	0.014866158974080156	914	55	969
179	0.8862461220268872	0.014895978899545399	912	55	967
180	0.8841778697001039	0.015022544063066362	911	56	967
181	0.8863636363636364	0.014881054019512327	913	55	968
182	0.8865979381443286	0.014851293674019866	915	55	970
183	0.8864809081527347	0.014866158974080156	914	55	969
184	0.8825952626158584	0.01508730522654767	914	57	971
185	0.8883143743536701	0.014768029568242537	913	54	967
186	0.884416924664603	0.014992488775276336	913	56	969
187	0.8885448916408667	0.014738448119844292	915	54	969
188	0.8845360824742272	0.014977506117031613	914	56	970
189	0.8846549948506699	0.014962553329831632	915	56	971
190	0.8842975206611579	0.015007501394018165	912	56	968
191	0.8884297520661155	0.014753224036347911	914	54	968
192	0.8886597938144316	0.014723701730094685	916	54	970
193	0.8886597938144316	0.014723701730094685	916	54	970
194	0.8921161825726149	0.01455169340333396	912	52	964
195	0.8922279792746105	0.014537043373786175	913	52	965
196	0.8922279792746122	0.014537043373786175	913	52	965
197	0.890155440414507	0.014668117478502975	912	53	965
198	0.8900414937759332	0.01468289077432549	911	53	964
199	0.8918918918918927	0.014581082109568159	910	52	962
200	0.8918918918918927	0.014581082109568159	910	52	962
201	0.8958333333333317	0.014342631633557559	910	50	960
202	0.8939708939708922	0.014448130781880144	911	51	962
203	0.8956158663883074	0.014371750149971047	908	50	958
204	0.897810218978102	0.014220694971881923	910	49	959
205	0.8977035490605425	0.01423513904815688	909	49	958
206	0.8978102189781003	0.014220694971881923	910	49	959
207	0.8975966562173449	0.014249612462326068	908	49	957
208	0.9014675052410892	0.014013932008916322	907	47	954
209	0.9015706806282714	0.013999637535751895	908	47	955
210	0.8995815899581585	0.014125593371042819	908	48	956
211	0.8993710691823894	0.014154422378526524	906	48	954
212	0.9013641133263369	0.01402825567187948	906	47	953
213	0.9033613445378128	0.013900089217219835	906	46	952
214	0.9016736401673621	0.013985372163350588	909	47	956
215	0.8997912317327762	0.014096881430721814	910	48	958
216	0.9016736401673621	0.013985372163350588	909	47	956
217	0.9018789144050096	0.013956928366499522	911	47	958
218	0.8995815899581571	0.014125593371042819	908	48	956
219	0.8959417273673241	0.014328116525402333	911	50	961
220	0.897810218978102	0.014220694971881923	910	49	959
221	0.8996865203761742	0.014111222812046147	909	48	957
222	0.8978102189781015	0.014220694971881923	910	49	959
223	0.8959417273673258	0.014328116525402333	911	50	961
224	0.8959417273673258	0.014328116525402333	911	50	961
225	0.8941908713692949	0.014418992689012297	913	51	964
226	0.8918918918918918	0.014581082109568159	910	52	962
227	0.8901554404145086	0.014668117478502975	912	53	965
228	0.8922279792746108	0.014537043373786175	913	52	965
229	0.8901554404145073	0.014668117478502975	912	53	965
230	0.8901554404145073	0.014668117478502975	912	53	965
231	0.8899273104880577	0.01469769381841755	910	53	963
232	0.8860103626943003	0.014925918522115241	910	55	965
233	0.8880829015544045	0.014797729834527273	911	54	965
234	0.8917793964620181	0.01459582096498414	909	52	961
235	0.8916666666666659	0.014610589608352691	908	52	960
236	0.8896982310093651	0.014727389511022367	908	53	961
237	0.8856548856548844	0.014971053966803932	907	55	962
238	0.8873826903023982	0.014887550731737934	905	54	959
239	0.8873826903023982	0.014887550731737934	905	54	959
240	0.8874999999999998	0.014872505042863492	906	54	960
241	0.8852971845672569	0.015016462811439597	904	55	959
242	0.8848167539267014	0.01507743753037363	900	55	955
243	0.8808777429467077	0.015301033695936102	900	57	957
244	0.880753138075313	0.015316531589341233	899	57	956
245	0.8787878787878791	0.015426092515550676	899	58	957
246	0.8827225130890047	0.015205433201107125	899	56	955
247	0.8802521008403349	0.015378837874697618	895	57	952
248	0.8802521008403349	0.015378837874697618	895	57	952
249	0.8803777544596001	0.015363213905408152	896	57	953
250	0.8801261829652985	0.015394493602913645	894	57	951
251	0.8780231335436378	0.01552025835862995	893	58	951
252	0.8781512605042006	0.015504484431080424	894	58	952
253	0.8742138364779879	0.015719973811545614	894	60	954
254	0.8740818467995815	0.015735914939648876	893	60	953
255	0.8740818467995815	0.015735914939648876	893	60	953
256	0.8742138364779879	0.015719973811545614	894	60	954
257	0.8721174004192879	0.01584156488726629	893	61	954
258	0.875920084121976	0.015644714901353624	892	59	951
259	0.8736842105263161	0.01578393254570537	890	60	950
260	0.8722513089005239	0.015825542814154665	894	61	955
261	0.8718487394957976	0.015873706373534198	891	61	952
262	0.8694736842105246	0.01602680361688125	888	62	950
263	0.8673684210526311	0.016146435883750577	887	63	950
264	0.8675078864353307	0.01613005981464683	888	63	951
265	0.8673684210526307	0.016146435883750577	887	63	950
266	0.8628691983122353	0.01641551528241926	883	65	948
267	0.8606124604012667	0.016548740624714415	881	66	947
268	0.8666666666666668	0.01622881651867159	882	63	945
269	0.862579281183932	0.016448940270337657	881	65	946
270	0.8624338624338614	0.01646570374819081	880	65	945
271	0.8607594936708854	0.01653193731948177	882	66	948
272	0.8603174603174591	0.016582449684454836	879	66	945
273	0.8604651162790684	0.016565578045126674	880	66	946
274	0.8562367864693443	0.016795579980086864	878	68	946
275	0.8565400843881869	0.016761515464634492	880	68	948
276	0.8603174603174588	0.016582449684454836	879	66	945
277	0.8603174603174591	0.016582449684454836	879	66	945
278	0.8601694915254232	0.016599355646855017	878	66	944
279	0.865814696485623	0.016328787418598386	876	63	939
280	0.8618490967056315	0.01653309997553215	876	65	941
281	0.8618490967056308	0.01653309997553215	876	65	941
282	0.8618490967056315	0.01653309997553215	876	65	941
283	0.8600212089077395	0.01661629603690526	877	66	943
284	0.8582010582010585	0.016698095563640474	878	67	945
285	0.8560846560846548	0.016812664085984863	877	68	945
286	0.8541226215644809	0.01690898866915936	877	69	946
287	0.8541226215644795	0.01690898866915936	877	69	946
288	0.8521647307286156	0.017004107575758466	877	70	947
289	0.8502109704641332	0.0170980451945578	877	71	948
290	0.8447009443861475	0.017338077588746618	879	74	953
291	0.842767295597484	0.017427396125473067	879	75	954
292	0.8466386554621836	0.017247670256668176	879	73	952
293	0.8484210526315779	0.017173471507915417	878	72	950
294	0.8464773922187181	0.017265052697587498	878	73	951
295	0.8448637316561834	0.017320667691483837	880	74	954
296	0.8503688092729161	0.01708075680773953	878	71	949
297	0.8505263157894709	0.01706350325447128	879	71	950
298	0.8464773922187158	0.017265052697587498	878	73	951
299	0.8445378151260499	0.01735552241871715	878	74	952
300	0.8466386554621855	0.017247670256668176	879	73	952
301	0.8464773922187173	0.017265052697587498	878	73	951
302	0.8445378151260499	0.01735552241871715	878	74	952
303	0.8432601880877737	0.017375088016471068	882	75	957
304	0.8430962343096231	0.017392489232055542	881	75	956
305	0.8466386554621836	0.017247670256668176	879	73	952
306	0.8442105263157876	0.017390517296794937	876	74	950
307	0.8482613277133813	0.01719082510415891	877	72	949
308	0.8488982161594971	0.017121619728311565	881	72	953
309	0.8505263157894737	0.01706350325447128	879	71	950
310	0.8466386554621836	0.017247670256668176	879	73	952
311	0.8467995802728218	0.017230322683554226	880	73	953
312	0.8450261780104704	0.01730329262244694	881	74	955
313	0.8488982161594951	0.017121619728311565	881	72	953
314	0.8484210526315777	0.017173471507915417	878	72	950
315	0.8485804416403774	0.01715615281637776	879	72	951
316	0.8487394957983181	0.017138868924664256	880	72	952
317	0.8508403361344526	0.01702910022957149	881	71	952
318	0.8503688092729175	0.01708075680773953	878	71	949
319	0.8527865404836994	0.016935428688651243	881	70	951
320	0.8506834910620387	0.017046284429894958	880	71	951
321	0.8526315789473665	0.016952546481024067	880	70	950
322	0.8509968520461685	0.017011950549478766	882	71	953
323	0.8511530398322854	0.016994835286009567	883	71	954
324	0.8535564853556473	0.016850354350696924	886	70	956
325	0.8513089005235591	0.016977754335969493	884	71	955
326	0.8513089005235591	0.016977754335969493	884	71	955
327	0.8514644351464428	0.01696070759657493	885	71	956
328	0.8490566037735837	0.017104405123272576	882	72	954
329	0.8509968520461687	0.017011950549478766	882	71	953
330	0.8505263157894722	0.01706350325447128	879	71	950
331	0.8509968520461683	0.017011950549478766	882	71	953
332	0.8529411764705872	0.01691834534222141	882	70	952
333	0.8508403361344522	0.01702910022957149	881	71	952
334	0.8490566037735837	0.017104405123272576	882	72	954
335	0.8508403361344524	0.01702910022957149	881	71	952
336	0.8487394957983182	0.017138868924664256	880	72	952
337	0.8487394957983182	0.017138868924664256	880	72	952
338	0.8482613277133808	0.01719082510415891	877	72	949
339	0.8482613277133808	0.01719082510415891	877	72	949
340	0.8487394957983182	0.017138868924664256	880	72	952
341	0.851153039832284	0.016994835286009567	883	71	954
342	0.8527865404837003	0.016935428688651243	881	70	951
343	0.8527865404837003	0.016935428688651243	881	70	951
344	0.8506834910620384	0.017046284429894958	880	71	951
345	0.8521647307286155	0.017004107575758466	877	70	947
346	0.8506834910620384	0.017046284429894958	880	71	951
347	0.8524762908324535	0.016969698823326666	879	70	949
348	0.8508403361344536	0.01702910022957149	881	71	952
349	0.8497354497354489	0.01715012041122346	874	71	945
350	0.8502109704641337	0.0170980451945578	877	71	948
351	0.8509968520461688	0.017011950549478766	882	71	953
352	0.8506834910620383	0.017046284429894958	880	71	951
353	0.8485804416403789	0.01715615281637776	879	72	951
354	0.8448637316561839	0.017320667691483837	880	74	954
355	0.8463157894736835	0.01728247011120729	877	73	950
356	0.8484210526315777	0.017173471507915417	878	72	950
357	0.846315789473682	0.01728247011120729	877	73	950
358	0.8385744234800842	0.017638132179960016	877	77	954
359	0.840503672612802	0.017550812943219547	877	76	953
360	0.842271293375394	0.017480019188382646	876	75	951
361	0.8387434554973825	0.017620472857675363	878	77	955
362	0.8385744234800842	0.017638132179960016	877	77	954
363	0.8387434554973814	0.017620472857675363	878	77	955
364	0.8387434554973814	0.017620472857675363	878	77	955
365	0.8382352941176463	0.017673556889475504	875	77	952
366	0.8317560462670873	0.018001690524018787	871	80	951
367	0.8356164383561637	0.017831466248343544	871	78	949
368	0.8380651945320725	0.017691322488500846	874	77	951
369	0.837381203801479	0.017762742337055267	870	77	947
370	0.8335089567966264	0.0179351019195279	870	79	949
371	0.8331573389651528	0.017971256192390362	868	79	947
372	0.8409331919406149	0.017621908863581188	868	75	943
373	0.8388123011664905	0.01772877798483007	867	76	943
374	0.8328042328042317	0.018007556022046584	866	79	945
375	0.8328042328042317	0.018007556022046584	866	79	945
376	0.8333333333333318	0.017953160915920877	869	79	948
377	0.8312236286919813	0.018056033246749807	868	80	948
378	0.8314014752370913	0.018037882714659326	869	80	949
379	0.83104540654699	0.018074220215145747	867	80	947
380	0.835095137420717	0.017885474029038624	868	78	946
381	0.8347457627118652	0.01792166073057194	866	78	944
382	0.8322717622080675	0.01806228060662319	863	79	942
383	0.8315565031982916	0.018135764415854152	859	79	938
384	0.8292422625400188	0.018258118178526263	857	80	937
385	0.8299681190223149	0.018184113344217916	861	80	941
386	0.823591923485652	0.018489631283626635	858	83	941
387	0.8272921108741991	0.018342505522227673	857	81	938
388	0.8257173219978753	0.018388617053605852	859	82	941
389	0.8232161874334384	0.018527103846552748	856	83	939
390	0.8249733191035207	0.01846335384441041	855	82	937
391	0.8253461128860475	0.0184259099518783	857	82	939
392	0.8234042553191475	0.018508348671765866	857	83	940
393	0.8214665249734328	0.018589838400643318	857	84	941
394	0.8249733191035208	0.01846335384441041	855	82	937
395	0.8224598930481282	0.018602504699600942	852	83	935
396	0.8210862619808285	0.018627488659096754	855	84	939
397	0.8207043756670201	0.018665291120002748	853	84	937
398	0.8189563365282194	0.01872707740055061	854	85	939
399	0.8168264110756109	0.01882588270454417	853	86	939
400	0.8189563365282205	0.01872707740055061	854	85	939
401	0.820895522388059	0.018646370806884666	854	84	938
402	0.8187633262260116	0.018746047646758423	853	85	938
403	0.8091198303287375	0.019136311282765973	853	90	943
404	0.8110403397027597	0.019060011589691762	853	89	942
405	0.8116402116402106	0.019002649964147855	856	89	945
406	0.8095238095238096	0.01909794309581709	855	90	945
407	0.8110403397027597	0.019060011589691762	853	89	942
408	0.8168264110756102	0.01882588270454417	853	86	939
409	0.8129649309245467	0.01898284983254564	853	88	941
410	0.8146964856230032	0.018923916842501286	852	87	939
411	0.8189563365282224	0.01872707740055061	854	85	939
412	0.814498933901919	0.018943060418805887	851	87	938
413	0.8148936170212766	0.018904811752060133	853	87	940
414	0.8114406779661001	0.01902173227861084	855	89	944
415	0.814102564102564	0.018981463492748082	849	87	936
416	0.814498933901919	0.018943060418805887	851	87	938
417	0.816042780748664	0.018902343458482827	849	86	935
418	0.8187633262260137	0.018746047646758423	853	85	938
419	0.8166311300639656	0.018844940089108805	852	86	938
[truncated: 3,180 more rows]

## Sheet: Fig 8c 100 mM no ASE (de)sens
#sec	CI	std	# on NaCl	# off NaCl	N
[truncated: 4,500 more rows]
