# Supplementary material for: Plasticity in gustatory and nociceptive neurons controls decision making in C. elegans salt navigation
Source: Commun Biol. 2021 Sep 9;4:1053. doi: 10.1038/s42003-021-02561-9 (PMC8429449; doi:10.1038/s42003-021-02561-9)
Supplement: Supplementary file 13 — Supplementary Data 9 [file 42003_2021_2561_MOESM13_ESM.xlsx]

## Sheet: Fig 9b
	wild type		no ASEL		no ASER		no adaptation		no ASH		no ASH no ASEL		no ASH no ASER		no ASH no adaptation
animal	time on NaCl of 7200	fraction	time on NaCl of 7200	fraction	time on NaCl of 7200	fraction	time on NaCl of 7200	fraction	time on NaCl of 7200	fraction	time on NaCl of 7200	fraction	time on NaCl of 7200	fraction	time on NaCl of 7200	fraction
0	988	0.137222	937	0.130139	1395	0.193750	2216	0.307778	3463	0.480972	1803	0.250417	2471	0.343194	4247	0.589861
1	3200	0.444444	2333	0.324028	1728	0.240000	2459	0.341528	3533	0.490694	2691	0.373750	2063	0.286528	5486	0.761944
2	2187	0.303750	2682	0.372500	2686	0.373056	1841	0.255694	3652	0.507222	2913	0.404583	2176	0.302222	3929	0.545694
3	2120	0.294444	1644	0.228333	1114	0.154722	2037	0.282917	3396	0.471667	2633	0.365694	2049	0.284583	5430	0.754167
4	2195	0.304861	2272	0.315556	1774	0.246389	1045	0.145139	4218	0.585833	3632	0.504444	3274	0.454722	4355	0.604861
5	2188	0.303889	2585	0.359028	1396	0.193889	4589	0.637361	2928	0.406667	3692	0.512778	3085	0.428472	4900	0.680556
6	1374	0.190833	1027	0.142639	1513	0.210139	2712	0.376667	2856	0.396667	3168	0.440000	2051	0.284861	5178	0.719167
7	2490	0.345833	2057	0.285694	1411	0.195972	1381	0.191806	3623	0.503194	3137	0.435694	998	0.138611	4352	0.604444
8	3098	0.430278	3789	0.526250	2062	0.286389	4216	0.585556	5021	0.697361	4375	0.607639	2322	0.322500	4506	0.625833
9	2983	0.414306	2318	0.321944	1198	0.166389	1970	0.273611	2689	0.373472	2461	0.341806	2621	0.364028	5381	0.747361
10	2652	0.368333	2466	0.342500	1958	0.271944	3862	0.536389	3962	0.550278	2827	0.392639	2413	0.335139	5359	0.744306
11	1916	0.266111	1750	0.243056	2846	0.395278	4361	0.605694	2760	0.383333	2309	0.320694	2474	0.343611	4552	0.632222
12	2595	0.360417	2023	0.280972	2740	0.380556	5212	0.723889	4015	0.557639	2962	0.411389	3168	0.440000	6034	0.838056
13	2663	0.369861	1274	0.176944	2095	0.290972	5009	0.695694	3060	0.425000	1629	0.226250	2395	0.332639	4426	0.614722
14	1401	0.194583	3584	0.497778	2361	0.327917	4955	0.688194	3936	0.546667	3267	0.453750	2654	0.368611	4460	0.619444
15	2473	0.343472	2778	0.385833	2413	0.335139	4584	0.636667	4405	0.611806	3682	0.511389	3021	0.419583	5933	0.824028
16	2634	0.365833	2178	0.302500	1664	0.231111	2478	0.344167	3426	0.475833	4013	0.557361	3974	0.551944	5246	0.728611
17	2931	0.407083	2013	0.279583	2179	0.302639	4519	0.627639	3469	0.481806	3508	0.487222	2388	0.331667	5461	0.758472
18	2373	0.329583	1901	0.264028	1801	0.250139	4057	0.563472	2638	0.366389	2673	0.371250	2097	0.291250	5958	0.827500
19	1966	0.273056	2209	0.306806	1587	0.220417	2522	0.350278	3281	0.455694	2597	0.360694	3574	0.496389	4400	0.611111
20	2744	0.381111	2173	0.301806	1157	0.160694	1955	0.271528	3027	0.420417	3576	0.496667	2926	0.406389	4626	0.642500
21	2780	0.386111	2489	0.345694	1567	0.217639	3948	0.548333	3505	0.486806	3610	0.501389	2303	0.319861	4192	0.582222
22	2225	0.309028	2487	0.345417	2316	0.321667	2177	0.302361	3233	0.449028	3438	0.477500	2511	0.348750	4520	0.627778
23	3046	0.423056	2161	0.300139	2892	0.401667	3394	0.471389	5402	0.750278	4894	0.679722	1703	0.236528	4938	0.685833
24	1326	0.184167	2449	0.340139	817	0.113472	3807	0.528750	3431	0.476528	2195	0.304861	3028	0.420556	3938	0.546944
25	1507	0.209306	1824	0.253333	1712	0.237778	2150	0.298611	3542	0.491944	3916	0.543889	2455	0.340972	5437	0.755139
26	3246	0.450833	4004	0.556111	2059	0.285972	3269	0.454028	3215	0.446528	3305	0.459028	2478	0.344167	4783	0.664306
27	2161	0.300139	2843	0.394861	1953	0.271250	4644	0.645000	3154	0.438056	3656	0.507778	2124	0.295000	5019	0.697083
28	2973	0.412917	2080	0.288889	2474	0.343611	4070	0.565278	3955	0.549306	3660	0.508333	2374	0.329722	5583	0.775417
29	2261	0.314028	2103	0.292083	1855	0.257639	3206	0.445278	4119	0.572083	3554	0.493611	2484	0.345000	5102	0.708611
30	1633	0.226806	2052	0.285000	1723	0.239306	2095	0.290972	3930	0.545833	4501	0.625139	2937	0.407917	4515	0.627083
31	1900	0.263889	2086	0.289722	1435	0.199306	1831	0.254306	3094	0.429722	2777	0.385694	3010	0.418056	3648	0.506667
32	2046	0.284167	2126	0.295278	2735	0.379861	3752	0.521111	3408	0.473333	3958	0.549722	2947	0.409306	4651	0.645972
33	950	0.131944	1673	0.232361	1308	0.181667	2922	0.405833	3355	0.465972	3444	0.478333	2120	0.294444	4968	0.690000
34	1190	0.165278	1475	0.204861	2531	0.351528	3553	0.493472	3179	0.441528	2481	0.344583	2342	0.325278	5270	0.731944
35	2205	0.306250	2432	0.337778	2742	0.380833	2721	0.377917	2553	0.354583	3402	0.472500	2304	0.320000	5038	0.699722
36	2672	0.371111	2695	0.374306	1404	0.195000	2595	0.360417	3983	0.553194	2325	0.322917	1529	0.212361	4830	0.670833
37	2186	0.303611	3328	0.462222	2474	0.343611	2734	0.379722	2587	0.359306	2888	0.401111	3682	0.511389	5723	0.794861
38	2318	0.321944	1849	0.256806	1907	0.264861	3821	0.530694	2967	0.412083	2803	0.389306	2920	0.405556	4892	0.679444
39	2485	0.345139	2282	0.316944	1545	0.214583	2009	0.279028	3508	0.487222	2778	0.385833	3311	0.459861	4936	0.685556
40	2831	0.393194	2565	0.356250	2154	0.299167	2289	0.317917	3040	0.422222	2668	0.370556	3287	0.456528	5334	0.740833
41	4496	0.624444	3833	0.532361	1591	0.220972	2340	0.325000	3889	0.540139	3424	0.475556	2839	0.394306	5909	0.820694
42	3226	0.448056	2586	0.359167	1969	0.273472	4282	0.594722	4454	0.618611	3182	0.441944	1532	0.212778	5199	0.722083
43	2218	0.308056	3272	0.454444	1849	0.256806	3183	0.442083	2996	0.416111	2937	0.407917	1702	0.236389	4641	0.644583
44	2355	0.327083	1681	0.233472	2073	0.287917	3695	0.513194	2002	0.278056	3659	0.508194	2451	0.340417	5442	0.755833
45	2634	0.365833	2571	0.357083	1793	0.249028	850	0.118056	3711	0.515417	3673	0.510139	1838	0.255278	5660	0.786111
46	3945	0.547917	1225	0.170139	2583	0.358750	2937	0.407917	3863	0.536528	2719	0.377639	2880	0.400000	5297	0.735694
47	1787	0.248194	2287	0.317639	3013	0.418472	3823	0.530972	2979	0.413750	3524	0.489444	2887	0.400972	5673	0.787917
48	2603	0.361528	2020	0.280556	1582	0.219722	3957	0.549583	3886	0.539722	3463	0.480972	2705	0.375694	3899	0.541528
49	1509	0.209583	1796	0.249444	1722	0.239167	2541	0.352917	1929	0.267917	3352	0.465556	2383	0.330972	4580	0.636111
50	2150	0.298611	3050	0.423611	3834	0.532500	3383	0.469861	2574	0.357500	3050	0.423611	3834	0.532500	5359	0.744306
51	2967	0.412083	2385	0.331250	1729	0.240139	3794	0.526944	3289	0.456806	4026	0.559167	2125	0.295139	4746	0.659167
52	2872	0.398889	2044	0.283889	2999	0.416528	3392	0.471111	2843	0.394861	2411	0.334861	2548	0.353889	3898	0.541389
53	1651	0.229306	1727	0.239861	1815	0.252083	3220	0.447222	2201	0.305694	2708	0.376111	2155	0.299306	4450	0.618056
54	2679	0.372083	1860	0.258333	1785	0.247917	1528	0.212222	3802	0.528056	4291	0.595972	3560	0.494444	3665	0.509028
55	1933	0.268472	1119	0.155417	765	0.106250	2384	0.331111	3484	0.483889	1826	0.253611	2548	0.353889	4916	0.682778
56	1974	0.274167	2063	0.286528	846	0.117500	2073	0.287917	3898	0.541389	2840	0.394444	2166	0.300833	5451	0.757083
57	1605	0.222917	1410	0.195833	1328	0.184444	3671	0.509861	3485	0.484028	3311	0.459861	2827	0.392639	4838	0.671944
58	1786	0.248056	2936	0.407778	2210	0.306944	4818	0.669167	2200	0.305556	2309	0.320694	2576	0.357778	4676	0.649444
59	2398	0.333056	2698	0.374722	2176	0.302222	2161	0.300139	4198	0.583056	4599	0.638750	3152	0.437778	4977	0.691250
60	2347	0.325972	3083	0.428194	1808	0.251111	2203	0.305972	3797	0.527361	2568	0.356667	2213	0.307361	5514	0.765833
61	1592	0.221111	2617	0.363472	1814	0.251944	2255	0.313194	3747	0.520417	2492	0.346111	2472	0.343333	5368	0.745556
62	2412	0.335000	1381	0.191806	2363	0.328194	4063	0.564306	2630	0.365278	4064	0.564444	3860	0.536111	5658	0.785833
63	2072	0.287778	2870	0.398611	2028	0.281667	1460	0.202778	4010	0.556944	2808	0.390000	2422	0.336389	5356	0.743889
64	2953	0.410139	3022	0.419722	1713	0.237917	2996	0.416111	3399	0.472083	4349	0.604028	4171	0.579306	5240	0.727778
65	2384	0.331111	2223	0.308750	2074	0.288056	4350	0.604167	4882	0.678056	3782	0.525278	3338	0.463611	5115	0.710417
66	1199	0.166528	2407	0.334306	1567	0.217639	2357	0.327361	3841	0.533472	3124	0.433889	2658	0.369167	5285	0.734028
67	2362	0.328056	2222	0.308611	2552	0.354444	2549	0.354028	2628	0.365000	2624	0.364444	3023	0.419861	4755	0.660417
68	3251	0.451528	1614	0.224167	2633	0.365694	4031	0.559861	4925	0.684028	3080	0.427778	2120	0.294444	5198	0.721944
69	1562	0.216944	1915	0.265972	1865	0.259028	2473	0.343472	3559	0.494306	3664	0.508889	1914	0.265833	5130	0.712500
70	2194	0.304722	1384	0.192222	1912	0.265556	2185	0.303472	3128	0.434444	3424	0.475556	1814	0.251944	4805	0.667361
71	2139	0.297083	2798	0.388611	1986	0.275833	2618	0.363611	4378	0.608056	4143	0.575417	3075	0.427083	5553	0.771250
72	2793	0.387917	2062	0.286389	1561	0.216806	2083	0.289306	3577	0.496806	2246	0.311944	3176	0.441111	3956	0.549444
73	2538	0.352500	2966	0.411944	998	0.138611	2251	0.312639	4198	0.583056	3205	0.445139	1800	0.250000	4249	0.590139
74	2432	0.337778	2086	0.289722	2314	0.321389	1527	0.212083	2845	0.395139	4056	0.563333	2162	0.300278	5155	0.715972
75	2558	0.355278	2094	0.290833	1027	0.142639	2617	0.363472	3899	0.541528	4008	0.556667	2318	0.321944	4449	0.617917
76	2340	0.325000	1607	0.223194	1358	0.188611	5211	0.723750	3777	0.524583	4158	0.577500	2410	0.334722	5768	0.801111
77	2435	0.338194	1935	0.268750	1563	0.217083	2794	0.388056	2990	0.415278	2609	0.362361	3133	0.435139	5430	0.754167
78	3128	0.434444	1442	0.200278	1443	0.200417	1214	0.168611	3695	0.513194	2509	0.348472	3220	0.447222	4300	0.597222
79	1780	0.247222	1342	0.186389	475	0.065972	1116	0.155000	4388	0.609444	3670	0.509722	2074	0.288056	5132	0.712778
80	2503	0.347639	3998	0.555278	1272	0.176667	3419	0.474861	3036	0.421667	5425	0.753472	1962	0.272500	4822	0.669722
81	1501	0.208472	764	0.106111	2429	0.337361	1730	0.240278	3715	0.515972	2505	0.347917	3481	0.483472	5797	0.805139
82	2132	0.296111	2033	0.282361	2204	0.306111	3086	0.428611	1969	0.273472	3495	0.485417	1924	0.267222	4642	0.644722
83	1900	0.263889	2172	0.301667	2013	0.279583	3890	0.540278	4359	0.605417	2716	0.377222	2604	0.361667	5479	0.760972
84	2225	0.309028	2497	0.346806	1901	0.264028	2465	0.342361	3829	0.531806	4053	0.562917	3540	0.491667	5424	0.753333
85	1938	0.269167	1970	0.273611	1560	0.216667	5028	0.698333	3288	0.456667	2554	0.354722	2051	0.284861	5066	0.703611
86	1863	0.258750	2540	0.352778	2705	0.375694	3896	0.541111	3622	0.503056	3404	0.472778	3520	0.488889	5741	0.797361
87	2626	0.364722	1014	0.140833	1510	0.209722	3020	0.419444	3686	0.511944	3093	0.429583	2380	0.330556	5411	0.751528
88	1966	0.273056	2948	0.409444	2147	0.298194	2697	0.374583	4078	0.566389	3640	0.505556	1866	0.259167	5372	0.746111
89	1753	0.243472	1376	0.191111	1274	0.176944	2052	0.285000	3806	0.528611	1532	0.212778	2097	0.291250	5178	0.719167
90	1766	0.245278	2908	0.403889	1204	0.167222	4063	0.564306	3229	0.448472	3218	0.446944	1794	0.249167	4957	0.688472
91	2327	0.323194	2603	0.361528	1738	0.241389	3987	0.553750	2560	0.355556	3446	0.478611	1880	0.261111	3918	0.544167
92	1956	0.271667	2222	0.308611	2468	0.342778	3660	0.508333	2273	0.315694	3061	0.425139	2974	0.413056	4982	0.691944
93	2361	0.327917	2334	0.324167	1073	0.149028	2763	0.383750	3176	0.441111	2477	0.344028	2041	0.283472	5545	0.770139
94	1392	0.193333	2669	0.370694	1398	0.194167	2568	0.356667	4405	0.611806	2571	0.357083	3011	0.418194	4848	0.673333
95	1869	0.259583	2830	0.393056	1256	0.174444	2609	0.362361	4155	0.577083	2833	0.393472	2181	0.302917	5403	0.750417
96	3214	0.446389	1818	0.252500	1846	0.256389	3774	0.524167	3319	0.460972	2945	0.409028	4027	0.559306	5589	0.776250
97	3471	0.482083	2342	0.325278	2591	0.359861	4089	0.567917	3269	0.454028	3028	0.420556	2592	0.360000	5612	0.779444
98	2233	0.310139	2019	0.280417	2416	0.335556	1821	0.252917	2142	0.297500	2136	0.296667	1789	0.248472	4718	0.655278
99	1755	0.243750	2063	0.286528	2990	0.415278	3086	0.428611	2603	0.361528	2564	0.356111	1742	0.241944	4646	0.645278
100	1690	0.234722	1575	0.218750	2020	0.280556	1473	0.204583	3093	0.429583	4273	0.593472	3030	0.420833	5126	0.711944
101	2624	0.364444	2122	0.294722	1463	0.203194	3502	0.486389	2766	0.384167	2935	0.407639	3291	0.457083	5194	0.721389
102	1886	0.261944	3165	0.439583	1384	0.192222	2338	0.324722	3674	0.510278	4474	0.621389	3243	0.450417	4952	0.687778
103	3307	0.459306	1318	0.183056	1405	0.195139	5687	0.789861	3593	0.499028	3276	0.455000	2262	0.314167	5440	0.755556
104	2007	0.278750	3272	0.454444	1622	0.225278	2777	0.385694	4612	0.640556	1467	0.203750	2173	0.301806	5853	0.812917
105	2474	0.343611	2374	0.329722	1815	0.252083	4010	0.556944	3243	0.450417	3217	0.446806	2621	0.364028	5200	0.722222
106	2011	0.279306	2732	0.379444	1354	0.188056	4065	0.564583	3765	0.522917	3351	0.465417	2840	0.394444	5698	0.791389
107	2522	0.350278	2883	0.400417	1438	0.199722	3024	0.420000	3579	0.497083	2425	0.336806	2665	0.370139	5098	0.708056
108	2861	0.397361	519	0.072083	2170	0.301389	3759	0.522083	3845	0.534028	3230	0.448611	2133	0.296250	5092	0.707222
109	2565	0.356250	3502	0.486389	2319	0.322083	2634	0.365833	3518	0.488611	3022	0.419722	3173	0.440694	4535	0.629861
110	2629	0.365139	1864	0.258889	2339	0.324861	3753	0.521250	2997	0.416250	3144	0.436667	2659	0.369306	4207	0.584306
111	2126	0.295278	1809	0.251250	2781	0.386250	1615	0.224306	3394	0.471389	2183	0.303194	1689	0.234583	6123	0.850417
112	1884	0.261667	2116	0.293889	2574	0.357500	2056	0.285556	2857	0.396806	2171	0.301528	2564	0.356111	4735	0.657639
113	2808	0.390000	2438	0.338611	1935	0.268750	4421	0.614028	3123	0.433750	3262	0.453056	2684	0.372778	4830	0.670833
114	1577	0.219028	1667	0.231528	2266	0.314722	4128	0.573333	2750	0.381944	2211	0.307083	3069	0.426250	5423	0.753194
115	2091	0.290417	2038	0.283056	2065	0.286806	4161	0.577917	3040	0.422222	4842	0.672500	2624	0.364444	4886	0.678611
116	3380	0.469444	1060	0.147222	1777	0.246806	2739	0.380417	3853	0.535139	3610	0.501389	2929	0.406806	5465	0.759028
117	3032	0.421111	2388	0.331667	1847	0.256528	4302	0.597500	3877	0.538472	2977	0.413472	2212	0.307222	5209	0.723472
118	1243	0.172639	3197	0.444028	1579	0.219306	1404	0.195000	3401	0.472361	4078	0.566389	1986	0.275833	4934	0.685278
119	1870	0.259722	1681	0.233472	1785	0.247917	2522	0.350278	3786	0.525833	3123	0.433750	2309	0.320694	5698	0.791389
120	1621	0.225139	1285	0.178472	2289	0.317917	3385	0.470139	3475	0.482639	3422	0.475278	1997	0.277361	4769	0.662361
121	1895	0.263194	2224	0.308889	2149	0.298472	1905	0.264583	3493	0.485139	3142	0.436389	1818	0.252500	5282	0.733611
122	2920	0.405556	1789	0.248472	2221	0.308472	3217	0.446806	3838	0.533056	2102	0.291944	1914	0.265833	5736	0.796667
123	2204	0.306111	3880	0.538889	2453	0.340694	2543	0.353194	2919	0.405417	2859	0.397083	2637	0.366250	5834	0.810278
124	2792	0.387778	2824	0.392222	2129	0.295694	3533	0.490694	4029	0.559583	2140	0.297222	1774	0.246389	4756	0.660556
125	2283	0.317083	1775	0.246528	2400	0.333333	2966	0.411944	4211	0.584861	3719	0.516528	2392	0.332222	5464	0.758889
126	2508	0.348333	2363	0.328194	1311	0.182083	2427	0.337083	4710	0.654167	4779	0.663750	1908	0.265000	5423	0.753194
127	3083	0.428194	2178	0.302500	2183	0.303194	2232	0.310000	4101	0.569583	3495	0.485417	2388	0.331667	4389	0.609583
128	2940	0.408333	2329	0.323472	1985	0.275694	3608	0.501111	3858	0.535833	3279	0.455417	2414	0.335278	5161	0.716806
129	3132	0.435000	3920	0.544444	2096	0.291111	5318	0.738611	4261	0.591806	2310	0.320833	2896	0.402222	3877	0.538472
130	2086	0.289722	2966	0.411944	3031	0.420972	2239	0.310972	3738	0.519167	3068	0.426111	2496	0.346667	5225	0.725694
131	3486	0.484167	1886	0.261944	2593	0.360139	2300	0.319444	3668	0.509444	3084	0.428333	2605	0.361806	4881	0.677917
132	1362	0.189167	1424	0.197778	1948	0.270556	2799	0.388750	2840	0.394444	3485	0.484028	2622	0.364167	4854	0.674167
133	2294	0.318611	2610	0.362500	2544	0.353333	2144	0.297778	2469	0.342917	4102	0.569722	2110	0.293056	3921	0.544583
134	2227	0.309306	3389	0.470694	2313	0.321250	4345	0.603472	3276	0.455000	3551	0.493194	1455	0.202083	5910	0.820833
135	1937	0.269028	1707	0.237083	1909	0.265139	2195	0.304861	3410	0.473611	2331	0.323750	2376	0.330000	5286	0.734167
136	3012	0.418333	1422	0.197500	2008	0.278889	2441	0.339028	4011	0.557083	4054	0.563056	3450	0.479167	5250	0.729167
137	1526	0.211944	1859	0.258194	1570	0.218056	3826	0.531389	3948	0.548333	3284	0.456111	2268	0.315000	4985	0.692361
138	2605	0.361806	2412	0.335000	2278	0.316389	3890	0.540278	2749	0.381806	2720	0.377778	2457	0.341250	5014	0.696389
139	3060	0.425000	2023	0.280972	1810	0.251389	3028	0.420556	3953	0.549028	3250	0.451389	1169	0.162361	6024	0.836667
140	2522	0.350278	2129	0.295694	3245	0.450694	3371	0.468194	4331	0.601528	1896	0.263333	2676	0.371667	5347	0.742639
141	2517	0.349583	1888	0.262222	1274	0.176944	2679	0.372083	4169	0.579028	2652	0.368333	1783	0.247639	5263	0.730972
142	3374	0.468611	2001	0.277917	1710	0.237500	3818	0.530278	3213	0.446250	3709	0.515139	2253	0.312917	4153	0.576806
143	2514	0.349167	2305	0.320139	1675	0.232639	3619	0.502639	3722	0.516944	3092	0.429444	1648	0.228889	5398	0.749722
144	3352	0.465556	2730	0.379167	2149	0.298472	3524	0.489444	3317	0.460694	3112	0.432222	3218	0.446944	5253	0.729583
145	3383	0.469861	4401	0.611250	1877	0.260694	4480	0.622222	3624	0.503333	2087	0.289861	2772	0.385000	4855	0.674306
146	2628	0.365000	3046	0.423056	1210	0.168056	5153	0.715694	3989	0.554028	3833	0.532361	1683	0.233750	4692	0.651667
147	1056	0.146667	972	0.135000	1316	0.182778	1964	0.272778	3508	0.487222	3741	0.519583	3099	0.430417	6315	0.877083
148	2448	0.340000	2176	0.302222	1505	0.209028	3535	0.490972	3590	0.498611	3022	0.419722	2052	0.285000	5235	0.727083
149	1512	0.210000	1728	0.240000	1594	0.221389	2461	0.341806	3212	0.446111	2141	0.297361	2329	0.323472	4731	0.657083
150	3778	0.524722	2315	0.321528	2730	0.379167	3579	0.497083	3858	0.535833	3277	0.455139	2035	0.282639	5820	0.808333
151	3269	0.454028	3078	0.427500	1649	0.229028	3106	0.431389	3805	0.528472	3760	0.522222	1873	0.260139	4472	0.621111
152	3668	0.509444	3321	0.461250	1439	0.199861	2124	0.295000	4524	0.628333	3397	0.471806	2045	0.284028	5730	0.795833
153	2587	0.359306	1939	0.269306	2471	0.343194	3007	0.417639	3233	0.449028	2644	0.367222	2359	0.327639	4814	0.668611
154	1430	0.198611	2584	0.358889	1768	0.245556	2287	0.317639	3384	0.470000	3343	0.464306	2147	0.298194	4933	0.685139
155	2910	0.404167	3963	0.550417	2728	0.378889	2428	0.337222	4905	0.681250	3762	0.522500	2491	0.345972	5543	0.769861
156	2807	0.389861	1828	0.253889	2698	0.374722	2085	0.289583	2734	0.379722	3076	0.427222	2423	0.336528	3578	0.496944
157	2667	0.370417	2196	0.305000	1527	0.212083	3203	0.444861	3557	0.494028	3566	0.495278	2422	0.336389	5175	0.718750
158	2807	0.389861	3041	0.422361	2755	0.382639	4337	0.602361	3599	0.499861	3811	0.529306	2266	0.314722	5992	0.832222
159	1477	0.205139	2184	0.303333	948	0.131667	2422	0.336389	3615	0.502083	3320	0.461111	1545	0.214583	4729	0.656806
160	2282	0.316944	1194	0.165833	2372	0.329444	3378	0.469167	3278	0.455278	3028	0.420556	2965	0.411806	4926	0.684167
161	3434	0.476944	3110	0.431944	1834	0.254722	2076	0.288333	3248	0.451111	3643	0.505972	3382	0.469722	5235	0.727083
162	2482	0.344722	3114	0.432500	1038	0.144167	2688	0.373333	4083	0.567083	3048	0.423333	3016	0.418889	5099	0.708194
163	2656	0.368889	922	0.128056	907	0.125972	3992	0.554444	1992	0.276667	3881	0.539028	2769	0.384583	5274	0.732500
164	3135	0.435417	2535	0.352083	2001	0.277917	3240	0.450000	2959	0.410972	2277	0.316250	3897	0.541250	4748	0.659444
165	1657	0.230139	1937	0.269028	1873	0.260139	1924	0.267222	3609	0.501250	3858	0.535833	2307	0.320417	4958	0.688611
166	2036	0.282778	2052	0.285000	1316	0.182778	1541	0.214028	3852	0.535000	3187	0.442639	2480	0.344444	4944	0.686667
167	2595	0.360417	974	0.135278	2041	0.283472	3306	0.459167	3055	0.424306	2746	0.381389	1875	0.260417	5160	0.716667
168	2270	0.315278	3326	0.461944	2542	0.353056	4497	0.624583	4319	0.599861	3930	0.545833	2590	0.359722	4212	0.585000
169	2745	0.381250	1620	0.225000	2569	0.356806	2721	0.377917	3924	0.545000	2746	0.381389	3545	0.492361	4716	0.655000
170	3735	0.518750	3177	0.441250	2018	0.280278	3043	0.422639	3222	0.447500	5711	0.793194	3220	0.447222	5232	0.726667
171	2623	0.364306	2141	0.297361	2212	0.307222	2660	0.369444	3273	0.454583	2380	0.330556	3107	0.431528	6028	0.837222
172	2865	0.397917	2310	0.320833	2114	0.293611	2731	0.379306	3385	0.470139	3605	0.500694	2268	0.315000	5227	0.725972
173	3341	0.464028	2255	0.313194	2118	0.294167	2448	0.340000	4471	0.620972	4206	0.584167	2001	0.277917	5607	0.778750
174	2342	0.325278	2613	0.362917	2171	0.301528	3565	0.495139	4069	0.565139	3168	0.440000	1436	0.199444	4913	0.682361
175	1880	0.261111	2237	0.310694	1836	0.255000	2758	0.383056	4166	0.578611	3504	0.486667	2392	0.332222	4248	0.590000
176	3731	0.518194	2393	0.332361	2031	0.282083	2039	0.283194	2913	0.404583	2993	0.415694	3246	0.450833	4823	0.669861
177	2522	0.350278	2401	0.333472	1715	0.238194	2336	0.324444	3194	0.443611	3500	0.486111	2421	0.336250	5192	0.721111
178	1791	0.248750	2243	0.311528	2200	0.305556	3230	0.448611	2958	0.410833	4569	0.634583	3125	0.434028	5363	0.744861
179	1560	0.216667	3603	0.500417	1150	0.159722	5052	0.701667	3275	0.454861	1113	0.154583	2056	0.285556	4624	0.642222
180	3755	0.521528	2826	0.392500	2473	0.343472	4634	0.643611	4492	0.623889	4241	0.589028	3217	0.446806	5773	0.801806
181	2181	0.302917	2476	0.343889	1749	0.242917	2670	0.370833	3832	0.532222	3546	0.492500	2649	0.367917	4516	0.627222
182	3152	0.437778	2777	0.385694	2212	0.307222	4370	0.606944	3651	0.507083	3490	0.484722	3321	0.461250	6032	0.837778
183	2831	0.393194	2225	0.309028	1049	0.145694	1901	0.264028	3813	0.529583	3206	0.445278	2448	0.340000	5576	0.774444
184	2376	0.330000	2301	0.319583	2509	0.348472	3218	0.446944	3545	0.492361	2257	0.313472	2100	0.291667	5664	0.786667
185	2327	0.323194	2140	0.297222	1353	0.187917	3458	0.480278	2958	0.410833	2529	0.351250	3376	0.468889	4130	0.573611
186	1853	0.257361	2084	0.289444	2406	0.334167	2538	0.352500	2805	0.389583	2959	0.410972	2539	0.352639	4873	0.676806
187	2928	0.406667	2709	0.376250	1133	0.157361	3982	0.553056	3623	0.503194	2863	0.397639	2965	0.411806	5941	0.825139
188	2426	0.336944	2408	0.334444	2222	0.308611	4301	0.597361	2538	0.352500	2509	0.348472	2115	0.293750	4156	0.577222
189	1817	0.252361	2367	0.328750	1990	0.276389	3175	0.440972	3888	0.540000	2419	0.335972	1830	0.254167	3963	0.550417
190	2014	0.279722	2004	0.278333	2872	0.398889	3158	0.438611	3442	0.478056	3444	0.478333	2303	0.319861	4568	0.634444
191	2026	0.281389	1481	0.205694	1256	0.174444	4320	0.600000	2832	0.393333	3785	0.525694	1927	0.267639	4349	0.604028
192	3091	0.429306	2009	0.279028	1971	0.273750	3022	0.419722	4074	0.565833	1088	0.151111	2682	0.372500	5537	0.769028
193	2042	0.283611	1649	0.229028	2228	0.309444	2254	0.313056	3562	0.494722	4547	0.631528	2535	0.352083	4723	0.655972
194	2326	0.323056	2461	0.341806	3680	0.511111	4041	0.561250	3825	0.531250	4102	0.569722	3105	0.431250	5409	0.751250
195	1610	0.223611	2387	0.331528	2072	0.287778	2709	0.376250	3237	0.449583	3481	0.483472	1677	0.232917	4926	0.684167
196	2757	0.382917	3389	0.470694	1452	0.201667	1659	0.230417	2717	0.377361	2477	0.344028	2572	0.357222	5487	0.762083
197	2014	0.279722	2863	0.397639	2246	0.311944	4206	0.584167	3367	0.467639	3386	0.470278	1626	0.225833	4925	0.684028
198	3571	0.495972	2501	0.347361	1943	0.269861	2798	0.388611	2877	0.399583	4050	0.562500	1736	0.241111	5454	0.757500
199	2824	0.392222	3033	0.421250	2145	0.297917	3882	0.539167	4047	0.562083	4659	0.647083	1945	0.270139	4479	0.622083
200	2048	0.284444	2198	0.305278	1665	0.231250	3423	0.475417	2551	0.354306	3974	0.551944	2173	0.301806	4826	0.670278
201	2205	0.306250	1908	0.265000	1434	0.199167	3385	0.470139	3768	0.523333	2753	0.382361	2090	0.290278	3948	0.548333
202	2615	0.363194	1808	0.251111	2504	0.347778	2745	0.381250	3359	0.466528	2674	0.371389	2031	0.282083	4231	0.587639
203	1643	0.228194	1461	0.202917	1454	0.201944	4081	0.566806	3428	0.476111	3059	0.424861	2705	0.375694	4172	0.579444
204	1708	0.237222	2607	0.362083	856	0.118889	3990	0.554167	3962	0.550278	3653	0.507361	3054	0.424167	5709	0.792917
205	3275	0.454861	2357	0.327361	3383	0.469861	4022	0.558611	3785	0.525694	3175	0.440972	2092	0.290556	4296	0.596667
206	3402	0.472500	1899	0.263750	2094	0.290833	3013	0.418472	2871	0.398750	2097	0.291250	2922	0.405833	5315	0.738194
207	1562	0.216944	2247	0.312083	2300	0.319444	2882	0.400278	3567	0.495417	2937	0.407917	1406	0.195278	5327	0.739861
208	1586	0.220278	1526	0.211944	3386	0.470278	2806	0.389722	3521	0.489028	2240	0.311111	3002	0.416944	4886	0.678611
209	2047	0.284306	2204	0.306111	1406	0.195278	3739	0.519306	3458	0.480278	3710	0.515278	1731	0.240417	5427	0.753750
210	2999	0.416528	2441	0.339028	1186	0.164722	2478	0.344167	3985	0.553472	3989	0.554028	2313	0.321250	4440	0.616667
211	1788	0.248333	2997	0.416250	1056	0.146667	2311	0.320972	3128	0.434444	3463	0.480972	3198	0.444167	5116	0.710556
212	3473	0.482361	3442	0.478056	1968	0.273333	2444	0.339444	3278	0.455278	2706	0.375833	2150	0.298611	5312	0.737778
213	1748	0.242778	3121	0.433472	2072	0.287778	1226	0.170278	2975	0.413194	4201	0.583472	2802	0.389167	4733	0.657361
214	1519	0.210972	1646	0.228611	1465	0.203472	2957	0.410694	2707	0.375972	2536	0.352222	2263	0.314306	5441	0.755694
215	3487	0.484306	4125	0.572917	2470	0.343056	3865	0.536806	3625	0.503472	2889	0.401250	3707	0.514861	5139	0.713750
216	2188	0.303889	2020	0.280556	3059	0.424861	5254	0.729722	4662	0.647500	3923	0.544861	2899	0.402639	5057	0.702361
217	2462	0.341944	1701	0.236250	2410	0.334722	2125	0.295139	3499	0.485972	2476	0.343889	2768	0.384444	6214	0.863056
218	2148	0.298333	2335	0.324306	2320	0.322222	2536	0.352222	2072	0.287778	2736	0.380000	2456	0.341111	5003	0.694861
219	2422	0.336389	1665	0.231250	1591	0.220972	2998	0.416389	4212	0.585000	3511	0.487639	2768	0.384444	5891	0.818194
220	2863	0.397639	1747	0.242639	1959	0.272083	2723	0.378194	3501	0.486250	2496	0.346667	2177	0.302361	4614	0.640833
221	1610	0.223611	3366	0.467500	2879	0.399861	4422	0.614167	3741	0.519583	3600	0.500000	2616	0.363333	4645	0.645139
222	1918	0.266389	2306	0.320278	2325	0.322917	2853	0.396250	2938	0.408056	3455	0.479861	3677	0.510694	4260	0.591667
223	1512	0.210000	1393	0.193472	2055	0.285417	2648	0.367778	2311	0.320972	3145	0.436806	2964	0.411667	6023	0.836528
224	1880	0.261111	1706	0.236944	1828	0.253889	2115	0.293750	3844	0.533889	4131	0.573750	2190	0.304167	4417	0.613472
225	2251	0.312639	2161	0.300139	1566	0.217500	2620	0.363889	4631	0.643194	4332	0.601667	2882	0.400278	5640	0.783333
226	2163	0.300417	1572	0.218333	1811	0.251528	3550	0.493056	2965	0.411806	4192	0.582222	2457	0.341250	5157	0.716250
227	2980	0.413889	2069	0.287361	1908	0.265000	4820	0.669444	4453	0.618472	4088	0.567778	2517	0.349583	5015	0.696528
228	1686	0.234167	2917	0.405139	1753	0.243472	3286	0.456389	2995	0.415972	3841	0.533472	1717	0.238472	4728	0.656667
229	2750	0.381944	2184	0.303333	1362	0.189167	2905	0.403472	4086	0.567500	3630	0.504167	1697	0.235694	5499	0.763750
230	2235	0.310417	2504	0.347778	1402	0.194722	1584	0.220000	3413	0.474028	4078	0.566389	3241	0.450139	5209	0.723472
231	1746	0.242500	2293	0.318472	1488	0.206667	1596	0.221667	3348	0.465000	3195	0.443750	1941	0.269583	4635	0.643750
232	1669	0.231806	2017	0.280139	2091	0.290417	3397	0.471806	3268	0.453889	4003	0.555972	2690	0.373611	4683	0.650417
233	2443	0.339306	1782	0.247500	2563	0.355972	2831	0.393194	3666	0.509167	3216	0.446667	1990	0.276389	5519	0.766528
234	2349	0.326250	2786	0.386944	1988	0.276111	3843	0.533750	4104	0.570000	4324	0.600556	1871	0.259861	5685	0.789583
235	628	0.087222	2031	0.282083	1027	0.142639	2124	0.295000	2590	0.359722	1648	0.228889	1968	0.273333	4501	0.625139
236	1326	0.184167	1864	0.258889	612	0.085000	3154	0.438056	2820	0.391667	2899	0.402639	2223	0.308750	4880	0.677778
237	1738	0.241389	2923	0.405972	2514	0.349167	4528	0.628889	3157	0.438472	3087	0.428750	2061	0.286250	3966	0.550833
238	1700	0.236111	1333	0.185139	1704	0.236667	2747	0.381528	3715	0.515972	3532	0.490556	2697	0.374583	5117	0.710694
239	2359	0.327639	2489	0.345694	1967	0.273194	3349	0.465139	2707	0.375972	4247	0.589861	2886	0.400833	4495	0.624306
240	1742	0.241944	1879	0.260972	1118	0.155278	2715	0.377083	2992	0.415556	2717	0.377361	2197	0.305139	4181	0.580694
241	2034	0.282500	3543	0.492083	1489	0.206806	2287	0.317639	3382	0.469722	2971	0.412639	4244	0.589444	4756	0.660556
242	3257	0.452361	2590	0.359722	1872	0.260000	2461	0.341806	2858	0.396944	4044	0.561667	2787	0.387083	4198	0.583056
243	1242	0.172500	1965	0.272917	2442	0.339167	3387	0.470417	1819	0.252639	3661	0.508472	2178	0.302500	4824	0.670000
244	1426	0.198056	1256	0.174444	1352	0.187778	2330	0.323611	3169	0.440139	2698	0.374722	2366	0.328611	5145	0.714583
245	1884	0.261667	1335	0.185417	1065	0.147917	3210	0.445833	4327	0.600972	3800	0.527778	3178	0.441389	3879	0.538750
246	2448	0.340000	2524	0.350556	3408	0.473333	4172	0.579444	2258	0.313611	4188	0.581667	3588	0.498333	5892	0.818333
247	2032	0.282222	2686	0.373056	2178	0.302500	3803	0.528194	3865	0.536806	3286	0.456389	2263	0.314306	5181	0.719583
248	2447	0.339861	2510	0.348611	1969	0.273472	3538	0.491389	4651	0.645972	4884	0.678333	3621	0.502917	4345	0.603472
249	3819	0.530417	2382	0.330833	1494	0.207500	2569	0.356806	3167	0.439861	4667	0.648194	2760	0.383333	5497	0.763472
250	1029	0.142917	1264	0.175556	1100	0.152778	4350	0.604167	2949	0.409583	3667	0.509306	2440	0.338889	4981	0.691806
251	3103	0.430972	1423	0.197639	1736	0.241111	3682	0.511389	3289	0.456806	2163	0.300417	2832	0.393333	4830	0.670833
252	2367	0.328750	1861	0.258472	2130	0.295833	2731	0.379306	3621	0.502917	2473	0.343472	1990	0.276389	4748	0.659444
253	2097	0.291250	2677	0.371806	2166	0.300833	4321	0.600139	3067	0.425972	3399	0.472083	2477	0.344028	5003	0.694861
254	1379	0.191528	1174	0.163056	1597	0.221806	1661	0.230694	5371	0.745972	5456	0.757778	2732	0.379444	5992	0.832222
255	2930	0.406944	2009	0.279028	944	0.131111	4128	0.573333	2769	0.384583	2202	0.305833	1945	0.270139	5072	0.704444
256	3725	0.517361	2927	0.406528	1905	0.264583	4418	0.613611	3603	0.500417	3754	0.521389	2206	0.306389	5535	0.768750
257	1498	0.208056	1687	0.234306	2219	0.308194	2013	0.279583	2574	0.357500	3503	0.486528	2548	0.353889	4703	0.653194
258	2696	0.374444	1839	0.255417	1668	0.231667	3866	0.536944	3034	0.421389	3101	0.430694	2280	0.316667	5662	0.786389
259	3193	0.443472	2478	0.344167	2202	0.305833	3261	0.452917	4563	0.633750	2722	0.378056	3816	0.530000	5056	0.702222
260	2402	0.333611	1378	0.191389	1755	0.243750	4796	0.666111	3186	0.442500	3531	0.490417	3951	0.548750	5553	0.771250
261	3392	0.471111	3802	0.528056	1041	0.144583	4119	0.572083	4018	0.558056	3188	0.442778	2393	0.332361	4525	0.628472
262	2614	0.363056	1880	0.261111	1792	0.248889	2815	0.390972	4296	0.596667	3719	0.516528	1799	0.249861	6022	0.836389
263	2628	0.365000	1791	0.248750	2547	0.353750	3892	0.540556	4274	0.593611	3273	0.454583	2258	0.313611	4494	0.624167
264	2541	0.352917	1932	0.268333	2753	0.382361	3578	0.496944	3602	0.500278	2856	0.396667	3380	0.469444	5371	0.745972
265	2590	0.359722	2149	0.298472	3155	0.438194	4143	0.575417	3989	0.554028	2882	0.400278	3190	0.443056	5146	0.714722
266	2506	0.348056	2644	0.367222	2279	0.316528	3897	0.541250	4397	0.610694	3830	0.531944	2077	0.288472	4647	0.645417
267	2759	0.383194	1130	0.156944	2350	0.326389	4462	0.619722	4187	0.581528	2273	0.315694	2518	0.349722	5601	0.777917
268	1846	0.256389	1421	0.197361	2403	0.333750	3489	0.484583	3191	0.443194	2580	0.358333	2763	0.383750	4472	0.621111
269	2646	0.367500	2833	0.393472	2253	0.312917	2941	0.408472	3859	0.535972	3106	0.431389	2106	0.292500	3494	0.485278
270	2284	0.317222	2486	0.345278	2427	0.337083	2613	0.362917	2782	0.386389	2817	0.391250	2763	0.383750	5416	0.752222
271	2815	0.390972	1721	0.239028	2409	0.334583	3603	0.500417	4403	0.611528	2839	0.394306	1925	0.267361	5506	0.764722
272	1095	0.152083	2382	0.330833	2189	0.304028	3104	0.431111	4356	0.605000	2457	0.341250	3171	0.440417	5224	0.725556
273	1799	0.249861	1999	0.277639	1466	0.203611	3500	0.486111	3440	0.477778	2969	0.412361	2597	0.360694	5322	0.739167
274	2161	0.300139	3232	0.448889	1895	0.263194	4554	0.632500	2603	0.361528	3055	0.424306	1262	0.175278	5701	0.791806
275	2797	0.388472	2426	0.336944	1552	0.215556	3727	0.517639	2658	0.369167	2879	0.399861	2301	0.319583	5290	0.734722
276	3517	0.488472	2387	0.331528	1937	0.269028	2664	0.370000	2886	0.400833	2615	0.363194	1252	0.173889	5580	0.775000
277	3025	0.420139	1268	0.176111	2211	0.307083	2690	0.373611	2692	0.373889	3381	0.469583	2814	0.390833	4899	0.680417
278	2506	0.348056	2715	0.377083	2158	0.299722	2197	0.305139	2846	0.395278	2887	0.400972	1999	0.277639	5694	0.790833
279	1606	0.223056	1488	0.206667	2937	0.407917	2924	0.406111	4270	0.593056	3312	0.460000	3005	0.417361	4877	0.677361
280	1408	0.195556	1130	0.156944	2283	0.317083	5062	0.703056	1925	0.267361	1164	0.161667	2441	0.339028	4692	0.651667
281	2400	0.333333	3020	0.419444	1257	0.174583	3450	0.479167	4457	0.619028	3922	0.544722	2146	0.298056	5262	0.730833
282	3103	0.430972	4765	0.661806	2469	0.342917	5124	0.711667	2625	0.364583	3038	0.421944	3402	0.472500	5398	0.749722
283	1773	0.246250	1785	0.247917	1332	0.185000	2157	0.299583	3496	0.485556	2403	0.333750	1962	0.272500	4654	0.646389
284	2011	0.279306	2196	0.305000	1414	0.196389	3899	0.541528	4250	0.590278	3225	0.447917	1924	0.267222	5163	0.717083
285	2439	0.338750	2130	0.295833	1810	0.251389	3783	0.525417	4632	0.643333	3918	0.544167	2652	0.368333	5803	0.805972
286	2704	0.375556	2055	0.285417	2771	0.384861	2759	0.383194	4073	0.565694	3018	0.419167	3480	0.483333	5470	0.759722
287	2647	0.367639	2364	0.328333	2095	0.290972	1754	0.243611	3268	0.453889	4011	0.557083	2709	0.376250	5301	0.736250
288	2832	0.393333	2157	0.299583	2385	0.331250	3254	0.451944	3185	0.442361	4108	0.570556	3098	0.430278	4067	0.564861
289	1288	0.178889	2288	0.317778	1781	0.247361	2196	0.305000	3948	0.548333	4309	0.598472	2759	0.383194	5463	0.758750
290	2138	0.296944	1920	0.266667	1995	0.277083	3319	0.460972	2828	0.392778	2611	0.362639	3157	0.438472	4601	0.639028
291	3396	0.471667	2101	0.291806	2507	0.348194	1996	0.277222	4652	0.646111	4278	0.594167	2053	0.285139	3909	0.542917
292	3100	0.430556	2330	0.323611	2083	0.289306	3770	0.523611	2480	0.344444	2336	0.324444	1673	0.232361	5431	0.754306
293	1924	0.267222	1825	0.253472	361	0.050139	2179	0.302639	4793	0.665694	3153	0.437917	1553	0.215694	4739	0.658194
294	1309	0.181806	1652	0.229444	3234	0.449167	4732	0.657222	3695	0.513194	3322	0.461389	3133	0.435139	4858	0.674722
295	2808	0.390000	2621	0.364028	2290	0.318056	2076	0.288333	3606	0.500833	2773	0.385139	2729	0.379028	5317	0.738472
296	2843	0.394861	3865	0.536806	1934	0.268611	3670	0.509722	3732	0.518333	3826	0.531389	2500	0.347222	5564	0.772778
297	3201	0.444583	1458	0.202500	1922	0.266944	761	0.105694	5194	0.721389	4487	0.623194	2365	0.328472	5955	0.827083
298	2666	0.370278	2878	0.399722	1157	0.160694	2628	0.365000	3794	0.526944	3553	0.493472	2422	0.336389	5638	0.783056
299	2821	0.391806	2586	0.359167	2796	0.388333	2215	0.307639	3346	0.464722	2765	0.384028	2556	0.355000	4655	0.646528
300	2957	0.410694	2916	0.405000	1670	0.231944	2631	0.365417	3175	0.440972	3100	0.430556	2262	0.314167	5053	0.701806
301	2149	0.298472	2862	0.397500	1655	0.229861	2633	0.365694	2832	0.393333	3744	0.520000	2151	0.298750	4874	0.676944
302	2373	0.329583	2845	0.395139	1601	0.222361	2104	0.292222	3458	0.480278	3167	0.439861	2829	0.392917	5535	0.768750
303	2494	0.346389	2306	0.320278	1583	0.219861	2158	0.299722	3427	0.475972	4735	0.657639	2559	0.355417	5846	0.811944
304	1549	0.215139	2371	0.329306	1758	0.244167	3326	0.461944	5170	0.718056	2226	0.309167	3244	0.450556	5263	0.730972
305	2933	0.407361	2456	0.341111	1127	0.156528	4101	0.569583	3161	0.439028	4282	0.594722	2705	0.375694	4275	0.593750
306	3043	0.422639	1588	0.220556	2208	0.306667	3269	0.454028	2364	0.328333	3454	0.479722	2494	0.346389	4385	0.609028
307	1769	0.245694	1949	0.270694	2032	0.282222	2581	0.358472	3281	0.455694	2787	0.387083	2418	0.335833	4992	0.693333
308	3172	0.440556	1737	0.241250	1554	0.215833	2801	0.389028	2475	0.343750	3907	0.542639	2828	0.392778	5797	0.805139
309	1350	0.187500	1265	0.175694	2381	0.330694	3685	0.511806	3677	0.510694	4096	0.568889	3100	0.430556	6049	0.840139
310	1822	0.253056	1192	0.165556	2090	0.290278	2519	0.349861	3135	0.435417	2463	0.342083	2525	0.350694	5138	0.713611
311	2561	0.355694	3172	0.440556	1724	0.239444	3625	0.503472	2742	0.380833	4340	0.602778	1875	0.260417	5572	0.773889
312	1297	0.180139	3207	0.445417	2664	0.370000	2420	0.336111	3334	0.463056	3141	0.436250	1710	0.237500	5482	0.761389
313	2202	0.305833	1822	0.253056	2109	0.292917	3044	0.422778	2797	0.388472	2778	0.385833	1999	0.277639	4674	0.649167
314	1226	0.170278	1361	0.189028	1129	0.156806	2098	0.291389	3565	0.495139	1826	0.253611	1986	0.275833	5693	0.790694
315	2709	0.376250	3998	0.555278	3181	0.441806	4378	0.608056	3480	0.483333	4407	0.612083	2786	0.386944	5331	0.740417
316	1627	0.225972	1173	0.162917	1764	0.245000	2653	0.368472	3002	0.416944	2195	0.304861	2575	0.357639	4618	0.641389
317	1792	0.248889	784	0.108889	1434	0.199167	4008	0.556667	2867	0.398194	2995	0.415972	2597	0.360694	5272	0.732222
318	2526	0.350833	2970	0.412500	2927	0.406528	2530	0.351389	3558	0.494167	2513	0.349028	2704	0.375556	4645	0.645139
319	2928	0.406667	3171	0.440417	681	0.094583	3054	0.424167	2886	0.400833	2734	0.379722	1502	0.208611	5303	0.736528
320	1919	0.266528	2539	0.352639	3239	0.449861	3568	0.495556	3744	0.520000	2728	0.378889	3295	0.457639	5298	0.735833
321	1053	0.146250	2043	0.283750	2316	0.321667	2256	0.313333	3142	0.436389	1982	0.275278	2168	0.301111	5525	0.767361
322	3767	0.523194	1872	0.260000	2662	0.369722	4172	0.579444	2424	0.336667	3894	0.540833	2468	0.342778	4674	0.649167
323	3041	0.422361	2731	0.379306	2014	0.279722	4339	0.602639	3785	0.525694	2720	0.377778	1906	0.264722	5673	0.787917
324	2232	0.310000	2035	0.282639	1356	0.188333	2737	0.380139	4321	0.600139	3630	0.504167	2443	0.339306	5188	0.720556
325	2173	0.301806	1479	0.205417	1096	0.152222	3438	0.477500	3291	0.457083	3046	0.423056	1397	0.194028	5177	0.719028
326	1977	0.274583	2469	0.342917	3041	0.422361	3148	0.437222	2910	0.404167	3164	0.439444	3042	0.422500	4916	0.682778
327	2917	0.405139	2007	0.278750	1225	0.170139	3714	0.515833	3242	0.450278	3286	0.456389	2374	0.329722	4790	0.665278
328	2307	0.320417	3308	0.459444	1938	0.269167	1777	0.246806	4210	0.584722	4294	0.596389	2848	0.395556	4879	0.677639
329	2257	0.313472	2294	0.318611	2726	0.378611	2747	0.381528	3025	0.420139	3009	0.417917	1190	0.165278	4511	0.626528
330	1364	0.189444	1793	0.249028	1561	0.216806	1915	0.265972	3184	0.442222	4798	0.666389	2742	0.380833	5424	0.753333
331	2364	0.328333	1648	0.228889	1701	0.236250	3161	0.439028	2676	0.371667	1973	0.274028	1892	0.262778	5430	0.754167
332	2679	0.372083	2022	0.280833	1598	0.221944	2701	0.375139	2264	0.314444	3025	0.420139	1724	0.239444	4057	0.563472
333	1412	0.196111	2921	0.405694	1961	0.272361	2436	0.338333	3467	0.481528	2467	0.342639	2485	0.345139	5144	0.714444
334	2319	0.322083	2241	0.311250	1657	0.230139	3368	0.467778	3334	0.463056	3861	0.536250	2089	0.290139	5218	0.724722
335	2651	0.368194	1415	0.196528	1946	0.270278	4039	0.560972	3506	0.486944	1121	0.155694	2772	0.385000	5349	0.742917
336	3024	0.420000	3512	0.487778	2157	0.299583	5972	0.829444	4087	0.567639	3166	0.439722	3641	0.505694	5499	0.763750
337	2883	0.400417	1216	0.168889	2187	0.303750	3626	0.503611	3466	0.481389	2370	0.329167	2877	0.399583	4464	0.620000
338	2850	0.395833	2809	0.390139	1689	0.234583	4106	0.570278	3182	0.441944	3001	0.416806	1816	0.252222	5383	0.747639
339	2078	0.288611	1364	0.189444	991	0.137639	2058	0.285833	4421	0.614028	3647	0.506528	2616	0.363333	4846	0.673056
340	1743	0.242083	1906	0.264722	2137	0.296806	2906	0.403611	2747	0.381528	2940	0.408333	2792	0.387778	4742	0.658611
341	3178	0.441389	2473	0.343472	1703	0.236528	3562	0.494722	2965	0.411806	3671	0.509861	2779	0.385972	5495	0.763194
342	2133	0.296250	2903	0.403194	1719	0.238750	2770	0.384722	3673	0.510139	3465	0.481250	2318	0.321944	5811	0.807083
343	2862	0.397500	2070	0.287500	2827	0.392639	4617	0.641250	4302	0.597500	3584	0.497778	2936	0.407778	5424	0.753333
344	1996	0.277222	1717	0.238472	1688	0.234444	4228	0.587222	3412	0.473889	3298	0.458056	2085	0.289583	5680	0.788889
345	1477	0.205139	1668	0.231667	1435	0.199306	2331	0.323750	3417	0.474583	2613	0.362917	2407	0.334306	4490	0.623611
346	1407	0.195417	1695	0.235417	1377	0.191250	3116	0.432778	3014	0.418611	3209	0.445694	2736	0.380000	5500	0.763889
347	2358	0.327500	2244	0.311667	2619	0.363750	2987	0.414861	3359	0.466528	2699	0.374861	2901	0.402917	5221	0.725139
348	3511	0.487639	1017	0.141250	2228	0.309444	3652	0.507222	3443	0.478194	2388	0.331667	2109	0.292917	4975	0.690972
349	1989	0.276250	2026	0.281389	1627	0.225972	3459	0.480417	3788	0.526111	3475	0.482639	2731	0.379306	4704	0.653333
350	2896	0.402222	2384	0.331111	1569	0.217917	3314	0.460278	3109	0.431806	3438	0.477500	2466	0.342500	5362	0.744722
351	1856	0.257778	2433	0.337917	2025	0.281250	2938	0.408056	2770	0.384722	3778	0.524722	2341	0.325139	4796	0.666111
352	1843	0.255972	3443	0.478194	2157	0.299583	3694	0.513056	3994	0.554722	2208	0.306667	2546	0.353611	5111	0.709861
353	3264	0.453333	4017	0.557917	1695	0.235417	3075	0.427083	3583	0.497639	4295	0.596528	3145	0.436806	5827	0.809306
354	1905	0.264583	1468	0.203889	868	0.120556	1924	0.267222	4039	0.560972	3479	0.483194	2163	0.300417	4706	0.653611
355	2443	0.339306	2003	0.278194	2126	0.295278	3129	0.434583	2775	0.385417	4322	0.600278	3306	0.459167	5871	0.815417
356	3008	0.417778	1869	0.259583	2565	0.356250	1252	0.173889	3659	0.508194	4620	0.641667	1776	0.246667	5526	0.767500
357	2737	0.380139	1110	0.154167	2186	0.303611	4132	0.573889	3066	0.425833	2487	0.345417	2821	0.391806	5448	0.756667
358	4250	0.590278	2610	0.362500	1176	0.163333	3409	0.473472	5776	0.802222	3255	0.452083	3453	0.479583	5536	0.768889
359	1777	0.246806	986	0.136944	1615	0.224306	1138	0.158056	4306	0.598056	2928	0.406667	3237	0.449583	6070	0.843056
360	2654	0.368611	1768	0.245556	1286	0.178611	3413	0.474028	4005	0.556250	2716	0.377222	2221	0.308472	5590	0.776389
361	2399	0.333194	2808	0.390000	2464	0.342222	4596	0.638333	1723	0.239306	2103	0.292083	2341	0.325139	5190	0.720833
362	1631	0.226528	1602	0.222500	1871	0.259861	4011	0.557083	3836	0.532778	3914	0.543611	1979	0.274861	4992	0.693333
363	1971	0.273750	1573	0.218472	1781	0.247361	3011	0.418194	4211	0.584861	3041	0.422361	2099	0.291528	5005	0.695139
364	2017	0.280139	1951	0.270972	1555	0.215972	2309	0.320694	2814	0.390833	2832	0.393333	2632	0.365556	5150	0.715278
365	2390	0.331944	2515	0.349306	1379	0.191528	3214	0.446389	4463	0.619861	3567	0.495417	2489	0.345694	5318	0.738611
366	3094	0.429722	1858	0.258056	2269	0.315139	1866	0.259167	2834	0.393611	4935	0.685417	2081	0.289028	4809	0.667917
367	1540	0.213889	1834	0.254722	2084	0.289444	2874	0.399167	2948	0.409444	2225	0.309028	2198	0.305278	4576	0.635556
368	1525	0.211806	1734	0.240833	1279	0.177639	4721	0.655694	2701	0.375139	2674	0.371389	2743	0.380972	5178	0.719167
369	3284	0.456111	2646	0.367500	2598	0.360833	5076	0.705000	3713	0.515694	2392	0.332222	2837	0.394028	5197	0.721806
370	1668	0.231667	1182	0.164167	2037	0.282917	2647	0.367639	2327	0.323194	2689	0.373472	2708	0.376111	3928	0.545556
371	1252	0.173889	1374	0.190833	1956	0.271667	2312	0.321111	3803	0.528194	3216	0.446667	2890	0.401389	4695	0.652083
372	2747	0.381528	1941	0.269583	1555	0.215972	1752	0.243333	3482	0.483611	3379	0.469306	1858	0.258056	4160	0.577778
373	2522	0.350278	2222	0.308611	1649	0.229028	3644	0.506111	3543	0.492083	3387	0.470417	2791	0.387639	4818	0.669167
374	2045	0.284028	2148	0.298333	1882	0.261389	3112	0.432222	2607	0.362083	2407	0.334306	2124	0.295000	4424	0.614444
375	3122	0.433611	3188	0.442778	1043	0.144861	2839	0.394306	2913	0.404583	4105	0.570139	1753	0.243472	4793	0.665694
376	1090	0.151389	2714	0.376944	1800	0.250000	2784	0.386667	3195	0.443750	3784	0.525556	1715	0.238194	4276	0.593889
377	2252	0.312778	1396	0.193889	1309	0.181806	2705	0.375694	2866	0.398056	2738	0.380278	1885	0.261806	5193	0.721250
378	2618	0.363611	2415	0.335417	2144	0.297778	2174	0.301944	4008	0.556667	2760	0.383333	3426	0.475833	5384	0.747778
379	2819	0.391528	2715	0.377083	1534	0.213056	2423	0.336528	3813	0.529583	1317	0.182917	2424	0.336667	5721	0.794583
380	2426	0.336944	1558	0.216389	2020	0.280556	4786	0.664722	3604	0.500556	4392	0.610000	2613	0.362917	4667	0.648194
381	1621	0.225139	1859	0.258194	1872	0.260000	3954	0.549167	3112	0.432222	2312	0.321111	2319	0.322083	5908	0.820556
382	3553	0.493472	2646	0.367500	2419	0.335972	3170	0.440278	3549	0.492917	2776	0.385556	3071	0.426528	5795	0.804861
383	3177	0.441250	2898	0.402500	2658	0.369167	4189	0.581806	3849	0.534583	2862	0.397500	3476	0.482778	5507	0.764861
384	2047	0.284306	1191	0.165417	2533	0.351806	3574	0.496389	2234	0.310278	2903	0.403194	2263	0.314306	4579	0.635972
385	2884	0.400556	3353	0.465694	1753	0.243472	3301	0.458472	4124	0.572778	3096	0.430000	2392	0.332222	5062	0.703056
386	1670	0.231944	2837	0.394028	2160	0.300000	3840	0.533333	2741	0.380694	3500	0.486111	2858	0.396944	5390	0.748611
387	1846	0.256389	3822	0.530833	2441	0.339028	3691	0.512639	3040	0.422222	2449	0.340139	2063	0.286528	5294	0.735278
388	3000	0.416667	2453	0.340694	2967	0.412083	4671	0.648750	3139	0.435972	4876	0.677222	2071	0.287639	4595	0.638194
389	2288	0.317778	2265	0.314583	2007	0.278750	3746	0.520278	2975	0.413194	3066	0.425833	2037	0.282917	5135	0.713194
390	2395	0.332639	1471	0.204306	1520	0.211111	3259	0.452639	3337	0.463472	2694	0.374167	1925	0.267361	5623	0.780972
391	1744	0.242222	1623	0.225417	286	0.039722	3607	0.500972	2655	0.368750	2639	0.366528	2263	0.314306	5051	0.701528
392	3623	0.503194	2106	0.292500	1846	0.256389	2575	0.357639	3019	0.419306	3174	0.440833	2921	0.405694	5555	0.771528
393	2489	0.345694	4362	0.605833	2337	0.324583	3888	0.540000	3749	0.520694	3856	0.535556	995	0.138194	4949	0.687361
394	3317	0.460694	3086	0.428611	1834	0.254722	2011	0.279306	4202	0.583611	3680	0.511111	2297	0.319028	4995	0.693750
395	3512	0.487778	2970	0.412500	1694	0.235278	2911	0.404306	4126	0.573056	3964	0.550556	2700	0.375000	5598	0.777500
396	2191	0.304306	2179	0.302639	1920	0.266667	2278	0.316389	4055	0.563194	4249	0.590139	2789	0.387361	5674	0.788056
397	1398	0.194167	1230	0.170833	2044	0.283889	3193	0.443472	3675	0.510417	4317	0.599583	2222	0.308611	5621	0.780694
398	1666	0.231389	2393	0.332361	1405	0.195139	1341	0.186250	3669	0.509583	3526	0.489722	2507	0.348194	5205	0.722917
399	2406	0.334167	2957	0.410694	1985	0.275694	3093	0.429583	2815	0.390972	4091	0.568194	3795	0.527083	4899	0.680417
400	3381	0.469583	1988	0.276111	2052	0.285000	4118	0.571944	4306	0.598056	3036	0.421667	3394	0.471389	5743	0.797639
401	3615	0.502083	2888	0.401111	848	0.117778	2278	0.316389	3607	0.500972	4288	0.595556	2381	0.330694	5517	0.766250
402	2361	0.327917	1529	0.212361	1643	0.228194	3298	0.458056	3089	0.429028	2172	0.301667	2579	0.358194	5882	0.816944
403	2650	0.368056	2186	0.303611	1905	0.264583	3158	0.438611	3630	0.504167	2075	0.288194	2177	0.302361	5552	0.771111
404	2289	0.317917	3108	0.431667	3027	0.420417	1869	0.259583	3231	0.448750	3966	0.550833	3193	0.443472	5820	0.808333
405	1511	0.209861	1863	0.258750	1786	0.248056	3203	0.444861	4006	0.556389	3007	0.417639	2110	0.293056	4466	0.620278
406	1509	0.209583	2073	0.287917	1818	0.252500	3831	0.532083	3822	0.530833	3407	0.473194	2710	0.376389	4820	0.669444
407	2305	0.320139	1400	0.194444	2277	0.316250	1148	0.159444	3624	0.503333	2979	0.413750	2158	0.299722	5689	0.790139
408	1479	0.205417	1563	0.217083	2562	0.355833	3275	0.454861	3581	0.497361	2844	0.395000	3328	0.462222	5122	0.711389
409	2351	0.326528	1806	0.250833	1472	0.204444	2860	0.397222	3794	0.526944	3468	0.481667	3068	0.426111	5563	0.772639
410	4188	0.581667	3690	0.512500	2180	0.302778	2628	0.365000	3230	0.448611	2948	0.409444	2541	0.352917	5430	0.754167
411	2625	0.364583	1575	0.218750	3246	0.450833	1945	0.270139	3503	0.486528	3119	0.433194	2204	0.306111	5041	0.700139
412	1635	0.227083	1165	0.161806	2205	0.306250	2434	0.338056	3904	0.542222	3184	0.442222	2928	0.406667	5805	0.806250
413	1627	0.225972	2557	0.355139	1875	0.260417	3405	0.472917	2303	0.319861	4207	0.584306	2827	0.392639	5040	0.700000
414	2010	0.279167	1161	0.161250	2341	0.325139	3398	0.471944	2761	0.383472	2988	0.415000	2304	0.320000	4493	0.624028
415	1966	0.273056	1661	0.230694	2501	0.347361	2751	0.382083	4067	0.564861	3368	0.467778	3547	0.492639	4654	0.646389
416	2660	0.369444	2203	0.305972	2606	0.361944	3708	0.515000	4313	0.599028	4556	0.632778	2766	0.384167	5819	0.808194
417	1719	0.238750	1592	0.221111	1432	0.198889	3218	0.446944	2525	0.350694	4318	0.599722	2577	0.357917	6066	0.842500
418	2167	0.300972	2027	0.281528	2315	0.321528	2816	0.391111	3980	0.552778	3681	0.511250	3266	0.453611	4952	0.687778
419	3100	0.430556	3079	0.427639	1725	0.239583	3610	0.501389	3167	0.439861	3453	0.479583	2976	0.413333	5174	0.718611
420	3243	0.450417	2291	0.318194	2157	0.299583	3162	0.439167	3809	0.529028	2195	0.304861	2989	0.415139	4591	0.637639
421	2426	0.336944	2762	0.383611	2219	0.308194	3707	0.514861	4189	0.581806	1528	0.212222	2466	0.342500	3924	0.545000
422	1453	0.201806	2186	0.303611	1940	0.269444	2645	0.367361	3826	0.531389	3234	0.449167	3905	0.542361	5270	0.731944
423	2366	0.328611	2505	0.347917	1452	0.201667	2839	0.394306	3796	0.527222	3323	0.461528	1822	0.253056	5432	0.754444
424	2914	0.404722	2096	0.291111	2172	0.301667	2794	0.388056	3670	0.509722	2955	0.410417	2313	0.321250	5102	0.708611
425	1781	0.247361	2043	0.283750	1052	0.146111	3358	0.466389	4252	0.590556	3148	0.437222	2996	0.416111	5622	0.780833
426	1704	0.236667	1537	0.213472	2057	0.285694	2912	0.404444	3585	0.497917	2832	0.393333	2552	0.354444	5691	0.790417
427	2958	0.410833	3370	0.468056	2069	0.287361	2926	0.406389	3288	0.456667	3574	0.496389	1859	0.258194	5193	0.721250
428	915	0.127083	1809	0.251250	2041	0.283472	1976	0.274444	3924	0.545000	3275	0.454861	3018	0.419167	4914	0.682500
429	1379	0.191528	2870	0.398611	2001	0.277917	2243	0.311528	4150	0.576389	3804	0.528333	2238	0.310833	4457	0.619028
430	2256	0.313333	1925	0.267361	1452	0.201667	3874	0.538056	3863	0.536528	2684	0.372778	2989	0.415139	4849	0.673472
431	2436	0.338333	1063	0.147639	2391	0.332083	3094	0.429722	3305	0.459028	3574	0.496389	3378	0.469167	3555	0.493750
432	2993	0.415694	2877	0.399583	2299	0.319306	1857	0.257917	4133	0.574028	3527	0.489861	2103	0.292083	5235	0.727083
433	2431	0.337639	1368	0.190000	1972	0.273889	2626	0.364722	4459	0.619306	3834	0.532500	2735	0.379861	5037	0.699583
434	1569	0.217917	1182	0.164167	2131	0.295972	1963	0.272639	3933	0.546250	2581	0.358472	3564	0.495000	5350	0.743056
435	3007	0.417639	1528	0.212222	1334	0.185278	3856	0.535556	4064	0.564444	5223	0.725417	1912	0.265556	5568	0.773333
436	2410	0.334722	2850	0.395833	1968	0.273333	3288	0.456667	3093	0.429583	4119	0.572083	2477	0.344028	5353	0.743472
437	1078	0.149722	3142	0.436389	2373	0.329583	3782	0.525278	3037	0.421806	3290	0.456944	2132	0.296111	4530	0.629167
438	2733	0.379583	2481	0.344583	1876	0.260556	3024	0.420000	3627	0.503750	3430	0.476389	2550	0.354167	5081	0.705694
439	3203	0.444861	1696	0.235556	2387	0.331528	5195	0.721528	2820	0.391667	3700	0.513889	2764	0.383889	6001	0.833472
440	1638	0.227500	737	0.102361	808	0.112222	3132	0.435000	4942	0.686389	3546	0.492500	2262	0.314167	4361	0.605694
441	2795	0.388194	1456	0.202222	1508	0.209444	3605	0.500694	2957	0.410694	2737	0.380139	2426	0.336944	5489	0.762361
442	1767	0.245417	342	0.047500	1085	0.150694	1850	0.256944	3395	0.471528	3116	0.432778	1820	0.252778	4663	0.647639
443	2966	0.411944	2523	0.350417	2428	0.337222	4697	0.652361	3274	0.454722	3893	0.540694	2538	0.352500	6237	0.866250
444	2671	0.370972	1824	0.253333	1848	0.256667	1640	0.227778	4364	0.606111	2890	0.401389	3398	0.471944	5479	0.760972
445	2638	0.366389	2414	0.335278	1846	0.256389	2868	0.398333	3565	0.495139	2670	0.370833	1996	0.277222	4325	0.600694
446	3371	0.468194	2074	0.288056	1236	0.171667	3012	0.418333	3821	0.530694	3673	0.510139	2343	0.325417	5819	0.808194
447	2184	0.303333	1147	0.159306	1984	0.275556	3094	0.429722	3918	0.544167	4268	0.592778	2040	0.283333	3751	0.520972
448	2376	0.330000	2253	0.312917	1536	0.213333	3561	0.494583	3864	0.536667	4629	0.642917	2388	0.331667	4948	0.687222
449	2698	0.374722	1982	0.275278	2474	0.343611	5496	0.763333	3369	0.467917	3956	0.549444	2309	0.320694	4860	0.675000
450	3352	0.465556	3665	0.509028	2427	0.337083	2865	0.397917	3923	0.544861	3469	0.481806	2427	0.337083	4493	0.624028
451	1952	0.271111	1973	0.274028	2158	0.299722	3026	0.420278	2965	0.411806	3307	0.459306	2757	0.382917	5586	0.775833
452	1746	0.242500	1517	0.210694	1716	0.238333	3964	0.550556	3174	0.440833	3246	0.450833	2925	0.406250	4938	0.685833
453	2211	0.307083	2566	0.356389	1722	0.239167	3050	0.423611	3828	0.531667	2899	0.402639	1890	0.262500	5433	0.754583
454	2365	0.328472	2778	0.385833	2247	0.312083	3058	0.424722	2988	0.415000	3525	0.489583	2283	0.317083	4496	0.624444
455	2216	0.307778	2174	0.301944	1987	0.275972	3038	0.421944	4745	0.659028	4568	0.634444	2690	0.373611	5265	0.731250
456	2043	0.283750	2213	0.307361	1535	0.213194	3766	0.523056	2194	0.304722	2264	0.314444	2579	0.358194	5239	0.727639
457	2963	0.411528	2247	0.312083	1812	0.251667	3578	0.496944	3193	0.443472	2740	0.380556	2136	0.296667	6114	0.849167
458	2700	0.375000	3285	0.456250	3247	0.450972	4767	0.662083	4558	0.633056	2672	0.371111	2932	0.407222	5181	0.719583
459	2136	0.296667	3252	0.451667	2022	0.280833	3625	0.503472	4404	0.611667	3768	0.523333	2608	0.362222	5846	0.811944
460	2047	0.284306	3105	0.431250	1670	0.231944	1681	0.233472	3196	0.443889	3156	0.438333	2988	0.415000	6239	0.866528
461	1892	0.262778	2449	0.340139	1642	0.228056	3411	0.473750	3456	0.480000	3189	0.442917	2243	0.311528	4421	0.614028
462	1857	0.257917	2346	0.325833	2556	0.355000	1275	0.177083	3552	0.493333	3552	0.493333	3137	0.435694	5658	0.785833
463	1613	0.224028	2454	0.340833	2679	0.372083	4329	0.601250	3121	0.433472	1730	0.240278	2260	0.313889	3957	0.549583
464	4425	0.614583	3915	0.543750	1739	0.241528	4978	0.691389	3622	0.503056	3792	0.526667	2594	0.360278	4990	0.693056
465	1335	0.185417	3248	0.451111	2066	0.286944	2402	0.333611	3280	0.455556	3168	0.440000	1816	0.252222	4323	0.600417
466	3642	0.505833	1639	0.227639	1554	0.215833	2354	0.326944	3266	0.453611	3222	0.447500	3298	0.458056	5278	0.733056
467	2084	0.289444	2864	0.397778	2476	0.343889	2288	0.317778	4073	0.565694	3561	0.494583	3305	0.459028	5318	0.738611
468	2330	0.323611	1693	0.235139	2163	0.300417	3601	0.500139	4206	0.584167	2256	0.313333	3381	0.469583	5319	0.738750
469	1082	0.150278	1826	0.253611	2231	0.309861	3811	0.529306	3712	0.515556	3378	0.469167	2063	0.286528	4760	0.661111
470	1525	0.211806	1717	0.238472	1321	0.183472	2666	0.370278	2916	0.405000	3838	0.533056	3590	0.498611	5415	0.752083
471	3176	0.441111	2673	0.371250	2202	0.305833	3922	0.544722	3987	0.553750	3592	0.498889	2867	0.398194	5166	0.717500
472	767	0.106528	1858	0.258056	2139	0.297083	3547	0.492639	3762	0.522500	2879	0.399861	3074	0.426944	4036	0.560556
473	2376	0.330000	1644	0.228333	2140	0.297222	3105	0.431250	3580	0.497222	4073	0.565694	2303	0.319861	4978	0.691389
474	2831	0.393194	2492	0.346111	1302	0.180833	2469	0.342917	4536	0.630000	3182	0.441944	2258	0.313611	4700	0.652778
475	2241	0.311250	2159	0.299861	2210	0.306944	3220	0.447222	3177	0.441250	1667	0.231528	2577	0.357917	5034	0.699167
476	2251	0.312639	3398	0.471944	2682	0.372500	3566	0.495278	2206	0.306389	2601	0.361250	1412	0.196111	5162	0.716944
477	3032	0.421111	2761	0.383472	2301	0.319583	3726	0.517500	5518	0.766389	4490	0.623611	2567	0.356528	4947	0.687083
478	2396	0.332778	1752	0.243333	1769	0.245694	2755	0.382639	3887	0.539861	3560	0.494444	3067	0.425972	4274	0.593611
479	3441	0.477917	3188	0.442778	2463	0.342083	4593	0.637917	3258	0.452500	1683	0.233750	2260	0.313889	5580	0.775000
480	1961	0.272361	1864	0.258889	2319	0.322083	1920	0.266667	3071	0.426528	2659	0.369306	1776	0.246667	4679	0.649861
481	2289	0.317917	1429	0.198472	2201	0.305694	1351	0.187639	3571	0.495972	2248	0.312222	1486	0.206389	5006	0.695278
482	1953	0.271250	1865	0.259028	1928	0.267778	2408	0.334444	4339	0.602639	3691	0.512639	1488	0.206667	5644	0.783889
483	2449	0.340139	2792	0.387778	1563	0.217083	3833	0.532361	2419	0.335972	3474	0.482500	2767	0.384306	4113	0.571250
484	3575	0.496528	2764	0.383889	921	0.127917	3623	0.503194	3622	0.503056	4331	0.601528	2512	0.348889	4065	0.564583
485	3469	0.481806	3661	0.508472	1137	0.157917	1915	0.265972	4725	0.656250	3569	0.495694	2588	0.359444	6238	0.866389
486	3991	0.554306	2869	0.398472	2430	0.337500	2710	0.376389	4418	0.613611	2549	0.354028	3765	0.522917	4978	0.691389
487	2492	0.346111	2039	0.283194	2115	0.293750	3730	0.518056	2897	0.402361	3170	0.440278	2307	0.320417	4737	0.657917
488	2498	0.346944	1970	0.273611	1873	0.260139	4208	0.584444	3352	0.465556	2877	0.399583	2553	0.354583	4946	0.686944
489	2455	0.340972	2175	0.302083	1491	0.207083	1837	0.255139	2931	0.407083	2979	0.413750	2014	0.279722	5499	0.763750
490	2285	0.317361	2818	0.391389	2512	0.348889	2242	0.311389	3685	0.511806	2482	0.344722	1723	0.239306	5851	0.812639
491	2960	0.411111	1600	0.222222	2962	0.411389	5180	0.719444	3762	0.522500	2536	0.352222	2998	0.416389	5545	0.770139
492	1501	0.208472	2989	0.415139	1902	0.264167	2527	0.350972	2991	0.415417	3539	0.491528	3376	0.468889	4875	0.677083
493	2482	0.344722	1732	0.240556	1491	0.207083	1987	0.275972	3706	0.514722	2978	0.413611	2914	0.404722	4051	0.562639
494	1335	0.185417	3071	0.426528	1567	0.217639	2903	0.403194	3448	0.478889	4106	0.570278	2580	0.358333	4725	0.656250
495	2648	0.367778	2843	0.394861	2039	0.283194	4534	0.629722	3427	0.475972	3643	0.505972	2345	0.325694	5350	0.743056
496	3275	0.454861	2493	0.346250	1485	0.206250	2460	0.341667	3430	0.476389	4479	0.622083	1707	0.237083	4850	0.673611
497	1900	0.263889	1534	0.213056	1598	0.221944	3856	0.535556	2988	0.415000	2676	0.371667	3264	0.453333	4473	0.621250
498	1973	0.274028	2052	0.285000	1603	0.222639	3960	0.550000	3019	0.419306	3639	0.505417	2291	0.318194	5153	0.715694
499	2160	0.300000	1238	0.171944	2763	0.383750	3996	0.555000	2800	0.388889	3081	0.427917	2894	0.401944	5335	0.740972
	mean	0.328130		0.311944		0.269722		0.434159		0.484794		0.449972		0.350514		0.704503
	std	0.0922		0.096926		0.076174		0.128783		0.088856		0.102621		0.078522		0.075679

## Sheet: Fig 9c
	average # hops in 2 hours	sem
wild type	2.736	0.0559697
no ASEL	2.556	0.0527421
no ASER	2.942	0.0600439
no adaptation	2.678	0.057172
no ASH	2.79	0.055532
no ASH no ASEL	2.442	0.0504903
no ASH no ASER	3.086	0.0527372
no ASH no adaptation	1.548	0.0496326

## Sheet: Fig 9d
with ASH	# animals 4 hops in 2 hrs	total # animals	%	std
wild type	139	500	27.8	0.020036
no ASEL	100	500	20	0.017889
no ASER	163	500	32.6	0.020963
no adaptation	115	500	23	0.01882
no ASH
wild type	144	500	28.8	0.020251
no ASEL	90	500	18	0.017181
no ASER	168	500	33.6	0.021124
no adaptation	24	500	4.8	0.00956

## Sheet: Fig 9e
	# animals that made 0-7 hops in 2 hrs
# hops	0	1	2	3	4	5	6	7	>7	total
wild type	8	73	152	128	92	44	2	1	0	500
no ASEL	15	76	154	155	77	18	4	1	0	500
no ASER	11	57	125	144	105	38	18	2	0	500
no adaptation	11	79	141	154	72	32	9	2	0	500
no ASH	13	52	156	135	102	35	6	1	0	500
no ASH no ASEL	17	76	185	132	73	15	2	0	0	500
no ASH no ASER	0	40	120	172	104	55	7	2	0	500
no ASH no adaptation	86	176	147	67	17	7	0	0	0	500
